# Supplementary material for: Changthangi Pashmina Goat Genome: Sequencing, Assembly, and Annotation
Source: Front Genet. 2021 Jul 20;12:695178. doi: 10.3389/fgene.2021.695178 (PMC8329486; doi:10.3389/fgene.2021.695178)
Supplement: Supplementary file 4 [file Table_2.xlsx]

## Sheet: Genes_Identified
Gene_Symbol
3BHSD
7SK
A1BG
A1CF
A2LD1
A2ML1
A3GALT2
A4GALT
A4GNT
AAAS
AACS
AADACL2
AADACL3
AADAT
AAED1
AAGAB
AAK1
AAMDC
AAMP
AANAT
AAR2
AARD
AARS
AARS1
AARS2
AASDH
AASDHPPT
AASS
AATF
AATK
ABAT
ABCA1
ABCA10
ABCA12
ABCA13
ABCA2
ABCA3
ABCA4
ABCA5
ABCA6
ABCA7
ABCA9
ABCB1
abcb1
ABCB10
ABCB11
ABCB4
ABCB5
ABCB6
ABCB7
ABCB8
ABCB9
ABCC1
ABCC10
ABCC11
ABCC12
ABCC2
ABCC3
ABCC4
ABCC5
ABCC6
ABCC8
ABCC9
ABCD1
ABCD2
ABCD3
ABCD4
ABCE1
ABCF1
ABCF2
ABCF3
ABCG1
ABCG2
ABCG4
ABCG5
ABCG8
ABHD1
ABHD10
ABHD11
ABHD12
ABHD12B
ABHD13
ABHD14A
ABHD14B
ABHD15
ABHD16A
ABHD16B
ABHD17A
ABHD17B
ABHD17C
ABHD18
ABHD2
ABHD3
ABHD4
ABHD5
ABHD6
ABHD8
ABI1
ABI2
ABI3
ABI3BP
ABITRAM
ABL1
ABL2
ABLIM1
ABLIM2
ABLIM3
ABO
ABP1
ABR
ABRA
ABRA1
ABRACL
ABRAXAS1
ABRAXAS2
ABT1
ABTB1
ABTB2
ACAA1
ACAA2
ACACA
ACACB
ACAD10
ACAD11
ACAD8
ACAD9
ACADL
ACADS
ACADSB
ACADVL
ACAN
ACAP1
ACAP2
ACAP3
ACAT1
ACAT2
ACBD3
ACBD4
ACBD5
ACBD6
ACBD7
ACCN1
ACCS
ACCSL
ACD
ACE
ace
ACE2
ACE3
ACER1
ACER2
ACER3
ACHE
ACIN1
ACKR1
ACKR2
ACKR3
ACKR4
ACLY
ACMSD
ACO1
ACO2
ACOD1
ACOT11
ACOT12
ACOT13
ACOT2
ACOT4
ACOT6
ACOT7
ACOT8
ACOT9
ACOX1
ACOX2
ACOX3
ACP1
ACP2
ACP3
ACP4
ACP5
ACP6
ACP7
ACR
ACRBP
ACRV1
ACSBG1
ACSBG2
ACSF2
ACSF3
ACSL1
ACSL3
ACSL4
ACSL5
ACSL6
ACSM1
ACSM2B
ACSM3
ACSM4
ACSM5
ACSS1
ACSS2
ACSS3
ACTA
ACTA1
ACTA2
ACTB
ACTBL2
ACTC
ACTC1
ACTG1
ACTG2
ACTL10
ACTL6A
ACTL6B
ACTL7A
ACTL7B
ACTL7C
ACTL8
ACTL9
ACTN1
ACTN2
ACTN3
ACTN4
ACTR10
ACTR1A
ACTR1B
ACTR2
ACTR3
ACTR3B
ACTR5
ACTR6
ACTR8
ACTRT1
ACTRT2
ACTRT3
ACTSA
ACTVS
ACVR1
ACVR1B
ACVR1C
ACVR2A
ACVR2B
ACVRL1
ACY1
ACYP1
AD4BP
ADA
ADA2
ADA3
ADAD1
ADAD2
ADAL
ADAM10
ADAM11
ADAM12
ADAM15
ADAM17
ADAM18
ADAM19
ADAM2
ADAM20
ADAM21
ADAM22
ADAM23
ADAM28
ADAM29
ADAM30
ADAM32
ADAM33
ADAM7
ADAM8
ADAM9
ADAMDEC1
ADAMTS1
ADAMTS10
ADAMTS12
ADAMTS13
ADAMTS14
ADAMTS15
ADAMTS16
ADAMTS17
ADAMTS18
ADAMTS19
ADAMTS2
ADAMTS20
ADAMTS3
ADAMTS4
ADAMTS5
ADAMTS6
ADAMTS7
ADAMTS8
ADAMTS9
ADAMTSL1
ADAMTSL2
ADAMTSL3
ADAMTSL4
ADAP1
ADAP2
ADAR
ADARB1
ADARB2
ADAT1
ADAT2
ADCK1
ADCK2
ADCK3
ADCK5
ADCY1
ADCY10
ADCY2
ADCY3
ADCY4
ADCY5
ADCY6
ADCY7
ADCY8
ADCY9
ADCYAP1
ADCYAP1R1
ADD1
ADD2
ADD3
ADFP
ADGB
ADGRA1
ADGRA2
ADGRA3
ADGRB1
ADGRB2
ADGRB3
ADGRD1
ADGRD2
ADGRE1
ADGRE2
ADGRE3
ADGRE5
ADGRF1
ADGRF2
ADGRF4
ADGRF5
ADGRG1
ADGRG2
ADGRG3
ADGRG4
ADGRG5
ADGRG6
ADGRG7
ADGRL1
ADGRL2
ADGRL3
ADGRL4
ADGRV1
ADH4
ADH5
ADH7
ADHFE1
ADI1
ADIG
ADIPOQ
ADIPOR1
ADIPOR2
ADIRF
ADK
ADM
ADM2
ADM5
ADMP
ADNP
ADNP2
ADO
ADORA1
ADORA2A
ADORA2B
ADORA3
ADPGK
AdpR2
ADPRH
ADPRHL1
ADPRHL2
ADPRM
ADPRS
ADPRT
ADRA1A
ADRA1B
ADRA1D
ADRA2A
ADRA2B
ADRA2C
ADRB1
ADRB2
ADRB3
ADRBK1
ADRM1
ADSL
ADSS
ADSS1
ADSSL1
ADTRP
ADX
AEBP1
AEBP2
AEN
AFAP1
AFAP1L1
AFAP1L2
AFDN
AFF1
AFF2
AFF3
AFF4
AFG1L
AFG3L2
AFM
AFMID
AFP
AFTPH
AGA
AGAP1
AGAP2
AGAP3
AGBL1
AGBL2
AGBL3
AGBL5
AGER
AGFG1
AGFG2
AGGF1
AGK
AGL
AGMAT
AGMO
AGO1
AGO2
AGO3
AGO4
AGO61
AGP
AGPAT1
AGPAT2
AGPAT3
AGPAT4
AGPAT5
AGPS
AGR2
AGR3
AGRN
AGRP
AGT
AGTPBP1
AGTR1
AGTR2
AGTRAP
AGXT
AGXT2
AHCTF1
AHCY
AHCYL1
AHCYL2
AHDC1
AHI1
AHNAK
AHNAK2
AHR
AHRR
AHSA1
AHSA2P
AHSG
AHSP
AICDA
AIDA
AIF1
AIF1L
AIFM1
AIFM2
AIG1
AIK2
AIM1
AIM1L
AIMP1
AIMP2
AIP
AIPL1
AIRE
AIRK2
AJAP1
AJM1
AJUBA
AK1
AK2
AK3
AK4
AK5
AK6
AK7
AK8
AK9
AKAP1
AKAP10
AKAP11
AKAP12
AKAP13
AKAP14
AKAP17A
AKAP3
AKAP4
AKAP5
AKAP6
AKAP7
AKAP8
AKAP8L
AKAP9
AKIP1
AKIRIN1
AKIRIN2
AKNA
AKR1A1
AKR1B1
AKR1D1
AKR1E2
AKT1
AKT1S1
AKT2
AKT3
AKTIP
ALAD
ALAS1
ALAS2
ALB
ALCAM
ALDH1
ALDH16A1
ALDH18A1
ALDH1A1
ALDH1A2
ALDH1A3
ALDH1B1
ALDH1L1
ALDH1L2
ALDH2
ALDH3A1
ALDH3A2
ALDH3B1
ALDH3B2
ALDH4A1
ALDH5A1
ALDH6A1
ALDH7A1
ALDH8A1
ALDH9A1
ALDOA
ALDOB
ALDOC
ALG1
ALG10
ALG11
ALG12
ALG13
ALG14
ALG2
ALG3
ALG5
ALG6
ALG8
ALG9
ALK
ALKAL1
ALKAL2
ALKBH1
ALKBH2
ALKBH3
ALKBH4
ALKBH5
ALKBH6
ALKBH7
ALKBH8
ALLC
ALMS1
ALOX12
ALOX12B
ALOX15
ALOX15B
ALOX5
ALOX5AP
ALOXE3
alphaX
ALPK1
ALPK2
ALPK3
ALPL
ALS2
ALS2CL
ALS2CR12
ALX1
ALX3
ALX4
ALY
ALYREF
AMACR
AMBN
AMBP
AMBRA1
AMD1
AMDHD1
AMDHD2
AMELX
AMER1
AMER2
AMER3
AMFR
AMH
AMHR2
AMIGO1
AMIGO2
AMIGO3
AMMECR1
AMMECR1L
AMN
AMN1
AMOT
AMOTL1
AMOTL2
AMPD1
AMPD2
AMPD3
AMPH
AMT
AMTN
AMY1
AMZ1
AMZ2
ANAPC1
ANAPC10
ANAPC11
ANAPC13
ANAPC15
ANAPC16
ANAPC2
ANAPC4
ANAPC5
ANAPC7
ANG
ANG1
ANG2
ANGEL1
ANGEL2
ANGPT1
ANGPT2
ANGPT4
ANGPTL1
ANGPTL2
ANGPTL3
ANGPTL4
ANGPTL5
ANGPTL6
ANGPTL7
ANGPTL8
ANK1
ANK2
ANK3
ANKAR
ANKEF1
ANKFY1
ANKH
ANKIB1
ANKK1
ANKLE1
ANKLE2
ANKMY1
ANKMY2
ANKRA2
ANKRD1
ANKRD10
ANKRD11
ANKRD13A
ANKRD13B
ANKRD13C
ANKRD13D
ANKRD16
ANKRD17
ANKRD2
ANKRD22
ANKRD23
ANKRD24
ANKRD26
ANKRD27
ANKRD28
ANKRD29
ANKRD33
ANKRD33B
ANKRD34A
ANKRD34B
ANKRD34C
ANKRD35
ANKRD37
ANKRD39
ANKRD40
ANKRD40CL
ANKRD42
ANKRD44
ANKRD45
ANKRD46
ANKRD49
ANKRD50
ANKRD52
ANKRD53
ANKRD54
ANKRD55
ANKRD6
ANKRD60
ANKRD61
ANKRD63
ANKRD65
ANKRD66
ANKRD9
ANKS1A
ANKS1B
ANKS3
ANKS4B
ANKS6
ANKUB1
ANKZF1
ANLN
ANO1
ANO10
ANO2
ANO3
ANO4
ANO5
ANO6
ANO8
ANO9
ANOS1
ANP32A
ANP32B
ANP32E
ANPEP
ANTKMT
ANTXR1
ANTXR2
ANX2
ANXA1
ANXA10
ANXA11
ANXA13
ANXA2
ANXA3
ANXA4
ANXA5
ANXA6
ANXA7
ANXA9
AOAH
AOC1
AOC2
AOC3
AOP1
AOP2
AOPEP
AOX1
AP1AR
AP1B1
AP1G1
AP1G2
AP1M1
AP1M2
AP1S1
AP1S2
AP1S3
AP2A1
AP2A2
AP2B1
AP2M1
AP2S1
AP3B1
AP3B2
AP3D1
AP3M1
AP3M2
AP3S1
AP3S2
AP4B1
AP4E1
AP4M1
AP4S1
AP5B1
AP5M1
AP5S1
AP5Z1
APAF1
Apaf-1
APBA1
APBA2
APBA3
APBB1
APBB1IP
APBB2
APBB3
APC
APC2
APCDD1
APCDD1L
APCS
APE
APEH
APELA
APEX
APEX1
APEX2
APG4B
APH1A
APH1B
API5
APIP
APLF
APLN
APLNR
APLP1
APLP2
APMAP
APOA1
APOA2
APOA4
APOA5
APOB
APOBEC1
APOBEC2
APOBEC4
APOBR
APOC2
APOC3
APOC4
APOD
APOE
APOF
APOH
APOLD1
APOM
APOO
APOOL
APOPT1
APP
APPBP2
APPL1
APPL2
APR3
APRT
APTX
AQP0
AQP1
AQP10
AQP11
AQP2
AQP3
AQP4
AQP4A
AQP5
AQP6
AQP7
AQP8
AQP9
AQR
AR
ARAF
ARAP1
ARAP2
ARAP3
ARC
ARCN1
AREG
AREL1
ARF1
ARF3
ARF4
ARF5
ARF6
ARF7EP
ARFGAP1
ARFGAP2
ARFGAP3
ARFGEF1
ARFGEF2
ARFGEF3
ARFIP1
ARFIP2
ARFRP1
ARG1
ARG2
ARGLU1
ARH1
ARHGAP1
ARHGAP10
ARHGAP12
ARHGAP17
ARHGAP18
ARHGAP19
ARHGAP20
ARHGAP21
ARHGAP22
ARHGAP23
ARHGAP24
ARHGAP25
ARHGAP27
ARHGAP28
ARHGAP29
ARHGAP30
ARHGAP31
ARHGAP32
ARHGAP33
ARHGAP35
ARHGAP36
ARHGAP39
ARHGAP4
ARHGAP42
ARHGAP44
ARHGAP45
ARHGAP5
ARHGAP6
ARHGAP7
ARHGAP8
ARHGAP9
ARHGDIA
ARHGDIB
ARHGDIG
ARHGEF1
ARHGEF10
ARHGEF10L
ARHGEF11
ARHGEF12
ARHGEF15
ARHGEF16
ARHGEF17
ARHGEF18
ARHGEF19
ARHGEF2
ARHGEF25
ARHGEF26
ARHGEF28
ARHGEF3
ARHGEF37
ARHGEF38
ARHGEF39
ARHGEF4
ARHGEF40
ARHGEF5
ARHGEF6
ARHGEF7
ARHGEF9
ARHT2
ARID1A
ARID1B
ARID2
ARID3A
ARID3B
ARID3C
ARID4A
ARID4B
ARID5A
ARID5B
ARIH1
ARIH2
ARIH2OS
ARK2
ARL1
ARL10
ARL11
ARL13A
ARL13B
ARL14
ARL14EP
ARL14EPL
ARL15
ARL16
ARL2
ARL2BP
ARL3
ARL4A
ARL4C
ARL4D
ARL5A
ARL5B
ARL5C
ARL6
ARL6IP1
ARL6IP4
ARL6IP5
ARL6IP6
ARL8A
ARL8B
ARL9
ARMC1
ARMC10
ARMC12
ARMC2
ARMC3
ARMC4
ARMC5
ARMC6
ARMC7
ARMC8
ARMC9
ARMCX1
ARMCX2
ARMCX3
ARMCX5
ARMH1
ARMH2
ARMH3
ARMH4
ARMT1
ARNT
ARNT2
ARNTL
arntl
ARNTL2
ARP2
ARPC1A
ARPC1B
ARPC2
ARPC3
ARPC4
ARPC5
ARPC5L
ARPIN
ARPP19
ARPP21
ARR3
ARRB1
ARRB2
ARRDC1
ARRDC2
ARRDC3
ARRDC4
ARRDC5
ARSA
ARSB
ARSD
ARSE
ARSG
ARSH
ARSI
ARSJ
ARSK
ARSL
ART1
ART3
ART4
ART5
ARTN
ARV1
ARVCF
ARX
AS3MT
ASAH1
ASAP1
ASAP2
ASAP3
ASB1
ASB10
ASB11
ASB12
ASB13
ASB14
ASB15
ASB16
ASB17
ASB18
ASB2
ASB3
ASB4
ASB5
ASB6
ASB7
ASB8
ASB9
ASC
ASCC1
ASCC2
ASCC3
ascc3
ASCL1
ASCL2
ASCL3
ASCL4
ASDURF
ASF1A
ASF1B
ASGR1
ASGR2
ASH1L
ASH2L
ASIC1
ASIC2
ASIC3
ASIC4
ASIC5
ASIP
ASL
ASMT
ASMTL
ASNA1
ASNS
ASNSD1
ASPA
ASPDH
ASPG
ASPH
ASPHD1
ASPHD2
ASPM
ASPN
ASPRV1
ASPSCR1
ASRGL1
ASS1
ASTE1
ASTL
ASTN1
ASTN2
ASXL1
ASXL2
ASXL3
ASZ1
ATAD1
ATAD2
ATAD2B
ATAD3A
ATAD5
ATAT1
ATCAY
ATE1
ATF1
ATF2
ATF3
ATF4
ATF5
ATF6
ATF6B
ATF7
ATF7IP
ATF7IP2
ATG10
ATG101
ATG12
ATG13
ATG14
ATG16L1
ATG16L2
ATG2A
ATG2B
ATG4A
ATG4B
ATG4C
ATG4D
ATG5
ATG7
ATG9A
ATG9B
ATGL
ATIC
ATL1
ATL2
ATL3
ATM
ATMIN
ATN1
ATOH1
ATOH7
ATOH8
ATP10A
ATP10B
ATP10D
ATP11A
ATP11B
ATP11C
ATP12A
ATP13A1
ATP13A2
ATP13A3
ATP13A4
ATP13A5
ATP1A1
ATP1A2
ATP1A3
ATP1A4
ATP1B1
ATP1B2
ATP1B3
ATP1B4
ATP23
ATP2A1
ATP2A2
ATP2A3
ATP2B1
ATP2B2
ATP2B3
ATP2B4
ATP2C1
ATP2C2
ATP4A
ATP4B
ATP5A1
ATP5B
ATP5C
ATP5C1
ATP5D
ATP5F1
ATP5F1A
ATP5F1B
ATP5F1C
ATP5F1D
ATP5F1E
ATP5G1
ATP5G2
ATP5G3
ATP5H
ATP5IF1
ATP5J
ATP5J2
ATP5L
ATP5MC1
ATP5MC2
ATP5MC3
ATP5MD
ATP5ME
ATP5MF
ATP5O
ATP5PB
ATP5PD
ATP5PF
ATP5PO
ATP5S
ATP6
ATP6AP1
ATP6AP1L
ATP6AP2
ATP6B1
ATP6B2
ATP6C
ATP6IP1
ATP6L
ATP6S1
ATP6S14
ATP6V0A1
ATP6V0A2
ATP6V0A4
ATP6V0B
ATP6V0C
ATP6V0D1
ATP6V0D2
ATP6V0E1
ATP6V0E2
ATP6V1A
ATP6V1B1
ATP6V1B2
ATP6V1C1
ATP6V1C2
ATP6V1D
ATP6V1E1
ATP6V1E2
ATP6V1F
ATP6V1FNB
ATP6V1G1
ATP6V1G2
ATP6V1G3
ATP6V1H
ATP7A
ATP7B
ATP8
ATP8A1
ATP8A2
ATP8B1
ATP8B2
ATP8B3
ATP8B4
ATP9A
ATP9B
ATPAF1
ATPAF2
ATPBD1C
ATPI
ATPIF1
ATPSCKMT
ATPW
ATR
ATRAID
ATRIP
ATRN
ATRNL1
ATRX
ATXN1
ATXN10
ATXN1L
ATXN2
ATXN2L
ATXN3
ATXN7
ATXN7L1
ATXN7L2
ATXN7L3
ATXN7L3B
AUH
AUNIP
AUP1
AURKA
AURKAIP1
AURKB
AURKC
AUT2B
AUTS2
AVEN
AVIL
AVL9
AVP
AVPI1
AVPR1A
AVPR1B
AVPR2
AWAT1
AWAT2
AXDND1
AXIN1
AXIN2
AXL
AZGP1
AZI2
AZIN1
AZIN2
AZU1
B2M
B3AR
B3GALNT1
B3GALNT2
B3GALT1
B3GALT2
B3GALT4
B3GALT5
B3GALT6
B3GAT1
B3GAT2
B3GAT3
B3GLCT
B3GNT2
B3GNT3
B3GNT4
B3GNT5
B3GNT6
B3GNT7
B3GNT8
B3GNT9
B3GNTL1
B4GALNT1
B4GALNT2
B4GALNT3
B4GALNT4
B4GALT1
B4GALT2
B4GALT3
B4GALT4
B4GALT5
B4GALT6
B4GALT7
B4GAT1
B9D1
B9D2
BAALC
BAAT
BABAM1
BABAM2
BAC1A
BAC1B
BAC5
BAC7.5
BACE1
BACE2
BACH1
BACH2
BAD
BAF
BAG1
BAG2
BAG3
BAG4
BAG5
BAG6
BAHCC1
BAHD1
BAIAP2
BAIAP2L1
BAIAP2L2
BAIAP3
BAK1
BAMBI
BANF1
BANF2
BANK1
BANP
BAP1
BARD1
BARHL1
BARHL2
BARX1
BARX2
BASP1
BAT1
BATF
BATF2
BATF3
bax
BAX
BAZ1A
BAZ1B
BAZ2A
BAZ2B
BBC3
BBOF1
BBOX1
BBS1
BBS10
BBS12
BBS2
BBS4
BBS5
BBS7
BBX
BCAM
BCAN
BCAP29
BCAP31
BCAR1
BCAR3
BCAS1
BCAS2
BCAS3
BCAS4
BCAT1
BCAT2
BCCIP
BCDIN3D
BCHE
BCKDHA
BCKDHB
BCKDK
BCL10
BCL11A
BCL11B
BCL2
bcl-2
BCL2A1
BCL2L1
BCL2L10
BCL2L11
BCL2L12
BCL2L13
BCL2L14
BCL2L15
BCL2L2
BCL3
BCL6
BCL6B
BCL7A
BCL7B
BCL7C
BCL9
BCL9L
BCLAF1
BCLAF3
bcmo1
bcnt
BCNT
BCO1
BCO2
bco2
BCOR
BCORL1
BCR
BCS1L
BDH1
BDH2
BDKRB1
BDKRB2
BDNF
BDP1
BEAN1
BECN1
BEF
BEGAIN
BEND2
BEND3
BEND5
BEND6
BEND7
BERV-K2
BEST1
BEST2
BEST3
BEST4
BET1
BET1L
beta
BEX2
BEX3
BEX4
BEX5
BFAR
bFPa
BFSP1
BFSP2
BGLAP
BGN
BHLHA15
BHLHB2
BHLHB9
BHLHE22
BHLHE23
BHLHE40
BHLHE41
BHMT
BHMT2
BICC1
BICD1
BICD2
BICDL1
BICDL2
BICRA
BICRAL
BID
BIGH3
BIN1
BIN2
BIN3
BIRC2
BIRC3
BIRC5
BIRC6
BIRC7
BIVM
BLCAP
BLK
BLM
BLMH
BLNK
BLOC1S1
BLOC1S2
BLOC1S3
BLOC1S4
BLOC1S5
BLOC1S6
BLVR
BLVRA
BLVRB
BLZF1
BMERB1
BMF
BMI1
BMP1
BMP10
BMP15
BMP2
BMP2K
BMP3
BMP3B
BMP4
BMP5
BMP6
BMP7
BMP8A
BMP8B
BMPER
BMPR1A
BMPR1B
BMPR2
BMS1
BMSC-UbP
BMT2
BMX
BNC1
BNC2
BNIP1
BNIP2
BNIP3
BNIP3L
BNIP5
BNIPL
BOC
BOD1
BOD1L1
BOK
BoLA
BOLA1
BOLA2B
BOLA3
BOLL
BOP1
BORA
BORCS5
BORCS6
BORCS7
BORCS8
BORG1
BOS_14350
BOS_14351
BOS_14352
BOS_14399
BOS_14415
BOS_14420
BOS_22422
BOS_22435
BOS_22445
BOS_22450
BOS_22455
BOS_22466
BOS_22478
BOS_22482
BOS_22483
BOS_22485
BOS_22490
BOS_22512
BOS_22518
BOS_22521
BOS_22524
BOS_22526
BOS_22528
BOS_22539
BOS_22542
BOS_22550
BOS_22553
BOS_22566
BOS_22567
BOS_22571
BOS_22581
BOS_22586
BOS_22587
BOS_22592
BOS_22596
BOS_22597
BOS_22600
BOS_22610
BOS_22614
BOS_22615
BOS_22617
BOS_22622
BOS_22623
BOS_22625
BOS_22634
BOS_22635
BOS_22636
BOS_22638
BOS_22646
BOS_22649
BOS_22653
BOS_22654
BPGM
BPHL
BPI
BPIFA1
BPIFA2
BPIFA3
BPIFB1
BPIFB2
BPIFB3
BPIFB4
BPIFB6
BPIFC
BPNT1
BPTF
BRAF
BRAP
BRAT1
BRCA1
BRCA2
BRCC3
BRCC36
BRD1
BRD2
BRD3
BRD4
BRD7
BRD8
BRD9
BRDT
BRF1
BRF2
BRI3
BRI3BP
BRICD5
BRINP1
BRINP2
BRINP3
BRIP1
BRIX1
BRK1
BRMS1
BRMS1L
BROX
BRPF1
BRPF3
BRS3
BRSK1
BRSK2
BRWD1
BRWD3
BSCL2
BSDC1
BSG
BSN
BSND
BSP1
BSPH1
BSPRY
BST1
BST2
BST-2A
BSX
BTAF1
BTBD1
BTBD10
BTBD11
BTBD12
BTBD16
BTBD17
BTBD18
BTBD19
BTBD2
BTBD3
BTBD6
BTBD7
BTBD8
BTBD9
BTC
BTD
BTF3
BTF3L4
BTG1
BTG2
BTG3
BTG4
BTK
BTLA
BTN1A1
BTN2A2
BTN3A3
BTNL2
BTNL9
BTRC
BUB1
BUB1B
BUB3
BUD13
BUD23
BUD31
Bv2
BVES
BYSL
BZRP
BZW1
BZW2
C10H14ORF166
C10H14ORF93
C10orf105
C10orf120
C10orf143
C10orf35
C10orf62
C10orf71
C10orf82
C10orf90
C11H2ORF7
C11H2orf74
C11H2orf81
C11H9ORF142
C11orf1
C11orf16
C11orf24
C11orf42
C11orf49
C11orf52
C11orf53
C11orf54
C11orf57
C11orf58
C11orf65
C11orf68
C11orf71
C11orf74
C11orf86
C11orf87
C11orf88
C11orf91
C11orf95
C11orf97
C12orf10
C12orf29
C12orf4
C12orf40
C12orf43
C12orf45
C12orf49
C12orf50
C12orf54
C12orf56
C12orf57
C12orf60
C12orf65
C12orf66
C12orf71
C12orf73
C12orf74
C13H20ORF108
C13H20orf135
C13H20orf144
C14H19orf12
C14orf119
C14orf166
C14orf28
C14orf37
C14orf93
C15H11orf74
C15orf39
C15orf40
C15orf41
C15orf48
C15orf52
C15orf61
C15orf62
C15orf65
C16H1orf159
C16H1orf21
C16H1orf53
C16H5orf51
C16orf46
C16orf54
C16orf58
C16orf70
C16orf71
C16orf72
C16orf74
C16orf78
C16orf86
C16orf87
C16orf89
C16orf90
C16orf91
C17orf100
C17orf50
C17orf53
C17orf62
C17orf64
C17orf67
C17orf75
C17orf78
C17orf80
C17orf98
C18H16orf95
C18H19orf12
C18H19orf48
C18orf21
C18orf25
C18orf32
C18orf54
C18orf63
C19H17orf49
C19H17orf80
C19orf18
C19orf25
C19orf35
C19orf38
C19orf44
C19orf47
C19orf53
C19orf54
C19orf57
C19orf60
C19orf67
C19orf70
C19orf71
C19orf81
C19orf84
C1D
C1GALT1
C1GALT1C1
C1H1orf43
C1H21orf140
C1H21ORF2
C1H21orf33
C1H21orf59
C1H3orf52
C1orf100
C1orf105
C1orf109
C1orf112
C1orf115
C1orf116
C1orf122
C1orf131
C1orf141
C1orf146
C1orf158
C1orf162
C1orf174
C1orf185
C1orf189
C1orf194
C1orf198
C1orf210
C1orf216
C1orf228
C1orf232
C1orf27
C1orf35
C1orf50
C1orf52
C1orf54
C1orf68
C1orf74
C1orf87
C1orf94
C1QA
C1QB
C1QBP
C1QC
C1QL1
C1QL2
C1QL3
C1QL4
C1QTNF1
C1QTNF12
C1QTNF2
C1QTNF3
C1QTNF4
C1QTNF5
C1QTNF6
C1QTNF7
C1QTNF8
C1QTNF9
C1R
C1RL
C1S
C2
C20H5orf34
C20orf141
C20orf194
C20orf196
C20orf202
C20orf27
C20orf85
C20orf96
C21H14orf180
C21H15orf40
C21orf2
C21orf58
C21orf62
C21orf91
C22H3orf22
C22orf23
C22orf31
C22orf39
C23H6orf201
C23H6ORF47
C23H6orf62
C23H6ORF62
C24H18orf8
C25H10orf53
C25H16ORF42
C25H16orf71
C25H16orf96
C28H10ORF35
C28H10orf53
C29H11orf24
C2CD2
C2CD2L
C2CD3
C2CD4A
C2CD4C
C2CD4D
C2CD5
C2CD6
C2H1orf64
C2H8orf58
C2orf15
C2orf16
C2orf28
C2orf42
C2orf49
C2orf50
C2orf54
C2orf66
C2orf68
C2orf69
C2orf71
C2orf72
C2orf73
C2orf76
C2orf78
C2orf80
C2orf88
C3
C3AR1
C3H1orf162
[truncated: 20,990 more rows]
[truncated: 1 more columns]

## Sheet: Pfam_Annotation
Protein_ID	Alignment_Start	Alignment_End	Envelope_Start	Envelope_End	Hmm_Acc	Hmm_Name	Type	Hmm_Start	Hmm_End	Hmm_Length	Bit_Score	E-Value	Significance	Clan	Clan_name	Pfam-A_ID	Pfam-A_description
maker-Scaffold_29202|length1648-exonerate_protein2genome-gene-0.0-mRNA-1	85	126	83	126	PF00395.18	SLH	Family	3	45	45	38.4	8.5e-10	1	No_clan	NA	SLH	S-layer homology domain
maker-Scaffold_12952|length1014-exonerate_protein2genome-gene-0.0-mRNA-1	2	117	1	119	PF01584.17	CheW	Domain	25	136	138	63.5	1.4e-17	1	No_clan	NA	CheW	CheW-like domain
maker-Scaffold_16180|length69425194-exonerate_protein2genome-gene-283.1-mRNA-1	70	140	68	145	PF00619.19	CARD	Domain	7	78	85	30	3.6e-07	1	CL0041	Death	CARD	Caspase recruitment domain
maker-Scaffold_37463|length1106-exonerate_protein2genome-gene-0.0-mRNA-1	11	89	11	89	PF03061.20	4HBT	Domain	1	79	79	57.5	1.2e-15	1	CL0050	HotDog	4HBT	Thioesterase superfamily
maker-Scaffold_47979|length1529-exonerate_protein2genome-gene-0.0-mRNA-1	2	245	1	262	PF00348.15	polyprenyl_synt	Domain	9	240	257	184.6	1.5e-54	1	CL0613	NA	polyprenyl_synt	Polyprenyl synthetase
maker-Scaffold_13801|length4295-exonerate_protein2genome-gene-0.0-mRNA-1	21	106	21	106	PF01882.16	DUF58	Family	1	86	86	54.9	7e-15	1	CL0128	vWA-like	DUF58	Protein of unknown function DUF58
maker-Scaffold_43153|length1216-exonerate_protein2genome-gene-0.1-mRNA-1	1	46	1	47	PF01281.17	Ribosomal_L9_N	Domain	1	46	47	68.9	1.7e-19	1	No_clan	NA	Ribosomal_L9_N	Ribosomal protein L9, N-terminal domain
maker-Scaffold_43153|length1216-exonerate_protein2genome-gene-0.1-mRNA-1	64	146	63	147	PF03948.12	Ribosomal_L9_C	Domain	2	85	86	71.4	6e-20	1	No_clan	NA	Ribosomal_L9_C	Ribosomal protein L9, C-terminal domain
maker-Scaffold_41253|length2014-exonerate_protein2genome-gene-0.0-mRNA-1	4	346	4	346	PF00180.18	Iso_dh	Domain	1	348	348	410.3	6e-123	1	CL0270	Iso_DH	Iso_dh	Isocitrate/isopropylmalate dehydrogenase
maker-Scaffold_45733|length2982-exonerate_protein2genome-gene-0.1-mRNA-1	1	214	1	214	PF01312.17	Bac_export_2	Family	117	330	330	253.8	2.2e-75	1	No_clan	NA	Bac_export_2	FlhB HrpN YscU SpaS Family
maker-Scaffold_36982|length3352-exonerate_protein2genome-gene-0.3-mRNA-1	6	141	5	142	PF00239.19	Resolvase	Domain	2	145	146	136.9	4.6e-40	1	No_clan	NA	Resolvase	Resolvase, N terminal domain
maker-Scaffold_36982|length3352-exonerate_protein2genome-gene-0.3-mRNA-1	144	186	144	188	PF02796.13	HTH_7	Domain	1	42	45	41.5	9.3e-11	1	CL0123	HTH	HTH_7	Helix-turn-helix domain of resolvase
maker-Scaffold_22865|length1239-exonerate_protein2genome-gene-0.0-mRNA-1	13	156	10	168	PF01613.16	Flavin_Reduct	Domain	5	138	155	50.3	2.4e-13	1	CL0336	FMN-binding	Flavin_Reduct	Flavin reductase like domain
maker-Scaffold_18318|length4245-exonerate_protein2genome-gene-0.1-mRNA-1	38	343	38	359	PF02638.13	GHL10	Domain	1	295	311	218.2	1.3e-64	1	CL0058	Glyco_hydro_tim	DUF187	Glycosyl hydrolase like GH101
maker-Scaffold_43934|length1684-exonerate_protein2genome-gene-0.0-mRNA-1	4	407	4	408	PF06245.9	DUF1015	Family	1	393	394	425	2.4e-127	1	No_clan	NA	DUF1015	Protein of unknown function (DUF1015)
maker-Scaffold_15765|length1734-exonerate_protein2genome-gene-0.2-mRNA-1	11	196	11	197	PF00117.26	GATase	Domain	1	189	190	174.7	1.6e-51	1	CL0014	Glutaminase_I	GATase	Glutamine amidotransferase class-I
maker-Scaffold_4546|length2545-exonerate_protein2genome-gene-0.0-mRNA-1	74	416	74	416	PF07995.9	GSDH	Domain	1	332	332	397.1	5.8e-119	1	CL0186	Beta_propeller	GSDH	Glucose / Sorbosone dehydrogenase
maker-Scaffold_28902|length2587-exonerate_protein2genome-gene-0.1-mRNA-1	6	57	2	58	PF00462.22	Glutaredoxin	Domain	7	59	60	34.8	1.3e-08	1	CL0172	Thioredoxin	Glutaredoxin	Glutaredoxin
maker-Scaffold_28902|length2587-exonerate_protein2genome-gene-0.1-mRNA-1	104	231	99	235	PF07291.9	MauE	Family	6	134	184	24.4	1.9e-05	1	CL0131	DoxD-like	MauE	Methylamine utilisation protein MauE
maker-Scaffold_2383|length1215-exonerate_protein2genome-gene-0.1-mRNA-1	12	76	11	77	PF00512.23	HisKA	Domain	2	63	64	42.3	5.2e-11	1	CL0025	His_Kinase_A	HisKA	His Kinase A (phospho-acceptor) domain
maker-Scaffold_2383|length1215-exonerate_protein2genome-gene-0.1-mRNA-1	127	234	126	236	PF02518.24	HATPase_c	Domain	2	109	111	48.1	1.4e-12	1	CL0025	His_Kinase_A	HATPase_c	Histidine kinase-, DNA gyrase B-, and HSP90-like ATPase
maker-Scaffold_18108|length4949-exonerate_protein2genome-gene-0.3-mRNA-1	41	273	38	275	PF01226.15	Form_Nir_trans	Family	4	234	236	117.5	5e-34	1	No_clan	NA	Form_Nir_trans	Formate/nitrite transporter
maker-Scaffold_9822|length7835-exonerate_protein2genome-gene-0.5-mRNA-1	7	147	7	149	PF01548.15	DEDD_Tnp_IS110	Family	1	153	155	46.4	3.4e-12	1	No_clan	NA	DEDD_Tnp_IS110	Transposase
maker-Scaffold_9822|length7835-exonerate_protein2genome-gene-0.5-mRNA-1	213	267	212	269	PF02371.14	Transposase_20	Family	2	56	87	58.8	4.4e-16	1	CL0198	HHH	Transposase_20	Transposase IS116/IS110/IS902 family
maker-Scaffold_6967|length120038259-exonerate_protein2genome-gene-294.6-mRNA-1	9	71	6	92	PF02093.14	Gag_p30	Family	4	66	211	24.7	1.3e-05	1	CL0148	Viral_Gag	Gag_p30	Gag P30 core shell protein
maker-Scaffold_42124|length1520-exonerate_protein2genome-gene-0.1-mRNA-1	3	130	1	132	PF04350.11	PilO	Family	20	144	146	46.9	2.8e-12	1	CL0331	EpsM	PilO	Pilus assembly protein, PilO
maker-Scaffold_28013|length1925-exonerate_protein2genome-gene-0.1-mRNA-1	148	307	148	307	PF13377.4	Peripla_BP_3	Domain	1	164	164	123.6	8.6e-36	1	CL0144	Periplas_BP	Peripla_BP_3	Periplasmic binding protein-like domain
maker-Scaffold_1135|length1122-exonerate_protein2genome-gene-0.0-mRNA-1	16	91	16	91	PF04241.13	DUF423	Family	1	88	88	49.3	3.8e-13	1	No_clan	NA	DUF423	Protein of unknown function (DUF423)
maker-Scaffold_31316|length1257-exonerate_protein2genome-gene-0.0-mRNA-1	184	282	183	296	PF00067.20	p450	Domain	327	430	463	51.7	5.4e-14	1	No_clan	NA	p450	Cytochrome P450
maker-Scaffold_7112|length5623-exonerate_protein2genome-gene-0.7-mRNA-1	5	88	3	89	PF01527.18	HTH_Tnp_1	Family	3	74	75	32.3	8.4e-08	1	CL0123	HTH	HTH_Tnp_1	Transposase
maker-Scaffold_7112|length5623-exonerate_protein2genome-gene-0.7-mRNA-1	121	177	120	178	PF13276.4	HTH_21	Domain	2	59	60	66.2	1.9e-18	1	CL0123	HTH	HTH_21	HTH-like domain
maker-Scaffold_7112|length5623-exonerate_protein2genome-gene-0.7-mRNA-1	202	318	201	319	PF00665.24	rve	Domain	2	118	119	90.8	6.2e-26	1	CL0219	RNase_H	rve	Integrase core domain
maker-Scaffold_5818|length1604-exonerate_protein2genome-gene-0.0-mRNA-1	3	118	1	125	PF00078.25	RVT_1	Family	30	154	222	70.8	1.1e-19	1	CL0027	RdRP	RVT_1	Reverse transcriptase (RNA-dependent DNA polymerase)
maker-Scaffold_5818|length1604-exonerate_protein2genome-gene-0.0-mRNA-1	299	385	290	418	PF01348.19	Intron_maturas2	Family	22	103	140	25.2	1.2e-05	1	CL0359	Intron-mat_II	Intron_maturas2	Type II intron maturase
maker-Scaffold_14630|length3452-exonerate_protein2genome-gene-0.1-mRNA-1	10	143	3	157	PF01636.21	APH	Family	89	229	240	61.1	1.4e-16	1	CL0016	PKinase	APH	Phosphotransferase enzyme family
maker-Scaffold_26645|length13407-exonerate_protein2genome-gene-0.12-mRNA-1	1	121	1	122	PF02308.14	MgtC	Family	9	120	121	82	3.9e-23	1	No_clan	NA	MgtC	MgtC family
maker-Scaffold_24439|length1179-exonerate_protein2genome-gene-0.0-mRNA-1	13	180	13	180	PF01812.18	5-FTHF_cyc-lig	Family	1	187	187	87.1	1.2e-24	1	CL0246	ISOCOT_Fold	5-FTHF_cyc-lig	5-formyltetrahydrofolate cyclo-ligase family
maker-Scaffold_45275|length7508-exonerate_protein2genome-gene-0.9-mRNA-1	10	118	9	119	PF00072.22	Response_reg	Domain	2	111	112	53.2	2.6e-14	1	CL0304	CheY	Response_reg	Response regulator receiver domain
maker-Scaffold_37542|length83034183-exonerate_protein2genome-gene-104.5-mRNA-1	25	101	4	104	PF02093.14	Gag_p30	Family	87	163	211	37.1	2.1e-09	1	CL0148	Viral_Gag	Gag_p30	Gag P30 core shell protein
maker-Scaffold_45750|length1700-exonerate_protein2genome-gene-0.4-mRNA-1	37	155	35	157	PF07731.12	Cu-oxidase_2	Domain	3	135	137	100.6	5.2e-29	1	CL0026	CU_oxidase	Cu-oxidase_2	Multicopper oxidase
maker-Scaffold_15672|length2672-exonerate_protein2genome-gene-0.1-mRNA-1	22	108	21	109	PF01895.17	PhoU	Domain	2	88	89	62.8	2.8e-17	1	CL0297	PhoU	PhoU	PhoU domain
maker-Scaffold_15672|length2672-exonerate_protein2genome-gene-0.1-mRNA-1	133	212	131	213	PF01895.17	PhoU	Domain	6	88	89	50.6	1.8e-13	1	CL0297	PhoU	PhoU	PhoU domain
maker-Scaffold_46567|length1550-exonerate_protein2genome-gene-0.0-mRNA-1	3	183	3	196	PF00710.18	Asparaginase	Domain	1	176	191	155.8	8.4e-46	1	No_clan	NA	Asparaginase	Asparaginase
maker-Scaffold_12833|length1718-exonerate_protein2genome-gene-0.0-mRNA-1	3	375	1	378	PF00733.19	Asn_synthase	Domain	8	352	355	307.7	1.4e-91	1	CL0039	HUP	Asn_synthase	Asparagine synthase
maker-Scaffold_27418|length1097-exonerate_protein2genome-gene-0.0-mRNA-1	2	113	1	114	PF00210.22	Ferritin	Domain	30	137	142	69.3	2.8e-19	1	CL0044	Ferritin	Ferritin	Ferritin-like domain
maker-Scaffold_19681|length1450-exonerate_protein2genome-gene-0.0-mRNA-1	52	188	52	188	PF00210.22	Ferritin	Domain	1	142	142	117	5.3e-34	1	CL0044	Ferritin	Ferritin	Ferritin-like domain
maker-Scaffold_18846|length2184-exonerate_protein2genome-gene-0.0-mRNA-1	28	364	23	366	PF12698.5	ABC2_membrane_3	Family	12	344	345	101.9	3.3e-29	1	CL0181	ABC-2	ABC2_membrane_3	ABC-2 family transporter protein
maker-Scaffold_655|length2815-exonerate_protein2genome-gene-0.2-mRNA-1	31	178	31	178	PF03713.11	DUF305	Domain	1	152	152	140	6.1e-41	1	CL0044	Ferritin	DUF305	Domain of unknown function (DUF305)
maker-Scaffold_47530|length2476-exonerate_protein2genome-gene-0.2-mRNA-1	4	56	3	62	PF16745.3	RsgA_N	Domain	3	50	54	38.5	6.4e-10	1	CL0021	NA	NA	NA
maker-Scaffold_47530|length2476-exonerate_protein2genome-gene-0.2-mRNA-1	65	242	65	243	PF03193.14	DUF258	Domain	1	166	167	172	8.6e-51	1	CL0023	P-loop_NTPase	DUF258	Protein of unknown function, DUF258
maker-Scaffold_35275|length1225-exonerate_protein2genome-gene-0.0-mRNA-1	1	140	1	140	PF06940.9	DUF1287	Domain	25	163	163	196.6	1.9e-58	1	CL0125	Peptidase_CA	DUF1287	Domain of unknown function (DUF1287)
maker-Scaffold_8353|length1099-exonerate_protein2genome-gene-0.0-mRNA-1	3	99	1	116	PF13360.4	PQQ_2	Domain	31	126	237	39.7	3.5e-10	1	CL0186	Beta_propeller	PQQ_2	PQQ-like domain
maker-Scaffold_8353|length1099-exonerate_protein2genome-gene-0.0-mRNA-1	118	197	104	200	PF13360.4	PQQ_2	Domain	14	92	237	20.1	0.00036	1	CL0186	Beta_propeller	PQQ_2	PQQ-like domain
maker-Scaffold_11643|length2285-exonerate_protein2genome-gene-0.0-mRNA-1	114	320	46	321	PF00682.17	HMGL-like	Domain	67	262	264	89.9	1.7e-25	1	CL0036	TIM_barrel	HMGL-like	HMGL-like
maker-Scaffold_11643|length2285-exonerate_protein2genome-gene-0.0-mRNA-1	451	676	450	678	PF03976.12	PPK2	Domain	2	227	229	257	1.2e-76	1	CL0023	P-loop_NTPase	PPK2	Polyphosphate kinase 2 (PPK2)
maker-Scaffold_29334|length2172-exonerate_protein2genome-gene-0.4-mRNA-1	6	86	5	87	PF01527.18	HTH_Tnp_1	Family	3	74	75	47.6	1.4e-12	1	CL0123	HTH	HTH_Tnp_1	Transposase
maker-Scaffold_11597|length5739-exonerate_protein2genome-gene-0.0-mRNA-1	64	175	63	175	PF07715.13	Plug	Domain	2	108	108	59.6	3.5e-16	1	No_clan	Ubiquitin	Plug	TonB-dependent Receptor Plug Domain
maker-Scaffold_40245|length2500-exonerate_protein2genome-gene-0.4-mRNA-1	7	96	7	97	PF03129.18	HGTP_anticodon	Domain	1	93	94	80.5	7e-23	1	CL0458	IIaaRS-ABD	HGTP_anticodon	Anticodon binding domain
maker-Scaffold_19782|length2065-exonerate_protein2genome-gene-0.0-mRNA-1	16	217	12	236	PF03969.14	AFG1_ATPase	Family	7	217	362	108.7	2.6e-31	1	CL0023	P-loop_NTPase	AFG1_ATPase	AFG1-like ATPase
maker-Scaffold_19782|length2065-exonerate_protein2genome-gene-0.0-mRNA-1	226	330	216	334	PF03969.14	AFG1_ATPase	Family	255	356	362	39.6	2.6e-10	1	CL0023	P-loop_NTPase	AFG1_ATPase	AFG1-like ATPase
maker-Scaffold_41905|length2006-exonerate_protein2genome-gene-0.0-mRNA-1	2	215	2	225	PF01370.19	Epimerase	Family	1	228	241	98.2	4.5e-28	1	CL0063	NADP_Rossmann	Epimerase	NAD dependent epimerase/dehydratase family
maker-Scaffold_18658|length1872-exonerate_protein2genome-gene-0.1-mRNA-1	32	383	31	385	PF00155.19	Aminotran_1_2	Domain	2	361	363	212.9	6.7e-63	1	CL0061	PLP_aminotran	Aminotran_1_2	Aminotransferase class I and II
maker-Scaffold_18906|length16819-exonerate_protein2genome-gene-0.13-mRNA-1	625	867	623	868	PF01051.19	Rep_3	Family	4	221	222	97	1.3e-27	1	CL0123	HTH	Rep_3	Initiator Replication protein
maker-Scaffold_28999|length1670-exonerate_protein2genome-gene-0.0-mRNA-1	15	87	14	90	PF04386.11	SspB	Family	2	73	160	94.1	7.4e-27	1	No_clan	NA	SspB	Stringent starvation protein B
maker-Scaffold_28999|length1670-exonerate_protein2genome-gene-0.0-mRNA-1	140	217	104	217	PF00583.23	Acetyltransf_1	Family	34	117	117	55.4	5.7e-15	1	CL0257	Acetyltrans	Acetyltransf_1	Acetyltransferase (GNAT) family
maker-Scaffold_20259|length1383-exonerate_protein2genome-gene-0.0-mRNA-1	24	132	24	132	PF04314.11	PCuAC	Family	1	109	109	84.3	4.3e-24	1	No_clan	NA	DUF461	Protein of unknown function (DUF461)
maker-Scaffold_46085|length1918-exonerate_protein2genome-gene-0.0-mRNA-1	2	23	1	35	PF11390.6	FdsD	Family	26	47	61	21.1	0.00026	1	No_clan	NA	FdsD	NADH-dependant formate dehydrogenase delta subunit FdsD
maker-Scaffold_46085|length1918-exonerate_protein2genome-gene-0.0-mRNA-1	35	266	35	269	PF02634.13	FdhD-NarQ	Family	1	230	237	214.2	1.8e-63	1	CL0109	NA	FdhD-NarQ	FdhD/NarQ family
maker-Scaffold_15353|length1935-exonerate_protein2genome-gene-0.1-mRNA-1	11	117	1	118	PF00344.18	SecY	Family	203	306	307	128.5	2.6e-37	1	No_clan	NA	SecY	SecY translocase
maker-Scaffold_13877|length1479-exonerate_protein2genome-gene-0.2-mRNA-1	4	120	3	122	PF01242.17	PTPS	Domain	2	121	123	95.7	1.6e-27	1	CL0334	THBO-biosyn	PTPS	6-pyruvoyl tetrahydropterin synthase
maker-Scaffold_5790|length1055-exonerate_protein2genome-gene-0.0-mRNA-1	1	96	1	97	PF01618.14	MotA_ExbB	Family	28	123	124	129.5	5.2e-38	1	No_clan	NA	MotA_ExbB	MotA/TolQ/ExbB proton channel family
maker-Scaffold_6558|length2663-exonerate_protein2genome-gene-0.1-mRNA-1	3	206	1	208	PF02900.16	LigB	Domain	57	272	274	204.7	1.3e-60	1	CL0283	LigB	LigB	Catalytic LigB subunit of aromatic ring-opening dioxygenase
maker-Scaffold_32748|length2393-exonerate_protein2genome-gene-0.0-mRNA-1	26	151	25	161	PF01926.21	MMR_HSR1	Family	2	113	114	70.2	1.3e-19	1	CL0023	P-loop_NTPase	MMR_HSR1	50S ribosome-binding GTPase
maker-Scaffold_24375|length6398-exonerate_protein2genome-gene-0.3-mRNA-1	148	240	146	240	PF13661.4	2OG-FeII_Oxy_4	Domain	3	93	93	66.1	3.1e-18	1	CL0029	Cupin	2OG-FeII_Oxy_4	2OG-Fe(II) oxygenase superfamily
maker-Scaffold_24375|length6398-exonerate_protein2genome-gene-0.3-mRNA-1	676	764	675	764	PF13759.4	2OG-FeII_Oxy_5	Domain	2	101	101	45	1e-11	1	CL0029	Cupin	2OG-FeII_Oxy_5	Putative 2OG-Fe(II) oxygenase
maker-Scaffold_41055|length18407-exonerate_protein2genome-gene-0.7-mRNA-1	23	90	22	93	PF04542.12	Sigma70_r2	Domain	2	68	71	46.1	2.8e-12	1	CL0123	HTH	Sigma70_r2	Sigma-70 region 2
maker-Scaffold_41055|length18407-exonerate_protein2genome-gene-0.7-mRNA-1	117	167	114	167	PF08281.10	Sigma70_r4_2	Domain	4	54	54	31.7	8.3e-08	1	CL0123	HTH	Sigma70_r4_2	Sigma-70, region 4
maker-Scaffold_12379|length1273-exonerate_protein2genome-gene-0.0-mRNA-1	41	127	4	128	PF01126.18	Heme_oxygenase	Domain	114	204	205	57.7	1.2e-15	1	CL0230	HO	Heme_oxygenase	Heme oxygenase
maker-Scaffold_9821|length2637-exonerate_protein2genome-gene-0.0-mRNA-1	54	305	39	313	PF00795.20	CN_hydrolase	Family	13	253	261	65.1	5.7e-18	1	No_clan	NA	CN_hydrolase	Carbon-nitrogen hydrolase
maker-Scaffold_9821|length2637-exonerate_protein2genome-gene-0.0-mRNA-1	335	445	334	464	PF00561.18	Abhydrolase_1	Domain	2	106	256	60	2.4e-16	1	CL0028	AB_hydrolase	Abhydrolase_1	alpha/beta hydrolase fold
maker-Scaffold_27904|length1472-exonerate_protein2genome-gene-0.0-mRNA-1	163	262	147	265	PF13616.4	Rotamase_3	Domain	15	113	116	58.7	7e-16	1	CL0487	FKBP	Rotamase_3	PPIC-type PPIASE domain
maker-Scaffold_27904|length1472-exonerate_protein2genome-gene-0.0-mRNA-1	273	359	273	404	PF00639.19	Rotamase	Domain	1	82	96	35.6	1.3e-08	1	CL0487	FKBP	Rotamase	PPIC-type PPIASE domain
maker-Scaffold_45691|length1413-exonerate_protein2genome-gene-0.0-mRNA-1	5	217	2	240	PF07992.12	Pyr_redox_2	Domain	64	276	292	145.7	1.5e-42	1	CL0063	NADP_Rossmann	Pyr_redox_2	Pyridine nucleotide-disulphide oxidoreductase
maker-Scaffold_45691|length1413-exonerate_protein2genome-gene-0.0-mRNA-1	266	366	261	370	PF02852.20	Pyr_redox_dim	Domain	7	105	110	51.5	9.4e-14	1	CL0608	NA	Pyr_redox_dim	Pyridine nucleotide-disulphide oxidoreductase, dimerisation domain
maker-Scaffold_29429|length1512-exonerate_protein2genome-gene-0.1-mRNA-1	71	148	6	149	PF03929.14	PepSY_TM	Family	196	249	250	40.3	2e-10	1	CL0490	PepSY_TM-like	PepSY_TM	PepSY-associated TM helix
maker-Scaffold_41917|length3615-exonerate_protein2genome-gene-0.2-mRNA-1	2	132	1	132	PF13671.4	AAA_33	Domain	6	143	143	31.1	2e-07	1	CL0023	P-loop_NTPase	AAA_33	AAA domain
maker-Scaffold_10994|length1493-exonerate_protein2genome-gene-0.2-mRNA-1	33	98	30	110	PF03544.12	TonB_C	Domain	4	67	79	39.9	3.8e-10	1	CL0428	TolA-TonB-Cterm	TonB_C	Gram-negative bacterial TonB protein C-terminal
maker-Scaffold_45153|length1422-exonerate_protein2genome-gene-0.1-mRNA-1	22	163	22	165	PF00994.22	MoCF_biosynth	Domain	1	142	144	111.6	2.1e-32	1	No_clan	NA	MoCF_biosynth	Probable molybdopterin binding domain
maker-Scaffold_42979|length1047-exonerate_protein2genome-gene-0.0-mRNA-1	1	122	1	122	PF00410.17	Ribosomal_S8	Domain	6	127	127	148.4	8.9e-44	1	No_clan	NA	Ribosomal_S8	Ribosomal protein S8
maker-Scaffold_31686|length2030-exonerate_protein2genome-gene-0.0-mRNA-1	43	288	40	289	PF10118.7	Metal_hydrol	Family	4	247	248	244.8	9.7e-73	1	No_clan	NA	Metal_hydrol	Predicted metal-dependent hydrolase
maker-Scaffold_31948|length1116-exonerate_protein2genome-gene-0.0-mRNA-1	128	247	128	248	PF00578.19	AhpC-TSA	Domain	1	123	124	84.4	5.3e-24	1	CL0172	Thioredoxin	AhpC-TSA	AhpC/TSA family
maker-Scaffold_8821|length1011-exonerate_protein2genome-gene-0.0-mRNA-1	4	94	1	106	PF01979.18	Amidohydro_1	Domain	198	299	344	36.5	3e-09	1	CL0034	Amidohydrolase	Amidohydro_1	Amidohydrolase family
maker-Scaffold_41165|length3706-exonerate_protein2genome-gene-0.1-mRNA-1	2	93	1	99	PF01935.15	DUF87	Domain	16	99	229	36.2	5.8e-09	1	CL0023	P-loop_NTPase	DUF87	Domain of unknown function DUF87
maker-Scaffold_27944|length29519-exonerate_protein2genome-gene-0.49-mRNA-1	44	149	43	152	PF00565.15	SNase	Domain	2	105	108	37.8	1.9e-09	1	No_clan	NA	SNase	Staphylococcal nuclease homologue
maker-Scaffold_17350|length1752-exonerate_protein2genome-gene-0.1-mRNA-1	14	100	10	101	PF13739.4	DUF4163	Domain	6	94	95	37.4	3.4e-09	1	No_clan	NA	DUF4163	Domain of unknown function (DUF4163)
maker-Scaffold_37364|length1044-exonerate_protein2genome-gene-0.0-mRNA-1	57	174	56	176	PF02518.24	HATPase_c	Domain	2	109	111	60.9	1.4e-16	1	CL0025	His_Kinase_A	HATPase_c	Histidine kinase-, DNA gyrase B-, and HSP90-like ATPase
maker-Scaffold_37364|length1044-exonerate_protein2genome-gene-0.0-mRNA-1	199	283	198	304	PF00072.22	Response_reg	Domain	2	86	112	51.5	8.6e-14	1	CL0304	CheY	Response_reg	Response regulator receiver domain
maker-Scaffold_43630|length1945-exonerate_protein2genome-gene-0.1-mRNA-1	71	138	67	140	PF00486.26	Trans_reg_C	Domain	4	72	77	76.8	9.3e-22	1	CL0123	HTH	Trans_reg_C	Transcriptional regulatory protein, C terminal
maker-Scaffold_43630|length1945-exonerate_protein2genome-gene-0.1-mRNA-1	275	342	274	344	PF00672.23	HAMP	Family	2	67	69	40.2	2.7e-10	1	No_clan	NA	HAMP	HAMP domain
maker-Scaffold_43630|length1945-exonerate_protein2genome-gene-0.1-mRNA-1	354	413	348	413	PF00512.23	HisKA	Domain	7	64	64	29	7.5e-07	1	CL0025	His_Kinase_A	HisKA	His Kinase A (phospho-acceptor) domain
maker-Scaffold_43630|length1945-exonerate_protein2genome-gene-0.1-mRNA-1	463	550	458	562	PF02518.24	HATPase_c	Domain	6	94	111	54.2	1.6e-14	1	CL0025	His_Kinase_A	HATPase_c	Histidine kinase-, DNA gyrase B-, and HSP90-like ATPase
maker-Scaffold_47026|length2248-exonerate_protein2genome-gene-0.0-mRNA-1	201	371	200	371	PF03743.12	TrbI	Family	2	187	187	166.4	5.5e-49	1	No_clan	NA	TrbI	Bacterial conjugation TrbI-like protein
maker-Scaffold_22440|length2656-exonerate_protein2genome-gene-0.7-mRNA-1	5	94	2	94	PF13472.4	Lipase_GDSL_2	Domain	90	179	179	36	8.3e-09	1	CL0264	SGNH_hydrolase	Lipase_GDSL_2	GDSL-like Lipase/Acylhydrolase family
maker-Scaffold_37379|length1617-exonerate_protein2genome-gene-0.0-mRNA-1	45	237	44	262	PF00753.25	Lactamase_B	Domain	8	172	197	41.7	1.1e-10	1	CL0381	Metallo-HOrase	Lactamase_B	Metallo-beta-lactamase superfamily
maker-Scaffold_7017|length26831-exonerate_protein2genome-gene-0.8-mRNA-1	178	309	178	310	PF09828.7	Chrome_Resist	Family	1	131	132	150	4.3e-44	1	No_clan	NA	Chrome_Resist	Chromate resistance exported protein
maker-Scaffold_23099|length2533-exonerate_protein2genome-gene-0.3-mRNA-1	1	203	1	204	PF08450.10	SGL	Family	39	245	246	196.5	4.8e-58	1	CL0186	Beta_propeller	SGL	SMP-30/Gluconolaconase/LRE-like region
maker-Scaffold_46638|length1202-exonerate_protein2genome-gene-0.0-mRNA-1	7	177	2	177	PF04143.12	Sulf_transp	Family	172	310	310	45.5	6.3e-12	1	No_clan	NA	Sulf_transp	Sulphur transport
maker-Scaffold_40548|length2848-exonerate_protein2genome-gene-0.3-mRNA-1	13	126	4	126	PF01252.16	Peptidase_A8	Family	25	130	130	102.5	2e-29	1	No_clan	NA	Peptidase_A8	Signal peptidase (SPase) II
maker-Scaffold_25424|length1352-exonerate_protein2genome-gene-0.0-mRNA-1	1	139	1	142	PF01007.18	IRK	Family	167	309	330	64.6	6.5e-18	1	CL0030	Ion_channel	IRK	Inward rectifier potassium channel
maker-Scaffold_8531|length1020-exonerate_protein2genome-gene-0.0-mRNA-1	24	113	24	118	PF01243.18	Pyridox_oxidase	Domain	1	83	88	47.5	1.4e-12	1	CL0336	FMN-binding	Pyridox_oxidase	Pyridoxamine 5'-phosphate oxidase
maker-Scaffold_16980|length17936-exonerate_protein2genome-gene-0.5-mRNA-1	156	341	156	341	PF02321.16	OEP	Family	1	188	188	47.8	1.3e-12	1	CL0105	Hybrid	OEP	Outer membrane efflux protein
maker-Scaffold_16980|length17936-exonerate_protein2genome-gene-0.5-mRNA-1	361	526	359	535	PF02321.16	OEP	Family	5	177	188	67.2	1.4e-18	1	CL0105	Hybrid	OEP	Outer membrane efflux protein
maker-Scaffold_1168|length2045-exonerate_protein2genome-gene-0.2-mRNA-1	2	165	1	167	PF01715.15	IPPT	Domain	79	226	228	145.2	2.3e-42	1	CL0023	P-loop_NTPase	IPPT	IPP transferase
maker-Scaffold_29078|length2654-exonerate_protein2genome-gene-0.1-mRNA-1	99	456	97	457	PF01546.26	Peptidase_M20	Family	3	206	207	108.6	2.9e-31	1	CL0035	Peptidase_MH	Peptidase_M20	Peptidase family M20/M25/M40
maker-Scaffold_29078|length2654-exonerate_protein2genome-gene-0.1-mRNA-1	212	358	210	361	PF07687.12	M20_dimer	Domain	3	106	109	55.3	4.8e-15	1	No_clan	NA	M20_dimer	Peptidase dimerisation domain
maker-Scaffold_23018|length1765-exonerate_protein2genome-gene-0.1-mRNA-1	3	44	2	44	PF12512.6	DUF3717	Family	27	68	68	46.3	2.6e-12	1	No_clan	NA	DUF3717	Protein of unknown function (DUF3717)
maker-Scaffold_23018|length1765-exonerate_protein2genome-gene-0.1-mRNA-1	49	93	49	96	PF06945.11	DUF1289	Family	1	45	48	63.8	8.4e-18	1	No_clan	NA	DUF1289	Protein of unknown function (DUF1289)
maker-Scaffold_36945|length1284-exonerate_protein2genome-gene-0.0-mRNA-1	1	203	1	204	PF02653.14	BPD_transp_2	Family	67	267	268	71.6	5e-20	1	CL0142	Membrane_trans	BPD_transp_2	Branched-chain amino acid transport system / permease component
maker-Scaffold_38949|length4438-exonerate_protein2genome-gene-0.5-mRNA-1	2	177	1	178	PF00510.16	COX3	Family	78	257	258	58.5	8.3e-16	1	No_clan	NA	COX3	Cytochrome c oxidase subunit III
maker-Scaffold_17509|length1501-exonerate_protein2genome-gene-0.1-mRNA-1	4	139	4	141	PF01584.17	CheW	Domain	1	136	138	121.4	1.8e-35	1	No_clan	NA	CheW	CheW-like domain
maker-Scaffold_5081|length1004-exonerate_protein2genome-gene-0.2-mRNA-1	4	90	1	93	PF01715.15	IPPT	Domain	146	225	228	76.9	1.8e-21	1	CL0023	P-loop_NTPase	IPPT	IPP transferase
maker-Scaffold_41921|length1840-exonerate_protein2genome-gene-0.0-mRNA-1	11	175	1	177	PF01979.18	Amidohydro_1	Domain	130	342	344	49.9	2.5e-13	1	CL0034	Amidohydrolase	Amidohydro_1	Amidohydrolase family
maker-Scaffold_41921|length1840-exonerate_protein2genome-gene-0.0-mRNA-1	229	395	229	396	PF13382.4	Adenine_deam_C	Family	1	168	169	207.7	6.5e-62	1	No_clan	NA	Adenine_deam_C	Adenine deaminase C-terminal domain
maker-Scaffold_37770|length1301-exonerate_protein2genome-gene-0.0-mRNA-1	76	235	60	248	PF00722.19	Glyco_hydro_16	Domain	25	156	177	65.8	2.9e-18	1	CL0004	Concanavalin	Glyco_hydro_16	Glycosyl hydrolases family 16
maker-Scaffold_6276|length1189-exonerate_protein2genome-gene-0.0-mRNA-1	87	242	72	257	PF03783.12	CsgG	Family	34	191	210	96.7	1e-27	1	CL0342	TolB_N	CsgG	Curli production assembly/transport component CsgG
maker-Scaffold_30288|length3833-exonerate_protein2genome-gene-0.1-mRNA-1	46	235	43	235	PF02321.16	OEP	Family	4	188	188	101.9	3.2e-29	1	CL0105	Hybrid	OEP	Outer membrane efflux protein
maker-Scaffold_30288|length3833-exonerate_protein2genome-gene-0.1-mRNA-1	260	447	258	447	PF02321.16	OEP	Family	3	188	188	91.1	6.8e-26	1	CL0105	Hybrid	OEP	Outer membrane efflux protein
maker-Scaffold_24295|length2672-exonerate_protein2genome-gene-0.0-mRNA-1	47	319	47	320	PF02569.13	Pantoate_ligase	Family	1	265	266	320.3	7.3e-96	1	CL0039	HUP	Pantoate_ligase	Pantoate-beta-alanine ligase
maker-Scaffold_9428|length1110-exonerate_protein2genome-gene-0.0-mRNA-1	5	81	2	83	PF01555.16	N6_N4_Mtase	Family	152	229	231	88.7	4.1e-25	1	CL0063	NADP_Rossmann	N6_N4_Mtase	DNA methylase
maker-Scaffold_8067|length17491-exonerate_protein2genome-gene-0.1-mRNA-1	283	406	282	416	PF11843.6	DUF3363	Family	2	123	378	110.6	7.3e-32	1	No_clan	NA	DUF3363	Protein of unknown function (DUF3363)
maker-Scaffold_8067|length17491-exonerate_protein2genome-gene-0.1-mRNA-1	417	584	409	584	PF11843.6	DUF3363	Family	211	378	378	172.1	1.5e-50	1	No_clan	NA	DUF3363	Protein of unknown function (DUF3363)
maker-Scaffold_44242|length2574-exonerate_protein2genome-gene-0.0-mRNA-1	15	56	13	95	PF05135.11	Phage_connect_1	Domain	3	41	96	25	1.9e-05	1	CL0643	NA	Phage_connect_1	Phage gp6-like head-tail connector protein
maker-Scaffold_28323|length1151-exonerate_protein2genome-gene-0.1-mRNA-1	11	173	3	174	PF04279.13	IspA	Family	16	175	176	168.2	1.7e-49	1	No_clan	NA	IspA	Intracellular septation protein A
maker-Scaffold_1375|length1232-exonerate_protein2genome-gene-0.0-mRNA-1	2	62	1	64	PF04542.12	Sigma70_r2	Domain	7	69	71	59.6	1.7e-16	1	CL0123	HTH	Sigma70_r2	Sigma-70 region 2
maker-Scaffold_1375|length1232-exonerate_protein2genome-gene-0.0-mRNA-1	90	140	87	140	PF08281.10	Sigma70_r4_2	Domain	4	54	54	37.1	1.7e-09	1	CL0123	HTH	Sigma70_r4_2	Sigma-70, region 4
maker-Scaffold_18541|length3622-exonerate_protein2genome-gene-0.0-mRNA-1	10	108	10	108	PF13704.4	Glyco_tranf_2_4	Family	1	96	96	51.3	1.2e-13	1	CL0110	GT-A	Glyco_tranf_2_4	Glycosyl transferase family 2
maker-Scaffold_18541|length3622-exonerate_protein2genome-gene-0.0-mRNA-1	516	648	515	670	PF00535.24	Glycos_transf_2	Family	2	140	170	31.2	1.5e-07	1	CL0110	GT-A	Glycos_transf_2	Glycosyl transferase family 2
maker-Scaffold_9697|length1691-exonerate_protein2genome-gene-0.1-mRNA-1	35	254	35	255	PF03009.15	GDPD	Family	1	258	259	69.8	2.6e-19	1	CL0384	PLC	GDPD	Glycerophosphoryl diester phosphodiesterase family
maker-Scaffold_9074|length2359-exonerate_protein2genome-gene-0.0-mRNA-1	113	371	113	371	PF00425.16	Chorismate_bind	Family	1	258	258	296.6	1.4e-88	1	No_clan	NA	Chorismate_bind	chorismate binding enzyme
maker-Scaffold_45934|length1754-exonerate_protein2genome-gene-0.0-mRNA-1	3	370	3	370	PF07075.9	DUF1343	Family	1	353	353	347.6	8.1e-104	1	No_clan	NA	DUF1343	Protein of unknown function (DUF1343)
maker-Scaffold_21434|length9356-exonerate_protein2genome-gene-0.1-mRNA-1	9	246	1	250	PF00795.20	CN_hydrolase	Family	30	256	261	36.1	3.8e-09	1	No_clan	NA	CN_hydrolase	Carbon-nitrogen hydrolase
maker-Scaffold_21434|length9356-exonerate_protein2genome-gene-0.1-mRNA-1	315	488	310	543	PF02540.15	NAD_synthase	Domain	6	167	242	86.4	1.4e-24	1	CL0039	HUP	NAD_synthase	NAD synthase
maker-Scaffold_35218|length3943-exonerate_protein2genome-gene-0.8-mRNA-1	1	130	1	131	PF01257.17	2Fe-2S_thioredx	Family	16	144	145	152.9	4.5e-45	1	CL0172	Thioredoxin	2Fe-2S_thioredx	Thioredoxin-like [2Fe-2S] ferredoxin
maker-Scaffold_20009|length1615-exonerate_protein2genome-gene-0.0-mRNA-1	30	75	29	76	PF03989.11	DNA_gyraseA_C	Repeat	2	47	48	25	8.4e-06	1	No_clan	NA	DNA_gyraseA_C	DNA gyrase C-terminal domain, beta-propeller
maker-Scaffold_20009|length1615-exonerate_protein2genome-gene-0.0-mRNA-1	79	126	79	127	PF03989.11	DNA_gyraseA_C	Repeat	1	47	48	50.2	1.1e-13	1	No_clan	NA	DNA_gyraseA_C	DNA gyrase C-terminal domain, beta-propeller
maker-Scaffold_20009|length1615-exonerate_protein2genome-gene-0.0-mRNA-1	168	210	167	214	PF03989.11	DNA_gyraseA_C	Repeat	2	43	48	42	4.1e-11	1	No_clan	NA	DNA_gyraseA_C	DNA gyrase C-terminal domain, beta-propeller
maker-Scaffold_20009|length1615-exonerate_protein2genome-gene-0.0-mRNA-1	219	263	218	265	PF03989.11	DNA_gyraseA_C	Repeat	2	46	48	30.6	1.6e-07	1	No_clan	NA	DNA_gyraseA_C	DNA gyrase C-terminal domain, beta-propeller
maker-Scaffold_36994|length1487-exonerate_protein2genome-gene-0.0-mRNA-1	36	190	36	190	PF16639.3	Apocytochr_F_N	Domain	1	155	155	258	3.2e-77	1	No_clan	NA	NA	NA
maker-Scaffold_36994|length1487-exonerate_protein2genome-gene-0.0-mRNA-1	202	320	202	320	PF01333.17	Apocytochr_F_C	Domain	1	118	118	166.6	1.7e-49	1	CL0105	Hybrid	Apocytochr_F_C	Apocytochrome F, C-terminal
maker-Scaffold_20400|length1456-exonerate_protein2genome-gene-0.1-mRNA-1	2	153	1	156	PF09721.8	Exosortase_EpsH	Family	103	253	256	29.8	3.8e-07	1	No_clan	NA	Exosortase_EpsH	Transmembrane exosortase (Exosortase_EpsH)
maker-Scaffold_17040|length2081-exonerate_protein2genome-gene-0.0-mRNA-1	100	261	91	282	PF05048.11	NosD	Domain	41	178	241	34.9	8.5e-09	1	CL0268	Pec_lyase-like	NosD	Periplasmic copper-binding protein (NosD)
maker-Scaffold_17040|length2081-exonerate_protein2genome-gene-0.0-mRNA-1	472	575	442	584	PF07691.10	PA14	Domain	27	136	146	37.7	1.4e-09	1	CL0301	PA14	PA14	PA14 domain
maker-Scaffold_1316|length3740-exonerate_protein2genome-gene-0.3-mRNA-1	14	130	8	132	PF13801.4	Metal_resist	Family	4	124	126	60.3	1.8e-16	1	CL0515	LTXXQ-like	Metal_resist	Heavy-metal resistance
maker-Scaffold_24036|length1530-exonerate_protein2genome-gene-0.0-mRNA-1	74	204	72	205	PF01618.14	MotA_ExbB	Family	4	123	124	141.3	1.1e-41	1	No_clan	NA	MotA_ExbB	MotA/TolQ/ExbB proton channel family
maker-Scaffold_8957|length7785-exonerate_protein2genome-gene-0.1-mRNA-1	2	126	1	126	PF00177.19	Ribosomal_S7	Domain	26	149	149	145.9	6e-43	1	No_clan	NA	Ribosomal_S7	Ribosomal protein S7p/S5e
maker-Scaffold_7017|length26831-exonerate_protein2genome-gene-0.26-mRNA-1	20	138	19	139	PF07485.9	DUF1529	Family	2	120	121	149.8	2.7e-44	1	No_clan	NA	DUF1529	Domain of Unknown Function (DUF1259)
maker-Scaffold_7017|length26831-exonerate_protein2genome-gene-0.26-mRNA-1	163	280	162	281	PF07485.9	DUF1529	Family	2	120	121	139.8	3.5e-41	1	No_clan	NA	DUF1529	Domain of Unknown Function (DUF1259)
maker-Scaffold_30550|length2348-exonerate_protein2genome-gene-0.0-mRNA-1	19	258	19	258	PF00809.20	Pterin_bind	Domain	1	244	244	241.7	7.9e-72	1	CL0036	TIM_barrel	Pterin_bind	Pterin binding enzyme
maker-Scaffold_30327|length1004-exonerate_protein2genome-gene-0.0-mRNA-1	4	220	1	221	PF00378.18	ECH_1	Domain	27	249	251	151.2	2.7e-44	1	CL0127	ClpP_crotonase	ECH	Enoyl-CoA hydratase/isomerase family
maker-Scaffold_26272|length1154-exonerate_protein2genome-gene-0.0-mRNA-1	99	282	99	283	PF02397.14	Bac_transf	Family	1	152	153	188.5	5.3e-56	1	No_clan	NA	Bac_transf	Bacterial sugar transferase
maker-Scaffold_33764|length2318-exonerate_protein2genome-gene-0.0-mRNA-1	60	215	60	215	PF00990.19	GGDEF	Domain	1	161	161	153.9	2.7e-45	1	CL0276	Nucleot_cyclase	GGDEF	GGDEF domain
maker-Scaffold_10803|length1973-exonerate_protein2genome-gene-0.1-mRNA-1	36	190	35	191	PF00484.17	Pro_CA	Domain	2	155	156	157.5	2.8e-46	1	No_clan	NA	Pro_CA	Carbonic anhydrase
maker-Scaffold_44616|length1251-exonerate_protein2genome-gene-0.0-mRNA-1	13	72	13	72	PF02824.19	TGS	Family	1	60	60	81.6	2.8e-23	1	CL0072	Ubiquitin	TGS	TGS domain
maker-Scaffold_44616|length1251-exonerate_protein2genome-gene-0.0-mRNA-1	264	337	260	337	PF13291.4	ACT_4	Domain	6	80	80	47.8	1.5e-12	1	CL0070	ACT	ACT_4	ACT domain
maker-Scaffold_30550|length2348-exonerate_protein2genome-gene-0.1-mRNA-1	22	82	22	82	PF07659.9	DUF1599	Family	1	61	61	86.1	1.5e-24	1	No_clan	NA	DUF1599	Domain of Unknown Function (DUF1599)
maker-Scaffold_30550|length2348-exonerate_protein2genome-gene-0.1-mRNA-1	115	174	115	176	PF07659.9	DUF1599	Family	1	59	61	88.4	2.7e-25	1	No_clan	NA	DUF1599	Domain of Unknown Function (DUF1599)
maker-Scaffold_36436|length1458-exonerate_protein2genome-gene-0.0-mRNA-1	20	182	20	182	PF02622.13	DUF179	Family	1	154	154	172.4	6.1e-51	1	No_clan	NA	DUF179	Uncharacterized ACR, COG1678
maker-Scaffold_20064|length1225-exonerate_protein2genome-gene-0.0-mRNA-1	3	326	1	327	PF00873.17	ACR_tran	Family	694	1020	1021	419.1	2.9e-125	1	CL0322	RND_permease	ACR_tran	AcrB/AcrD/AcrF family
maker-Scaffold_27857|length1932-exonerate_protein2genome-gene-0.0-mRNA-1	26	126	20	127	PF03795.12	YCII	Domain	8	94	95	60.2	1.8e-16	1	CL0032	Dim_A_B_barrel	YCII	YCII-related domain
maker-Scaffold_17501|length1307-exonerate_protein2genome-gene-0.0-mRNA-1	79	168	78	169	PF14579.4	HHH_6	Domain	2	89	90	79.3	1.8e-22	1	CL0198	HHH	HHH_6	Helix-hairpin-helix motif
maker-Scaffold_28975|length2287-exonerate_protein2genome-gene-0.1-mRNA-1	11	51	10	53	PF00356.19	LacI	Domain	4	44	46	54.2	7.9e-15	1	CL0123	HTH	LacI	Bacterial regulatory proteins, lacI family
maker-Scaffold_28975|length2287-exonerate_protein2genome-gene-0.1-mRNA-1	181	340	180	340	PF13377.4	Peripla_BP_3	Domain	2	164	164	137.2	5.4e-40	1	CL0144	Periplas_BP	Peripla_BP_3	Periplasmic binding protein-like domain
maker-Scaffold_3406|length1397-exonerate_protein2genome-gene-0.0-mRNA-1	127	298	124	310	PF07690.14	MFS_1	Family	4	177	353	52	4.5e-14	1	CL0015	MFS	MFS_1	Major Facilitator Superfamily
maker-Scaffold_45712|length2397-exonerate_protein2genome-gene-0.0-mRNA-1	15	270	15	277	PF12697.5	Abhydrolase_6	Domain	1	205	212	55.8	8.9e-15	1	CL0028	AB_hydrolase	Abhydrolase_6	Alpha/beta hydrolase family
maker-Scaffold_17320|length2114-exonerate_protein2genome-gene-0.1-mRNA-1	40	285	40	286	PF12697.5	Abhydrolase_6	Domain	1	211	212	62.2	9.3e-17	1	CL0028	AB_hydrolase	Abhydrolase_6	Alpha/beta hydrolase family
maker-Scaffold_13511|length1400-exonerate_protein2genome-gene-0.2-mRNA-1	24	67	21	67	PF00440.21	TetR_N	Domain	4	47	47	49.7	2e-13	1	CL0123	HTH	TetR_N	Bacterial regulatory proteins, tetR family
maker-Scaffold_13511|length1400-exonerate_protein2genome-gene-0.2-mRNA-1	89	195	89	196	PF13977.4	TetR_C_6	Domain	1	114	115	44.8	1.1e-11	1	CL0174	TetR_C	TetR_C_6	Bacterial transcriptional repressor
maker-Scaffold_20253|length2065-exonerate_protein2genome-gene-0.4-mRNA-1	1	98	1	99	PF13380.4	CoA_binding_2	Domain	20	115	116	102.5	1.8e-29	1	CL0063	NADP_Rossmann	CoA_binding_2	CoA binding domain
maker-Scaffold_38184|length1203-exonerate_protein2genome-gene-0.0-mRNA-1	6	97	1	98	PF00072.22	Response_reg	Domain	21	111	112	67.8	7.7e-19	1	CL0304	CheY	Response_reg	Response regulator receiver domain
maker-Scaffold_38184|length1203-exonerate_protein2genome-gene-0.0-mRNA-1	133	189	133	189	PF00196.17	GerE	Domain	1	57	57	55.4	3e-15	1	CL0123	HTH	GerE	Bacterial regulatory proteins, luxR family
maker-Scaffold_25880|length1739-exonerate_protein2genome-gene-0.0-mRNA-1	105	158	102	161	PF13276.4	HTH_21	Domain	3	58	60	58.6	4.4e-16	1	CL0123	HTH	HTH_21	HTH-like domain
maker-Scaffold_25880|length1739-exonerate_protein2genome-gene-0.0-mRNA-1	263	328	262	328	PF13683.4	rve_3	Domain	2	67	67	100.7	2.5e-29	1	CL0219	RNase_H	rve_3	Integrase core domain
maker-Scaffold_21811|length1716-exonerate_protein2genome-gene-0.0-mRNA-1	2	74	1	79	PF02790.13	COX2_TM	Family	13	85	89	32.2	7.7e-08	1	No_clan	NA	COX2_TM	Cytochrome C oxidase subunit II, transmembrane domain
maker-Scaffold_21811|length1716-exonerate_protein2genome-gene-0.0-mRNA-1	117	191	90	194	PF00116.18	COX2	Domain	43	117	120	49.5	3.3e-13	1	CL0026	CU_oxidase	COX2	Cytochrome C oxidase subunit II, periplasmic domain
maker-Scaffold_21811|length1716-exonerate_protein2genome-gene-0.0-mRNA-1	221	341	220	341	PF00034.19	Cytochrom_C	Domain	2	92	92	38.4	1.9e-09	1	CL0318	Cytochrome-c	Cytochrom_C	Cytochrome c
maker-Scaffold_3681|length1035-exonerate_protein2genome-gene-0.0-mRNA-1	212	270	208	270	PF00986.19	DNA_gyraseB_C	Family	5	63	63	104.1	2.9e-30	1	No_clan	NA	DNA_gyraseB_C	DNA gyrase B subunit, carboxyl terminus
maker-Scaffold_19534|length4873-exonerate_protein2genome-gene-0.0-mRNA-1	1	125	1	125	PF00318.18	Ribosomal_S2	Family	92	215	215	125.4	1.6e-36	1	No_clan	NA	Ribosomal_S2	Ribosomal protein S2
maker-Scaffold_46819|length5265-exonerate_protein2genome-gene-0.1-mRNA-1	66	209	44	220	PF00528.20	BPD_transp_1	Family	4	150	185	49.8	3e-13	1	CL0404	BPD_transp_1	BPD_transp_1	Binding-protein-dependent transport system inner membrane component
maker-Scaffold_46819|length5265-exonerate_protein2genome-gene-0.1-mRNA-1	326	564	318	569	PF04041.11	Glyco_hydro_130	Family	68	316	322	156.8	5.7e-46	1	CL0143	B_Fructosidase	DUF377	Domain of unknown function (DUF377)
maker-Scaffold_37560|length4237-exonerate_protein2genome-gene-0.1-mRNA-1	2	88	1	104	PF02108.14	FliH	Family	26	118	128	31.8	1.1e-07	1	CL0255	ATP_synthase	FliH	Flagellar assembly protein FliH
maker-Scaffold_33850|length2186-exonerate_protein2genome-gene-0.0-mRNA-1	116	295	114	296	PF13419.4	HAD_2	Family	3	177	178	94	1e-26	1	CL0137	HAD	HAD_2	Haloacid dehalogenase-like hydrolase
maker-Scaffold_34561|length1140-exonerate_protein2genome-gene-0.1-mRNA-1	1	94	1	94	PF13437.4	HlyD_3	Family	28	106	106	36.3	6.6e-09	1	CL0105	Hybrid	HlyD_3	HlyD family secretion protein
maker-Scaffold_44799|length1150-exonerate_protein2genome-gene-0.0-mRNA-1	100	185	96	186	PF02518.24	HATPase_c	Domain	5	109	111	30.5	3.9e-07	1	CL0025	His_Kinase_A	HATPase_c	Histidine kinase-, DNA gyrase B-, and HSP90-like ATPase
maker-Scaffold_6256|length4507-exonerate_protein2genome-gene-0.3-mRNA-1	11	105	9	105	PF02410.13	RsfS	Family	3	91	91	85.9	1.7e-24	1	CL0260	NA	Oligomerisation	Oligomerisation domain
maker-Scaffold_33384|length1233-exonerate_protein2genome-gene-0.0-mRNA-1	16	354	5	354	PF00593.22	TonB_dep_Rec	Family	161	461	461	130.5	1.4e-37	1	CL0193	MBB	TonB_dep_Rec	TonB dependent receptor
maker-Scaffold_29155|length2804-exonerate_protein2genome-gene-0.1-mRNA-1	45	106	44	118	PF01272.17	GreA_GreB	Domain	2	65	77	48.4	5.8e-13	1	CL0487	FKBP	GreA_GreB	Transcription elongation factor, GreA/GreB, C-term
maker-Scaffold_29155|length2804-exonerate_protein2genome-gene-0.1-mRNA-1	112	240	112	241	PF02639.12	DUF188	Family	1	129	130	143	3.6e-42	1	CL0280	PIN	DUF188	Uncharacterized BCR, YaiI/YqxD family COG1671
maker-Scaffold_2730|length3408-exonerate_protein2genome-gene-0.1-mRNA-1	3	122	3	122	PF01743.18	PolyA_pol	Domain	1	126	126	62.7	3.9e-17	1	CL0260	NTP_transf	PolyA_pol	Poly A polymerase head domain
maker-Scaffold_2730|length3408-exonerate_protein2genome-gene-0.1-mRNA-1	147	210	147	211	PF12627.5	PolyA_pol_RNAbd	Domain	1	62	64	43.1	2.4e-11	1	No_clan	NA	PolyA_pol_RNAbd	Probable RNA and SrmB- binding site of polymerase A
maker-Scaffold_2730|length3408-exonerate_protein2genome-gene-0.1-mRNA-1	229	326	226	328	PF01966.20	HD	Family	4	121	122	26.7	4.8e-06	1	CL0237	HD_PDEase	HD	HD domain
maker-Scaffold_5535|length1255-exonerate_protein2genome-gene-0.0-mRNA-1	69	155	69	157	PF00034.19	Cytochrom_C	Domain	1	90	92	31.1	3.6e-07	1	CL0318	Cytochrome-c	Cytochrom_C	Cytochrome c
maker-Scaffold_10024|length2354-exonerate_protein2genome-gene-0.0-mRNA-1	88	311	59	368	PF00266.17	Aminotran_5	Domain	69	293	371	74.9	5.2e-21	1	CL0061	PLP_aminotran	Aminotran_5	Aminotransferase class-V
maker-Scaffold_10058|length1003-exonerate_protein2genome-gene-0.0-mRNA-1	7	61	7	114	PF00072.22	Response_reg	Domain	1	55	112	28.1	1.6e-06	1	CL0304	CheY	Response_reg	Response regulator receiver domain
maker-Scaffold_2773|length3119-exonerate_protein2genome-gene-0.1-mRNA-1	54	152	53	153	PF07715.13	Plug	Domain	2	107	108	50.8	1.9e-13	1	No_clan	Ubiquitin	Plug	TonB-dependent Receptor Plug Domain
maker-Scaffold_2773|length3119-exonerate_protein2genome-gene-0.1-mRNA-1	269	724	249	725	PF00593.22	TonB_dep_Rec	Family	42	460	461	196.4	1.5e-57	1	CL0193	MBB	TonB_dep_Rec	TonB dependent receptor
maker-Scaffold_16774|length1679-exonerate_protein2genome-gene-0.0-mRNA-1	225	302	225	303	PF12833.5	HTH_18	Domain	1	79	81	70.3	1.1e-19	1	CL0123	HTH	HTH_18	Helix-turn-helix domain
maker-Scaffold_899|length1265-exonerate_protein2genome-gene-0.0-mRNA-1	21	212	20	214	PF02545.12	Maf	Domain	2	164	166	165.7	7.2e-49	1	CL0269	Maf	Maf	Maf-like protein
maker-Scaffold_45266|length2063-exonerate_protein2genome-gene-0.1-mRNA-1	40	128	30	128	PF01841.17	Transglut_core	Family	15	113	113	76.2	2.3e-21	1	CL0125	Peptidase_CA	Transglut_core	Transglutaminase-like superfamily
maker-Scaffold_5463|length1003-exonerate_protein2genome-gene-0.0-mRNA-1	27	107	27	107	PF00312.20	Ribosomal_S15	Domain	1	81	81	126.7	2.7e-37	1	CL0600	NA	Ribosomal_S15	Ribosomal protein S15
maker-Scaffold_30077|length3146-exonerate_protein2genome-gene-0.0-mRNA-1	229	298	228	298	PF00512.23	HisKA	Domain	2	64	64	62.5	2.6e-17	1	CL0025	His_Kinase_A	HisKA	His Kinase A (phospho-acceptor) domain
maker-Scaffold_30077|length3146-exonerate_protein2genome-gene-0.0-mRNA-1	348	461	345	463	PF02518.24	HATPase_c	Domain	4	109	111	91.9	3.2e-26	1	CL0025	His_Kinase_A	HATPase_c	Histidine kinase-, DNA gyrase B-, and HSP90-like ATPase
maker-Scaffold_30077|length3146-exonerate_protein2genome-gene-0.0-mRNA-1	527	643	527	644	PF00072.22	Response_reg	Domain	1	111	112	90	9.9e-26	1	CL0304	CheY	Response_reg	Response regulator receiver domain
maker-Scaffold_24295|length2672-exonerate_protein2genome-gene-0.3-mRNA-1	10	185	2	186	PF09140.9	MipZ	Domain	84	261	262	267.7	8.3e-80	1	CL0023	P-loop_NTPase	MipZ	ATPase MipZ
maker-Scaffold_23487|length1341-exonerate_protein2genome-gene-0.0-mRNA-1	16	74	16	74	PF01047.20	MarR	Domain	1	59	59	63.6	1.1e-17	1	CL0123	HTH	MarR	MarR family
maker-Scaffold_4334|length3223-exonerate_protein2genome-gene-0.0-mRNA-1	36	326	31	327	PF07755.9	DUF1611	Family	8	298	299	343.9	5.1e-103	1	CL0023	P-loop_NTPase	DUF1611	Protein of unknown function (DUF1611)
maker-Scaffold_17706|length3177-exonerate_protein2genome-gene-0.0-mRNA-1	77	239	77	240	PF04932.13	Wzy_C	Family	1	154	155	76.9	1.2e-21	1	CL0499	O-antige_ligase	Wzy_C	O-Antigen ligase
maker-Scaffold_23396|length106224876-exonerate_protein2genome-gene-180.0-mRNA-1	14	30	13	30	PF00098.21	zf-CCHC	Domain	2	18	18	22.9	5.6e-05	1	CL0511	Retroviral_zf	zf-CCHC	Zinc knuckle
maker-Scaffold_47982|length1554-exonerate_protein2genome-gene-0.0-mRNA-1	49	145	48	164	PF03548.13	LolA	Family	2	100	165	105.5	2e-30	1	CL0048	LolA_LolB	LolA	Outer membrane lipoprotein carrier protein LolA
maker-Scaffold_47982|length1554-exonerate_protein2genome-gene-0.0-mRNA-1	164	225	154	225	PF03548.13	LolA	Family	103	165	165	37.2	2.1e-09	1	CL0048	LolA_LolB	LolA	Outer membrane lipoprotein carrier protein LolA
maker-Scaffold_19735|length62516445-exonerate_protein2genome-gene-166.1-mRNA-1	44	126	42	132	PF00858.22	ASC	Family	4	80	403	56.4	2.2e-15	1	No_clan	NA	ASC	Amiloride-sensitive sodium channel
maker-Scaffold_37167|length1947-exonerate_protein2genome-gene-0.0-mRNA-1	5	122	2	129	PF02630.12	SCO1-SenC	Family	48	167	174	131.6	2.3e-38	1	CL0172	Thioredoxin	SCO1-SenC	SCO1/SenC
maker-Scaffold_13505|length1033-exonerate_protein2genome-gene-0.0-mRNA-1	2	99	1	104	PF13507.4	GATase_5	Domain	125	232	260	53.6	1.5e-14	1	CL0014	Glutaminase_I	GATase_5	CobB/CobQ-like glutamine amidotransferase domain
maker-Scaffold_27391|length1167-exonerate_protein2genome-gene-0.0-mRNA-1	6	333	4	334	PF01757.20	Acyl_transf_3	Family	3	339	340	94.1	7.9e-27	1	CL0316	Acyl_transf_3	Acyl_transf_3	Acyltransferase family
maker-Scaffold_38417|length29877-exonerate_protein2genome-gene-0.12-mRNA-1	2	219	1	244	PF11130.6	TraC_F_IV	Family	3	232	238	171.8	1.6e-50	1	No_clan	NA	TraC_F_IV	F pilus assembly Type-IV secretion system for plasmid transfer
maker-Scaffold_38417|length29877-exonerate_protein2genome-gene-0.12-mRNA-1	440	703	437	730	PF12846.5	AAA_10	Domain	18	290	362	51.5	6.4e-14	1	CL0023	P-loop_NTPase	AAA_10	AAA-like domain
maker-Scaffold_21342|length91568615-exonerate_protein2genome-gene-410.0-mRNA-1	27	102	5	109	PF02093.14	Gag_p30	Family	36	103	211	23.6	2.8e-05	1	CL0148	Viral_Gag	Gag_p30	Gag P30 core shell protein
maker-Scaffold_21342|length91568615-exonerate_protein2genome-gene-410.0-mRNA-1	111	194	104	195	PF02093.14	Gag_p30	Family	127	210	211	45.8	4.6e-12	1	CL0148	Viral_Gag	Gag_p30	Gag P30 core shell protein
maker-Scaffold_19918|length2446-exonerate_protein2genome-gene-0.2-mRNA-1	19	67	17	69	PF03705.13	CheR_N	Domain	3	51	53	51.1	7.5e-14	1	No_clan	NA	CheR_N	CheR methyltransferase, all-alpha domain
maker-Scaffold_19918|length2446-exonerate_protein2genome-gene-0.2-mRNA-1	85	276	85	280	PF01739.16	CheR	Domain	1	191	195	205.1	6.5e-61	1	CL0063	NADP_Rossmann	CheR	CheR methyltransferase, SAM binding domain
maker-Scaffold_1135|length1122-exonerate_protein2genome-gene-0.1-mRNA-1	2	107	1	114	PF01475.17	FUR	Family	10	113	120	35.3	9.8e-09	1	CL0123	HTH	FUR	Ferric uptake regulator family
maker-Scaffold_47477|length1351-exonerate_protein2genome-gene-0.0-mRNA-1	2	191	2	196	PF00106.23	adh_short	Domain	1	189	195	156.4	5.2e-46	1	CL0063	NADP_Rossmann	adh_short	short chain dehydrogenase
maker-Scaffold_42243|length1222-exonerate_protein2genome-gene-0.2-mRNA-1	9	67	8	67	PF12802.5	MarR_2	Family	2	62	62	44.5	9.4e-12	1	CL0123	HTH	MarR_2	MarR family
maker-Scaffold_25119|length2238-exonerate_protein2genome-gene-0.0-mRNA-1	158	343	151	343	PF00015.19	MCPsignal	Family	8	207	207	194.7	1.4e-57	1	No_clan	NA	MCPsignal	Methyl-accepting chemotaxis protein (MCP) signalling domain
maker-Scaffold_1212|length1172-exonerate_protein2genome-gene-0.0-mRNA-1	29	140	12	141	PF04055.19	Radical_SAM	Domain	55	166	167	42.1	1e-10	1	CL0036	NA	Radical_SAM	Radical SAM superfamily
maker-Scaffold_32388|length1610-exonerate_protein2genome-gene-0.2-mRNA-1	2	100	1	105	PF03734.12	YkuD	Domain	31	141	146	56	5.4e-15	1	CL0508	YkuD	YkuD	L,D-transpeptidase catalytic domain
maker-Scaffold_20224|length3010-exonerate_protein2genome-gene-0.11-mRNA-1	34	138	13	138	PF00583.23	Acetyltransf_1	Family	24	117	117	28.6	1.2e-06	1	CL0257	Acetyltrans	Acetyltransf_1	Acetyltransferase (GNAT) family
maker-Scaffold_36545|length1056-exonerate_protein2genome-gene-0.0-mRNA-1	17	99	13	106	PF02195.16	ParBc	Family	6	84	90	29.2	7.6e-07	1	CL0248	ParBc	ParBc	ParB-like nuclease domain
maker-Scaffold_48374|length3182-exonerate_protein2genome-gene-0.0-mRNA-1	24	177	24	177	PF04983.16	RNA_pol_Rpb1_3	Domain	1	158	158	77.3	1.1e-21	1	No_clan	NA	RNA_pol_Rpb1_3	RNA polymerase Rpb1, domain 3
maker-Scaffold_48374|length3182-exonerate_protein2genome-gene-0.0-mRNA-1	206	291	206	292	PF05000.15	RNA_pol_Rpb1_4	Domain	1	107	108	55.1	5.5e-15	1	No_clan	NA	RNA_pol_Rpb1_4	RNA polymerase Rpb1, domain 4
maker-Scaffold_48374|length3182-exonerate_protein2genome-gene-0.0-mRNA-1	294	870	294	874	PF04998.15	RNA_pol_Rpb1_5	Domain	1	263	267	231.2	1.3e-68	1	No_clan	NA	RNA_pol_Rpb1_5	RNA polymerase Rpb1, domain 5
maker-Scaffold_8233|length1737-exonerate_protein2genome-gene-0.0-mRNA-1	35	112	4	115	PF04892.10	VanZ	Family	54	122	125	44.4	2.1e-11	1	No_clan	NA	VanZ	VanZ like family
maker-Scaffold_1004|length15098-exonerate_protein2genome-gene-0.4-mRNA-1	4	188	3	195	PF02525.15	Flavodoxin_2	Domain	2	193	198	105.5	2.5e-30	1	CL0042	Flavoprotein	Flavodoxin_2	Flavodoxin-like fold
maker-Scaffold_34423|length1666-exonerate_protein2genome-gene-0.0-mRNA-1	20	158	20	158	PF00005.25	ABC_tran	Domain	1	137	137	85.6	4e-24	1	CL0023	P-loop_NTPase	ABC_tran	ABC transporter
maker-Scaffold_43034|length1237-exonerate_protein2genome-gene-0.0-mRNA-1	29	151	28	151	PF02469.20	Fasciclin	Family	2	128	128	104.3	4.7e-30	1	No_clan	NA	Fasciclin	Fasciclin domain
maker-Scaffold_43034|length1237-exonerate_protein2genome-gene-0.0-mRNA-1	180	296	164	296	PF02469.20	Fasciclin	Family	12	128	128	90.3	1e-25	1	No_clan	NA	Fasciclin	Fasciclin domain
maker-Scaffold_32447|length1007-exonerate_protein2genome-gene-0.0-mRNA-1	48	100	48	100	PF05360.12	YiaAB	Domain	1	53	53	58.5	5.3e-16	1	No_clan	NA	YiaAB	yiaA/B two helix domain
maker-Scaffold_32669|length13001-exonerate_protein2genome-gene-0.4-mRNA-1	30	61	21	66	PF05552.10	TM_helix	Family	14	45	50	35	9.1e-09	1	No_clan	NA	TM_helix	Conserved TM helix
maker-Scaffold_32669|length13001-exonerate_protein2genome-gene-0.4-mRNA-1	112	159	111	160	PF05552.10	TM_helix	Family	2	49	50	46	3.3e-12	1	No_clan	NA	TM_helix	Conserved TM helix
maker-Scaffold_32669|length13001-exonerate_protein2genome-gene-0.4-mRNA-1	206	254	206	255	PF05552.10	TM_helix	Family	1	49	50	36.6	2.9e-09	1	No_clan	NA	TM_helix	Conserved TM helix
maker-Scaffold_26526|length11062-exonerate_protein2genome-gene-0.17-mRNA-1	262	389	253	409	PF00067.20	p450	Domain	312	441	463	56.6	1.7e-15	1	No_clan	NA	p450	Cytochrome P450
maker-Scaffold_11628|length1659-exonerate_protein2genome-gene-0.0-mRNA-1	37	421	35	426	PF00999.19	Na_H_Exchanger	Family	3	377	381	168.4	1.8e-49	1	CL0064	CPA_AT	Na_H_Exchanger	Sodium/hydrogen exchanger family
maker-Scaffold_27916|length3365-exonerate_protein2genome-gene-0.1-mRNA-1	57	240	57	251	PF01734.20	Patatin	Family	1	195	204	57.8	1.4e-15	1	CL0323	Patatin	Patatin	Patatin-like phospholipase
maker-Scaffold_42096|length1133-exonerate_protein2genome-gene-0.0-mRNA-1	1	165	1	175	PF00300.20	His_Phos_1	Domain	4	181	194	98.8	2.9e-28	1	CL0071	His_phosphatase	His_Phos_1	Histidine phosphatase superfamily (branch 1)
maker-Scaffold_35813|length2239-exonerate_protein2genome-gene-0.0-mRNA-1	29	182	28	183	PF00005.25	ABC_tran	Domain	2	136	137	93.7	1.2e-26	1	CL0023	P-loop_NTPase	ABC_tran	ABC transporter
maker-Scaffold_35813|length2239-exonerate_protein2genome-gene-0.0-mRNA-1	234	305	234	305	PF08352.10	oligo_HPY	Family	1	65	65	64.1	1.1e-17	1	No_clan	NA	oligo_HPY	Oligopeptide/dipeptide transporter, C-terminal region
maker-Scaffold_33767|length2124-exonerate_protein2genome-gene-0.2-mRNA-1	6	164	4	164	PF00593.22	TonB_dep_Rec	Family	317	461	461	49.3	6.3e-13	1	CL0193	MBB	TonB_dep_Rec	TonB dependent receptor
maker-Scaffold_38369|length2204-exonerate_protein2genome-gene-0.8-mRNA-1	60	183	58	191	PF08534.8	Redoxin	Domain	3	138	148	60.3	1.5e-16	1	CL0172	Thioredoxin	Redoxin	Redoxin
maker-Scaffold_29061|length1291-exonerate_protein2genome-gene-0.1-mRNA-1	16	69	1	69	PF02661.16	Fic	Family	26	97	97	39.2	8.8e-10	1	No_clan	NA	Fic	Fic/DOC family
maker-Scaffold_1554|length6523-exonerate_protein2genome-gene-0.16-mRNA-1	64	196	62	200	PF01590.24	GAF	Domain	3	128	131	50.9	2e-13	1	CL0161	GAF	GAF	GAF domain
maker-Scaffold_1554|length6523-exonerate_protein2genome-gene-0.16-mRNA-1	271	309	269	309	PF02954.17	HTH_8	Domain	3	41	42	47.3	1.2e-12	1	CL0123	HTH	HTH_8	Bacterial regulatory protein, Fis family
maker-Scaffold_35165|length1157-exonerate_protein2genome-gene-0.0-mRNA-1	2	55	1	55	PF00126.25	HTH_1	Domain	7	60	60	64.3	6.7e-18	1	CL0123	HTH	HTH_1	Bacterial regulatory helix-turn-helix protein, lysR family
maker-Scaffold_35165|length1157-exonerate_protein2genome-gene-0.0-mRNA-1	80	283	79	284	PF03466.18	LysR_substrate	Family	2	208	209	144.4	2.7e-42	1	CL0177	PBP	LysR_substrate	LysR substrate binding domain
maker-Scaffold_23407|length3109-exonerate_protein2genome-gene-0.0-mRNA-1	32	254	31	255	PF13531.4	SBP_bac_11	Family	3	229	230	154.4	3.5e-45	1	CL0177	PBP	SBP_bac_11	Bacterial extracellular solute-binding protein
maker-Scaffold_41055|length18407-exonerate_protein2genome-gene-0.13-mRNA-1	58	155	57	156	PF04224.10	DUF417	Family	77	173	175	56.6	2e-15	1	CL0131	DoxD-like	DUF417	Protein of unknown function, DUF417
maker-Scaffold_1366|length2554-exonerate_protein2genome-gene-0.3-mRNA-1	9	88	4	88	PF03572.16	Peptidase_S41	Family	87	166	166	104.4	4e-30	1	CL0127	ClpP_crotonase	Peptidase_S41	Peptidase family S41
maker-Scaffold_8786|length1057-exonerate_protein2genome-gene-0.0-mRNA-1	1	111	1	115	PF00669.18	Flagellin_N	Family	25	135	139	124	4.2e-36	1	No_clan	NA	Flagellin_N	Bacterial flagellin N-terminal helical region
maker-Scaffold_8786|length1057-exonerate_protein2genome-gene-0.0-mRNA-1	161	244	159	244	PF00700.19	Flagellin_C	Family	3	86	86	80.3	9.4e-23	1	No_clan	NA	Flagellin_C	Bacterial flagellin C-terminal helical region
maker-Scaffold_26648|length2520-exonerate_protein2genome-gene-0.0-mRNA-1	153	290	152	290	PF13628.4	DUF4142	Domain	2	139	139	130.6	4.3e-38	1	CL0044	Ferritin	DUF4142	Domain of unknown function (DUF4142)
maker-Scaffold_43417|length2080-exonerate_protein2genome-gene-0.0-mRNA-1	27	160	22	162	PF13590.4	DUF4136	Domain	4	124	131	78.5	6e-22	1	No_clan	NA	DUF4136	Domain of unknown function (DUF4136)
maker-Scaffold_32201|length1081-exonerate_protein2genome-gene-0.1-mRNA-1	13	243	11	243	PF01925.17	TauE	Family	3	236	236	75.4	4.5e-21	1	CL0292	LysE	TauE	Sulfite exporter TauE/SafE
maker-Scaffold_8067|length17491-exonerate_protein2genome-gene-0.11-mRNA-1	181	388	174	388	PF03135.12	CagE_TrbE_VirB	Family	14	206	206	42.4	7.3e-11	1	No_clan	NA	CagE_TrbE_VirB	CagE, TrbE, VirB family, component of type IV transporter system
maker-Scaffold_39945|length2085-exonerate_protein2genome-gene-0.0-mRNA-1	1	70	1	70	PF03255.12	ACCA	Family	75	144	144	120.3	5.4e-35	1	CL0127	ClpP_crotonase	ACCA	Acetyl co-enzyme A carboxylase carboxyltransferase alpha subunit
maker-Scaffold_46237|length2018-exonerate_protein2genome-gene-0.0-mRNA-1	304	377	303	377	PF13442.4	Cytochrome_CBB3	Domain	2	67	67	35.3	9.5e-09	1	CL0318	Cytochrome-c	Cytochrome_CBB3	Cytochrome C oxidase, cbb3-type, subunit III
maker-Scaffold_41073|length2064-exonerate_protein2genome-gene-0.0-mRNA-1	37	336	36	339	PF00676.18	E1_dh	Family	2	297	300	263.6	1.6e-78	1	CL0254	THDP-binding	E1_dh	Dehydrogenase E1 component
maker-Scaffold_39952|length1955-exonerate_protein2genome-gene-0.0-mRNA-1	56	224	55	224	PF12710.5	HAD	Family	2	188	188	77.9	1.2e-21	1	CL0137	HAD	HAD	haloacid dehalogenase-like hydrolase
maker-Scaffold_20944|length1323-exonerate_protein2genome-gene-0.0-mRNA-1	63	127	62	129	PF00015.19	MCPsignal	Family	2	63	207	56.4	3e-15	1	No_clan	NA	MCPsignal	Methyl-accepting chemotaxis protein (MCP) signalling domain
maker-Scaffold_20944|length1323-exonerate_protein2genome-gene-0.0-mRNA-1	128	216	127	216	PF00015.19	MCPsignal	Family	119	207	207	75.6	4.1e-21	1	No_clan	NA	MCPsignal	Methyl-accepting chemotaxis protein (MCP) signalling domain
maker-Scaffold_29428|length2440-exonerate_protein2genome-gene-0.1-mRNA-1	2	30	1	30	PF02754.14	CCG	Family	57	85	85	19.5	0.00078	1	No_clan	NA	CCG	Cysteine-rich domain
maker-Scaffold_29428|length2440-exonerate_protein2genome-gene-0.1-mRNA-1	72	148	71	153	PF02754.14	CCG	Family	2	74	85	40.4	2.3e-10	1	No_clan	NA	CCG	Cysteine-rich domain
maker-Scaffold_8898|length4469-exonerate_protein2genome-gene-0.1-mRNA-1	1	367	1	368	PF04551.12	GcpE	Family	22	350	351	343.4	1.2e-102	1	No_clan	NA	GcpE	GcpE protein
maker-Scaffold_37295|length1847-exonerate_protein2genome-gene-0.1-mRNA-1	22	113	2	113	PF00583.23	Acetyltransf_1	Family	24	117	117	55.1	7.2e-15	1	CL0257	Acetyltrans	Acetyltransf_1	Acetyltransferase (GNAT) family
maker-Scaffold_34378|length1105-exonerate_protein2genome-gene-0.0-mRNA-1	1	135	1	138	PF07690.14	MFS_1	Family	69	221	353	48.1	6.7e-13	1	CL0015	MFS	MFS_1	Major Facilitator Superfamily
maker-Scaffold_42204|length3795-exonerate_protein2genome-gene-0.0-mRNA-1	1	85	1	100	PF01702.16	TGT	Family	88	171	223	105.8	2.6e-30	1	No_clan	NA	TGT	Queuine tRNA-ribosyltransferase
maker-Scaffold_18754|length1014-exonerate_protein2genome-gene-0.0-mRNA-1	28	125	7	126	PF13582.4	Reprolysin_3	Domain	31	121	124	26.8	5.2e-06	1	CL0126	Peptidase_MA	Reprolysin_3	Metallo-peptidase family M12B Reprolysin-like
maker-Scaffold_48354|length1048-exonerate_protein2genome-gene-0.0-mRNA-1	16	89	7	95	PF00970.22	FAD_binding_6	Domain	13	88	99	35.8	7.1e-09	1	CL0076	FAD_Lum_binding	FAD_binding_6	Oxidoreductase FAD-binding domain
maker-Scaffold_48354|length1048-exonerate_protein2genome-gene-0.0-mRNA-1	113	229	112	230	PF00175.19	NAD_binding_1	Domain	2	108	109	40.1	4.3e-10	1	CL0091	NAD_Ferredoxin	NAD_binding_1	Oxidoreductase NAD-binding domain
maker-Scaffold_26884|length5284-exonerate_protein2genome-gene-0.4-mRNA-1	2	38	1	38	PF00440.21	TetR_N	Domain	11	47	47	28.6	8.4e-07	1	CL0123	HTH	TetR_N	Bacterial regulatory proteins, tetR family
maker-Scaffold_40065|length1429-exonerate_protein2genome-gene-0.2-mRNA-1	3	172	1	172	PF00215.22	OMPdecase	Domain	54	225	225	109.5	1.6e-31	1	CL0036	TIM_barrel	OMPdecase	Orotidine 5'-phosphate decarboxylase / HUMPS family
maker-Scaffold_37854|length119020434-exonerate_protein2genome-gene-104.1-mRNA-1	53	133	50	141	PF00077.18	RVP	Domain	4	89	101	23.4	5e-05	1	CL0129	Peptidase_AA	RVP	Retroviral aspartyl protease
maker-Scaffold_26526|length11062-exonerate_protein2genome-gene-0.15-mRNA-1	117	194	116	209	PF13650.4	Asp_protease_2	Domain	2	77	90	25.4	1.6e-05	1	CL0129	Peptidase_AA	Asp_protease_2	Aspartyl protease
maker-Scaffold_26526|length11062-exonerate_protein2genome-gene-0.15-mRNA-1	252	309	238	316	PF13180.4	PDZ_2	Domain	15	70	82	35.2	1.1e-08	1	CL0466	PDZ-like	PDZ_2	PDZ domain
maker-Scaffold_13227|length1576-exonerate_protein2genome-gene-0.0-mRNA-1	1	112	1	114	PF00669.18	Flagellin_N	Family	25	136	139	113	1e-32	1	No_clan	NA	Flagellin_N	Bacterial flagellin N-terminal helical region
maker-Scaffold_13227|length1576-exonerate_protein2genome-gene-0.0-mRNA-1	163	248	163	248	PF00700.19	Flagellin_C	Family	1	86	86	86.8	8.5e-25	1	No_clan	NA	Flagellin_C	Bacterial flagellin C-terminal helical region
maker-Scaffold_24963|length4260-exonerate_protein2genome-gene-0.4-mRNA-1	41	77	39	77	PF02132.13	RecR	Family	4	40	40	44.1	1e-11	1	No_clan	NA	RecR	RecR protein
maker-Scaffold_24963|length4260-exonerate_protein2genome-gene-0.4-mRNA-1	81	170	79	170	PF13662.4	Toprim_4	Domain	3	89	89	76.7	1.3e-21	1	CL0413	Toprim-like	Toprim_4	Toprim domain
maker-Scaffold_30749|length2617-exonerate_protein2genome-gene-0.0-mRNA-1	188	376	181	376	PF00015.19	MCPsignal	Family	5	207	207	191.1	1.7e-56	1	No_clan	NA	MCPsignal	Methyl-accepting chemotaxis protein (MCP) signalling domain
maker-Scaffold_41628|length1366-exonerate_protein2genome-gene-0.0-mRNA-1	103	188	84	191	PF01380.20	SIS	Domain	45	129	132	39	5.4e-10	1	CL0067	SIS	SIS	SIS domain
maker-Scaffold_17313|length1110-exonerate_protein2genome-gene-0.0-mRNA-1	34	172	33	173	PF00034.19	Cytochrom_C	Domain	2	91	92	25.6	1.8e-05	1	CL0318	Cytochrome-c	Cytochrom_C	Cytochrome c
maker-Scaffold_19454|length2518-exonerate_protein2genome-gene-0.1-mRNA-1	3	117	3	117	PF01926.21	MMR_HSR1	Family	1	114	114	90.4	7.3e-26	1	CL0023	P-loop_NTPase	MMR_HSR1	50S ribosome-binding GTPase
maker-Scaffold_19454|length2518-exonerate_protein2genome-gene-0.1-mRNA-1	174	289	174	289	PF01926.21	MMR_HSR1	Family	1	114	114	88.6	2.5e-25	1	CL0023	P-loop_NTPase	MMR_HSR1	50S ribosome-binding GTPase
maker-Scaffold_19454|length2518-exonerate_protein2genome-gene-0.1-mRNA-1	345	425	345	425	PF14714.4	KH_dom-like	Domain	1	80	80	98	2.5e-28	1	No_clan	NA	KH_dom-like	KH-domain-like of EngA bacterial GTPase enzymes, C-terminal
maker-Scaffold_10405|length1514-exonerate_protein2genome-gene-0.0-mRNA-1	8	74	4	75	PF00672.23	HAMP	Family	3	68	69	41.3	1.2e-10	1	No_clan	NA	HAMP	HAMP domain
maker-Scaffold_10405|length1514-exonerate_protein2genome-gene-0.0-mRNA-1	94	149	92	159	PF13188.5	PAS_8	Domain	3	58	67	21.1	0.00021	1	CL0183	PAS_Fold	PAS_8	PAS domain
maker-Scaffold_10405|length1514-exonerate_protein2genome-gene-0.0-mRNA-1	218	285	216	288	PF00512.23	HisKA	Domain	3	61	64	41.9	6.7e-11	1	CL0025	His_Kinase_A	HisKA	His Kinase A (phospho-acceptor) domain
maker-Scaffold_10405|length1514-exonerate_protein2genome-gene-0.0-mRNA-1	328	427	328	458	PF02518.24	HATPase_c	Domain	1	92	111	55.6	6.1e-15	1	CL0025	His_Kinase_A	HATPase_c	Histidine kinase-, DNA gyrase B-, and HSP90-like ATPase
maker-Scaffold_23796|length1541-exonerate_protein2genome-gene-0.0-mRNA-1	4	184	2	184	PF00702.24	Hydrolase	Domain	12	210	210	66.4	3.9e-18	1	CL0137	HAD	Hydrolase	haloacid dehalogenase-like hydrolase
maker-Scaffold_46928|length1399-exonerate_protein2genome-gene-0.0-mRNA-1	111	222	111	242	PF08443.9	RimK	Domain	1	116	188	28.7	7.9e-07	1	CL0179	ATP-grasp	RimK	RimK-like ATP-grasp domain
maker-Scaffold_47982|length1554-exonerate_protein2genome-gene-0.1-mRNA-1	78	138	77	139	PF09397.8	Ftsk_gamma	Domain	2	62	63	90.1	5.1e-26	1	CL0123	HTH	Ftsk_gamma	Ftsk gamma domain
maker-Scaffold_11984|length2417-exonerate_protein2genome-gene-0.1-mRNA-1	31	113	29	114	PF00254.26	FKBP_C	Domain	3	93	94	58.4	6.1e-16	1	CL0487	NA	FKBP_C	FKBP-type peptidyl-prolyl cis-trans isomerase
maker-Scaffold_3693|length1293-exonerate_protein2genome-gene-0.0-mRNA-1	15	214	13	229	PF12850.5	Metallophos_2	Domain	3	130	165	37.4	2.5e-09	1	CL0163	Calcineurin	Metallophos_2	Calcineurin-like phosphoesterase superfamily domain
maker-Scaffold_27944|length29519-exonerate_protein2genome-gene-0.6-mRNA-1	70	246	70	282	PF01557.16	FAA_hydrolase	Family	1	189	218	203.3	3.3e-60	1	CL0377	FAH	FAA_hydrolase	Fumarylacetoacetate (FAA) hydrolase family
maker-Scaffold_27944|length29519-exonerate_protein2genome-gene-0.6-mRNA-1	261	597	260	600	PF01494.17	FAD_binding_3	Family	2	353	356	206.4	6.6e-61	1	CL0063	NADP_Rossmann	FAD_binding_3	FAD binding domain
maker-Scaffold_37813|length2490-exonerate_protein2genome-gene-0.1-mRNA-1	1	140	1	144	PF02417.13	Chromate_transp	Family	24	153	156	76	3.1e-21	1	No_clan	NA	Chromate_transp	Chromate transporter
maker-Scaffold_37813|length2490-exonerate_protein2genome-gene-0.1-mRNA-1	185	351	184	352	PF02417.13	Chromate_transp	Family	2	155	156	96.3	1.8e-27	1	No_clan	NA	Chromate_transp	Chromate transporter
maker-Scaffold_13018|length3504-exonerate_protein2genome-gene-0.4-mRNA-1	4	78	4	80	PF13417.4	GST_N_3	Domain	1	73	75	64.7	6.8e-18	1	CL0172	Thioredoxin	GST_N_3	Glutathione S-transferase, N-terminal domain
maker-Scaffold_44969|length1466-exonerate_protein2genome-gene-0.0-mRNA-1	1	88	1	91	PF01225.23	Mur_ligase	Domain	12	85	88	42.9	4.1e-11	1	CL0063	NADP_Rossmann	Mur_ligase	Mur ligase family, catalytic domain
maker-Scaffold_44969|length1466-exonerate_protein2genome-gene-0.0-mRNA-1	96	292	96	292	PF08245.10	Mur_ligase_M	Domain	1	192	192	84.2	1e-23	1	No_clan	NA	Mur_ligase_M	Mur ligase middle domain
maker-Scaffold_44969|length1466-exonerate_protein2genome-gene-0.0-mRNA-1	312	361	312	379	PF02875.19	Mur_ligase_C	Domain	1	49	91	37.2	2.3e-09	1	No_clan	NA	Mur_ligase_C	Mur ligase family, glutamate ligase domain
maker-Scaffold_35312|length1248-exonerate_protein2genome-gene-0.0-mRNA-1	46	173	12	173	PF11188.6	DUF2975	Family	5	131	131	48	1e-12	1	No_clan	NA	DUF2975	Protein of unknown function (DUF2975)
maker-Scaffold_4040|length1636-exonerate_protein2genome-gene-0.0-mRNA-1	12	138	12	139	PF00581.18	Rhodanese	Domain	1	106	107	55.3	7.3e-15	1	No_clan	NA	Rhodanese	Rhodanese-like domain
maker-Scaffold_4040|length1636-exonerate_protein2genome-gene-0.0-mRNA-1	175	277	161	278	PF00581.18	Rhodanese	Domain	11	106	107	34.6	2e-08	1	No_clan	NA	Rhodanese	Rhodanese-like domain
maker-Scaffold_22749|length6510-exonerate_protein2genome-gene-0.0-mRNA-1	1	181	1	181	PF00926.17	DHBP_synthase	Family	12	192	192	257.4	5.9e-77	1	No_clan	NA	DHBP_synthase	3,4-dihydroxy-2-butanone 4-phosphate synthase
maker-Scaffold_22749|length6510-exonerate_protein2genome-gene-0.0-mRNA-1	193	342	190	344	PF00925.18	GTP_cyclohydro2	Family	4	161	163	88.2	3.9e-25	1	No_clan	NA	GTP_cyclohydro2	GTP cyclohydrolase II
maker-Scaffold_30850|length1867-exonerate_protein2genome-gene-0.1-mRNA-1	14	78	14	78	PF01668.16	SmpB	Family	1	65	65	92.5	1.1e-26	1	No_clan	NA	SmpB	SmpB protein
maker-Scaffold_26008|length5257-exonerate_protein2genome-gene-0.5-mRNA-1	3	212	1	214	PF00480.18	ROK	Family	77	292	294	145.5	2.1e-42	1	CL0108	Actin_ATPase	ROK	ROK family
maker-Scaffold_28522|length1477-exonerate_protein2genome-gene-0.0-mRNA-1	12	212	1	215	PF13433.4	Peripla_BP_5	Domain	160	360	364	192.6	8.8e-57	1	CL0144	Periplas_BP	Peripla_BP_5	Periplasmic binding protein domain
maker-Scaffold_9697|length1691-exonerate_protein2genome-gene-0.0-mRNA-1	10	45	9	45	PF07676.10	PD40	Repeat	2	38	38	36.8	2.3e-09	1	CL0186	Beta_propeller	PD40	WD40-like Beta Propeller Repeat
maker-Scaffold_9697|length1691-exonerate_protein2genome-gene-0.0-mRNA-1	54	82	53	87	PF07676.10	PD40	Repeat	2	30	38	22.5	7.1e-05	1	CL0186	Beta_propeller	PD40	WD40-like Beta Propeller Repeat
maker-Scaffold_9697|length1691-exonerate_protein2genome-gene-0.0-mRNA-1	119	150	117	152	PF07676.10	PD40	Repeat	3	32	38	15.3	0.013	1	CL0186	Beta_propeller	PD40	WD40-like Beta Propeller Repeat
maker-Scaffold_9697|length1691-exonerate_protein2genome-gene-0.0-mRNA-1	170	204	165	205	PF07676.10	PD40	Repeat	6	37	38	29.6	4.3e-07	1	CL0186	Beta_propeller	PD40	WD40-like Beta Propeller Repeat
maker-Scaffold_47014|length31110-exonerate_protein2genome-gene-0.40-mRNA-1	71	320	71	322	PF01555.16	N6_N4_Mtase	Family	1	229	231	46.3	3.6e-12	1	CL0063	NADP_Rossmann	N6_N4_Mtase	DNA methylase
maker-Scaffold_30537|length2114-exonerate_protein2genome-gene-0.0-mRNA-1	3	63	1	90	PF02518.24	HATPase_c	Domain	8	55	111	30.1	5e-07	1	CL0025	His_Kinase_A	HATPase_c	Histidine kinase-, DNA gyrase B-, and HSP90-like ATPase
maker-Scaffold_30537|length2114-exonerate_protein2genome-gene-0.0-mRNA-1	55	165	54	166	PF00072.22	Response_reg	Domain	3	111	112	86.3	1.4e-24	1	CL0304	CheY	Response_reg	Response regulator receiver domain
maker-Scaffold_30537|length2114-exonerate_protein2genome-gene-0.0-mRNA-1	201	257	201	257	PF00196.17	GerE	Domain	1	57	57	54.6	5.1e-15	1	CL0123	HTH	GerE	Bacterial regulatory proteins, luxR family
maker-Scaffold_17578|length1933-exonerate_protein2genome-gene-0.1-mRNA-1	11	137	9	139	PF02472.14	ExbD	Family	3	128	130	93.5	9.9e-27	1	No_clan	NA	ExbD	Biopolymer transport protein ExbD/TolR
maker-Scaffold_7810|length1075-exonerate_protein2genome-gene-0.0-mRNA-1	1	233	1	234	PF01148.18	CTP_transf_1	Family	35	265	266	207.5	2.7e-61	1	CL0234	CTPT	CTP_transf_1	Cytidylyltransferase family
maker-Scaffold_47452|length2510-exonerate_protein2genome-gene-0.0-mRNA-1	22	105	22	135	PF03692.13	CxxCxxCC	Family	1	73	85	43.8	2.8e-11	1	No_clan	NA	CxxCxxCC	Putative zinc- or iron-chelating domain
maker-Scaffold_47452|length2510-exonerate_protein2genome-gene-0.0-mRNA-1	118	485	118	485	PF07075.9	DUF1343	Family	1	353	353	341.1	7.6e-102	1	No_clan	NA	DUF1343	Protein of unknown function (DUF1343)
maker-Scaffold_12387|length1700-exonerate_protein2genome-gene-0.1-mRNA-1	65	194	63	198	PF01618.14	MotA_ExbB	Family	3	120	124	103.4	6.2e-30	1	No_clan	NA	MotA_ExbB	MotA/TolQ/ExbB proton channel family
maker-Scaffold_43878|length2635-exonerate_protein2genome-gene-0.0-mRNA-1	194	233	192	233	PF13414.4	TPR_11	Repeat	3	42	42	44.9	6.1e-12	1	CL0020	TPR	TPR_11	TPR repeat
maker-Scaffold_38148|length1405-exonerate_protein2genome-gene-0.1-mRNA-1	1	60	1	61	PF04546.11	Sigma70_ner	Domain	143	203	204	45.6	6.5e-12	1	CL0123	NA	Sigma70_ner	Sigma-70, non-essential region
maker-Scaffold_38148|length1405-exonerate_protein2genome-gene-0.1-mRNA-1	92	161	92	162	PF04542.12	Sigma70_r2	Domain	1	70	71	77	6.5e-22	1	CL0123	HTH	Sigma70_r2	Sigma-70 region 2
maker-Scaffold_38148|length1405-exonerate_protein2genome-gene-0.1-mRNA-1	171	246	171	248	PF04539.14	Sigma70_r3	Family	1	76	78	101.3	2.1e-29	1	CL0123	HTH	Sigma70_r3	Sigma-70 region 3
maker-Scaffold_38148|length1405-exonerate_protein2genome-gene-0.1-mRNA-1	260	313	260	313	PF04545.14	Sigma70_r4	Domain	1	50	50	67.1	6.5e-19	1	CL0123	HTH	Sigma70_r4	Sigma-70, region 4
maker-Scaffold_6984|length10590-exonerate_protein2genome-gene-0.20-mRNA-1	8	141	7	142	PF00239.19	Resolvase	Domain	2	145	146	144.8	1.7e-42	1	No_clan	NA	Resolvase	Resolvase, N terminal domain
maker-Scaffold_16803|length2628-exonerate_protein2genome-gene-0.0-mRNA-1	59	374	59	374	PF00128.22	Alpha-amylase	Domain	1	337	337	256.9	3.2e-76	1	CL0058	Glyco_hydro_tim	Alpha-amylase	Alpha amylase, catalytic domain
maker-Scaffold_46879|length1044-exonerate_protein2genome-gene-0.0-mRNA-1	9	212	8	212	PF02562.14	PhoH	Domain	2	205	205	295.6	1.4e-88	1	CL0023	P-loop_NTPase	PhoH	PhoH-like protein
maker-Scaffold_33774|length1117-exonerate_protein2genome-gene-0.0-mRNA-1	13	101	1	101	PF00903.23	Glyoxalase	Domain	35	128	128	38.2	1.3e-09	1	CL0104	Glyoxalase	Glyoxalase	Glyoxalase/Bleomycin resistance protein/Dioxygenase superfamily
maker-Scaffold_2831|length1330-exonerate_protein2genome-gene-0.0-mRNA-1	100	234	99	235	PF00588.17	SpoU_methylase	Family	2	141	142	99.5	1.6e-28	1	CL0098	SPOUT	SpoU_methylase	SpoU rRNA Methylase family
maker-Scaffold_39882|length1189-exonerate_protein2genome-gene-0.0-mRNA-1	38	213	36	214	PF01695.15	IstB_IS21	Domain	3	177	178	138.5	1.8e-40	1	CL0023	P-loop_NTPase	IstB_IS21	IstB-like ATP binding protein
maker-Scaffold_5091|length2597-exonerate_protein2genome-gene-0.0-mRNA-1	249	317	248	318	PF00672.23	HAMP	Family	2	68	69	49	4.7e-13	1	No_clan	NA	HAMP	HAMP domain
maker-Scaffold_5091|length2597-exonerate_protein2genome-gene-0.0-mRNA-1	322	388	322	388	PF00512.23	HisKA	Domain	1	64	64	62.9	1.9e-17	1	CL0025	His_Kinase_A	HisKA	His Kinase A (phospho-acceptor) domain
maker-Scaffold_5091|length2597-exonerate_protein2genome-gene-0.0-mRNA-1	432	540	432	542	PF02518.24	HATPase_c	Domain	1	109	111	103.6	7.9e-30	1	CL0025	His_Kinase_A	HATPase_c	Histidine kinase-, DNA gyrase B-, and HSP90-like ATPase
maker-Scaffold_32908|length1475-exonerate_protein2genome-gene-0.0-mRNA-1	5	43	2	44	PF00849.20	PseudoU_synth_2	Family	116	160	161	32.9	5.8e-08	1	No_clan	NA	PseudoU_synth_2	RNA pseudouridylate synthase
maker-Scaffold_32908|length1475-exonerate_protein2genome-gene-0.0-mRNA-1	86	207	79	211	PF00472.18	RF-1	Family	9	116	116	66.2	2.2e-18	1	CL0337	RF	RF-1	RF-1 domain
maker-Scaffold_6690|length4094-exonerate_protein2genome-gene-0.4-mRNA-1	17	187	8	187	PF00912.20	Transgly	Family	11	178	178	185.1	7.2e-55	1	CL0037	NA	Transgly	Transglycosylase
maker-Scaffold_6690|length4094-exonerate_protein2genome-gene-0.4-mRNA-1	267	495	266	529	PF00905.20	Transpeptidase	Domain	2	273	306	114.5	5e-33	1	CL0013	Beta-lactamase	Transpeptidase	Penicillin binding protein transpeptidase domain
maker-Scaffold_36353|length2627-exonerate_protein2genome-gene-0.0-mRNA-1	97	236	95	237	PF02518.24	HATPase_c	Domain	4	110	111	57.2	1.9e-15	1	CL0025	His_Kinase_A	HATPase_c	Histidine kinase-, DNA gyrase B-, and HSP90-like ATPase
maker-Scaffold_36353|length2627-exonerate_protein2genome-gene-0.0-mRNA-1	243	370	241	372	PF01584.17	CheW	Domain	3	135	138	54.9	6.1e-15	1	No_clan	NA	CheW	CheW-like domain
maker-Scaffold_36353|length2627-exonerate_protein2genome-gene-0.0-mRNA-1	563	690	561	692	PF01584.17	CheW	Domain	7	136	138	64.7	5.8e-18	1	No_clan	NA	CheW	CheW-like domain
maker-Scaffold_39333|length1046-exonerate_protein2genome-gene-0.0-mRNA-1	87	198	25	199	PF00596.19	Aldolase_II	Domain	72	185	186	31.4	1.5e-07	1	No_clan	NA	Aldolase_II	Class II Aldolase and Adducin N-terminal domain
maker-Scaffold_40806|length1950-exonerate_protein2genome-gene-0.0-mRNA-1	66	221	59	222	PF13481.4	AAA_25	Domain	7	193	194	54.5	9.6e-15	1	CL0023	P-loop_NTPase	AAA_25	AAA domain
maker-Scaffold_40806|length1950-exonerate_protein2genome-gene-0.0-mRNA-1	317	429	309	429	PF13541.4	ChlI	Domain	13	121	121	44.2	1.3e-11	1	CL0329	S5	ChlI	Subunit ChlI of Mg-chelatase
maker-Scaffold_12079|length1708-exonerate_protein2genome-gene-0.0-mRNA-1	2	387	2	387	PF00909.19	Ammonium_transp	Family	1	399	399	374.9	3.4e-112	1	No_clan	NA	Ammonium_transp	Ammonium Transporter Family
maker-Scaffold_26728|length1301-exonerate_protein2genome-gene-0.0-mRNA-1	39	142	29	143	PF00271.29	Helicase_C	Family	10	110	111	65.9	3.4e-18	1	CL0023	P-loop_NTPase	Helicase_C	Helicase conserved C-terminal domain
maker-Scaffold_26728|length1301-exonerate_protein2genome-gene-0.0-mRNA-1	245	337	245	339	PF03461.13	TRCF	Domain	1	93	95	87.5	5.4e-25	1	No_clan	NA	TRCF	TRCF domain
maker-Scaffold_36102|length1948-exonerate_protein2genome-gene-0.0-mRNA-1	15	61	12	63	PF13384.4	HTH_23	Domain	4	48	50	30.2	2.4e-07	1	CL0123	HTH	HTH_23	Homeodomain-like domain
maker-Scaffold_36102|length1948-exonerate_protein2genome-gene-0.0-mRNA-1	94	151	93	152	PF13592.4	HTH_33	Domain	2	59	60	64	6.3e-18	1	CL0123	HTH	HTH_33	Winged helix-turn helix
maker-Scaffold_753|length1376-exonerate_protein2genome-gene-0.0-mRNA-1	37	149	37	149	PF00586.22	AIRS	Domain	1	94	94	81.4	5.2e-23	1	No_clan	NA	AIRS	AIR synthase related protein, N-terminal domain
maker-Scaffold_11182|length2010-exonerate_protein2genome-gene-0.0-mRNA-1	46	181	2	215	PF05893.12	LuxC	Family	58	209	405	24.6	1e-05	1	CL0099	ALDH-like	LuxC	Acyl-CoA reductase (LuxC)
maker-Scaffold_4479|length3718-exonerate_protein2genome-gene-0.1-mRNA-1	1	302	1	307	PF00128.22	Alpha-amylase	Domain	66	334	337	109	3.2e-31	1	CL0058	Glyco_hydro_tim	Alpha-amylase	Alpha amylase, catalytic domain
maker-Scaffold_30871|length4931-exonerate_protein2genome-gene-0.3-mRNA-1	3	164	1	166	PF01914.15	MarC	Family	41	201	203	141.1	2.7e-41	1	CL0292	LysE	MarC	MarC family integral membrane protein
maker-Scaffold_14390|length1475-exonerate_protein2genome-gene-0.0-mRNA-1	8	169	6	172	PF02682.14	CT_C_D	Family	3	158	202	138	3e-40	1	CL0475	Cyclophil-like	AHS1	Allophanate hydrolase subunit 1
maker-Scaffold_2862|length1059-exonerate_protein2genome-gene-0.0-mRNA-1	32	105	2	115	PF03358.13	FMN_red	Domain	69	145	155	34.4	1.5e-08	1	CL0042	Flavoprotein	FMN_red	NADPH-dependent FMN reductase
maker-Scaffold_21789|length1111-exonerate_protein2genome-gene-0.0-mRNA-1	5	136	4	139	PF01584.17	CheW	Domain	2	134	138	72.1	3.1e-20	1	No_clan	NA	CheW	CheW-like domain
maker-Scaffold_38159|length1731-exonerate_protein2genome-gene-0.1-mRNA-1	1	119	1	119	PF00410.17	Ribosomal_S8	Domain	15	127	127	116.6	5.9e-34	1	No_clan	NA	Ribosomal_S8	Ribosomal protein S8
maker-Scaffold_2264|length1006-exonerate_protein2genome-gene-0.0-mRNA-1	32	109	31	109	PF07784.9	DUF1622	Family	2	78	78	81.2	3.5e-23	1	No_clan	NA	DUF1622	Protein of unknown function (DUF1622)
maker-Scaffold_34002|length1255-exonerate_protein2genome-gene-0.0-mRNA-1	8	149	2	151	PF13489.4	Methyltransf_23	Domain	21	163	165	92.1	3.1e-26	1	CL0063	NADP_Rossmann	Methyltransf_23	Methyltransferase domain
maker-Scaffold_9139|length4169-exonerate_protein2genome-gene-0.0-mRNA-1	2	269	1	278	PF07992.12	Pyr_redox_2	Domain	11	277	292	164.6	2.7e-48	1	CL0063	NADP_Rossmann	Pyr_redox_2	Pyridine nucleotide-disulphide oxidoreductase
maker-Scaffold_9139|length4169-exonerate_protein2genome-gene-0.0-mRNA-1	409	456	408	456	PF04324.13	Fer2_BFD	Domain	2	50	51	31.7	1.3e-07	1	No_clan	NA	Fer2_BFD	BFD-like [2Fe-2S] binding domain
maker-Scaffold_9139|length4169-exonerate_protein2genome-gene-0.0-mRNA-1	470	519	469	520	PF04324.13	Fer2_BFD	Domain	2	49	51	44.1	1.8e-11	1	No_clan	NA	Fer2_BFD	BFD-like [2Fe-2S] binding domain
maker-Scaffold_9139|length4169-exonerate_protein2genome-gene-0.0-mRNA-1	545	609	543	609	PF03460.15	NIR_SIR_ferr	Repeat	3	69	69	50.9	9.4e-14	1	No_clan	NA	NIR_SIR_ferr	Nitrite/Sulfite reductase ferredoxin-like half domain
maker-Scaffold_9139|length4169-exonerate_protein2genome-gene-0.0-mRNA-1	618	747	617	756	PF01077.20	NIR_SIR	Family	2	146	159	95.1	2.7e-27	1	No_clan	NA	NIR_SIR	Nitrite and sulphite reductase 4Fe-4S domain
maker-Scaffold_31872|length3935-exonerate_protein2genome-gene-0.2-mRNA-1	5	103	1	113	PF02367.15	TsaE	Domain	19	116	125	92.7	1.5e-26	1	CL0023	P-loop_NTPase	UPF0079	Uncharacterised P-loop hydrolase UPF0079
maker-Scaffold_37118|length1120-exonerate_protein2genome-gene-0.0-mRNA-1	8	64	8	64	PF00281.17	Ribosomal_L5	Domain	1	57	57	91.2	3.3e-26	1	No_clan	NA	Ribosomal_L5	Ribosomal protein L5
maker-Scaffold_37118|length1120-exonerate_protein2genome-gene-0.0-mRNA-1	68	161	68	161	PF00673.19	Ribosomal_L5_C	Domain	1	94	94	130	2.4e-38	1	No_clan	NA	Ribosomal_L5_C	ribosomal L5P family C-terminus
maker-Scaffold_19637|length1015-exonerate_protein2genome-gene-0.1-mRNA-1	35	117	34	118	PF02627.18	CMD	Family	2	84	85	67.7	6.3e-19	1	CL0423	AhpD-like	CMD	Carboxymuconolactone decarboxylase family
maker-Scaffold_15587|length2189-exonerate_protein2genome-gene-0.1-mRNA-1	2	108	1	109	PF00430.16	ATP-synt_B	Family	25	131	132	66.3	2.5e-18	1	CL0255	ATP_synthase	ATP-synt_B	ATP synthase B/B' CF(0)
maker-Scaffold_14471|length63968-exonerate_protein2genome-gene-0.37-mRNA-1	30	196	17	203	PF10412.7	TrwB_AAD_bind	Domain	41	223	386	24.7	9.1e-06	1	CL0023	P-loop_NTPase	TrwB_AAD_bind	Type IV secretion-system coupling protein DNA-binding domain
maker-Scaffold_29472|length1079-exonerate_protein2genome-gene-0.0-mRNA-1	1	122	1	123	PF01769.14	MgtE	Family	1	123	124	95.9	1.9e-27	1	No_clan	NA	MgtE	Divalent cation transporter
maker-Scaffold_30109|length1527-exonerate_protein2genome-gene-0.0-mRNA-1	54	150	26	159	PF00463.19	ICL	Domain	144	239	526	59.5	1.9e-16	1	CL0151	PK_TIM	ICL	Isocitrate lyase family
maker-Scaffold_30109|length1527-exonerate_protein2genome-gene-0.0-mRNA-1	211	275	196	290	PF00463.19	ICL	Domain	363	427	526	37	1.3e-09	1	CL0151	PK_TIM	ICL	Isocitrate lyase family
maker-Scaffold_30109|length1527-exonerate_protein2genome-gene-0.0-mRNA-1	309	411	298	411	PF00463.19	ICL	Domain	426	526	526	43.8	1.1e-11	1	CL0151	PK_TIM	ICL	Isocitrate lyase family
maker-Scaffold_8234|length1537-exonerate_protein2genome-gene-0.0-mRNA-1	84	155	82	156	PF00364.20	Biotin_lipoyl	Domain	3	72	73	77.8	3.7e-22	1	CL0105	Hybrid	Biotin_lipoyl	Biotin-requiring enzyme
maker-Scaffold_27011|length2002-exonerate_protein2genome-gene-0.2-mRNA-1	2	166	1	168	PF01121.18	CoaE	Domain	12	177	179	132.9	8.5e-39	1	CL0023	P-loop_NTPase	CoaE	Dephospho-CoA kinase
maker-Scaffold_24533|length2681-exonerate_protein2genome-gene-0.0-mRNA-1	163	271	163	271	PF01658.15	Inos-1-P_synth	Family	1	109	109	116.1	7.9e-34	1	No_clan	NA	Inos-1-P_synth	Myo-inositol-1-phosphate synthase
maker-Scaffold_18879|length2923-exonerate_protein2genome-gene-0.0-mRNA-1	259	440	259	440	PF08494.9	DEAD_assoc	Family	1	191	191	150.4	4.7e-44	1	No_clan	NA	DEAD_assoc	DEAD/H associated
maker-Scaffold_12672|length2110-exonerate_protein2genome-gene-0.1-mRNA-1	91	144	90	146	PF00196.17	GerE	Domain	2	55	57	58.6	2.9e-16	1	CL0123	HTH	GerE	Bacterial regulatory proteins, luxR family
maker-Scaffold_18829|length1254-exonerate_protein2genome-gene-0.0-mRNA-1	40	77	38	77	PF02132.13	RecR	Family	3	40	40	55.2	3.5e-15	1	No_clan	NA	RecR	RecR protein
maker-Scaffold_18829|length1254-exonerate_protein2genome-gene-0.0-mRNA-1	80	170	79	170	PF13662.4	Toprim_4	Domain	2	89	89	70.1	1.6e-19	1	CL0413	Toprim-like	Toprim_4	Toprim domain
maker-Scaffold_41055|length18407-exonerate_protein2genome-gene-0.25-mRNA-1	23	199	23	209	PF06764.9	DUF1223	Family	1	188	202	185.3	1.2e-54	1	CL0172	NA	DUF1223	Protein of unknown function (DUF1223)
maker-Scaffold_6934|length1142-exonerate_protein2genome-gene-0.0-mRNA-1	5	124	1	126	PF02545.12	Maf	Domain	47	164	166	134	4e-39	1	CL0269	Maf	Maf	Maf-like protein
maker-Scaffold_10889|length2261-exonerate_protein2genome-gene-0.5-mRNA-1	103	154	92	154	PF03713.11	DUF305	Domain	99	152	152	48.8	7e-13	1	CL0044	Ferritin	DUF305	Domain of unknown function (DUF305)
maker-Scaffold_10259|length1203-exonerate_protein2genome-gene-0.0-mRNA-1	124	184	123	185	PF02700.12	PurS	Family	16	76	77	66.5	1.6e-18	1	No_clan	NA	PurS	Phosphoribosylformylglycinamidine (FGAM) synthase
maker-Scaffold_26326|length1415-exonerate_protein2genome-gene-0.1-mRNA-1	27	149	27	150	PF00828.17	Ribosomal_L27A	Family	1	120	121	124.3	3.7e-36	1	CL0588	NA	Ribosomal_L18e	Ribosomal protein L18e/L15
maker-Scaffold_34395|length2881-exonerate_protein2genome-gene-0.2-mRNA-1	5	90	1	91	PF01127.20	Sdh_cyt	Family	36	120	121	57.9	9.1e-16	1	CL0335	FumRed-TM	Sdh_cyt	Succinate dehydrogenase/Fumarate reductase transmembrane subunit
maker-Scaffold_31569|length2077-exonerate_protein2genome-gene-0.0-mRNA-1	214	439	213	439	PF01458.15	UPF0051	Family	2	218	218	252.8	2.5e-75	1	No_clan	NA	UPF0051	Uncharacterized protein family (UPF0051)
maker-Scaffold_24717|length1407-exonerate_protein2genome-gene-0.0-mRNA-1	17	318	17	319	PF03009.15	GDPD	Family	1	258	259	182.9	8.1e-54	1	CL0384	PLC	GDPD	Glycerophosphoryl diester phosphodiesterase family
maker-Scaffold_8084|length1651-exonerate_protein2genome-gene-0.2-mRNA-1	88	177	88	179	PF02806.16	Alpha-amylase_C	Domain	1	94	96	72.9	2e-20	1	CL0369	GHD	Alpha-amylase_C	Alpha amylase, C-terminal all-beta domain
maker-Scaffold_1004|length15098-exonerate_protein2genome-gene-0.5-mRNA-1	52	216	50	221	PF04055.19	Radical_SAM	Domain	3	161	167	58.8	7.6e-16	1	CL0036	NA	Radical_SAM	Radical SAM superfamily
maker-Scaffold_1004|length15098-exonerate_protein2genome-gene-0.5-mRNA-1	356	421	356	422	PF06969.14	HemN_C	Domain	1	64	66	29.7	4.5e-07	1	CL0123	HTH	HemN_C	HemN C-terminal domain
maker-Scaffold_34807|length1822-exonerate_protein2genome-gene-0.0-mRNA-1	47	110	45	112	PF03460.15	NIR_SIR_ferr	Repeat	2	67	69	61.8	3.6e-17	1	No_clan	NA	NIR_SIR_ferr	Nitrite/Sulfite reductase ferredoxin-like half domain
maker-Scaffold_34807|length1822-exonerate_protein2genome-gene-0.0-mRNA-1	121	274	120	276	PF01077.20	NIR_SIR	Family	2	157	159	134.7	1.8e-39	1	No_clan	NA	NIR_SIR	Nitrite and sulphite reductase 4Fe-4S domain
maker-Scaffold_34807|length1822-exonerate_protein2genome-gene-0.0-mRNA-1	297	361	296	362	PF03460.15	NIR_SIR_ferr	Repeat	2	68	69	59.9	1.4e-16	1	No_clan	NA	NIR_SIR_ferr	Nitrite/Sulfite reductase ferredoxin-like half domain
maker-Scaffold_34807|length1822-exonerate_protein2genome-gene-0.0-mRNA-1	374	509	368	514	PF01077.20	NIR_SIR	Family	8	147	159	50.8	1.2e-13	1	No_clan	NA	NIR_SIR	Nitrite and sulphite reductase 4Fe-4S domain
maker-Scaffold_26526|length11062-exonerate_protein2genome-gene-0.28-mRNA-1	1	23	1	23	PF00376.21	MerR	Family	15	38	38	29.2	5.1e-07	1	CL0123	HTH	MerR	MerR family regulatory protein
maker-Scaffold_26526|length11062-exonerate_protein2genome-gene-0.28-mRNA-1	28	92	28	92	PF09278.9	MerR-DNA-bind	Domain	1	65	65	69.5	2.4e-19	1	CL0123	HTH	MerR-DNA-bind	MerR, DNA binding
maker-Scaffold_20187|length1889-exonerate_protein2genome-gene-0.0-mRNA-1	311	334	310	339	PF13181.4	TPR_8	Repeat	2	25	34	12.4	0.13	1	CL0020	TPR	TPR_8	Tetratricopeptide repeat
maker-Scaffold_20187|length1889-exonerate_protein2genome-gene-0.0-mRNA-1	349	378	349	378	PF13181.4	TPR_8	Repeat	1	30	34	20.8	0.00027	1	CL0020	TPR	TPR_8	Tetratricopeptide repeat
maker-Scaffold_13018|length3504-exonerate_protein2genome-gene-0.0-mRNA-1	1	34	1	35	PF00309.18	Sigma54_AID	Family	12	45	46	44.6	8.8e-12	1	No_clan	NA	Sigma54_AID	Sigma-54 factor, Activator interacting domain (AID)
maker-Scaffold_13018|length3504-exonerate_protein2genome-gene-0.0-mRNA-1	116	301	115	301	PF04963.11	Sigma54_CBD	Domain	2	179	179	152.6	8.9e-45	1	CL0123	HTH	Sigma54_CBD	Sigma-54 factor, core binding domain
maker-Scaffold_13018|length3504-exonerate_protein2genome-gene-0.0-mRNA-1	315	474	314	474	PF04552.11	Sigma54_DBD	Domain	2	160	160	229.7	1.3e-68	1	CL0123	HTH	Sigma54_DBD	Sigma-54, DNA binding domain
maker-Scaffold_3603|length1220-exonerate_protein2genome-gene-0.1-mRNA-1	100	147	99	147	PF13538.4	UvrD_C_2	Domain	2	52	52	59.4	2e-16	1	CL0023	P-loop_NTPase	UvrD_C_2	UvrD-like helicase C-terminal domain
maker-Scaffold_1522|length1838-exonerate_protein2genome-gene-0.0-mRNA-1	142	211	142	212	PF13411.4	MerR_1	Family	1	68	69	65	4.5e-18	1	CL0123	HTH	MerR_1	MerR HTH family regulatory protein
maker-Scaffold_36145|length1469-exonerate_protein2genome-gene-0.0-mRNA-1	2	122	1	124	PF01145.23	Band_7	Family	54	176	178	60	2.6e-16	1	CL0433	SPFH	Band_7	SPFH domain / Band 7 family
maker-Scaffold_35974|length2394-exonerate_protein2genome-gene-0.1-mRNA-1	56	108	56	108	PF05360.12	YiaAB	Domain	1	53	53	58.2	6.6e-16	1	No_clan	NA	YiaAB	yiaA/B two helix domain
maker-Scaffold_35974|length2394-exonerate_protein2genome-gene-0.1-mRNA-1	119	171	119	171	PF05360.12	YiaAB	Domain	1	53	53	45.8	4.8e-12	1	No_clan	NA	YiaAB	yiaA/B two helix domain
maker-Scaffold_23250|length4301-exonerate_protein2genome-gene-0.3-mRNA-1	2	98	1	99	PF04932.13	Wzy_C	Family	47	154	155	34.2	1.5e-08	1	CL0499	O-antige_ligase	Wzy_C	O-Antigen ligase
maker-Scaffold_43305|length3273-exonerate_protein2genome-gene-0.4-mRNA-1	7	61	6	63	PF13560.4	HTH_31	Domain	5	60	64	41.2	1.4e-10	1	CL0123	HTH	HTH_31	Helix-turn-helix domain
maker-Scaffold_10388|length4170-exonerate_protein2genome-gene-0.0-mRNA-1	3	218	3	218	PF01370.19	Epimerase	Family	1	241	241	49.6	3.1e-13	1	CL0063	NADP_Rossmann	Epimerase	NAD dependent epimerase/dehydratase family
maker-Scaffold_10388|length4170-exonerate_protein2genome-gene-0.0-mRNA-1	269	331	269	332	PF11638.6	DnaA_N	Domain	1	63	64	56.5	1.6e-15	1	CL0494	DnaA_N	DnaA_N	DnaA N-terminal domain
maker-Scaffold_10388|length4170-exonerate_protein2genome-gene-0.0-mRNA-1	381	598	381	599	PF00308.16	Bac_DnaA	Domain	1	218	219	334.4	3e-100	1	CL0023	P-loop_NTPase	Bac_DnaA	Bacterial dnaA protein
maker-Scaffold_10388|length4170-exonerate_protein2genome-gene-0.0-mRNA-1	627	692	625	692	PF08299.9	Bac_DnaA_C	Domain	3	69	69	88	2.8e-25	1	CL0123	HTH	Bac_DnaA_C	Bacterial dnaA protein helix-turn-helix
maker-Scaffold_1004|length15098-exonerate_protein2genome-gene-0.15-mRNA-1	164	235	160	239	PF00116.18	COX2	Domain	44	115	120	25.8	6.9e-06	1	CL0026	CU_oxidase	COX2	Cytochrome C oxidase subunit II, periplasmic domain
maker-Scaffold_1004|length15098-exonerate_protein2genome-gene-0.15-mRNA-1	253	298	253	298	PF06481.12	COX_ARM	Motif	1	46	46	58.6	3.7e-16	1	CL0026	NA	COX_ARM	COX Aromatic Rich Motif
maker-Scaffold_38780|length1013-exonerate_protein2genome-gene-0.0-mRNA-1	2	236	1	236	PF03054.14	tRNA_Me_trans	Family	115	356	356	246.4	3.4e-73	1	CL0039	HUP	tRNA_Me_trans	tRNA methyl transferase
maker-Scaffold_18910|length1728-exonerate_protein2genome-gene-0.0-mRNA-1	2	103	2	104	PF05284.10	DUF736	Family	1	99	100	77.8	4.1e-22	1	No_clan	NA	DUF736	Protein of unknown function (DUF736)
maker-Scaffold_12567|length1798-exonerate_protein2genome-gene-0.0-mRNA-1	183	302	178	312	PF00293.26	NUDIX	Domain	7	121	131	53.6	2.1e-14	1	CL0261	NUDIX	NUDIX	NUDIX domain
maker-Scaffold_46876|length2062-exonerate_protein2genome-gene-0.0-mRNA-1	1	169	1	170	PF01078.19	Mg_chelatase	Domain	38	206	207	240.4	1.1e-71	1	CL0023	P-loop_NTPase	Mg_chelatase	Magnesium chelatase, subunit ChlI
maker-Scaffold_46876|length2062-exonerate_protein2genome-gene-0.0-mRNA-1	177	272	176	272	PF13335.4	Mg_chelatase_C	Family	2	93	93	103.2	8.1e-30	1	No_clan	P-loop_NTPase	Mg_chelatase_2	Magnesium chelatase, subunit ChlI
maker-Scaffold_31387|length1104-exonerate_protein2genome-gene-0.0-mRNA-1	49	162	48	163	PF01794.17	Ferric_reduct	Family	2	123	124	58.7	5.5e-16	1	CL0328	2heme_cytochrom	Ferric_reduct	Ferric reductase like transmembrane component
maker-Scaffold_36509|length1425-exonerate_protein2genome-gene-0.0-mRNA-1	113	177	112	186	PF00717.21	Peptidase_S24	Domain	2	58	70	37.6	1.4e-09	1	CL0299	Peptidase_SF	Peptidase_S24	Peptidase S24-like
maker-Scaffold_2430|length1697-exonerate_protein2genome-gene-0.0-mRNA-1	26	172	25	173	PF06271.10	RDD	Family	2	140	141	79.5	2.4e-22	1	No_clan	NA	RDD	RDD family
maker-Scaffold_10386|length2934-exonerate_protein2genome-gene-0.0-mRNA-1	60	176	51	196	PF03167.17	UDG	Domain	16	108	155	28.4	1.2e-06	1	No_clan	NA	UDG	Uracil DNA glycosylase superfamily
maker-Scaffold_21794|length1820-exonerate_protein2genome-gene-0.0-mRNA-1	11	108	7	117	PF02771.14	Acyl-CoA_dh_N	Domain	6	103	113	27.5	3.6e-06	1	CL0544	AcylCoA_ox_dh_N	Acyl-CoA_dh_N	Acyl-CoA dehydrogenase, N-terminal domain
maker-Scaffold_21794|length1820-exonerate_protein2genome-gene-0.0-mRNA-1	141	203	124	216	PF02770.17	Acyl-CoA_dh_M	Domain	17	79	97	39	6.1e-10	1	No_clan	NA	Acyl-CoA_dh_M	Acyl-CoA dehydrogenase, middle domain
maker-Scaffold_21794|length1820-exonerate_protein2genome-gene-0.0-mRNA-1	231	351	230	373	PF00441.22	Acyl-CoA_dh_1	Domain	2	115	150	34.3	2.3e-08	1	CL0087	Acyl-CoA_dh	Acyl-CoA_dh_1	Acyl-CoA dehydrogenase, C-terminal domain
maker-Scaffold_11760|length1171-exonerate_protein2genome-gene-0.0-mRNA-1	22	241	8	249	PF01867.14	Cas_Cas1	Family	17	255	284	86.7	1.3e-24	1	No_clan	NA	Cas_Cas1	CRISPR associated protein Cas1
maker-Scaffold_37710|length1631-exonerate_protein2genome-gene-0.0-mRNA-1	168	270	167	288	PF13437.4	HlyD_3	Family	2	96	106	59.6	3.6e-16	1	CL0105	Hybrid	HlyD_3	HlyD family secretion protein
maker-Scaffold_29420|length2033-exonerate_protein2genome-gene-0.0-mRNA-1	1	185	1	188	PF05954.9	Phage_GPD	Family	135	301	304	94	8.8e-27	1	CL0504	Phage_barrel	Phage_GPD	Phage late control gene D protein (GPD)
maker-Scaffold_11661|length1153-exonerate_protein2genome-gene-0.0-mRNA-1	44	123	32	126	PF00970.22	FAD_binding_6	Domain	16	95	99	45	9.7e-12	1	CL0076	FAD_Lum_binding	FAD_binding_6	Oxidoreductase FAD-binding domain
maker-Scaffold_11661|length1153-exonerate_protein2genome-gene-0.0-mRNA-1	137	242	137	243	PF00175.19	NAD_binding_1	Domain	1	108	109	55.6	6.3e-15	1	CL0091	NAD_Ferredoxin	NAD_binding_1	Oxidoreductase NAD-binding domain
maker-Scaffold_11661|length1153-exonerate_protein2genome-gene-0.0-mRNA-1	277	348	276	349	PF00111.25	Fer2	Domain	2	77	78	30.4	2.6e-07	1	CL0486	Fer2	Fer2	2Fe-2S iron-sulfur cluster binding domain
maker-Scaffold_35227|length1556-exonerate_protein2genome-gene-0.1-mRNA-1	18	123	18	125	PF08334.9	T2SSG	Family	1	106	108	127.6	1.7e-37	1	CL0327	Pilus	T2SG	Type II secretion system (T2SS), protein G
maker-Scaffold_4353|length1769-exonerate_protein2genome-gene-0.2-mRNA-1	15	142	14	157	PF04386.11	SspB	Family	2	129	160	153.4	4.2e-45	1	No_clan	NA	SspB	Stringent starvation protein B
maker-Scaffold_22081|length1259-exonerate_protein2genome-gene-0.0-mRNA-1	16	185	5	189	PF00593.22	TonB_dep_Rec	Family	307	459	461	54	2.4e-14	1	CL0193	MBB	TonB_dep_Rec	TonB dependent receptor
maker-Scaffold_12672|length2110-exonerate_protein2genome-gene-0.0-mRNA-1	144	195	144	203	PF07730.11	HisKA_3	Domain	1	53	68	24.9	2e-05	1	CL0025	His_Kinase_A	HisKA_3	Histidine kinase
maker-Scaffold_12672|length2110-exonerate_protein2genome-gene-0.0-mRNA-1	246	296	245	333	PF02518.24	HATPase_c	Domain	4	54	111	24	4.2e-05	1	CL0025	His_Kinase_A	HATPase_c	Histidine kinase-, DNA gyrase B-, and HSP90-like ATPase
maker-Scaffold_30032|length1283-exonerate_protein2genome-gene-0.0-mRNA-1	42	274	38	275	PF00768.18	Peptidase_S11	Domain	6	240	241	251.9	5.1e-75	1	CL0013	Beta-lactamase	Peptidase_S11	D-alanyl-D-alanine carboxypeptidase
maker-Scaffold_30032|length1283-exonerate_protein2genome-gene-0.0-mRNA-1	294	384	294	384	PF07943.11	PBP5_C	Domain	1	91	91	62.3	3.5e-17	1	No_clan	NA	PBP5_C	Penicillin-binding protein 5, C-terminal domain
maker-Scaffold_20913|length1834-exonerate_protein2genome-gene-0.0-mRNA-1	4	132	1	135	PF04116.11	FA_hydroxylase	Family	11	129	133	36.1	6.5e-09	1	No_clan	NA	FA_hydroxylase	Fatty acid hydroxylase superfamily
maker-Scaffold_14949|length1277-exonerate_protein2genome-gene-0.0-mRNA-1	2	391	1	393	PF01432.18	Peptidase_M3	Family	60	456	458	307.4	2e-91	1	CL0126	Peptidase_MA	Peptidase_M3	Peptidase family M3
maker-Scaffold_11979|length4077-exonerate_protein2genome-gene-0.1-mRNA-1	53	155	10	182	PF06835.11	LptC	Family	46	148	176	22.2	7.7e-05	1	CL0259	OstA	LptC	Lipopolysaccharide-assembly, LptC-related
maker-Scaffold_11979|length4077-exonerate_protein2genome-gene-0.1-mRNA-1	261	380	260	381	PF01408.20	GFO_IDH_MocA	Family	2	119	120	59.3	5.7e-16	1	CL0063	NADP_Rossmann	GFO_IDH_MocA	Oxidoreductase family, NAD-binding Rossmann fold
maker-Scaffold_26679|length1662-exonerate_protein2genome-gene-0.0-mRNA-1	1	303	1	312	PF01977.14	UbiD	Family	23	315	406	283	3.3e-84	1	No_clan	NA	UbiD	3-octaprenyl-4-hydroxybenzoate carboxy-lyase
maker-Scaffold_28931|length2147-exonerate_protein2genome-gene-0.1-mRNA-1	4	115	4	116	PF00072.22	Response_reg	Domain	1	111	112	103.8	5.2e-30	1	CL0304	CheY	Response_reg	Response regulator receiver domain
maker-Scaffold_4246|length1372-exonerate_protein2genome-gene-0.0-mRNA-1	32	97	10	98	PF13508.5	Acetyltransf_7	Domain	12	75	76	38.6	9.9e-10	1	CL0257	Acetyltrans	Acetyltransf_7	Acetyltransferase (GNAT) domain
maker-Scaffold_34088|length1436-exonerate_protein2genome-gene-0.0-mRNA-1	155	364	154	365	PF02405.14	MlaE	Family	2	211	212	241	9.2e-72	1	No_clan	NA	Permease	Permease
maker-Scaffold_18356|length1669-exonerate_protein2genome-gene-0.0-mRNA-1	6	94	3	174	PF02811.17	PHP	Family	5	102	167	33.7	3.6e-08	1	CL0034	Amidohydrolase	PHP	PHP domain
maker-Scaffold_41232|length2605-exonerate_protein2genome-gene-0.2-mRNA-1	32	153	4	154	PF10670.7	DUF4198	Family	95	212	213	58.8	8.6e-16	1	No_clan	NA	DUF4198	Domain of unknown function (DUF4198)
maker-Scaffold_10684|length1599-exonerate_protein2genome-gene-0.1-mRNA-1	1	70	1	73	PF04397.13	LytTR	Domain	13	82	98	56.5	2.3e-15	1	No_clan	NA	LytTR	LytTr DNA-binding domain
maker-Scaffold_10684|length1599-exonerate_protein2genome-gene-0.1-mRNA-1	170	263	165	264	PF00581.18	Rhodanese	Domain	6	106	107	24.8	2.1e-05	1	No_clan	NA	Rhodanese	Rhodanese-like domain
maker-Scaffold_23850|length4322-exonerate_protein2genome-gene-0.2-mRNA-1	6	105	1	105	PF01266.22	DAO	Domain	238	336	336	35	1.1e-08	1	CL0063	NADP_Rossmann	DAO	FAD dependent oxidoreductase
maker-Scaffold_5751|length3285-exonerate_protein2genome-gene-0.0-mRNA-1	6	136	5	137	PF05222.13	AlaDh_PNT_N	Domain	2	135	136	75	6e-21	1	CL0325	Form_Glyc_dh	AlaDh_PNT_N	Alanine dehydrogenase/PNT, N-terminal domain
maker-Scaffold_17607|length2775-exonerate_protein2genome-gene-0.2-mRNA-1	265	355	264	359	PF13362.4	Toprim_3	Domain	2	91	95	53.6	2e-14	1	CL0413	Toprim-like	Toprim_3	Toprim domain
maker-Scaffold_20439|length1132-exonerate_protein2genome-gene-0.0-mRNA-1	47	89	7	89	PF13426.5	PAS_9	Domain	60	102	102	13.3	0.071	1	CL0183	PAS_Fold	PAS_9	PAS domain
maker-Scaffold_20439|length1132-exonerate_protein2genome-gene-0.0-mRNA-1	103	148	102	166	PF13188.5	PAS_8	Domain	2	52	67	23.2	4.7e-05	1	CL0183	PAS_Fold	PAS_8	PAS domain
maker-Scaffold_38307|length3323-exonerate_protein2genome-gene-0.1-mRNA-1	3	178	2	178	PF13614.4	AAA_31	Domain	2	177	177	227.1	1.2e-67	1	CL0023	P-loop_NTPase	AAA_31	AAA domain
maker-Scaffold_45732|length2541-exonerate_protein2genome-gene-0.0-mRNA-1	13	225	13	225	PF00902.16	TatC	Family	1	205	205	227	1.9e-67	1	No_clan	NA	TatC	Sec-independent protein translocase protein (TatC)
maker-Scaffold_18067|length2833-exonerate_protein2genome-gene-0.3-mRNA-1	14	117	13	119	PF13806.4	Rieske_2	Domain	2	102	104	105.8	8.4e-31	1	CL0516	ISP-domain	Rieske_2	Rieske-like [2Fe-2S] domain
maker-Scaffold_29176|length1701-exonerate_protein2genome-gene-0.0-mRNA-1	50	111	50	112	PF12802.5	MarR_2	Family	1	61	62	44.5	9.3e-12	1	CL0123	HTH	MarR_2	MarR family
maker-Scaffold_16980|length17936-exonerate_protein2genome-gene-0.1-mRNA-1	190	366	189	366	PF03743.12	TrbI	Family	2	187	187	195	9.2e-58	1	No_clan	NA	TrbI	Bacterial conjugation TrbI-like protein
maker-Scaffold_46818|length2718-exonerate_protein2genome-gene-0.2-mRNA-1	3	128	1	140	PF00534.18	Glycos_transf_1	Family	26	155	172	73.8	1.1e-20	1	CL0113	GT-B	Glycos_transf_1	Glycosyl transferases group 1
maker-Scaffold_5484|length2673-exonerate_protein2genome-gene-0.1-mRNA-1	2	174	1	174	PF13668.4	Ferritin_2	Domain	5	138	138	145.2	1.2e-42	1	CL0044	Ferritin	Ferritin_2	Ferritin-like domain
maker-Scaffold_38684|length1093-exonerate_protein2genome-gene-0.0-mRNA-1	18	76	18	79	PF01134.20	GIDA	Family	1	58	392	40.4	1.7e-10	1	CL0063	NADP_Rossmann	GIDA	Glucose inhibited division protein A
maker-Scaffold_38684|length1093-exonerate_protein2genome-gene-0.0-mRNA-1	83	173	77	178	PF01134.20	GIDA	Family	93	184	392	33.1	3e-08	1	CL0063	NADP_Rossmann	GIDA	Glucose inhibited division protein A
maker-Scaffold_18803|length1490-exonerate_protein2genome-gene-0.0-mRNA-1	2	169	1	169	PF02784.14	Orn_Arg_deC_N	Domain	79	242	242	142	1.9e-41	1	CL0036	TIM_barrel	Orn_Arg_deC_N	Pyridoxal-dependent decarboxylase, pyridoxal binding domain
maker-Scaffold_18803|length1490-exonerate_protein2genome-gene-0.0-mRNA-1	178	281	178	281	PF00278.20	Orn_DAP_Arg_deC	Domain	1	110	110	64.6	6.9e-18	1	No_clan	NA	Orn_DAP_Arg_deC	Pyridoxal-dependent decarboxylase, C-terminal sheet domain
maker-Scaffold_47762|length1310-exonerate_protein2genome-gene-0.0-mRNA-1	100	154	99	155	PF00196.17	GerE	Domain	2	56	57	69.3	1.4e-19	1	CL0123	HTH	GerE	Bacterial regulatory proteins, luxR family
maker-Scaffold_11962|length1873-exonerate_protein2genome-gene-0.3-mRNA-1	25	147	25	147	PF05656.12	DUF805	Family	1	105	105	111.8	1.8e-32	1	No_clan	NA	DUF805	Protein of unknown function (DUF805)
maker-Scaffold_15921|length2096-exonerate_protein2genome-gene-0.1-mRNA-1	2	289	1	290	PF00701.20	DHDPS	Domain	2	288	289	276.6	1.3e-82	1	CL0036	TIM_barrel	DHDPS	Dihydrodipicolinate synthetase family
maker-Scaffold_40266|length2159-exonerate_protein2genome-gene-0.0-mRNA-1	37	265	36	265	PF09084.9	NMT1	Family	2	216	216	151.5	2.8e-44	1	CL0177	PBP	NMT1	NMT1/THI5 like
maker-Scaffold_45275|length7508-exonerate_protein2genome-gene-0.2-mRNA-1	68	160	65	161	PF13426.5	PAS_9	Domain	4	101	102	34.8	1.4e-08	1	CL0183	PAS_Fold	PAS_9	PAS domain
maker-Scaffold_45275|length7508-exonerate_protein2genome-gene-0.2-mRNA-1	174	286	174	287	PF00989.23	PAS	Domain	1	112	113	62.1	4.1e-17	1	CL0183	PAS_Fold	PAS	PAS fold
maker-Scaffold_45275|length7508-exonerate_protein2genome-gene-0.2-mRNA-1	313	377	312	382	PF00512.23	HisKA	Domain	2	59	64	40	2.6e-10	1	CL0025	His_Kinase_A	HisKA	His Kinase A (phospho-acceptor) domain
maker-Scaffold_45275|length7508-exonerate_protein2genome-gene-0.2-mRNA-1	425	530	424	532	PF02518.24	HATPase_c	Domain	2	109	111	73.8	1.4e-20	1	CL0025	His_Kinase_A	HATPase_c	Histidine kinase-, DNA gyrase B-, and HSP90-like ATPase
maker-Scaffold_45275|length7508-exonerate_protein2genome-gene-0.2-mRNA-1	537	620	530	621	PF00072.22	Response_reg	Domain	28	111	112	74	9.3e-21	1	CL0304	CheY	Response_reg	Response regulator receiver domain
maker-Scaffold_45275|length7508-exonerate_protein2genome-gene-0.2-mRNA-1	646	701	645	701	PF00196.17	GerE	Domain	2	57	57	75.3	1.8e-21	1	CL0123	HTH	GerE	Bacterial regulatory proteins, luxR family
maker-Scaffold_18249|length1591-exonerate_protein2genome-gene-0.0-mRNA-1	32	133	31	135	PF04020.11	Phage_holin_4_2	Family	2	103	105	96.7	1.1e-27	1	No_clan	NA	DUF360	Membrane protein of unknown function
maker-Scaffold_39701|length1001-exonerate_protein2genome-gene-0.0-mRNA-1	9	69	2	80	PF05706.10	CDKN3	Domain	97	156	168	36.3	3.9e-09	1	CL0031	Phosphatase	CDKN3	Cyclin-dependent kinase inhibitor 3 (CDKN3)
maker-Scaffold_41055|length18407-exonerate_protein2genome-gene-0.27-mRNA-1	36	87	33	88	PF12802.5	MarR_2	Family	8	61	62	36.3	3.4e-09	1	CL0123	HTH	MarR_2	MarR family
maker-Scaffold_10522|length1287-exonerate_protein2genome-gene-0.1-mRNA-1	2	43	1	47	PF13384.4	HTH_23	Domain	5	46	50	28.5	8.1e-07	1	CL0123	HTH	HTH_23	Homeodomain-like domain
maker-Scaffold_40469|length3317-exonerate_protein2genome-gene-0.0-mRNA-1	1	244	1	245	PF00930.19	DPPIV_N	Family	100	353	354	202.1	9.3e-60	1	CL0186	Beta_propeller	DPPIV_N	Dipeptidyl peptidase IV (DPP IV) N-terminal region
maker-Scaffold_40469|length3317-exonerate_protein2genome-gene-0.0-mRNA-1	334	529	330	531	PF00326.19	Peptidase_S9	Domain	8	210	212	184.7	1.3e-54	1	CL0028	AB_hydrolase	Peptidase_S9	Prolyl oligopeptidase family
maker-Scaffold_10184|length1953-exonerate_protein2genome-gene-0.5-mRNA-1	23	159	22	160	PF01814.21	Hemerythrin	Domain	2	130	131	57	2.8e-15	1	No_clan	NA	Hemerythrin	Hemerythrin HHE cation binding domain
maker-Scaffold_39909|length1268-exonerate_protein2genome-gene-0.0-mRNA-1	26	259	25	264	PF00561.18	Abhydrolase_1	Domain	2	250	256	108.7	3.4e-31	1	CL0028	AB_hydrolase	Abhydrolase_1	alpha/beta hydrolase fold
maker-Scaffold_36030|length3021-exonerate_protein2genome-gene-0.2-mRNA-1	1	76	1	77	PF13495.4	Phage_int_SAM_4	Domain	5	82	85	40.3	2.9e-10	1	CL0469	l-integrase_N	Phage_int_SAM_4	Phage integrase, N-terminal SAM-like domain
maker-Scaffold_36030|length3021-exonerate_protein2genome-gene-0.2-mRNA-1	94	260	93	262	PF00589.20	Phage_integrase	Family	2	170	172	135.3	1.6e-39	1	CL0382	DNA-mend	Phage_integrase	Phage integrase family
maker-Scaffold_2814|length1133-exonerate_protein2genome-gene-0.0-mRNA-1	11	155	10	206	PF12804.5	NTP_transf_3	Domain	2	128	160	42.5	7.3e-11	1	CL0110	GT-A	NTP_transf_3	MobA-like NTP transferase domain
maker-Scaffold_41055|length18407-exonerate_protein2genome-gene-0.26-mRNA-1	36	124	26	126	PF00085.18	Thioredoxin	Domain	15	102	104	54	1.2e-14	1	CL0172	Thioredoxin	Thioredoxin	Thioredoxin
maker-Scaffold_45156|length1087-exonerate_protein2genome-gene-0.0-mRNA-1	1	326	1	327	PF02350.17	Epimerase_2	Family	24	346	347	371.1	3.9e-111	1	CL0113	GT-B	Epimerase_2	UDP-N-acetylglucosamine 2-epimerase
maker-Scaffold_28528|length1566-exonerate_protein2genome-gene-0.0-mRNA-1	40	145	38	147	PF04233.12	Phage_Mu_F	Family	3	109	112	65.1	8.1e-18	1	No_clan	NA	Phage_Mu_F	Phage Mu protein F like protein
maker-Scaffold_23360|length1699-exonerate_protein2genome-gene-0.0-mRNA-1	107	156	101	158	PF00571.26	CBS	Domain	6	55	57	31.3	1.8e-07	1	No_clan	NA	CBS	CBS domain
maker-Scaffold_23360|length1699-exonerate_protein2genome-gene-0.0-mRNA-1	172	249	171	253	PF03471.15	CorC_HlyC	Domain	2	77	81	77.1	6.9e-22	1	No_clan	NA	CorC_HlyC	Transporter associated domain
maker-Scaffold_19723|length3675-exonerate_protein2genome-gene-0.0-mRNA-1	13	444	11	452	PF02113.13	Peptidase_S13	Family	3	439	444	253.9	2.2e-75	1	CL0013	Beta-lactamase	Peptidase_S13	D-Ala-D-Ala carboxypeptidase 3 (S13) family
maker-Scaffold_8067|length17491-exonerate_protein2genome-gene-0.6-mRNA-1	11	54	6	62	PF01464.18	SLT	Domain	62	106	117	32.6	4.7e-08	1	CL0037	Lysozyme	SLT	Transglycosylase SLT domain
maker-Scaffold_30385|length2109-exonerate_protein2genome-gene-0.1-mRNA-1	33	190	33	190	PF00990.19	GGDEF	Domain	1	161	161	155.1	1.1e-45	1	CL0276	Nucleot_cyclase	GGDEF	GGDEF domain
maker-Scaffold_37080|length1282-exonerate_protein2genome-gene-0.0-mRNA-1	50	131	48	131	PF12643.5	MazG-like	Domain	4	85	85	49.2	4.4e-13	1	CL0231	MazG	MazG-like	MazG-like family
maker-Scaffold_456|length1625-exonerate_protein2genome-gene-0.0-mRNA-1	23	346	20	355	PF07394.10	DUF1501	Family	4	383	392	113.4	1.1e-32	1	CL0088	Alk_phosphatase	DUF1501	Protein of unknown function (DUF1501)
maker-Scaffold_548|length1551-exonerate_protein2genome-gene-0.0-mRNA-1	46	155	13	160	PF13361.4	UvrD_C	Domain	232	344	349	110.6	9.5e-32	1	CL0023	P-loop_NTPase	UvrD_C	UvrD-like helicase C-terminal domain
maker-Scaffold_12691|length1245-exonerate_protein2genome-gene-0.1-mRNA-1	10	93	9	93	PF05101.11	VirB3	Family	2	84	84	72.5	2.2e-20	1	No_clan	NA	VirB3	Type IV secretory pathway, VirB3-like protein
maker-Scaffold_6441|length28930-exonerate_protein2genome-gene-0.41-mRNA-1	13	126	11	127	PF00903.23	Glyoxalase	Domain	3	126	128	25.9	8e-06	1	CL0104	Glyoxalase	Glyoxalase	Glyoxalase/Bleomycin resistance protein/Dioxygenase superfamily
maker-Scaffold_393|length1701-exonerate_protein2genome-gene-0.0-mRNA-1	47	138	42	152	PF10908.6	DUF2778	Family	7	100	120	37.5	2.2e-09	1	No_clan	NA	DUF2778	Protein of unknown function (DUF2778)
maker-Scaffold_36435|length1536-exonerate_protein2genome-gene-0.0-mRNA-1	208	239	207	239	PF00515.26	TPR_1	Repeat	3	34	34	28.3	9.4e-07	1	CL0020	TPR	TPR_1	Tetratricopeptide repeat
maker-Scaffold_36435|length1536-exonerate_protein2genome-gene-0.0-mRNA-1	242	301	241	306	PF13424.4	TPR_12	Repeat	5	72	77	31.5	1.5e-07	1	CL0020	TPR	TPR_12	Tetratricopeptide repeat
maker-Scaffold_450|length1433-exonerate_protein2genome-gene-0.1-mRNA-1	7	142	7	143	PF13302.5	Acetyltransf_3	Domain	1	137	138	92.9	2.4e-26	1	CL0257	Acetyltrans	Acetyltransf_3	Acetyltransferase (GNAT) domain
maker-Scaffold_7479|length1172-exonerate_protein2genome-gene-0.0-mRNA-1	103	304	103	305	PF04389.15	Peptidase_M28	Family	1	197	198	121.8	2.6e-35	1	CL0035	Peptidase_MH	Peptidase_M28	Peptidase family M28
maker-Scaffold_4025|length1099-exonerate_protein2genome-gene-0.0-mRNA-1	1	193	1	194	PF01914.15	MarC	Family	11	202	203	183	3.8e-54	1	CL0292	LysE	MarC	MarC family integral membrane protein
maker-Scaffold_11995|length2216-exonerate_protein2genome-gene-0.8-mRNA-1	1	92	1	92	PF05656.12	DUF805	Family	15	105	105	84.3	6.4e-24	1	No_clan	NA	DUF805	Protein of unknown function (DUF805)
maker-Scaffold_3069|length1114-exonerate_protein2genome-gene-0.0-mRNA-1	181	285	178	285	PF05425.11	CopD	Family	4	105	105	78	5.7e-22	1	CL0430	CopD_like	CopD	Copper resistance protein D
maker-Scaffold_38974|length19669-exonerate_protein2genome-gene-0.16-mRNA-1	15	370	15	371	PF06122.9	TraH	Family	1	358	359	370.3	1e-110	1	No_clan	NA	TraH	Conjugative relaxosome accessory transposon protein
maker-Scaffold_1004|length15098-exonerate_protein2genome-gene-0.22-mRNA-1	2	169	1	170	PF00510.16	COX3	Family	86	257	258	51	1.6e-13	1	No_clan	NA	COX3	Cytochrome c oxidase subunit III
maker-Scaffold_40399|length2563-exonerate_protein2genome-gene-0.0-mRNA-1	57	284	57	286	PF13469.4	Sulfotransfer_3	Domain	2	212	217	55.7	7.9e-15	1	CL0023	P-loop_NTPase	Sulfotransfer_3	Sulfotransferase family
maker-Scaffold_15466|length1444-exonerate_protein2genome-gene-0.0-mRNA-1	15	265	14	265	PF01261.22	AP_endonuc_2	Domain	2	210	210	121.8	2.4e-35	1	CL0036	TIM_barrel	AP_endonuc_2	Xylose isomerase-like TIM barrel
maker-Scaffold_15466|length1444-exonerate_protein2genome-gene-0.0-mRNA-1	266	320	266	320	PF07582.10	AP_endonuc_2_N	Family	1	56	56	74.8	2.9e-21	1	No_clan	NA	AP_endonuc_2_N	AP endonuclease family 2 C terminus
maker-Scaffold_48255|length2944-exonerate_protein2genome-gene-0.0-mRNA-1	201	281	199	281	PF14355.4	Abi_C	Family	3	83	83	76.6	1.1e-21	1	No_clan	NA	Abi_C	Abortive infection C-terminus
maker-Scaffold_46638|length1202-exonerate_protein2genome-gene-0.1-mRNA-1	20	122	12	130	PF04143.12	Sulf_transp	Family	9	104	310	40.4	2.3e-10	1	No_clan	NA	Sulf_transp	Sulphur transport
maker-Scaffold_27273|length1220-exonerate_protein2genome-gene-0.0-mRNA-1	46	200	18	229	PF13561.4	adh_short_C2	Domain	43	184	234	44.5	1.2e-11	1	CL0063	NADP_Rossmann	adh_short_C2	Enoyl-(Acyl carrier protein) reductase
maker-Scaffold_46172|length1059-exonerate_protein2genome-gene-0.0-mRNA-1	27	125	18	129	PF00155.19	Aminotran_1_2	Domain	264	359	363	25.9	4.6e-06	1	CL0061	PLP_aminotran	Aminotran_1_2	Aminotransferase class I and II
maker-Scaffold_47598|length1703-exonerate_protein2genome-gene-0.0-mRNA-1	1	273	1	274	PF03060.13	NMO	Domain	45	330	331	125.6	2.6e-36	1	CL0036	TIM_barrel	NMO	Nitronate monooxygenase
maker-Scaffold_13568|length1333-exonerate_protein2genome-gene-0.0-mRNA-1	3	49	1	68	PF08797.9	HIRAN	Domain	21	67	96	44	1.4e-11	1	No_clan	NA	HIRAN	HIRAN domain
maker-Scaffold_21983|length1930-exonerate_protein2genome-gene-0.0-mRNA-1	51	286	48	286	PF01557.16	FAA_hydrolase	Family	4	218	218	184.2	2.3e-54	1	CL0377	FAH	FAA_hydrolase	Fumarylacetoacetate (FAA) hydrolase family
maker-Scaffold_31503|length2043-exonerate_protein2genome-gene-0.0-mRNA-1	84	175	84	175	PF15648.4	Tox-REase-5	Family	1	95	95	86.4	1.2e-24	1	No_clan	NA	Tox-REase-5	Restriction endonuclease fold toxin 5
maker-Scaffold_1304|length1300-exonerate_protein2genome-gene-0.0-mRNA-1	48	313	43	314	PF08843.9	AbiEii	Domain	8	238	239	112.3	3.1e-32	1	CL0260	NTP_transf	DUF1814	Nucleotidyl transferase of unknown function (DUF1814)
maker-Scaffold_21616|length2433-exonerate_protein2genome-gene-0.2-mRNA-1	34	189	4	189	PF01025.17	GrpE	Family	12	166	166	133.7	4.2e-39	1	No_clan	NA	GrpE	GrpE
maker-Scaffold_12751|length6874-exonerate_protein2genome-gene-0.2-mRNA-1	23	212	22	236	PF00149.26	Metallophos	Domain	3	171	204	43.3	5.2e-11	1	CL0163	Calcineurin	Metallophos	Calcineurin-like phosphoesterase
maker-Scaffold_45236|length2633-exonerate_protein2genome-gene-0.0-mRNA-1	8	95	2	96	PF06114.11	DUF955	Family	28	122	123	56.7	1.9e-15	1	CL0126	Peptidase_MA	DUF955	Domain of unknown function (DUF955)
maker-Scaffold_42333|length3653-exonerate_protein2genome-gene-0.2-mRNA-1	1	73	1	73	PF01243.18	Pyridox_oxidase	Domain	15	88	88	79.9	1e-22	1	CL0336	FMN-binding	Pyridox_oxidase	Pyridoxamine 5'-phosphate oxidase
maker-Scaffold_42333|length3653-exonerate_protein2genome-gene-0.2-mRNA-1	126	166	126	166	PF10590.7	PNPOx_C	Domain	1	43	43	54	1.2e-14	1	No_clan	NA	PNPOx_C	Pyridoxine 5'-phosphate oxidase C-terminal dimerisation region
maker-Scaffold_14419|length1511-exonerate_protein2genome-gene-0.0-mRNA-1	19	50	19	51	PF00140.18	Sigma70_r1_2	Family	2	33	34	47.2	1.4e-12	1	No_clan	NA	Sigma70_r1_2	Sigma-70 factor, region 1.2
maker-Scaffold_14419|length1511-exonerate_protein2genome-gene-0.0-mRNA-1	56	125	56	126	PF04542.12	Sigma70_r2	Domain	1	70	71	61.8	3.5e-17	1	CL0123	HTH	Sigma70_r2	Sigma-70 region 2
maker-Scaffold_14419|length1511-exonerate_protein2genome-gene-0.0-mRNA-1	137	210	136	212	PF04539.14	Sigma70_r3	Family	3	76	78	65.4	3.3e-18	1	CL0123	HTH	Sigma70_r3	Sigma-70 region 3
maker-Scaffold_14419|length1511-exonerate_protein2genome-gene-0.0-mRNA-1	226	277	225	278	PF04545.14	Sigma70_r4	Domain	2	49	50	56.4	1.4e-15	1	CL0123	HTH	Sigma70_r4	Sigma-70, region 4
maker-Scaffold_24029|length1742-exonerate_protein2genome-gene-0.1-mRNA-1	38	173	37	184	PF07804.10	HipA_C	Domain	3	135	142	96.1	1.7e-27	1	No_clan	NA	HipA_C	HipA-like C-terminal domain
maker-Scaffold_849|length2848-exonerate_protein2genome-gene-0.0-mRNA-1	27	96	27	97	PF04542.12	Sigma70_r2	Domain	1	70	71	50.7	1e-13	1	CL0123	HTH	Sigma70_r2	Sigma-70 region 2
maker-Scaffold_849|length2848-exonerate_protein2genome-gene-0.0-mRNA-1	130	170	129	172	PF08281.10	Sigma70_r4_2	Domain	2	42	54	43.8	1.3e-11	1	CL0123	HTH	Sigma70_r4_2	Sigma-70, region 4
maker-Scaffold_14471|length63968-exonerate_protein2genome-gene-0.7-mRNA-1	9	138	8	138	PF05443.9	ROS_MUCR	Family	2	125	125	120.9	2.9e-35	1	No_clan	NA	ROS_MUCR	ROS/MUCR transcriptional regulator protein
maker-Scaffold_35574|length31732-exonerate_protein2genome-gene-0.40-mRNA-1	26	121	17	125	PF01935.15	DUF87	Domain	13	100	229	37.1	3.1e-09	1	CL0023	P-loop_NTPase	DUF87	Domain of unknown function DUF87
maker-Scaffold_14471|length63968-exonerate_protein2genome-gene-0.48-mRNA-1	44	148	44	148	PF05284.10	DUF736	Family	1	100	100	85.7	1.4e-24	1	No_clan	NA	DUF736	Protein of unknown function (DUF736)
maker-Scaffold_16117|length1570-exonerate_protein2genome-gene-0.1-mRNA-1	4	96	3	101	PF14332.4	DUF4388	Family	2	87	92	38	1.3e-09	1	No_clan	NA	DUF4388	Domain of unknown function (DUF4388)
maker-Scaffold_34489|length1190-exonerate_protein2genome-gene-0.0-mRNA-1	13	79	12	85	PF01883.17	DUF59	Family	2	62	74	40.3	2.4e-10	1	CL0232	NifU	DUF59	Domain of unknown function DUF59
maker-Scaffold_2604|length3028-exonerate_protein2genome-gene-0.1-mRNA-1	22	51	22	60	PF10790.7	DUF2604	Family	1	30	76	24	3.2e-05	1	No_clan	NA	DUF2604	Protein of Unknown function (DUF2604)
maker-Scaffold_2604|length3028-exonerate_protein2genome-gene-0.1-mRNA-1	42	163	19	164	PF14455.4	Metal_CEHH	Family	48	176	177	109.7	1.1e-31	1	No_clan	NA	Metal_CEHH	Predicted metal binding domain
maker-Scaffold_32594|length1134-exonerate_protein2genome-gene-0.0-mRNA-1	281	365	280	366	PF13585.4	CHU_C	Domain	2	85	86	60.8	8.7e-17	1	CL0159	E-set	CHU_C	C-terminal domain of CHU protein family
maker-Scaffold_30749|length2617-exonerate_protein2genome-gene-0.9-mRNA-1	1	192	1	201	PF02586.12	SRAP	Family	1	199	215	52.6	4.1e-14	1	No_clan	NA	DUF159	Uncharacterised ACR, COG2135
maker-Scaffold_38779|length1018-exonerate_protein2genome-gene-0.0-mRNA-1	93	159	93	165	PF04239.10	DUF421	Family	1	67	107	44.1	1.3e-11	1	No_clan	NA	DUF421	Protein of unknown function (DUF421)
maker-Scaffold_34636|length1234-exonerate_protein2genome-gene-0.0-mRNA-1	29	85	29	85	PF00281.17	Ribosomal_L5	Domain	1	57	57	101.3	2.4e-29	1	No_clan	NA	Ribosomal_L5	Ribosomal protein L5
maker-Scaffold_34636|length1234-exonerate_protein2genome-gene-0.0-mRNA-1	89	182	89	182	PF00673.19	Ribosomal_L5_C	Domain	1	94	94	145	5.1e-43	1	No_clan	NA	Ribosomal_L5_C	ribosomal L5P family C-terminus
maker-Scaffold_22560|length4354-exonerate_protein2genome-gene-0.5-mRNA-1	17	172	17	174	PF00005.25	ABC_tran	Domain	1	135	137	60	3.1e-16	1	CL0023	P-loop_NTPase	ABC_tran	ABC transporter
maker-Scaffold_18142|length1746-exonerate_protein2genome-gene-0.1-mRNA-1	3	99	1	101	PF00072.22	Response_reg	Domain	14	110	112	77	1e-21	1	CL0304	CheY	Response_reg	Response regulator receiver domain
maker-Scaffold_18142|length1746-exonerate_protein2genome-gene-0.1-mRNA-1	119	173	118	174	PF00196.17	GerE	Domain	2	56	57	69.1	1.5e-19	1	CL0123	HTH	GerE	Bacterial regulatory proteins, luxR family
maker-Scaffold_6441|length28930-exonerate_protein2genome-gene-0.36-mRNA-1	13	195	7	195	PF04454.10	Linocin_M18	Family	69	254	254	219.1	5.2e-65	1	CL0373	Phage-coat	Linocin_M18	Encapsulating protein for peroxidase
maker-Scaffold_27944|length29519-exonerate_protein2genome-gene-0.0-mRNA-1	99	163	99	163	PF13545.4	HTH_Crp_2	Domain	1	68	68	45.9	3.7e-12	1	CL0123	HTH	HTH_Crp_2	Crp-like helix-turn-helix domain
maker-Scaffold_19890|length1234-exonerate_protein2genome-gene-0.1-mRNA-1	13	107	5	111	PF02866.16	Ldh_1_C	Domain	54	159	167	31.2	1.7e-07	1	CL0341	LDH_C	Ldh_1_C	lactate/malate dehydrogenase, alpha/beta C-terminal domain
maker-Scaffold_20742|length1705-exonerate_protein2genome-gene-0.0-mRNA-1	14	213	12	213	PF00753.25	Lactamase_B	Domain	3	197	197	82.3	4.1e-23	1	CL0381	Metallo-HOrase	Lactamase_B	Metallo-beta-lactamase superfamily
maker-Scaffold_37118|length1120-exonerate_protein2genome-gene-0.2-mRNA-1	38	103	38	103	PF17136.2	ribosomal_L24	Family	1	65	65	90.5	5.9e-26	1	No_clan	NA	NA	NA
maker-Scaffold_9420|length3363-exonerate_protein2genome-gene-0.1-mRNA-1	1	235	1	235	PF00275.18	EPSP_synthase	Family	174	417	417	190.4	3.8e-56	1	CL0290	EPT_RTPC	EPSP_synthase	EPSP synthase (3-phosphoshikimate 1-carboxyvinyltransferase)
maker-Scaffold_47619|length3213-exonerate_protein2genome-gene-0.0-mRNA-1	5	277	3	277	PF10630.7	DUF2476	Family	3	259	259	78.7	7.1e-22	1	No_clan	NA	DUF2476	Protein of unknown function (DUF2476)
maker-Scaffold_775|length1230-exonerate_protein2genome-gene-0.0-mRNA-1	3	120	1	121	PF00795.20	CN_hydrolase	Family	138	260	261	51.7	6.9e-14	1	No_clan	NA	CN_hydrolase	Carbon-nitrogen hydrolase
maker-Scaffold_27435|length1629-exonerate_protein2genome-gene-0.0-mRNA-1	15	104	15	106	PF06831.12	H2TH	Domain	1	90	92	78.2	3.1e-22	1	CL0303	H2TH	H2TH	Formamidopyrimidine-DNA glycosylase H2TH domain
maker-Scaffold_27435|length1629-exonerate_protein2genome-gene-0.0-mRNA-1	127	154	127	154	PF06827.12	zf-FPG_IleRS	Domain	1	29	30	22.2	8.3e-05	1	CL0167	Zn_Beta_Ribbon	zf-FPG_IleRS	Zinc finger found in FPG and IleRS
maker-Scaffold_4072|length2003-exonerate_protein2genome-gene-0.2-mRNA-1	9	129	9	130	PF00072.22	Response_reg	Domain	1	111	112	70.2	1.4e-19	1	CL0304	CheY	Response_reg	Response regulator receiver domain
maker-Scaffold_39226|length3022-exonerate_protein2genome-gene-0.0-mRNA-1	3	85	1	85	PF07715.13	Plug	Domain	27	108	108	55.1	8.5e-15	1	No_clan	Ubiquitin	Plug	TonB-dependent Receptor Plug Domain
maker-Scaffold_32776|length1739-exonerate_protein2genome-gene-0.0-mRNA-1	11	120	11	121	PF08240.10	ADH_N	Domain	1	108	109	109.3	7.9e-32	1	CL0296	GroES	ADH_N	Alcohol dehydrogenase GroES-like domain
maker-Scaffold_32776|length1739-exonerate_protein2genome-gene-0.0-mRNA-1	160	287	160	289	PF00107.24	ADH_zinc_N	Family	1	128	130	92.5	1.7e-26	1	CL0063	NADP_Rossmann	ADH_zinc_N	Zinc-binding dehydrogenase
maker-Scaffold_44400|length3003-exonerate_protein2genome-gene-0.2-mRNA-1	42	92	42	96	PF11259.6	DUF3060	Family	1	49	58	52.2	3.2e-14	1	No_clan	NA	DUF3060	Protein of unknown function (DUF3060)
maker-Scaffold_6364|length1406-exonerate_protein2genome-gene-0.1-mRNA-1	17	174	16	174	PF00186.17	DHFR_1	Domain	2	161	161	175.3	6.8e-52	1	CL0387	DHFred	DHFR_1	Dihydrofolate reductase
maker-Scaffold_11600|length2149-exonerate_protein2genome-gene-0.3-mRNA-1	89	227	83	239	PF00534.18	Glycos_transf_1	Family	14	159	172	71.9	4.2e-20	1	CL0113	GT-B	Glycos_transf_1	Glycosyl transferases group 1
maker-Scaffold_41055|length18407-exonerate_protein2genome-gene-0.0-mRNA-1	11	216	10	216	PF02683.13	DsbD	Family	2	213	213	64.4	1.2e-17	1	CL0292	NicO_HupE_DsbD	DsbD	Cytochrome C biogenesis protein transmembrane region
maker-Scaffold_2365|length2605-exonerate_protein2genome-gene-0.1-mRNA-1	25	155	14	157	PF02224.16	Cytidylate_kin	Domain	80	209	211	135.6	1.8e-39	1	CL0023	P-loop_NTPase	Cytidylate_kin	Cytidylate kinase
maker-Scaffold_45689|length2263-exonerate_protein2genome-gene-0.0-mRNA-1	20	130	20	131	PF04052.11	TolB_N	Domain	1	105	106	72.2	3.1e-20	1	CL0342	TolB_N	TolB_N	TolB amino-terminal domain
maker-Scaffold_45689|length2263-exonerate_protein2genome-gene-0.0-mRNA-1	250	275	244	275	PF07676.10	PD40	Repeat	12	38	38	21.7	0.00012	1	CL0186	Beta_propeller	PD40	WD40-like Beta Propeller Repeat
maker-Scaffold_45689|length2263-exonerate_protein2genome-gene-0.0-mRNA-1	284	319	283	319	PF07676.10	PD40	Repeat	2	38	38	41.1	1.1e-10	1	CL0186	Beta_propeller	PD40	WD40-like Beta Propeller Repeat
maker-Scaffold_45689|length2263-exonerate_protein2genome-gene-0.0-mRNA-1	328	360	327	364	PF07676.10	PD40	Repeat	2	35	38	23.9	2.7e-05	1	CL0186	Beta_propeller	PD40	WD40-like Beta Propeller Repeat
maker-Scaffold_45689|length2263-exonerate_protein2genome-gene-0.0-mRNA-1	380	407	372	408	PF07676.10	PD40	Repeat	11	37	38	27.2	2.3e-06	1	CL0186	Beta_propeller	PD40	WD40-like Beta Propeller Repeat
maker-Scaffold_42967|length1940-exonerate_protein2genome-gene-0.1-mRNA-1	30	169	13	170	PF00881.22	Nitroreductase	Domain	16	169	170	73.2	2.3e-20	1	CL0529	FMN-dep-NRtase	Nitroreductase	Nitroreductase family
maker-Scaffold_43364|length2076-exonerate_protein2genome-gene-0.1-mRNA-1	2	122	1	125	PF01584.17	CheW	Domain	19	135	138	81.3	4.3e-23	1	No_clan	NA	CheW	CheW-like domain
maker-Scaffold_29817|length1595-exonerate_protein2genome-gene-0.0-mRNA-1	7	114	6	116	PF00072.22	Response_reg	Domain	2	110	112	70.6	1.1e-19	1	CL0304	CheY	Response_reg	Response regulator receiver domain
maker-Scaffold_29817|length1595-exonerate_protein2genome-gene-0.0-mRNA-1	134	172	132	172	PF02954.17	HTH_8	Domain	3	41	42	45.8	3.5e-12	1	CL0123	HTH	HTH_8	Bacterial regulatory protein, Fis family
maker-Scaffold_26884|length5284-exonerate_protein2genome-gene-0.5-mRNA-1	55	163	55	189	PF00561.18	Abhydrolase_1	Domain	1	106	256	38.5	8.9e-10	1	CL0028	AB_hydrolase	Abhydrolase_1	alpha/beta hydrolase fold
maker-Scaffold_14076|length1088-exonerate_protein2genome-gene-0.0-mRNA-1	58	155	35	158	PF09335.9	SNARE_assoc	Family	18	117	120	40.6	2.8e-10	1	No_clan	NA	SNARE_assoc	SNARE associated Golgi protein
maker-Scaffold_33742|length1196-exonerate_protein2genome-gene-0.0-mRNA-1	4	76	1	76	PF01118.22	Semialdhyde_dh	Domain	52	121	121	55	9.1e-15	1	CL0063	NADP_Rossmann	Semialdhyde_dh	Semialdehyde dehydrogenase, NAD binding domain
maker-Scaffold_33742|length1196-exonerate_protein2genome-gene-0.0-mRNA-1	100	313	98	313	PF02774.16	Semialdhyde_dhC	Domain	3	184	184	177.1	3.4e-52	1	CL0139	GADPH_aa-bio_dh	Semialdhyde_dhC	Semialdehyde dehydrogenase, dimerisation domain
maker-Scaffold_15755|length3431-exonerate_protein2genome-gene-0.1-mRNA-1	7	368	5	369	PF01098.17	FTSW_RODA_SPOVE	Family	3	358	359	337.7	6.6e-101	1	CL0142	Membrane_trans	FTSW_RODA_SPOVE	Cell cycle protein
maker-Scaffold_39037|length1314-exonerate_protein2genome-gene-0.1-mRNA-1	1	93	1	93	PF10996.6	Beta-Casp	Domain	30	110	110	54.8	9e-15	1	No_clan	NA	Beta-Casp	Beta-Casp domain
maker-Scaffold_39037|length1314-exonerate_protein2genome-gene-0.1-mRNA-1	106	170	106	170	PF07521.10	RMMBL	Motif	1	62	62	56.6	1.6e-15	1	CL0398	RMMBL_DRMBL	RMMBL	RNA-metabolising metallo-beta-lactamase
maker-Scaffold_40946|length1603-exonerate_protein2genome-gene-0.0-mRNA-1	95	132	95	135	PF09722.8	DUF2384	Family	1	38	51	23.9	2.9e-05	1	No_clan	NA	DUF2384	Protein of unknown function (DUF2384)
maker-Scaffold_40946|length1603-exonerate_protein2genome-gene-0.0-mRNA-1	143	280	129	290	PF08808.9	RES	Domain	16	152	162	64.5	9.1e-18	1	No_clan	NA	RES	RES domain
maker-Scaffold_47963|length5340-exonerate_protein2genome-gene-0.0-mRNA-1	19	241	19	253	PF01370.19	Epimerase	Family	1	229	241	63.2	2.2e-17	1	CL0063	NADP_Rossmann	Epimerase	NAD dependent epimerase/dehydratase family
maker-Scaffold_47963|length5340-exonerate_protein2genome-gene-0.0-mRNA-1	591	724	590	726	PF07884.12	VKOR	Domain	2	122	124	55.2	7.1e-15	1	No_clan	NA	VKOR	Vitamin K epoxide reductase family
maker-Scaffold_9308|length1808-exonerate_protein2genome-gene-0.0-mRNA-1	9	226	9	227	PF01987.15	AIM24	Family	1	201	202	222.1	5.4e-66	1	No_clan	NA	AIM24	Mitochondrial biogenesis AIM24
maker-Scaffold_15390|length1663-exonerate_protein2genome-gene-0.0-mRNA-1	42	118	42	118	PF00181.21	Ribosomal_L2	Domain	1	77	77	115.8	5.8e-34	1	CL0021	OB	Ribosomal_L2	Ribosomal Proteins L2, RNA binding domain
maker-Scaffold_15390|length1663-exonerate_protein2genome-gene-0.0-mRNA-1	125	249	125	250	PF03947.16	Ribosomal_L2_C	Domain	1	125	126	183.2	1.7e-54	1	CL0107	KOW	Ribosomal_L2_C	Ribosomal Proteins L2, C-terminal domain
maker-Scaffold_15390|length1663-exonerate_protein2genome-gene-0.0-mRNA-1	268	333	251	333	PF00203.19	Ribosomal_S19	Domain	16	81	81	102.4	8e-30	1	No_clan	NA	Ribosomal_S19	Ribosomal protein S19
maker-Scaffold_35574|length31732-exonerate_protein2genome-gene-0.71-mRNA-1	134	231	133	241	PF01464.18	SLT	Domain	2	106	117	76	1.6e-21	1	CL0037	Lysozyme	SLT	Transglycosylase SLT domain
maker-Scaffold_22937|length1021-exonerate_protein2genome-gene-0.0-mRNA-1	8	66	8	67	PF02824.19	TGS	Family	1	59	60	78.5	2.6e-22	1	CL0072	Ubiquitin	TGS	TGS domain
maker-Scaffold_22937|length1021-exonerate_protein2genome-gene-0.0-mRNA-1	245	318	240	318	PF13291.4	ACT_4	Domain	6	80	80	54.6	1.1e-14	1	CL0070	ACT	ACT_4	ACT domain
maker-Scaffold_39728|length2047-exonerate_protein2genome-gene-0.0-mRNA-1	44	206	8	227	PF01663.20	Phosphodiest	Family	171	334	357	55.8	5.2e-15	1	CL0088	Alk_phosphatase	Phosphodiest	Type I phosphodiesterase / nucleotide pyrophosphatase
maker-Scaffold_19205|length1819-exonerate_protein2genome-gene-0.0-mRNA-1	3	97	3	97	PF02482.17	Ribosomal_S30AE	Family	1	86	86	55	9.6e-15	1	No_clan	NA	Ribosomal_S30AE	Sigma 54 modulation protein / S30EA ribosomal protein
maker-Scaffold_19205|length1819-exonerate_protein2genome-gene-0.0-mRNA-1	138	191	136	192	PF16321.3	Ribosom_S30AE_C	Domain	3	56	57	53	1.8e-14	1	No_clan	NA	NA	NA
maker-Scaffold_45183|length1864-exonerate_protein2genome-gene-0.0-mRNA-1	37	121	36	125	PF01638.15	HxlR	Domain	2	86	91	88.5	1.8e-25	1	CL0123	HTH	HxlR	HxlR-like helix-turn-helix
maker-Scaffold_5388|length1295-exonerate_protein2genome-gene-0.0-mRNA-1	6	178	1	179	PF00463.19	ICL	Domain	76	253	526	161.7	2.1e-47	1	CL0151	PK_TIM	ICL	Isocitrate lyase family
maker-Scaffold_5388|length1295-exonerate_protein2genome-gene-0.0-mRNA-1	179	357	177	357	PF00463.19	ICL	Domain	352	526	526	175.9	1e-51	1	CL0151	PK_TIM	ICL	Isocitrate lyase family
maker-Scaffold_24987|length2255-exonerate_protein2genome-gene-0.0-mRNA-1	13	288	11	289	PF02401.16	LYTB	Family	3	264	265	289.3	2.1e-86	1	No_clan	NA	LYTB	LytB protein
maker-Scaffold_25743|length1877-exonerate_protein2genome-gene-0.2-mRNA-1	13	209	12	210	PF05013.10	FGase	Family	2	215	216	111.7	5e-32	1	CL0035	NA	FGase	N-formylglutamate amidohydrolase
maker-Scaffold_6558|length2663-exonerate_protein2genome-gene-0.2-mRNA-1	1	87	1	87	PF07746.9	LigA	Family	1	87	87	123.4	2.7e-36	1	No_clan	NA	LigA	Aromatic-ring-opening dioxygenase LigAB, LigA subunit
maker-Scaffold_40265|length2192-exonerate_protein2genome-gene-0.0-mRNA-1	50	448	41	448	PF00202.19	Aminotran_3	Domain	10	406	406	407.3	5.2e-122	1	CL0061	PLP_aminotran	Aminotran_3	Aminotransferase class-III
maker-Scaffold_670|length1827-exonerate_protein2genome-gene-0.0-mRNA-1	4	278	1	278	PF13440.4	Polysacc_synt_3	Family	19	293	293	185.4	1.2e-54	1	CL0222	MviN_MATE	Polysacc_synt_3	Polysaccharide biosynthesis protein
maker-Scaffold_670|length1827-exonerate_protein2genome-gene-0.0-mRNA-1	280	417	279	419	PF14667.4	Polysacc_synt_C	Family	2	140	142	41.2	1.4e-10	1	CL0222	MviN_MATE	Polysacc_synt_C	Polysaccharide biosynthesis C-terminal domain
maker-Scaffold_36894|length2667-exonerate_protein2genome-gene-0.7-mRNA-1	16	289	16	289	PF02618.14	YceG	Family	1	251	251	263.8	1.4e-78	1	No_clan	NA	YceG	YceG-like family
maker-Scaffold_15441|length1850-exonerate_protein2genome-gene-0.0-mRNA-1	3	203	3	216	PF00923.17	TAL_FSA	Domain	1	239	287	185	1.6e-54	1	CL0036	TIM_barrel	Transaldolase	Transaldolase
maker-Scaffold_14471|length63968-exonerate_protein2genome-gene-0.45-mRNA-1	224	290	224	290	PF10686.7	DUF2493	Family	1	67	67	74	6.2e-21	1	No_clan	NA	DUF2493	Protein of unknown function (DUF2493)
maker-Scaffold_11635|length2476-exonerate_protein2genome-gene-0.0-mRNA-1	29	153	28	154	PF10722.7	YbjN	Domain	2	126	127	78.2	4.9e-22	1	CL0097	TypeIII_Chap	YbjN	Putative bacterial sensory transduction regulator
maker-Scaffold_9246|length2933-exonerate_protein2genome-gene-0.1-mRNA-1	63	158	63	159	PF13409.4	GST_N_2	Domain	1	69	70	72.1	3.1e-20	1	CL0172	Thioredoxin	GST_N_2	Glutathione S-transferase, N-terminal domain
maker-Scaffold_9246|length2933-exonerate_protein2genome-gene-0.1-mRNA-1	205	275	203	275	PF13410.4	GST_C_2	Domain	3	70	70	44.9	7.2e-12	1	CL0497	GST_C	GST_C_2	Glutathione S-transferase, C-terminal domain
maker-Scaffold_37187|length2705-exonerate_protein2genome-gene-0.3-mRNA-1	111	172	108	172	PF13432.4	TPR_16	Family	4	68	68	29.8	6.6e-07	1	CL0020	TPR	TPR_16	Tetratricopeptide repeat
maker-Scaffold_43989|length2723-exonerate_protein2genome-gene-0.2-mRNA-1	6	132	5	147	PF13671.4	AAA_33	Domain	3	128	143	30.5	3.1e-07	1	CL0023	P-loop_NTPase	AAA_33	AAA domain
maker-Scaffold_46453|length1993-exonerate_protein2genome-gene-0.2-mRNA-1	11	85	11	86	PF03061.20	4HBT	Domain	1	78	79	52.1	5.6e-14	1	CL0050	HotDog	4HBT	Thioesterase superfamily
maker-Scaffold_3625|length1954-exonerate_protein2genome-gene-0.0-mRNA-1	1	256	1	256	PF05853.10	BKACE	Domain	28	274	274	226.5	3.5e-67	1	No_clan	Enolase_TIM	DUF849	Prokaryotic protein of unknown function (DUF849)
maker-Scaffold_27588|length1378-exonerate_protein2genome-gene-0.0-mRNA-1	7	244	7	244	PF00121.16	TIM	Domain	1	243	243	235.6	4.7e-70	1	CL0036	TIM_barrel	TIM	Triosephosphate isomerase
maker-Scaffold_14025|length1707-exonerate_protein2genome-gene-0.1-mRNA-1	24	154	24	157	PF09346.8	SMI1_KNR4	Domain	1	129	133	57.4	1.8e-15	1	CL0526	SUKH	SMI1_KNR4	SMI1 / KNR4 family (SUKH-1)
maker-Scaffold_25724|length3460-exonerate_protein2genome-gene-0.1-mRNA-1	42	144	1	145	PF13419.4	HAD_2	Family	76	177	178	49.2	5.7e-13	1	CL0137	HAD	HAD_2	Haloacid dehalogenase-like hydrolase
maker-Scaffold_48335|length6759-exonerate_protein2genome-gene-0.0-mRNA-1	148	354	147	354	PF05275.9	CopB	Family	2	208	208	285.4	2.1e-85	1	CL0193	MBB	CopB	Copper resistance protein B precursor (CopB)
maker-Scaffold_3515|length5910-exonerate_protein2genome-gene-0.0-mRNA-1	213	304	195	310	PF13692.4	Glyco_trans_1_4	Domain	31	120	134	46.5	4.2e-12	1	CL0113	GT-B	Glyco_trans_1_4	Glycosyl transferases group 1
maker-Scaffold_3515|length5910-exonerate_protein2genome-gene-0.0-mRNA-1	311	399	299	434	PF00535.24	Glycos_transf_2	Family	28	117	170	52.5	4.5e-14	1	CL0110	GT-A	Glycos_transf_2	Glycosyl transferase family 2
maker-Scaffold_30923|length1788-exonerate_protein2genome-gene-0.2-mRNA-1	30	95	28	95	PF01796.15	OB_aCoA_assoc	Domain	3	65	65	68.5	3.4e-19	1	CL0021	OB	DUF35	DUF35 OB-fold domain
maker-Scaffold_47018|length2662-exonerate_protein2genome-gene-0.2-mRNA-1	23	312	22	313	PF03050.12	DDE_Tnp_IS66	Family	2	279	280	309	2.7e-92	1	CL0219	RNase_H	DDE_Tnp_IS66	Transposase IS66 family
maker-Scaffold_47018|length2662-exonerate_protein2genome-gene-0.2-mRNA-1	319	357	319	357	PF13817.4	DDE_Tnp_IS66_C	Family	1	39	39	55.8	3.6e-15	1	No_clan	NA	DDE_Tnp_IS66_C	IS66 C-terminal element
maker-Scaffold_24721|length1414-exonerate_protein2genome-gene-0.0-mRNA-1	3	272	1	273	PF10974.6	DUF2804	Family	39	324	326	178.6	2e-52	1	No_clan	NA	DUF2804	Protein of unknown function (DUF2804)
maker-Scaffold_42750|length1688-exonerate_protein2genome-gene-0.1-mRNA-1	9	196	7	200	PF00106.23	adh_short	Domain	3	191	195	157.5	2.4e-46	1	CL0063	NADP_Rossmann	adh_short	short chain dehydrogenase
maker-Scaffold_46819|length5265-exonerate_protein2genome-gene-0.3-mRNA-1	30	221	26	232	PF00528.20	BPD_transp_1	Family	5	173	185	43.6	2.3e-11	1	CL0404	BPD_transp_1	BPD_transp_1	Binding-protein-dependent transport system inner membrane component
maker-Scaffold_38417|length29877-exonerate_protein2genome-gene-0.10-mRNA-1	5	457	5	457	PF07916.9	TraG_N	Family	1	467	467	359.6	2.2e-107	1	No_clan	NA	TraG_N	TraG-like protein, N-terminal region
maker-Scaffold_38417|length29877-exonerate_protein2genome-gene-0.10-mRNA-1	981	1077	980	1077	PF01551.20	Peptidase_M23	Family	2	96	96	99.4	8.8e-29	1	CL0105	Hybrid	Peptidase_M23	Peptidase family M23
maker-Scaffold_11102|length1160-exonerate_protein2genome-gene-0.0-mRNA-1	85	250	82	251	PF13645.4	YkuD_2	Domain	4	168	169	154.4	1.6e-45	1	CL0508	YkuD	YkuD_2	L,D-transpeptidase catalytic domain
maker-Scaffold_3809|length1881-exonerate_protein2genome-gene-0.0-mRNA-1	2	228	1	228	PF10094.7	DUF2332	Family	101	335	335	242.4	7.7e-72	1	No_clan	NA	DUF2332	Uncharacterized protein conserved in bacteria (DUF2332)
maker-Scaffold_4557|length2785-exonerate_protein2genome-gene-0.0-mRNA-1	1	31	1	31	PF07498.10	Rho_N	Family	13	43	43	52.5	3.1e-14	1	CL0306	HeH	Rho_N	Rho termination factor, N-terminal domain
maker-Scaffold_4557|length2785-exonerate_protein2genome-gene-0.0-mRNA-1	37	109	35	109	PF07497.10	Rho_RNA_bind	Domain	3	73	73	98.3	1.5e-28	1	CL0021	OB	Rho_RNA_bind	Rho termination factor, RNA-binding domain
maker-Scaffold_4557|length2785-exonerate_protein2genome-gene-0.0-mRNA-1	143	347	142	349	PF00006.23	ATP-synt_ab	Domain	2	211	213	80.9	8.8e-23	1	CL0023	P-loop_NTPase	ATP-synt_ab	ATP synthase alpha/beta family, nucleotide-binding domain
maker-Scaffold_9824|length1903-exonerate_protein2genome-gene-0.1-mRNA-1	205	281	204	283	PF12833.5	HTH_18	Domain	2	79	81	37.9	1.5e-09	1	CL0123	HTH	HTH_18	Helix-turn-helix domain
maker-Scaffold_29537|length1902-exonerate_protein2genome-gene-0.0-mRNA-1	19	85	17	87	PF00575.21	S1	Domain	3	73	75	29.8	5.3e-07	1	CL0021	OB	S1	S1 RNA binding domain
maker-Scaffold_29537|length1902-exonerate_protein2genome-gene-0.0-mRNA-1	103	171	101	171	PF00575.21	S1	Domain	3	75	75	38.8	8.2e-10	1	CL0021	OB	S1	S1 RNA binding domain
maker-Scaffold_29537|length1902-exonerate_protein2genome-gene-0.0-mRNA-1	190	260	188	260	PF00575.21	S1	Domain	3	75	75	76	1.9e-21	1	CL0021	OB	S1	S1 RNA binding domain
maker-Scaffold_29537|length1902-exonerate_protein2genome-gene-0.0-mRNA-1	276	347	273	347	PF00575.21	S1	Domain	4	75	75	72	3.5e-20	1	CL0021	OB	S1	S1 RNA binding domain
maker-Scaffold_29537|length1902-exonerate_protein2genome-gene-0.0-mRNA-1	362	434	360	434	PF00575.21	S1	Domain	3	75	75	66.1	2.4e-18	1	CL0021	OB	S1	S1 RNA binding domain
maker-Scaffold_29537|length1902-exonerate_protein2genome-gene-0.0-mRNA-1	451	520	449	520	PF00575.21	S1	Domain	5	75	75	53.3	2.3e-14	1	CL0021	OB	S1	S1 RNA binding domain
maker-Scaffold_25911|length1278-exonerate_protein2genome-gene-0.0-mRNA-1	3	118	1	131	PF13419.4	HAD_2	Family	44	165	178	44.6	1.4e-11	1	CL0137	HAD	HAD_2	Haloacid dehalogenase-like hydrolase
maker-Scaffold_32663|length1048-exonerate_protein2genome-gene-0.0-mRNA-1	13	162	12	162	PF11459.6	AbiEi_3	Family	2	159	159	155.1	1.1e-45	1	CL0578	NA	DUF2893	Protein of unknwon function (DUF2893)
maker-Scaffold_46760|length1510-exonerate_protein2genome-gene-0.0-mRNA-1	268	445	263	448	PF00528.20	BPD_transp_1	Family	2	179	185	74.9	5.8e-21	1	CL0404	BPD_transp_1	BPD_transp_1	Binding-protein-dependent transport system inner membrane component
maker-Scaffold_45906|length1030-exonerate_protein2genome-gene-0.0-mRNA-1	59	235	58	235	PF01695.15	IstB_IS21	Domain	2	178	178	218.8	3.8e-65	1	CL0023	P-loop_NTPase	IstB_IS21	IstB-like ATP binding protein
maker-Scaffold_43638|length1821-exonerate_protein2genome-gene-0.1-mRNA-1	31	136	31	136	PF06073.10	DUF934	Family	1	107	107	122.4	6.3e-36	1	No_clan	NA	DUF934	Bacterial protein of unknown function (DUF934)
maker-Scaffold_38143|length1473-exonerate_protein2genome-gene-0.2-mRNA-1	1	82	1	84	PF00873.17	ACR_tran	Family	936	1018	1021	108	2.8e-31	1	CL0322	RND_permease	ACR_tran	AcrB/AcrD/AcrF family
maker-Scaffold_27372|length1221-exonerate_protein2genome-gene-0.0-mRNA-1	33	101	2	131	PF12705.5	PDDEXK_1	Domain	127	197	255	28	1.7e-06	1	CL0236	PDDEXK	PDDEXK_1	PD-(D/E)XK nuclease superfamily
maker-Scaffold_38974|length19669-exonerate_protein2genome-gene-0.0-mRNA-1	32	188	24	206	PF02586.12	SRAP	Family	39	195	215	52.3	4.9e-14	1	No_clan	NA	DUF159	Uncharacterised ACR, COG2135
maker-Scaffold_38974|length19669-exonerate_protein2genome-gene-0.0-mRNA-1	188	268	182	268	PF00216.19	Bac_DNA_binding	Domain	10	90	90	82.6	1.5e-23	1	CL0548	IHF-likeDNA-bdg	Bac_DNA_binding	Bacterial DNA-binding protein
maker-Scaffold_15958|length1892-exonerate_protein2genome-gene-0.3-mRNA-1	46	274	25	284	PF12697.5	Abhydrolase_6	Domain	14	203	212	37.8	2.9e-09	1	CL0028	AB_hydrolase	Abhydrolase_6	Alpha/beta hydrolase family
maker-Scaffold_22560|length4354-exonerate_protein2genome-gene-0.2-mRNA-1	117	329	108	329	PF01458.15	UPF0051	Family	9	218	218	163.9	3.8e-48	1	No_clan	NA	UPF0051	Uncharacterized protein family (UPF0051)
maker-Scaffold_31671|length1205-exonerate_protein2genome-gene-0.0-mRNA-1	63	171	62	171	PF02620.15	DUF177	Family	2	121	121	52.4	4.9e-14	1	No_clan	NA	DUF177	Uncharacterized ACR, COG1399
maker-Scaffold_38157|length1189-exonerate_protein2genome-gene-0.1-mRNA-1	35	110	34	111	PF02501.15	T2SSI	Domain	2	79	80	67.7	7e-19	1	CL0327	Pilus	T2SI	Type II secretion system (T2SS), protein I
maker-Scaffold_38417|length29877-exonerate_protein2genome-gene-0.26-mRNA-1	2	77	1	78	PF09677.8	TrbI_Ftype	Family	30	105	106	72.6	2.5e-20	1	No_clan	NA	TrbI_Ftype	Type-F conjugative transfer system protein (TrbI_Ftype)
maker-Scaffold_23099|length2533-exonerate_protein2genome-gene-0.1-mRNA-1	19	206	19	207	PF01725.14	Ham1p_like	Domain	1	159	160	168.8	8.5e-50	1	CL0269	NA	Ham1p_like	Ham1 family
maker-Scaffold_14471|length63968-exonerate_protein2genome-gene-0.119-mRNA-1	81	134	79	134	PF13730.4	HTH_36	Domain	3	55	55	31.7	9.8e-08	1	CL0123	HTH	HTH_36	Helix-turn-helix domain
maker-Scaffold_38143|length1473-exonerate_protein2genome-gene-0.3-mRNA-1	17	56	16	56	PF13453.4	zf-TFIIB	Domain	2	41	41	78.8	1.2e-22	1	CL0167	Zn_Beta_Ribbon	zf-TFIIB	Transcription factor zinc-finger
maker-Scaffold_10483|length3403-exonerate_protein2genome-gene-0.0-mRNA-1	19	120	9	121	PF13657.4	Couple_hipA	Domain	9	98	99	36.4	5.7e-09	1	No_clan	NA	Couple_hipA	HipA N-terminal domain
maker-Scaffold_10483|length3403-exonerate_protein2genome-gene-0.0-mRNA-1	166	235	166	235	PF07805.10	HipA_N	Domain	1	81	81	51.4	1.1e-13	1	No_clan	NA	HipA_N	HipA-like N-terminal domain
maker-Scaffold_10483|length3403-exonerate_protein2genome-gene-0.0-mRNA-1	244	372	244	382	PF07804.10	HipA_C	Domain	1	132	142	89.9	1.5e-25	1	No_clan	NA	HipA_C	HipA-like C-terminal domain
maker-Scaffold_47530|length2476-exonerate_protein2genome-gene-0.0-mRNA-1	38	71	38	73	PF00132.22	Hexapep	Repeat	1	34	36	35.2	6e-09	1	CL0536	HEXAPEP	Hexapep	Bacterial transferase hexapeptide (six repeats)
maker-Scaffold_42710|length1346-exonerate_protein2genome-gene-0.2-mRNA-1	1	109	1	119	PF02321.16	OEP	Family	71	178	188	42.7	4.7e-11	1	CL0105	Hybrid	OEP	Outer membrane efflux protein
maker-Scaffold_33429|length3980-exonerate_protein2genome-gene-0.2-mRNA-1	30	147	29	147	PF03350.14	UPF0114	Family	2	118	118	79.5	1.9e-22	1	No_clan	NA	UPF0114	Uncharacterized protein family, UPF0114
maker-Scaffold_42470|length1618-exonerate_protein2genome-gene-0.0-mRNA-1	5	243	1	243	PF00154.19	RecA	Family	25	263	263	432.5	5.1e-130	1	CL0023	P-loop_NTPase	RecA	recA bacterial DNA recombination protein
maker-Scaffold_12756|length1903-exonerate_protein2genome-gene-0.0-mRNA-1	21	163	21	164	PF02729.19	OTCace_N	Domain	1	145	146	130.5	4.1e-38	1	No_clan	NA	OTCace_N	Aspartate/ornithine carbamoyltransferase, carbamoyl-P binding domain
maker-Scaffold_12756|length1903-exonerate_protein2genome-gene-0.0-mRNA-1	172	316	170	318	PF00185.22	OTCace	Domain	3	155	157	81.6	5.7e-23	1	No_clan	NA	OTCace	Aspartate/ornithine carbamoyltransferase, Asp/Orn binding domain
maker-Scaffold_32669|length13001-exonerate_protein2genome-gene-0.8-mRNA-1	35	173	34	174	PF00210.22	Ferritin	Domain	2	137	142	93.8	7.9e-27	1	CL0044	Ferritin	Ferritin	Ferritin-like domain
maker-Scaffold_7684|length1436-exonerate_protein2genome-gene-0.1-mRNA-1	3	186	1	186	PF04011.10	LemA	Family	8	180	180	207.4	1e-61	1	No_clan	NA	LemA	LemA family
maker-Scaffold_23474|length1596-exonerate_protein2genome-gene-0.0-mRNA-1	32	201	31	202	PF07475.10	Hpr_kinase_C	Domain	2	170	171	209.4	2.3e-62	1	CL0374	PEP-carboxyk	Hpr_kinase_C	HPr Serine kinase C-terminal domain
maker-Scaffold_22378|length1837-exonerate_protein2genome-gene-0.0-mRNA-1	72	353	30	357	PF00266.17	Aminotran_5	Domain	44	330	371	70.4	1.2e-19	1	CL0061	PLP_aminotran	Aminotran_5	Aminotransferase class-V
maker-Scaffold_33819|length1518-exonerate_protein2genome-gene-0.0-mRNA-1	6	102	6	102	PF07610.9	DUF1573	Family	1	98	98	106.9	3.8e-31	1	CL0556	NA	DUF1573	Protein of unknown function (DUF1573)
maker-Scaffold_5813|length2061-exonerate_protein2genome-gene-0.0-mRNA-1	25	170	17	175	PF04264.11	YceI	Domain	10	141	146	47.4	2.5e-12	1	No_clan	NA	YceI	YceI-like domain
maker-Scaffold_24721|length1414-exonerate_protein2genome-gene-0.1-mRNA-1	3	75	1	76	PF00795.20	CN_hydrolase	Family	186	260	261	48.5	6.4e-13	1	No_clan	NA	CN_hydrolase	Carbon-nitrogen hydrolase
maker-Scaffold_33791|length1713-exonerate_protein2genome-gene-0.0-mRNA-1	70	116	70	117	PF03989.11	DNA_gyraseA_C	Repeat	1	47	48	44.6	6.5e-12	1	No_clan	NA	DNA_gyraseA_C	DNA gyrase C-terminal domain, beta-propeller
maker-Scaffold_33791|length1713-exonerate_protein2genome-gene-0.0-mRNA-1	120	169	120	170	PF03989.11	DNA_gyraseA_C	Repeat	1	47	48	27	2e-06	1	No_clan	NA	DNA_gyraseA_C	DNA gyrase C-terminal domain, beta-propeller
maker-Scaffold_33791|length1713-exonerate_protein2genome-gene-0.0-mRNA-1	182	224	181	226	PF03989.11	DNA_gyraseA_C	Repeat	2	46	48	29.3	4e-07	1	No_clan	NA	DNA_gyraseA_C	DNA gyrase C-terminal domain, beta-propeller
maker-Scaffold_33791|length1713-exonerate_protein2genome-gene-0.0-mRNA-1	231	277	229	277	PF03989.11	DNA_gyraseA_C	Repeat	3	48	48	39.1	3.4e-10	1	No_clan	NA	DNA_gyraseA_C	DNA gyrase C-terminal domain, beta-propeller
maker-Scaffold_33791|length1713-exonerate_protein2genome-gene-0.0-mRNA-1	285	328	283	331	PF03989.11	DNA_gyraseA_C	Repeat	3	45	48	47.8	6.7e-13	1	No_clan	NA	DNA_gyraseA_C	DNA gyrase C-terminal domain, beta-propeller
maker-Scaffold_33791|length1713-exonerate_protein2genome-gene-0.0-mRNA-1	337	378	334	381	PF03989.11	DNA_gyraseA_C	Repeat	4	45	48	41.6	5.8e-11	1	No_clan	NA	DNA_gyraseA_C	DNA gyrase C-terminal domain, beta-propeller
maker-Scaffold_6394|length3728-exonerate_protein2genome-gene-0.0-mRNA-1	56	285	56	285	PF15229.4	POM121	Family	1	232	232	198.6	1.1e-58	1	No_clan	NA	POM121	POM121 family
maker-Scaffold_7492|length1215-exonerate_protein2genome-gene-0.1-mRNA-1	1	138	1	138	PF03279.11	Lip_A_acyltrans	Family	159	295	295	108.4	3.4e-31	1	CL0228	Acyltransferase	Lip_A_acyltrans	Bacterial lipid A biosynthesis acyltransferase
maker-Scaffold_27610|length1160-exonerate_protein2genome-gene-0.1-mRNA-1	1	36	1	36	PF06114.11	DUF955	Family	87	123	123	27.8	1.7e-06	1	CL0126	Peptidase_MA	DUF955	Domain of unknown function (DUF955)
maker-Scaffold_27610|length1160-exonerate_protein2genome-gene-0.1-mRNA-1	37	193	37	193	PF09856.7	DUF2083	Family	1	157	157	222.2	2.5e-66	1	No_clan	NA	DUF2083	Predicted transcriptional regulator (DUF2083)
maker-Scaffold_43022|length1175-exonerate_protein2genome-gene-0.0-mRNA-1	158	212	157	213	PF13263.4	PHP_C	Domain	2	55	56	58.3	4.1e-16	1	CL0034	Amidohydrolase	PHP_C	PHP-associated
maker-Scaffold_15514|length1567-exonerate_protein2genome-gene-0.1-mRNA-1	31	107	31	110	PF03061.20	4HBT	Domain	1	76	79	46.9	2.4e-12	1	CL0050	HotDog	4HBT	Thioesterase superfamily
maker-Scaffold_11413|length4004-exonerate_protein2genome-gene-0.5-mRNA-1	59	245	54	245	PF00753.25	Lactamase_B	Domain	7	197	197	69.4	3.6e-19	1	CL0381	Metallo-HOrase	Lactamase_B	Metallo-beta-lactamase superfamily
maker-Scaffold_13699|length1532-exonerate_protein2genome-gene-0.0-mRNA-1	45	266	44	266	PF16576.3	HlyD_D23	Domain	2	214	214	266.8	8.7e-80	1	CL0105	NA	NA	NA
maker-Scaffold_13699|length1532-exonerate_protein2genome-gene-0.0-mRNA-1	381	448	381	448	PF11604.6	CusF_Ec	Family	1	68	68	84.5	3.3e-24	1	No_clan	NA	CusF_Ec	Copper binding periplasmic protein CusF
maker-Scaffold_24368|length1167-exonerate_protein2genome-gene-0.0-mRNA-1	3	190	1	193	PF01063.17	Aminotran_4	Domain	32	220	223	133.2	1.1e-38	1	No_clan	NA	Aminotran_4	Aminotransferase class IV
maker-Scaffold_21853|length1527-exonerate_protein2genome-gene-0.0-mRNA-1	118	329	114	331	PF00756.18	Esterase	Domain	6	249	251	118.7	2.9e-34	1	CL0028	AB_hydrolase	Esterase	Putative esterase
maker-Scaffold_38417|length29877-exonerate_protein2genome-gene-0.9-mRNA-1	135	216	130	216	PF00216.19	Bac_DNA_binding	Domain	9	90	90	86.4	1e-24	1	CL0548	IHF-likeDNA-bdg	Bac_DNA_binding	Bacterial DNA-binding protein
maker-Scaffold_15825|length1808-exonerate_protein2genome-gene-0.1-mRNA-1	2	115	2	116	PF01408.20	GFO_IDH_MocA	Family	1	119	120	68.7	6.8e-19	1	CL0063	NADP_Rossmann	GFO_IDH_MocA	Oxidoreductase family, NAD-binding Rossmann fold
maker-Scaffold_15825|length1808-exonerate_protein2genome-gene-0.1-mRNA-1	130	189	128	190	PF02894.15	GFO_IDH_MocA_C	Domain	3	64	116	32.1	8.2e-08	1	CL0218	ox_reductase_C	GFO_IDH_MocA_C	Oxidoreductase family, C-terminal alpha/beta domain
maker-Scaffold_29544|length1944-exonerate_protein2genome-gene-0.1-mRNA-1	23	80	4	81	PF10996.6	Beta-Casp	Domain	51	109	110	56.9	2e-15	1	No_clan	NA	Beta-Casp	Beta-Casp domain
maker-Scaffold_29544|length1944-exonerate_protein2genome-gene-0.1-mRNA-1	94	158	94	158	PF07521.10	RMMBL	Motif	1	62	62	51	9.1e-14	1	CL0398	RMMBL_DRMBL	RMMBL	RNA-metabolising metallo-beta-lactamase
maker-Scaffold_18651|length1450-exonerate_protein2genome-gene-0.0-mRNA-1	136	206	128	209	PF13807.4	GNVR	Family	9	79	82	35.4	6.6e-09	1	No_clan	NA	GNVR	G-rich domain on putative tyrosine kinase
maker-Scaffold_30794|length2606-exonerate_protein2genome-gene-0.0-mRNA-1	118	563	117	564	PF01432.18	Peptidase_M3	Family	2	457	458	418.2	5.1e-125	1	CL0126	Peptidase_MA	Peptidase_M3	Peptidase family M3
maker-Scaffold_1941|length1350-exonerate_protein2genome-gene-0.1-mRNA-1	17	150	16	151	PF00885.17	DMRL_synthase	Domain	2	140	141	164	1.6e-48	1	No_clan	NA	DMRL_synthase	6,7-dimethyl-8-ribityllumazine synthase
maker-Scaffold_4817|length1652-exonerate_protein2genome-gene-0.2-mRNA-1	6	94	5	95	PF00276.18	Ribosomal_L23	Family	2	85	86	97.7	3.5e-28	1	No_clan	RRM	Ribosomal_L23	Ribosomal protein L23
maker-Scaffold_24148|length1337-exonerate_protein2genome-gene-0.0-mRNA-1	2	233	1	233	PF07992.12	Pyr_redox_2	Domain	62	292	292	171.3	2.5e-50	1	CL0063	NADP_Rossmann	Pyr_redox_2	Pyridine nucleotide-disulphide oxidoreductase
maker-Scaffold_24148|length1337-exonerate_protein2genome-gene-0.0-mRNA-1	259	367	259	368	PF02852.20	Pyr_redox_dim	Domain	1	109	110	125.8	7.6e-37	1	CL0608	NA	Pyr_redox_dim	Pyridine nucleotide-disulphide oxidoreductase, dimerisation domain
maker-Scaffold_7100|length2223-exonerate_protein2genome-gene-0.3-mRNA-1	17	137	17	137	PF04982.11	HPP	Family	1	122	122	124.7	2e-36	1	CL0307	FUSC	HPP	HPP family
maker-Scaffold_6214|length1405-exonerate_protein2genome-gene-0.0-mRNA-1	7	120	2	121	PF00712.17	DNA_pol3_beta	Domain	6	120	121	96.8	8.5e-28	1	CL0060	DNA_clamp	DNA_pol3_beta	DNA polymerase III beta subunit, N-terminal domain
maker-Scaffold_6214|length1405-exonerate_protein2genome-gene-0.0-mRNA-1	132	250	131	250	PF02767.14	DNA_pol3_beta_2	Domain	2	116	116	104	4.8e-30	1	CL0060	DNA_clamp	DNA_pol3_beta_2	DNA polymerase III beta subunit, central domain
maker-Scaffold_6214|length1405-exonerate_protein2genome-gene-0.0-mRNA-1	253	372	252	372	PF02768.13	DNA_pol3_beta_3	Domain	2	121	121	114.8	1.8e-33	1	CL0060	DNA_clamp	DNA_pol3_beta_3	DNA polymerase III beta subunit, C-terminal domain
maker-Scaffold_32669|length13001-exonerate_protein2genome-gene-0.11-mRNA-1	166	232	166	233	PF13545.4	HTH_Crp_2	Domain	1	67	68	43.8	1.7e-11	1	CL0123	HTH	HTH_Crp_2	Crp-like helix-turn-helix domain
maker-Scaffold_35974|length2394-exonerate_protein2genome-gene-0.0-mRNA-1	12	69	10	70	PF13443.4	HTH_26	Domain	3	62	63	28.2	1.7e-06	1	CL0123	HTH	HTH_26	Cro/C1-type HTH DNA-binding domain
maker-Scaffold_41505|length1332-exonerate_protein2genome-gene-0.0-mRNA-1	29	202	28	202	PF03922.12	OmpW	Family	2	192	192	148	2.6e-43	1	CL0193	MBB	OmpW	OmpW family
maker-Scaffold_32209|length1472-exonerate_protein2genome-gene-0.1-mRNA-1	25	112	24	113	PF00034.19	Cytochrom_C	Domain	2	91	92	37.1	4.9e-09	1	CL0318	Cytochrome-c	Cytochrom_C	Cytochrome c
maker-Scaffold_24654|length1192-exonerate_protein2genome-gene-0.2-mRNA-1	3	78	1	82	PF01715.15	IPPT	Domain	159	224	228	61.6	8.4e-17	1	CL0023	P-loop_NTPase	IPPT	IPP transferase
maker-Scaffold_6984|length10590-exonerate_protein2genome-gene-0.30-mRNA-1	6	62	2	75	PF08937.9	DUF1863	Domain	58	114	130	57.3	1.7e-15	1	CL0173	STIR	DUF1863	MTH538 TIR-like domain (DUF1863)
maker-Scaffold_30136|length1191-exonerate_protein2genome-gene-0.2-mRNA-1	2	128	1	128	PF12706.5	Lactamase_B_2	Domain	59	201	201	57.5	1.2e-15	1	CL0381	Metallo-HOrase	Lactamase_B_2	Beta-lactamase superfamily domain
maker-Scaffold_42292|length1687-exonerate_protein2genome-gene-0.0-mRNA-1	3	300	1	300	PF12771.5	SusD-like_2	Family	199	488	488	122.1	2.2e-35	1	CL0020	TPR	SusD-like_2	Starch-binding associating with outer membrane
maker-Scaffold_48120|length1469-exonerate_protein2genome-gene-0.0-mRNA-1	41	84	39	84	PF14690.4	zf-ISL3	Domain	4	47	47	46.5	3.8e-12	1	CL0167	NA	zf-ISL3	zinc-finger of transposase IS204/IS1001/IS1096/IS1165
maker-Scaffold_48120|length1469-exonerate_protein2genome-gene-0.0-mRNA-1	92	140	90	140	PF13542.4	HTH_Tnp_ISL3	Domain	3	52	52	40.5	1.2e-10	1	CL0123	HTH	HTH_Tnp_ISL3	Helix-turn-helix domain of transposase family ISL3
maker-Scaffold_48120|length1469-exonerate_protein2genome-gene-0.0-mRNA-1	155	405	155	406	PF01610.15	DDE_Tnp_ISL3	Family	1	239	240	233.9	1.9e-69	1	CL0219	RNase_H	DDE_Tnp_ISL3	Transposase
maker-Scaffold_16865|length1311-exonerate_protein2genome-gene-0.0-mRNA-1	13	63	11	65	PF09838.7	DUF2065	Family	3	54	56	25.8	7.4e-06	1	No_clan	NA	DUF2065	Uncharacterized protein conserved in bacteria (DUF2065)
maker-Scaffold_45542|length1323-exonerate_protein2genome-gene-0.2-mRNA-1	26	141	24	142	PF04073.13	tRNA_edit	Family	4	122	123	99.5	1.2e-28	1	No_clan	NA	tRNA_edit	Aminoacyl-tRNA editing domain
maker-Scaffold_16405|length1316-exonerate_protein2genome-gene-0.0-mRNA-1	101	125	96	128	PF00132.22	Hexapep	Repeat	8	32	36	17.9	0.0017	1	CL0536	HEXAPEP	Hexapep	Bacterial transferase hexapeptide (six repeats)
maker-Scaffold_16405|length1316-exonerate_protein2genome-gene-0.0-mRNA-1	151	182	150	183	PF00132.22	Hexapep	Repeat	4	35	36	23.2	3.6e-05	1	CL0536	HEXAPEP	Hexapep	Bacterial transferase hexapeptide (six repeats)
maker-Scaffold_12279|length2652-exonerate_protein2genome-gene-0.0-mRNA-1	143	236	120	243	PF01618.14	MotA_ExbB	Family	20	116	124	38.9	5.7e-10	1	No_clan	NA	MotA_ExbB	MotA/TolQ/ExbB proton channel family
maker-Scaffold_27910|length1966-exonerate_protein2genome-gene-0.1-mRNA-1	251	331	251	338	PF02371.14	Transposase_20	Family	1	82	87	65.6	3.5e-18	1	CL0198	HHH	Transposase_20	Transposase IS116/IS110/IS902 family
maker-Scaffold_22488|length2292-exonerate_protein2genome-gene-0.0-mRNA-1	7	233	6	234	PF00696.26	AA_kinase	Family	2	240	241	161.5	2.4e-47	1	No_clan	NA	AA_kinase	Amino acid kinase family
maker-Scaffold_22488|length2292-exonerate_protein2genome-gene-0.0-mRNA-1	278	337	275	339	PF01842.23	ACT	Domain	4	65	67	40.8	1.2e-10	1	CL0070	ACT	ACT	ACT domain
maker-Scaffold_22488|length2292-exonerate_protein2genome-gene-0.0-mRNA-1	349	410	347	411	PF13840.4	ACT_7	Domain	3	64	65	51.7	4.9e-14	1	CL0070	ACT	ACT_7	ACT domain
maker-Scaffold_24786|length1751-exonerate_protein2genome-gene-0.0-mRNA-1	1	214	1	214	PF02784.14	Orn_Arg_deC_N	Domain	23	242	242	112.1	2.6e-32	1	CL0036	TIM_barrel	Orn_Arg_deC_N	Pyridoxal-dependent decarboxylase, pyridoxal binding domain
maker-Scaffold_24786|length1751-exonerate_protein2genome-gene-0.0-mRNA-1	234	326	192	327	PF00278.20	Orn_DAP_Arg_deC	Domain	21	109	110	57.4	1.2e-15	1	No_clan	NA	Orn_DAP_Arg_deC	Pyridoxal-dependent decarboxylase, C-terminal sheet domain
maker-Scaffold_39609|length3966-exonerate_protein2genome-gene-0.5-mRNA-1	11	93	6	119	PF00814.23	Peptidase_M22	Family	51	133	271	57.9	1.1e-15	1	CL0108	Actin_ATPase	Peptidase_M22	Glycoprotease family
maker-Scaffold_16454|length1857-exonerate_protein2genome-gene-0.0-mRNA-1	29	312	7	313	PF01266.22	DAO	Domain	59	335	336	159.7	1.3e-46	1	CL0063	NADP_Rossmann	DAO	FAD dependent oxidoreductase
maker-Scaffold_46401|length1618-exonerate_protein2genome-gene-0.1-mRNA-1	1	84	1	95	PF04612.10	T2SSM	Family	60	148	160	40.1	3.3e-10	1	CL0331	EpsM	T2SM	Type II secretion system (T2SS), protein M
maker-Scaffold_33926|length3261-exonerate_protein2genome-gene-0.3-mRNA-1	3	177	1	177	PF13614.4	AAA_31	Domain	3	177	177	193.5	2.6e-57	1	CL0023	P-loop_NTPase	AAA_31	AAA domain
maker-Scaffold_4274|length1178-exonerate_protein2genome-gene-0.0-mRNA-1	2	80	1	123	PF00528.20	BPD_transp_1	Family	56	134	185	35	1e-08	1	CL0404	BPD_transp_1	BPD_transp_1	Binding-protein-dependent transport system inner membrane component
maker-Scaffold_2365|length2605-exonerate_protein2genome-gene-0.0-mRNA-1	13	434	11	436	PF00275.18	EPSP_synthase	Family	3	415	417	365.5	2.8e-109	1	CL0290	EPT_RTPC	EPSP_synthase	EPSP synthase (3-phosphoshikimate 1-carboxyvinyltransferase)
maker-Scaffold_24702|length1214-exonerate_protein2genome-gene-0.0-mRNA-1	71	172	3	172	PF13801.4	Metal_resist	Family	27	126	126	37.2	2.6e-09	1	CL0515	LTXXQ-like	Metal_resist	Heavy-metal resistance
maker-Scaffold_44234|length1099-exonerate_protein2genome-gene-0.0-mRNA-1	2	61	1	61	PF00072.22	Response_reg	Domain	53	112	112	42.6	5.3e-11	1	CL0304	CheY	Response_reg	Response regulator receiver domain
maker-Scaffold_44234|length1099-exonerate_protein2genome-gene-0.0-mRNA-1	94	169	94	169	PF00486.26	Trans_reg_C	Domain	1	77	77	87.4	4.5e-25	1	CL0123	HTH	Trans_reg_C	Transcriptional regulatory protein, C terminal
maker-Scaffold_38417|length29877-exonerate_protein2genome-gene-0.48-mRNA-1	113	261	112	265	PF00990.19	GGDEF	Domain	2	157	161	51.5	8.5e-14	1	CL0276	Nucleot_cyclase	GGDEF	GGDEF domain
maker-Scaffold_28505|length1850-exonerate_protein2genome-gene-0.3-mRNA-1	1	175	1	176	PF01914.15	MarC	Family	25	202	203	132.4	1.2e-38	1	CL0292	LysE	MarC	MarC family integral membrane protein
maker-Scaffold_29492|length1016-exonerate_protein2genome-gene-0.0-mRNA-1	9	80	9	80	PF01037.19	AsnC_trans_reg	Domain	1	75	75	57.1	1.2e-15	1	CL0032	Dim_A_B_barrel	AsnC_trans_reg	AsnC family
maker-Scaffold_3807|length2138-exonerate_protein2genome-gene-0.0-mRNA-1	206	288	190	294	PF05958.9	tRNA_U5-meth_tr	Family	169	250	357	25.9	4e-06	1	CL0063	NADP_Rossmann	tRNA_U5-meth_tr	tRNA (Uracil-5-)-methyltransferase
maker-Scaffold_3807|length2138-exonerate_protein2genome-gene-0.0-mRNA-1	313	384	306	386	PF05958.9	tRNA_U5-meth_tr	Family	286	355	357	43.3	2.1e-11	1	CL0063	NADP_Rossmann	tRNA_U5-meth_tr	tRNA (Uracil-5-)-methyltransferase
maker-Scaffold_9264|length1148-exonerate_protein2genome-gene-0.0-mRNA-1	16	332	5	336	PF13520.4	AA_permease_2	Family	116	421	425	125.6	2.1e-36	1	CL0062	APC	AA_permease_2	Amino acid permease
maker-Scaffold_29880|length1108-exonerate_protein2genome-gene-0.0-mRNA-1	79	189	77	229	PF13847.4	Methyltransf_31	Domain	3	115	152	45.4	6.5e-12	1	CL0063	NADP_Rossmann	Methyltransf_31	Methyltransferase domain
maker-Scaffold_33098|length1149-exonerate_protein2genome-gene-0.0-mRNA-1	75	316	71	317	PF08530.8	PepX_C	Domain	7	224	226	89.5	2.8e-25	1	CL0202	GBD	PepX_C	X-Pro dipeptidyl-peptidase C-terminal non-catalytic domain
maker-Scaffold_46401|length1618-exonerate_protein2genome-gene-0.0-mRNA-1	42	265	40	267	PF01203.17	T2SSN	Family	3	207	211	84.9	8e-24	1	No_clan	NA	T2SN	Type II secretion system (T2SS), protein N
maker-Scaffold_26716|length1677-exonerate_protein2genome-gene-0.0-mRNA-1	25	395	24	396	PF00266.17	Aminotran_5	Domain	2	370	371	186.1	8.2e-55	1	CL0061	PLP_aminotran	Aminotran_5	Aminotransferase class-V
maker-Scaffold_12211|length2221-exonerate_protein2genome-gene-0.1-mRNA-1	10	214	8	214	PF01680.15	SOR_SNZ	Domain	3	207	207	359.5	4.9e-108	1	CL0036	TIM_barrel	SOR_SNZ	SOR/SNZ family
maker-Scaffold_2969|length1280-exonerate_protein2genome-gene-0.0-mRNA-1	2	232	1	239	PF02696.12	UPF0061	Family	139	375	468	227.3	3e-67	1	No_clan	NA	UPF0061	Uncharacterized ACR, YdiU/UPF0061 family
maker-Scaffold_28094|length1756-exonerate_protein2genome-gene-0.0-mRNA-1	31	167	30	171	PF01580.16	FtsK_SpoIIIE	Domain	2	140	243	152.2	1.3e-44	1	CL0023	P-loop_NTPase	FtsK_SpoIIIE	FtsK/SpoIIIE family
maker-Scaffold_28094|length1756-exonerate_protein2genome-gene-0.0-mRNA-1	170	221	165	221	PF01580.16	FtsK_SpoIIIE	Domain	188	243	243	58.4	6.2e-16	1	CL0023	P-loop_NTPase	FtsK_SpoIIIE	FtsK/SpoIIIE family
maker-Scaffold_28094|length1756-exonerate_protein2genome-gene-0.0-mRNA-1	328	387	326	388	PF09397.8	Ftsk_gamma	Domain	3	62	63	84.8	2.3e-24	1	CL0123	HTH	Ftsk_gamma	Ftsk gamma domain
maker-Scaffold_36691|length3795-exonerate_protein2genome-gene-0.1-mRNA-1	34	116	8	254	PF01263.18	Aldose_epim	Family	80	164	301	53.1	2.7e-14	1	CL0103	Gal_mutarotase	Aldose_epim	Aldose 1-epimerase
maker-Scaffold_33535|length1866-exonerate_protein2genome-gene-0.1-mRNA-1	5	101	5	101	PF07610.9	DUF1573	Family	1	98	98	111.4	1.5e-32	1	CL0556	NA	DUF1573	Protein of unknown function (DUF1573)
maker-Scaffold_14266|length1558-exonerate_protein2genome-gene-0.0-mRNA-1	48	254	47	254	PF13354.4	Beta-lactamase2	Domain	2	202	202	139.9	7e-41	1	CL0013	Beta-lactamase	Beta-lactamase2	Beta-lactamase enzyme family
maker-Scaffold_34191|length1409-exonerate_protein2genome-gene-0.0-mRNA-1	7	65	6	69	PF07848.10	PaaX	Family	2	66	70	31.3	1.6e-07	1	CL0123	HTH	PaaX	PaaX-like protein
maker-Scaffold_34191|length1409-exonerate_protein2genome-gene-0.0-mRNA-1	168	256	167	257	PF08223.9	PaaX_C	Family	2	98	99	39.5	4.6e-10	1	No_clan	NA	PaaX_C	PaaX-like protein C-terminal domain
maker-Scaffold_42979|length1047-exonerate_protein2genome-gene-0.2-mRNA-1	47	100	47	100	PF00253.19	Ribosomal_S14	Family	1	54	54	91.5	1.8e-26	1	No_clan	NA	Ribosomal_S14	Ribosomal protein S14p/S29e
maker-Scaffold_8067|length17491-exonerate_protein2genome-gene-0.10-mRNA-1	3	99	3	99	PF05284.10	DUF736	Family	1	99	100	113.1	4.1e-33	1	No_clan	NA	DUF736	Protein of unknown function (DUF736)
maker-Scaffold_21612|length1234-exonerate_protein2genome-gene-0.1-mRNA-1	23	89	22	90	PF00717.21	Peptidase_S24	Domain	2	69	70	49.2	3.4e-13	1	CL0299	Peptidase_SF	Peptidase_S24	Peptidase S24-like
maker-Scaffold_31027|length1078-exonerate_protein2genome-gene-0.1-mRNA-1	29	93	22	95	PF13545.4	HTH_Crp_2	Domain	8	66	68	48.8	4.6e-13	1	CL0123	HTH	HTH_Crp_2	Crp-like helix-turn-helix domain
maker-Scaffold_7017|length26831-exonerate_protein2genome-gene-0.7-mRNA-1	133	202	132	203	PF00672.23	HAMP	Family	2	68	69	38.7	7.8e-10	1	No_clan	NA	HAMP	HAMP domain
maker-Scaffold_7017|length26831-exonerate_protein2genome-gene-0.7-mRNA-1	209	272	207	272	PF00512.23	HisKA	Domain	3	64	64	34.9	1.1e-08	1	CL0025	His_Kinase_A	HisKA	His Kinase A (phospho-acceptor) domain
maker-Scaffold_7017|length26831-exonerate_protein2genome-gene-0.7-mRNA-1	317	424	317	426	PF02518.24	HATPase_c	Domain	1	109	111	52.7	5.1e-14	1	CL0025	His_Kinase_A	HATPase_c	Histidine kinase-, DNA gyrase B-, and HSP90-like ATPase
maker-Scaffold_27944|length29519-exonerate_protein2genome-gene-0.29-mRNA-1	8	118	8	118	PF00072.22	Response_reg	Domain	1	112	112	100	7.8e-29	1	CL0304	CheY	Response_reg	Response regulator receiver domain
maker-Scaffold_27944|length29519-exonerate_protein2genome-gene-0.29-mRNA-1	161	234	158	234	PF00486.26	Trans_reg_C	Domain	4	77	77	79.8	1e-22	1	CL0123	HTH	Trans_reg_C	Transcriptional regulatory protein, C terminal
maker-Scaffold_10043|length5854-exonerate_protein2genome-gene-0.7-mRNA-1	4	119	4	120	PF01850.19	PIN	Domain	1	121	122	42.4	7.7e-11	1	CL0280	PIN	PIN	PIN domain
maker-Scaffold_9107|length1161-exonerate_protein2genome-gene-0.0-mRNA-1	2	119	1	130	PF12804.5	NTP_transf_3	Domain	21	153	160	42.5	7.3e-11	1	CL0110	GT-A	NTP_transf_3	MobA-like NTP transferase domain
maker-Scaffold_45987|length4660-exonerate_protein2genome-gene-0.6-mRNA-1	61	157	60	170	PF02620.15	DUF177	Family	2	102	121	49.8	3.1e-13	1	No_clan	NA	DUF177	Uncharacterized ACR, COG1399
maker-Scaffold_6853|length2144-exonerate_protein2genome-gene-0.1-mRNA-1	166	269	165	269	PF13640.4	2OG-FeII_Oxy_3	Domain	2	96	96	56.1	4.8e-15	1	CL0029	Cupin	2OG-FeII_Oxy_3	2OG-Fe(II) oxygenase superfamily
maker-Scaffold_4887|length1228-exonerate_protein2genome-gene-0.0-mRNA-1	11	155	2	156	PF07510.9	DUF1524	Domain	24	138	139	41.6	9.4e-11	1	CL0263	His-Me_finger	DUF1524	Protein of unknown function (DUF1524)
maker-Scaffold_10463|length7073-exonerate_protein2genome-gene-0.6-mRNA-1	37	313	37	316	PF04143.12	Sulf_transp	Family	1	307	310	65.2	6.4e-18	1	No_clan	NA	Sulf_transp	Sulphur transport
maker-Scaffold_14636|length1148-exonerate_protein2genome-gene-0.0-mRNA-1	32	154	28	155	PF01042.19	Ribonuc_L-PSP	Domain	6	120	121	95.2	2.4e-27	1	CL0534	YjgF-like	Ribonuc_L-PSP	Endoribonuclease L-PSP
maker-Scaffold_26645|length13407-exonerate_protein2genome-gene-0.11-mRNA-1	37	210	37	212	PF00174.17	Oxidored_molyb	Domain	1	170	172	187.5	1.3e-55	1	No_clan	NA	Oxidored_molyb	Oxidoreductase molybdopterin binding domain
maker-Scaffold_26645|length13407-exonerate_protein2genome-gene-0.11-mRNA-1	236	353	235	355	PF03404.14	Mo-co_dimer	Domain	3	136	138	74.3	8.1e-21	1	CL0159	E-set	Mo-co_dimer	Mo-co oxidoreductase dimerisation domain
maker-Scaffold_39482|length1084-exonerate_protein2genome-gene-0.1-mRNA-1	1	126	1	127	PF06339.10	Ectoine_synth	Family	1	126	127	194.3	6.3e-58	1	CL0029	Cupin	Ectoine_synth	Ectoine synthase
maker-Scaffold_25544|length1252-exonerate_protein2genome-gene-0.0-mRNA-1	5	76	1	76	PF07167.11	PhaC_N	Family	102	173	173	103.7	7.5e-30	1	CL0028	AB_hydrolase	PhaC_N	Poly-beta-hydroxybutyrate polymerase (PhaC) N-terminus
maker-Scaffold_25544|length1252-exonerate_protein2genome-gene-0.0-mRNA-1	90	319	55	321	PF00561.18	Abhydrolase_1	Domain	39	254	256	40.3	2.4e-10	1	CL0028	AB_hydrolase	Abhydrolase_1	alpha/beta hydrolase fold
maker-Scaffold_1444|length2380-exonerate_protein2genome-gene-0.0-mRNA-1	164	290	91	325	PF04392.10	ABC_sub_bind	Family	126	247	293	29.5	3.9e-07	1	CL0144	Periplas_BP	ABC_sub_bind	ABC transporter substrate binding protein
maker-Scaffold_44686|length1437-exonerate_protein2genome-gene-0.2-mRNA-1	9	115	9	116	PF14534.4	DUF4440	Domain	1	106	107	68.8	4.2e-19	1	CL0051	NTF2	DUF4440	Domain of unknown function (DUF4440)
maker-Scaffold_16174|length3382-exonerate_protein2genome-gene-0.0-mRNA-1	42	314	39	315	PF00701.20	DHDPS	Domain	15	288	289	177.8	1.7e-52	1	CL0036	TIM_barrel	DHDPS	Dihydrodipicolinate synthetase family
maker-Scaffold_16174|length3382-exonerate_protein2genome-gene-0.0-mRNA-1	341	775	333	791	PF00171.20	Aldedh	Family	22	438	462	149	1.4e-43	1	CL0099	ALDH-like	Aldedh	Aldehyde dehydrogenase family
maker-Scaffold_7401|length4723-exonerate_protein2genome-gene-0.0-mRNA-1	2	131	1	147	PF03167.17	UDG	Domain	7	136	155	47.6	1.6e-12	1	No_clan	NA	UDG	Uracil DNA glycosylase superfamily
maker-Scaffold_24311|length1230-exonerate_protein2genome-gene-0.0-mRNA-1	85	209	82	210	PF01609.19	DDE_Tnp_1	Domain	61	213	214	35.3	7.9e-09	1	CL0219	RNase_H	DDE_Tnp_1	Transposase DDE domain
maker-Scaffold_43556|length1474-exonerate_protein2genome-gene-0.0-mRNA-1	56	407	53	409	PF02896.16	PEP-utilizers_C	Domain	4	292	294	292	3.9e-87	1	CL0151	PK_TIM	PEP-utilizers_C	PEP-utilising enzyme, TIM barrel domain
maker-Scaffold_1316|length3740-exonerate_protein2genome-gene-0.8-mRNA-1	23	121	23	121	PF04234.10	CopC	Domain	1	92	92	79.4	2.8e-22	1	CL0159	E-set	CopC	CopC domain
maker-Scaffold_18722|length1422-exonerate_protein2genome-gene-0.0-mRNA-1	29	146	28	149	PF02518.24	HATPase_c	Domain	2	107	111	63.1	3e-17	1	CL0025	His_Kinase_A	HATPase_c	Histidine kinase-, DNA gyrase B-, and HSP90-like ATPase
maker-Scaffold_18722|length1422-exonerate_protein2genome-gene-0.0-mRNA-1	173	284	173	285	PF00072.22	Response_reg	Domain	1	111	112	60.5	1.4e-16	1	CL0304	CheY	Response_reg	Response regulator receiver domain
maker-Scaffold_25433|length2026-exonerate_protein2genome-gene-0.0-mRNA-1	3	228	2	229	PF08323.9	Glyco_transf_5	Domain	2	243	244	223.6	2.8e-66	1	CL0113	GT-B	Glyco_transf_5	Starch synthase catalytic domain
maker-Scaffold_25433|length2026-exonerate_protein2genome-gene-0.0-mRNA-1	281	433	273	446	PF00534.18	Glycos_transf_1	Family	12	158	172	27.6	1.7e-06	1	CL0113	GT-B	Glycos_transf_1	Glycosyl transferases group 1
maker-Scaffold_21907|length1682-exonerate_protein2genome-gene-0.0-mRNA-1	52	204	51	206	PF00990.19	GGDEF	Domain	2	159	161	115.8	1.4e-33	1	CL0276	Nucleot_cyclase	GGDEF	GGDEF domain
maker-Scaffold_21907|length1682-exonerate_protein2genome-gene-0.0-mRNA-1	224	461	223	461	PF00563.18	EAL	Domain	2	238	238	230.3	2e-68	1	CL0276	NA	EAL	EAL domain
maker-Scaffold_4734|length1620-exonerate_protein2genome-gene-0.1-mRNA-1	1	297	1	365	PF07690.14	MFS_1	Family	40	329	353	39.8	2.3e-10	1	CL0015	MFS	MFS_1	Major Facilitator Superfamily
maker-Scaffold_27418|length1097-exonerate_protein2genome-gene-0.2-mRNA-1	4	116	4	116	PF00072.22	Response_reg	Domain	1	112	112	90.1	8.9e-26	1	CL0304	CheY	Response_reg	Response regulator receiver domain
maker-Scaffold_27418|length1097-exonerate_protein2genome-gene-0.2-mRNA-1	148	203	147	203	PF00196.17	GerE	Domain	2	57	57	60.3	8.6e-17	1	CL0123	HTH	GerE	Bacterial regulatory proteins, luxR family
maker-Scaffold_47602|length1150-exonerate_protein2genome-gene-0.0-mRNA-1	1	252	1	253	PF00950.15	ABC-3	Family	5	257	258	278.5	4.9e-83	1	CL0142	Membrane_trans	ABC-3	ABC 3 transport family
maker-Scaffold_14552|length1737-exonerate_protein2genome-gene-0.1-mRNA-1	1	95	1	96	PF00893.17	Multi_Drug_Res	Family	1	92	93	85.9	2.1e-24	1	CL0184	DMT	Multi_Drug_Res	Small Multidrug Resistance protein
maker-Scaffold_37295|length1847-exonerate_protein2genome-gene-0.2-mRNA-1	34	52	33	53	PF03860.14	DUF326	Repeat	2	20	21	27.4	2.1e-06	1	No_clan	NA	DUF326	Domain of Unknown Function (DUF326)
maker-Scaffold_37295|length1847-exonerate_protein2genome-gene-0.2-mRNA-1	87	106	87	107	PF03860.14	DUF326	Repeat	1	20	21	30.6	2e-07	1	No_clan	NA	DUF326	Domain of Unknown Function (DUF326)
maker-Scaffold_6158|length1855-exonerate_protein2genome-gene-0.0-mRNA-1	14	284	5	284	PF01116.18	F_bP_aldolase	Domain	59	280	280	227.4	2.1e-67	1	CL0036	TIM_barrel	F_bP_aldolase	Fructose-bisphosphate aldolase class-II
maker-Scaffold_20444|length1192-exonerate_protein2genome-gene-0.0-mRNA-1	11	205	10	207	PF01712.17	dNK	Domain	2	201	204	199	6.9e-59	1	CL0023	P-loop_NTPase	dNK	Deoxynucleoside kinase
maker-Scaffold_15028|length4039-exonerate_protein2genome-gene-0.1-mRNA-1	87	235	78	237	PF00534.18	Glycos_transf_1	Family	13	170	172	70.9	8.7e-20	1	CL0113	GT-B	Glycos_transf_1	Glycosyl transferases group 1
maker-Scaffold_13830|length1400-exonerate_protein2genome-gene-0.0-mRNA-1	20	249	20	249	PF05013.10	FGase	Family	1	216	216	184.5	2.7e-54	1	CL0035	NA	FGase	N-formylglutamate amidohydrolase
maker-Scaffold_19516|length1446-exonerate_protein2genome-gene-0.0-mRNA-1	15	299	14	300	PF04616.12	Glyco_hydro_43	Family	3	287	288	143.3	8.2e-42	1	CL0143	B_Fructosidase	Glyco_hydro_43	Glycosyl hydrolases family 43
maker-Scaffold_18723|length2313-exonerate_protein2genome-gene-0.0-mRNA-1	103	383	87	385	PF04209.11	HgmA	Family	128	419	426	71.8	3.9e-20	1	CL0029	Cupin	HgmA	homogentisate 1,2-dioxygenase
maker-Scaffold_47544|length1691-exonerate_protein2genome-gene-0.1-mRNA-1	12	140	12	140	PF09955.7	DUF2189	Family	1	126	126	118.1	2.5e-34	1	No_clan	NA	DUF2189	Predicted integral membrane protein (DUF2189)
maker-Scaffold_14135|length2055-exonerate_protein2genome-gene-0.7-mRNA-1	4	83	1	84	PF13302.5	Acetyltransf_3	Domain	58	137	138	37.7	2.7e-09	1	CL0257	Acetyltrans	Acetyltransf_3	Acetyltransferase (GNAT) domain
maker-Scaffold_46265|length1261-exonerate_protein2genome-gene-0.1-mRNA-1	1	105	1	105	PF05247.11	FlhD	Family	1	102	102	139	4.9e-41	1	No_clan	NA	FlhD	Flagellar transcriptional activator (FlhD)
maker-Scaffold_6072|length2744-exonerate_protein2genome-gene-0.3-mRNA-1	48	273	47	275	PF00561.18	Abhydrolase_1	Domain	2	254	256	82.6	3.1e-23	1	CL0028	AB_hydrolase	Abhydrolase_1	alpha/beta hydrolase fold
maker-Scaffold_31128|length1377-exonerate_protein2genome-gene-0.1-mRNA-1	2	65	1	65	PF03449.13	GreA_GreB_N	Domain	7	71	71	90.5	5e-26	1	No_clan	NA	GreA_GreB_N	Transcription elongation factor, N-terminal
maker-Scaffold_31128|length1377-exonerate_protein2genome-gene-0.1-mRNA-1	72	144	71	146	PF01272.17	GreA_GreB	Domain	2	75	77	89.2	1e-25	1	CL0487	FKBP	GreA_GreB	Transcription elongation factor, GreA/GreB, C-term
maker-Scaffold_44032|length1057-exonerate_protein2genome-gene-0.0-mRNA-1	190	306	181	312	PF06455.9	NADH5_C	Family	60	174	181	40.9	1.4e-10	1	No_clan	NA	NADH5_C	NADH dehydrogenase subunit 5 C-terminus
maker-Scaffold_22165|length1395-exonerate_protein2genome-gene-0.0-mRNA-1	48	174	38	175	PF13480.5	Acetyltransf_6	Domain	14	141	142	64.8	8e-18	1	CL0257	Acetyltrans	Acetyltransf_6	Acetyltransferase (GNAT) domain
maker-Scaffold_17|length2061-exonerate_protein2genome-gene-0.1-mRNA-1	51	182	39	193	PF01564.15	Spermine_synth	Family	70	205	247	51.3	6.7e-14	1	CL0063	NADP_Rossmann	Spermine_synth	Spermine/spermidine synthase
maker-Scaffold_15322|length1115-exonerate_protein2genome-gene-0.0-mRNA-1	108	274	96	276	PF05193.19	Peptidase_M16_C	Domain	12	180	183	55	9.1e-15	1	CL0094	Peptidase_ME	Peptidase_M16_C	Peptidase M16 inactive domain
maker-Scaffold_43791|length3191-exonerate_protein2genome-gene-0.0-mRNA-1	19	184	19	185	PF06144.11	DNA_pol3_delta	Family	1	173	174	95.4	2.9e-27	1	CL0023	P-loop_NTPase	DNA_pol3_delta	DNA polymerase III, delta subunit
maker-Scaffold_2460|length2159-exonerate_protein2genome-gene-0.2-mRNA-1	5	178	2	179	PF01872.15	RibD_C	Family	4	199	200	59.4	3.8e-16	1	CL0387	DHFred	RibD_C	RibD C-terminal domain
maker-Scaffold_28555|length2000-exonerate_protein2genome-gene-0.1-mRNA-1	3	197	3	199	PF01712.17	dNK	Domain	1	200	204	180.6	3.1e-53	1	CL0023	P-loop_NTPase	dNK	Deoxynucleoside kinase
maker-Scaffold_46819|length5265-exonerate_protein2genome-gene-0.2-mRNA-1	1	255	1	256	PF08950.8	DUF1861	Domain	39	295	296	312.9	1.9e-93	1	CL0143	NA	DUF1861	Protein of unknown function (DUF1861)
maker-Scaffold_13505|length1033-exonerate_protein2genome-gene-0.2-mRNA-1	3	111	1	112	PF02592.13	Vut_1	Family	52	149	150	112.9	1.5e-32	1	No_clan	NA	DUF165	Uncharacterized ACR, YhhQ family COG1738
maker-Scaffold_2012|length2340-exonerate_protein2genome-gene-0.0-mRNA-1	34	189	34	189	PF00005.25	ABC_tran	Domain	1	137	137	103.2	1.4e-29	1	CL0023	P-loop_NTPase	ABC_tran	ABC transporter
maker-Scaffold_2012|length2340-exonerate_protein2genome-gene-0.0-mRNA-1	270	507	269	507	PF12974.5	Phosphonate-bd	Family	2	243	243	230.8	1.6e-68	1	CL0177	PBP	Phosphonate-bd	ABC transporter, phosphonate, periplasmic substrate-binding protein
maker-Scaffold_22822|length4074-exonerate_protein2genome-gene-0.4-mRNA-1	3	190	1	203	PF00459.23	Inositol_P	Family	56	254	272	141.8	2.5e-41	1	CL0171	Phospoesterase	Inositol_P	Inositol monophosphatase family
maker-Scaffold_26501|length2043-exonerate_protein2genome-gene-0.0-mRNA-1	4	412	1	422	PF02113.13	Peptidase_S13	Family	17	433	444	215.1	1.4e-63	1	CL0013	Beta-lactamase	Peptidase_S13	D-Ala-D-Ala carboxypeptidase 3 (S13) family
maker-Scaffold_14272|length2072-exonerate_protein2genome-gene-0.2-mRNA-1	52	138	28	143	PF13673.5	Acetyltransf_10	Domain	26	112	127	44.6	1.2e-11	1	CL0257	Acetyltrans	Acetyltransf_10	Acetyltransferase (GNAT) domain
maker-Scaffold_11204|length1838-exonerate_protein2genome-gene-0.0-mRNA-1	8	378	8	380	PF05834.10	Lycopene_cycl	Family	1	378	380	286.8	2.3e-85	1	CL0063	NADP_Rossmann	Lycopene_cycl	Lycopene cyclase protein
maker-Scaffold_2121|length1588-exonerate_protein2genome-gene-0.1-mRNA-1	24	118	24	120	PF01588.18	tRNA_bind	Domain	1	94	96	38.5	8.5e-10	1	CL0021	OB	tRNA_bind	Putative tRNA binding domain
maker-Scaffold_35574|length31732-exonerate_protein2genome-gene-0.63-mRNA-1	54	118	36	118	PF12599.6	DUF3768	Family	15	83	83	59.3	2.6e-16	1	No_clan	NA	DUF3768	Protein of unknown function (DUF3768)
maker-Scaffold_21609|length1062-exonerate_protein2genome-gene-0.0-mRNA-1	5	109	5	110	PF05635.9	23S_rRNA_IVP	Family	1	105	106	120.8	2.5e-35	1	No_clan	NA	23S_rRNA_IVP	23S rRNA-intervening sequence protein
maker-Scaffold_6430|length8686-exonerate_protein2genome-gene-0.8-mRNA-1	16	238	7	242	PF01062.19	Bestrophin	Family	56	293	297	129.3	1.6e-37	1	No_clan	NA	Bestrophin	Bestrophin, RFP-TM, chloride channel
maker-Scaffold_35974|length2394-exonerate_protein2genome-gene-0.2-mRNA-1	1	278	1	278	PF02515.15	CoA_transf_3	Family	98	368	368	270.3	2.4e-80	1	No_clan	NA	CoA_transf_3	CoA-transferase family III
maker-Scaffold_126|length1186-exonerate_protein2genome-gene-0.0-mRNA-1	17	54	17	54	PF00376.21	MerR	Family	1	38	38	49.7	2e-13	1	CL0123	HTH	MerR	MerR family regulatory protein
maker-Scaffold_126|length1186-exonerate_protein2genome-gene-0.0-mRNA-1	59	123	59	123	PF09278.9	MerR-DNA-bind	Domain	1	65	65	68.4	5.4e-19	1	CL0123	HTH	MerR-DNA-bind	MerR, DNA binding
maker-Scaffold_46025|length2492-exonerate_protein2genome-gene-0.0-mRNA-1	180	318	179	318	PF00056.21	Ldh_1_N	Family	2	141	141	133.8	3.9e-39	1	CL0063	NADP_Rossmann	Ldh_1_N	lactate/malate dehydrogenase, NAD binding domain
maker-Scaffold_46025|length2492-exonerate_protein2genome-gene-0.0-mRNA-1	322	482	321	488	PF02866.16	Ldh_1_C	Domain	2	158	167	92.3	2.8e-26	1	CL0341	LDH_C	Ldh_1_C	lactate/malate dehydrogenase, alpha/beta C-terminal domain
maker-Scaffold_17759|length2845-exonerate_protein2genome-gene-0.0-mRNA-1	54	102	52	102	PF01084.18	Ribosomal_S18	Family	4	52	52	63	1.9e-17	1	No_clan	NA	Ribosomal_S18	Ribosomal protein S18
maker-Scaffold_14821|length1429-exonerate_protein2genome-gene-0.0-mRNA-1	19	302	18	304	PF00480.18	ROK	Family	2	292	294	193.1	6.6e-57	1	CL0108	Actin_ATPase	ROK	ROK family
maker-Scaffold_42490|length3379-exonerate_protein2genome-gene-0.2-mRNA-1	71	269	69	269	PF00924.16	MS_channel	Family	3	206	206	140	6.4e-41	1	No_clan	NA	MS_channel	Mechanosensitive ion channel
maker-Scaffold_44678|length1242-exonerate_protein2genome-gene-0.0-mRNA-1	25	156	10	167	PF14280.4	DUF4365	Domain	17	128	138	63	2.5e-17	1	No_clan	NA	DUF4365	Domain of unknown function (DUF4365)
maker-Scaffold_33924|length1324-exonerate_protein2genome-gene-0.0-mRNA-1	105	238	84	256	PF01039.20	Carboxyl_trans	Family	45	179	494	53.7	1.2e-14	1	CL0127	ClpP_crotonase	Carboxyl_trans	Carboxyl transferase domain
maker-Scaffold_30288|length3833-exonerate_protein2genome-gene-0.2-mRNA-1	10	193	5	202	PF01135.17	PCMT	Family	6	192	210	113.6	9.2e-33	1	CL0063	NADP_Rossmann	PCMT	Protein-L-isoaspartate(D-aspartate) O-methyltransferase (PCMT)
maker-Scaffold_10239|length1521-exonerate_protein2genome-gene-0.0-mRNA-1	40	90	40	93	PF10411.7	DsbC_N	Domain	1	50	54	41.4	6.5e-11	1	No_clan	NA	DsbC_N	Disulfide bond isomerase protein N-terminus
maker-Scaffold_10239|length1521-exonerate_protein2genome-gene-0.0-mRNA-1	125	237	122	246	PF13098.4	Thioredoxin_2	Domain	6	99	109	40.4	3e-10	1	CL0172	Thioredoxin	Thioredoxin_2	Thioredoxin-like domain
maker-Scaffold_32078|length3429-exonerate_protein2genome-gene-0.0-mRNA-1	191	352	176	354	PF00589.20	Phage_integrase	Family	20	170	172	36.7	3.1e-09	1	CL0382	DNA-mend	Phage_integrase	Phage integrase family
maker-Scaffold_24172|length1256-exonerate_protein2genome-gene-0.0-mRNA-1	17	342	16	342	PF04371.13	PAD_porph	Family	2	319	319	396.6	7.3e-119	1	CL0197	GME	PAD_porph	Porphyromonas-type peptidyl-arginine deiminase
maker-Scaffold_3795|length1038-exonerate_protein2genome-gene-0.0-mRNA-1	14	101	5	105	PF02630.12	SCO1-SenC	Family	85	170	174	28.3	1.2e-06	1	CL0172	Thioredoxin	SCO1-SenC	SCO1/SenC
maker-Scaffold_22154|length1263-exonerate_protein2genome-gene-0.0-mRNA-1	261	323	254	332	PF13860.4	FlgD_ig	Domain	11	71	81	28.5	9.2e-07	1	CL0159	E-set	FlgD_ig	FlgD Ig-like domain
maker-Scaffold_542|length3377-exonerate_protein2genome-gene-0.1-mRNA-1	29	488	28	490	PF03023.12	MVIN	Family	2	450	452	387.4	6.6e-116	1	CL0222	MviN_MATE	MVIN	MviN-like protein
maker-Scaffold_33180|length1478-exonerate_protein2genome-gene-0.1-mRNA-1	28	129	26	129	PF13430.4	DUF4112	Family	3	105	105	113.5	4.8e-33	1	No_clan	NA	DUF4112	Domain of unknown function (DUF4112)
maker-Scaffold_5141|length1423-exonerate_protein2genome-gene-0.0-mRNA-1	18	399	17	401	PF01676.16	Metalloenzyme	Family	2	243	245	107.2	7.6e-31	1	CL0088	Alk_phosphatase	Metalloenzyme	Metalloenzyme superfamily
maker-Scaffold_5141|length1423-exonerate_protein2genome-gene-0.0-mRNA-1	52	223	52	227	PF10143.7	PhosphMutase	Family	1	167	170	147.9	2.3e-43	1	No_clan	TIM_barrel	PhosphMutase	2,3-bisphosphoglycerate-independent phosphoglycerate mutase
maker-Scaffold_19681|length1450-exonerate_protein2genome-gene-0.1-mRNA-1	8	166	7	167	PF04235.10	DUF418	Family	2	162	163	118.4	2.6e-34	1	CL0316	Acyl_transf_3	DUF418	Protein of unknown function (DUF418)
maker-Scaffold_26901|length1180-exonerate_protein2genome-gene-0.0-mRNA-1	4	94	1	101	PF00383.21	dCMP_cyt_deam_1	Family	18	93	101	42.3	4.9e-11	1	CL0109	CDA	dCMP_cyt_deam_1	Cytidine and deoxycytidylate deaminase zinc-binding region
maker-Scaffold_31204|length1831-exonerate_protein2genome-gene-0.1-mRNA-1	3	67	1	79	PF03061.20	4HBT	Domain	3	60	79	34.6	1.7e-08	1	CL0050	HotDog	4HBT	Thioesterase superfamily
maker-Scaffold_5104|length1081-exonerate_protein2genome-gene-0.0-mRNA-1	154	227	154	229	PF13545.4	HTH_Crp_2	Domain	1	66	68	55.9	2.9e-15	1	CL0123	HTH	HTH_Crp_2	Crp-like helix-turn-helix domain
maker-Scaffold_484|length2027-exonerate_protein2genome-gene-0.0-mRNA-1	126	253	34	279	PF00437.18	T2SSE	Family	125	249	273	124.9	2.7e-36	1	CL0023	P-loop_NTPase	T2SE	Type II/IV secretion system protein
maker-Scaffold_39453|length2127-exonerate_protein2genome-gene-0.0-mRNA-1	16	167	15	168	PF03853.13	YjeF_N	Domain	2	170	171	107.4	6.3e-31	1	CL0063	NADP_Rossmann	YjeF_N	YjeF-related protein N-terminus
maker-Scaffold_39453|length2127-exonerate_protein2genome-gene-0.0-mRNA-1	218	438	218	450	PF01256.15	Carb_kinase	Family	1	231	244	149.1	1.3e-43	1	CL0118	Ribokinase	Carb_kinase	Carbohydrate kinase
maker-Scaffold_24963|length4260-exonerate_protein2genome-gene-0.3-mRNA-1	141	430	140	433	PF02646.14	RmuC	Family	2	288	291	313.7	9e-94	1	CL0236	PDDEXK	RmuC	RmuC family
maker-Scaffold_29428|length2440-exonerate_protein2genome-gene-0.0-mRNA-1	9	118	1	118	PF14905.4	OMP_b-brl_3	Family	297	408	408	44.6	8.6e-12	1	CL0193	MBB	OMP_b-brl_3	Outer membrane protein beta-barrel family
maker-Scaffold_7167|length1373-exonerate_protein2genome-gene-0.0-mRNA-1	20	97	20	98	PF03120.14	DNA_ligase_OB	Domain	1	78	79	113.8	2.3e-33	1	CL0021	OB	DNA_ligase_OB	NAD-dependent DNA ligase OB-fold domain
maker-Scaffold_7167|length1373-exonerate_protein2genome-gene-0.0-mRNA-1	107	132	107	132	PF03119.14	DNA_ligase_ZBD	Domain	2	27	27	38.2	9.7e-10	1	No_clan	NA	DNA_ligase_ZBD	NAD-dependent DNA ligase C4 zinc finger domain
maker-Scaffold_7167|length1373-exonerate_protein2genome-gene-0.0-mRNA-1	208	270	208	271	PF12826.5	HHH_2	Motif	1	63	64	72	2.9e-20	1	CL0198	HHH	HHH_2	Helix-hairpin-helix motif
maker-Scaffold_7167|length1373-exonerate_protein2genome-gene-0.0-mRNA-1	294	365	289	366	PF00533.24	BRCT	Family	6	78	79	43.7	2.5e-11	1	CL0459	BRCT-like	BRCT	BRCA1 C Terminus (BRCT) domain
maker-Scaffold_6441|length28930-exonerate_protein2genome-gene-0.6-mRNA-1	180	255	179	257	PF03544.12	TonB_C	Domain	2	77	79	57.6	1.2e-15	1	CL0428	TolA-TonB-Cterm	TonB_C	Gram-negative bacterial TonB protein C-terminal
maker-Scaffold_16729|length1060-exonerate_protein2genome-gene-0.0-mRNA-1	70	145	33	145	PF00583.23	Acetyltransf_1	Family	42	117	117	33.2	4.6e-08	1	CL0257	Acetyltrans	Acetyltransf_1	Acetyltransferase (GNAT) family
maker-Scaffold_40446|length4661-exonerate_protein2genome-gene-0.1-mRNA-1	66	120	65	120	PF13730.4	HTH_36	Domain	2	55	55	37.4	1.7e-09	1	CL0123	HTH	HTH_36	Helix-turn-helix domain
maker-Scaffold_28099|length1071-exonerate_protein2genome-gene-0.0-mRNA-1	40	229	40	231	PF02321.16	OEP	Family	1	186	188	66.6	2.3e-18	1	CL0105	Hybrid	OEP	Outer membrane efflux protein
maker-Scaffold_4866|length1523-exonerate_protein2genome-gene-0.0-mRNA-1	2	81	1	82	PF00204.23	DNA_gyraseB	Domain	95	174	175	65.5	3.7e-18	1	CL0329	NA	DNA_gyraseB	DNA gyrase B
maker-Scaffold_4866|length1523-exonerate_protein2genome-gene-0.0-mRNA-1	111	211	111	223	PF01751.20	Toprim	Family	1	93	103	63.4	1.7e-17	1	CL0413	Toprim-like	Toprim	Toprim domain
maker-Scaffold_4866|length1523-exonerate_protein2genome-gene-0.0-mRNA-1	254	319	253	319	PF00986.19	DNA_gyraseB_C	Family	2	63	63	82.4	1.7e-23	1	No_clan	NA	DNA_gyraseB_C	DNA gyrase B subunit, carboxyl terminus
maker-Scaffold_417|length3547-exonerate_protein2genome-gene-0.10-mRNA-1	140	228	138	229	PF01551.20	Peptidase_M23	Family	4	95	96	43.3	2.8e-11	1	CL0105	Hybrid	Peptidase_M23	Peptidase family M23
maker-Scaffold_10522|length1287-exonerate_protein2genome-gene-0.0-mRNA-1	3	120	1	127	PF13358.4	DDE_3	Domain	16	135	146	100.5	6.2e-29	1	CL0219	RNase_H	DDE_3	DDE superfamily endonuclease
maker-Scaffold_33178|length1076-exonerate_protein2genome-gene-0.0-mRNA-1	3	302	3	302	PF05661.10	DUF808	Family	1	302	302	416.6	4.5e-125	1	No_clan	NA	DUF808	Protein of unknown function (DUF808)
maker-Scaffold_30237|length2077-exonerate_protein2genome-gene-0.1-mRNA-1	65	99	64	101	PF00196.17	GerE	Domain	2	36	57	36	3.4e-09	1	CL0123	HTH	GerE	Bacterial regulatory proteins, luxR family
maker-Scaffold_41986|length4122-exonerate_protein2genome-gene-0.0-mRNA-1	17	151	16	151	PF01029.16	NusB	Domain	2	134	134	112.2	1.9e-32	1	CL0633	NA	NusB	NusB family
maker-Scaffold_32042|length2244-exonerate_protein2genome-gene-0.0-mRNA-1	137	383	136	389	PF03796.13	DnaB_C	Domain	2	247	256	240.1	2.1e-71	1	CL0023	P-loop_NTPase	DnaB_C	DnaB-like helicase C terminal domain
maker-Scaffold_14110|length1964-exonerate_protein2genome-gene-0.0-mRNA-1	60	156	23	160	PF00580.19	UvrD-helicase	Domain	213	311	315	70.6	1.4e-19	1	CL0023	P-loop_NTPase	UvrD-helicase	UvrD/REP helicase N-terminal domain
maker-Scaffold_14110|length1964-exonerate_protein2genome-gene-0.0-mRNA-1	465	555	458	559	PF13361.4	UvrD_C	Domain	277	345	349	47.7	1.2e-12	1	CL0023	P-loop_NTPase	UvrD_C	UvrD-like helicase C-terminal domain
maker-Scaffold_34548|length5581-exonerate_protein2genome-gene-0.1-mRNA-1	99	317	87	418	PF02530.12	Porin_2	Family	31	232	379	23.5	2.7e-05	1	CL0193	MBB	Porin_2	Porin subfamily
maker-Scaffold_45775|length1349-exonerate_protein2genome-gene-0.3-mRNA-1	10	97	9	101	PF01230.21	HIT	Domain	2	94	98	64.1	1.4e-17	1	CL0265	HIT	HIT	HIT domain
maker-Scaffold_17351|length1063-exonerate_protein2genome-gene-0.0-mRNA-1	33	221	33	222	PF00149.26	Metallophos	Domain	1	203	204	53.3	4.6e-14	1	CL0163	Calcineurin	Metallophos	Calcineurin-like phosphoesterase
maker-Scaffold_5906|length1593-exonerate_protein2genome-gene-0.0-mRNA-1	8	308	8	308	PF07992.12	Pyr_redox_2	Domain	1	292	292	203.8	3.1e-60	1	CL0063	NADP_Rossmann	Pyr_redox_2	Pyridine nucleotide-disulphide oxidoreductase
maker-Scaffold_5906|length1593-exonerate_protein2genome-gene-0.0-mRNA-1	328	412	328	412	PF14759.4	Reductase_C	Domain	1	85	85	106.6	6.7e-31	1	CL0608	NA	Reductase_C	Reductase C-terminal
maker-Scaffold_39171|length4135-exonerate_protein2genome-gene-0.4-mRNA-1	3	286	1	294	PF00294.22	PfkB	Family	28	289	302	109.8	1.4e-31	1	CL0118	Ribokinase	PfkB	pfkB family carbohydrate kinase
maker-Scaffold_5669|length1959-exonerate_protein2genome-gene-0.1-mRNA-1	3	69	1	69	PF02749.14	QRPTase_N	Domain	24	88	88	66.6	1.3e-18	1	CL0105	Hybrid	QRPTase_N	Quinolinate phosphoribosyl transferase, N-terminal domain
maker-Scaffold_5669|length1959-exonerate_protein2genome-gene-0.1-mRNA-1	71	234	71	234	PF01729.17	QRPTase_C	Domain	1	169	169	169.3	5.4e-50	1	CL0036	TIM_barrel	QRPTase_C	Quinolinate phosphoribosyl transferase, C-terminal domain
maker-Scaffold_47014|length31110-exonerate_protein2genome-gene-0.22-mRNA-1	116	226	113	226	PF00989.23	PAS	Domain	4	113	113	47.6	1.3e-12	1	CL0183	PAS_Fold	PAS	PAS fold
maker-Scaffold_47014|length31110-exonerate_protein2genome-gene-0.22-mRNA-1	242	310	241	316	PF13188.5	PAS_8	Domain	2	62	67	26.9	3.2e-06	1	CL0183	PAS_Fold	PAS_8	PAS domain
maker-Scaffold_47014|length31110-exonerate_protein2genome-gene-0.22-mRNA-1	399	486	397	487	PF08447.10	PAS_3	Domain	3	88	89	58.3	6.4e-16	1	CL0183	PAS_Fold	PAS_3	PAS fold
maker-Scaffold_47014|length31110-exonerate_protein2genome-gene-0.22-mRNA-1	542	604	540	606	PF00512.23	HisKA	Domain	3	62	64	45.6	4.7e-12	1	CL0025	His_Kinase_A	HisKA	His Kinase A (phospho-acceptor) domain
maker-Scaffold_47014|length31110-exonerate_protein2genome-gene-0.22-mRNA-1	648	767	647	768	PF02518.24	HATPase_c	Domain	2	110	111	65.9	3.8e-18	1	CL0025	His_Kinase_A	HATPase_c	Histidine kinase-, DNA gyrase B-, and HSP90-like ATPase
maker-Scaffold_47014|length31110-exonerate_protein2genome-gene-0.22-mRNA-1	791	899	791	900	PF00072.22	Response_reg	Domain	1	111	112	55	7.3e-15	1	CL0304	CheY	Response_reg	Response regulator receiver domain
maker-Scaffold_19102|length1402-exonerate_protein2genome-gene-0.0-mRNA-1	1	243	1	243	PF00285.19	Citrate_synt	Domain	127	362	362	313.9	1.3e-93	1	No_clan	NA	Citrate_synt	Citrate synthase
maker-Scaffold_8749|length1182-exonerate_protein2genome-gene-0.0-mRNA-1	3	121	2	131	PF08323.9	Glyco_transf_5	Domain	2	127	244	84.6	7.8e-24	1	CL0113	GT-B	Glyco_transf_5	Starch synthase catalytic domain
maker-Scaffold_30077|length3146-exonerate_protein2genome-gene-0.2-mRNA-1	2	103	1	104	PF04264.11	YceI	Domain	57	145	146	73.9	1.8e-20	1	No_clan	NA	YceI	YceI-like domain
maker-Scaffold_40438|length1573-exonerate_protein2genome-gene-0.0-mRNA-1	97	157	97	171	PF04116.11	FA_hydroxylase	Family	1	62	133	54.1	1.8e-14	1	No_clan	NA	FA_hydroxylase	Fatty acid hydroxylase superfamily
maker-Scaffold_40438|length1573-exonerate_protein2genome-gene-0.0-mRNA-1	158	253	155	257	PF09912.7	DUF2141	Family	11	108	112	81.2	4.3e-23	1	No_clan	NA	DUF2141	Uncharacterized protein conserved in bacteria (DUF2141)
maker-Scaffold_10386|length2934-exonerate_protein2genome-gene-0.1-mRNA-1	50	190	50	201	PF00270.27	DEAD	Domain	1	151	176	46.7	2.7e-12	1	CL0023	P-loop_NTPase	DEAD	DEAD/DEAH box helicase
maker-Scaffold_2720|length1521-exonerate_protein2genome-gene-0.0-mRNA-1	84	382	78	383	PF01619.16	Pro_dh	Family	8	291	292	284	1.3e-84	1	CL0086	FAD_oxidored	Pro_dh	Proline dehydrogenase
maker-Scaffold_47544|length1691-exonerate_protein2genome-gene-0.0-mRNA-1	1	36	1	36	PF00126.25	HTH_1	Domain	25	60	60	39.1	4.8e-10	1	CL0123	HTH	HTH_1	Bacterial regulatory helix-turn-helix protein, lysR family
maker-Scaffold_47544|length1691-exonerate_protein2genome-gene-0.0-mRNA-1	62	271	60	274	PF03466.18	LysR_substrate	Family	3	206	209	111.9	2.4e-32	1	CL0177	PBP	LysR_substrate	LysR substrate binding domain
maker-Scaffold_46695|length1086-exonerate_protein2genome-gene-0.0-mRNA-1	2	87	1	87	PF05299.10	Peptidase_M61	Family	34	118	118	70.2	1.7e-19	1	CL0126	Peptidase_MA	Peptidase_M61	M61 glycyl aminopeptidase
maker-Scaffold_9186|length4708-exonerate_protein2genome-gene-0.3-mRNA-1	1	239	1	239	PF03372.21	Exo_endo_phos	Domain	1	113	113	46.8	2.7e-12	1	CL0530	DNase_I-like	Exo_endo_phos	Endonuclease/Exonuclease/phosphatase family
maker-Scaffold_6684|length1265-exonerate_protein2genome-gene-0.0-mRNA-1	12	302	2	309	PF01546.26	Peptidase_M20	Family	28	200	207	52.6	4.3e-14	1	CL0035	Peptidase_MH	Peptidase_M20	Peptidase family M20/M25/M40
maker-Scaffold_6684|length1265-exonerate_protein2genome-gene-0.0-mRNA-1	93	211	93	213	PF07687.12	M20_dimer	Domain	1	107	109	48.8	5e-13	1	No_clan	NA	M20_dimer	Peptidase dimerisation domain
maker-Scaffold_33167|length2629-exonerate_protein2genome-gene-0.2-mRNA-1	35	150	34	150	PF01814.21	Hemerythrin	Domain	2	131	131	59.8	3.8e-16	1	No_clan	NA	Hemerythrin	Hemerythrin HHE cation binding domain
maker-Scaffold_34753|length5118-exonerate_protein2genome-gene-0.3-mRNA-1	65	155	64	180	PF02225.20	PA	Family	2	73	93	34.5	1.5e-08	1	No_clan	NA	PA	PA domain
maker-Scaffold_34753|length5118-exonerate_protein2genome-gene-0.3-mRNA-1	232	439	232	451	PF04389.15	Peptidase_M28	Family	1	186	198	155.1	1.7e-45	1	CL0035	Peptidase_MH	Peptidase_M28	Peptidase family M28
maker-Scaffold_17183|length1293-exonerate_protein2genome-gene-0.1-mRNA-1	77	130	76	131	PF00196.17	GerE	Domain	3	56	57	33.3	2.3e-08	1	CL0123	HTH	GerE	Bacterial regulatory proteins, luxR family
maker-Scaffold_41055|length18407-exonerate_protein2genome-gene-0.5-mRNA-1	5	185	4	187	PF12852.5	Cupin_6	Domain	2	182	184	40.4	2.2e-10	1	CL0029	Cupin	Cupin_6	Cupin
maker-Scaffold_41055|length18407-exonerate_protein2genome-gene-0.5-mRNA-1	224	302	224	303	PF12833.5	HTH_18	Domain	1	80	81	79.5	1.5e-22	1	CL0123	HTH	HTH_18	Helix-turn-helix domain
maker-Scaffold_11118|length2789-exonerate_protein2genome-gene-0.1-mRNA-1	55	257	54	257	PF00889.17	EF_TS	Family	2	207	208	209.8	2.9e-62	1	No_clan	NA	EF_TS	Elongation factor TS
maker-Scaffold_45803|length1555-exonerate_protein2genome-gene-0.0-mRNA-1	5	192	1	193	PF00384.20	Molybdopterin	Family	243	431	432	103.4	1.2e-29	1	No_clan	NA	Molybdopterin	Molybdopterin oxidoreductase
maker-Scaffold_45803|length1555-exonerate_protein2genome-gene-0.0-mRNA-1	309	424	309	425	PF01568.19	Molydop_binding	Domain	1	110	111	82.1	2.5e-23	1	CL0332	AcetylDC-like	Molydop_binding	Molydopterin dinucleotide binding domain
maker-Scaffold_44729|length1269-exonerate_protein2genome-gene-0.1-mRNA-1	1	128	1	131	PF03641.12	Lysine_decarbox	Family	1	129	132	109.2	1.4e-31	1	CL0349	DprA	Lysine_decarbox	Possible lysine decarboxylase
maker-Scaffold_25299|length1604-exonerate_protein2genome-gene-0.2-mRNA-1	1	53	1	54	PF13487.4	HD_5	Domain	11	63	64	65.5	3.4e-18	1	CL0237	HD_PDEase	HD_5	HD domain
maker-Scaffold_41055|length18407-exonerate_protein2genome-gene-0.1-mRNA-1	32	86	26	119	PF13899.4	Thioredoxin_7	Domain	9	64	82	33	4.6e-08	1	CL0172	Thioredoxin	Thioredoxin_7	Thioredoxin-like
maker-Scaffold_14471|length63968-exonerate_protein2genome-gene-0.103-mRNA-1	2	127	2	131	PF01850.19	PIN	Domain	1	117	122	43.9	2.7e-11	1	CL0280	PIN	PIN	PIN domain
maker-Scaffold_18940|length1145-exonerate_protein2genome-gene-0.0-mRNA-1	4	119	1	120	PF01475.17	FUR	Family	4	119	120	93.3	1e-26	1	CL0123	HTH	FUR	Ferric uptake regulator family
maker-Scaffold_5427|length1190-exonerate_protein2genome-gene-0.0-mRNA-1	4	167	3	168	PF01923.16	Cob_adeno_trans	Domain	2	163	164	195.5	5.9e-58	1	CL0601	NA	Cob_adeno_trans	Cobalamin adenosyltransferase
maker-Scaffold_15063|length1653-exonerate_protein2genome-gene-0.0-mRNA-1	7	154	7	156	PF13420.5	Acetyltransf_4	Domain	2	151	153	55.7	6e-15	1	CL0257	Acetyltrans	Acetyltransf_4	Acetyltransferase (GNAT) domain
maker-Scaffold_26667|length4613-exonerate_protein2genome-gene-0.2-mRNA-1	1	91	1	93	PF00586.22	AIRS	Domain	16	92	94	57.7	1.3e-15	1	No_clan	NA	AIRS	AIR synthase related protein, N-terminal domain
maker-Scaffold_26667|length4613-exonerate_protein2genome-gene-0.2-mRNA-1	103	207	103	233	PF02769.20	AIRS_C	Domain	1	114	156	46.7	3.2e-12	1	No_clan	NA	AIRS_C	AIR synthase related protein, C-terminal domain
maker-Scaffold_30829|length6559-exonerate_protein2genome-gene-0.0-mRNA-1	22	115	22	115	PF07679.14	I-set	Domain	1	90	90	55	5.7e-15	1	CL0011	Ig	I-set	Immunoglobulin I-set domain
maker-Scaffold_30829|length6559-exonerate_protein2genome-gene-0.0-mRNA-1	462	551	462	551	PF07679.14	I-set	Domain	1	90	90	58.8	3.8e-16	1	CL0011	Ig	I-set	Immunoglobulin I-set domain
maker-Scaffold_30829|length6559-exonerate_protein2genome-gene-0.0-mRNA-1	680	766	676	766	PF07679.14	I-set	Domain	4	90	90	76.3	1.3e-21	1	CL0011	Ig	I-set	Immunoglobulin I-set domain
maker-Scaffold_30829|length6559-exonerate_protein2genome-gene-0.0-mRNA-1	1701	1789	1701	1790	PF07679.14	I-set	Domain	1	89	90	57	1.4e-15	1	CL0011	Ig	I-set	Immunoglobulin I-set domain
maker-Scaffold_30829|length6559-exonerate_protein2genome-gene-0.0-mRNA-1	1898	1985	1898	1988	PF07679.14	I-set	Domain	1	87	90	56.9	1.4e-15	1	CL0011	Ig	I-set	Immunoglobulin I-set domain
maker-Scaffold_30829|length6559-exonerate_protein2genome-gene-0.0-mRNA-1	2032	2120	2032	2121	PF07679.14	I-set	Domain	1	89	90	60.5	1.1e-16	1	CL0011	Ig	I-set	Immunoglobulin I-set domain
maker-Scaffold_33161|length8770-exonerate_protein2genome-gene-0.6-mRNA-1	16	139	16	140	PF02308.14	MgtC	Family	1	120	121	106	1.4e-30	1	No_clan	NA	MgtC	MgtC family
maker-Scaffold_27410|length1769-exonerate_protein2genome-gene-0.0-mRNA-1	20	258	18	261	PF13379.4	NMT1_2	Family	3	250	253	118.6	3.4e-34	1	CL0177	PBP	NMT1_2	NMT1-like family
maker-Scaffold_35176|length1126-exonerate_protein2genome-gene-0.0-mRNA-1	228	316	227	319	PF14667.4	Polysacc_synt_C	Family	2	87	142	32.7	6e-08	1	CL0222	MviN_MATE	Polysacc_synt_C	Polysaccharide biosynthesis C-terminal domain
maker-Scaffold_33937|length1148-exonerate_protein2genome-gene-0.0-mRNA-1	137	329	137	330	PF02397.14	Bac_transf	Family	1	152	153	176.1	3.5e-52	1	No_clan	NA	Bac_transf	Bacterial sugar transferase
maker-Scaffold_42159|length2030-exonerate_protein2genome-gene-0.1-mRNA-1	13	128	8	129	PF02657.13	SufE	Family	6	121	122	117	3.8e-34	1	CL0233	SufE_NifU	SufE	Fe-S metabolism associated domain
maker-Scaffold_23479|length1698-exonerate_protein2genome-gene-0.1-mRNA-1	15	153	14	154	PF10029.7	DUF2271	Domain	2	135	136	143	3.7e-42	1	CL0159	E-set	DUF2271	Predicted periplasmic protein (DUF2271)
maker-Scaffold_47110|length1337-exonerate_protein2genome-gene-0.1-mRNA-1	6	82	1	83	PF02738.16	Ald_Xan_dh_C2	Domain	466	543	544	38	6.4e-10	1	No_clan	NA	Ald_Xan_dh_C2	Molybdopterin-binding domain of aldehyde dehydrogenase
maker-Scaffold_26645|length13407-exonerate_protein2genome-gene-0.3-mRNA-1	3	62	3	62	PF00126.25	HTH_1	Domain	1	60	60	76.9	7.7e-22	1	CL0123	HTH	HTH_1	Bacterial regulatory helix-turn-helix protein, lysR family
maker-Scaffold_26645|length13407-exonerate_protein2genome-gene-0.3-mRNA-1	88	289	86	290	PF03466.18	LysR_substrate	Family	3	208	209	156.1	7.2e-46	1	CL0177	PBP	LysR_substrate	LysR substrate binding domain
maker-Scaffold_30434|length1510-exonerate_protein2genome-gene-0.0-mRNA-1	5	113	5	117	PF00072.22	Response_reg	Domain	1	108	112	96.2	1.1e-27	1	CL0304	CheY	Response_reg	Response regulator receiver domain
maker-Scaffold_30434|length1510-exonerate_protein2genome-gene-0.0-mRNA-1	143	304	142	305	PF00158.24	Sigma54_activat	Domain	2	167	168	171.1	1.4e-50	1	CL0023	P-loop_NTPase	Sigma54_activat	Sigma-54 interaction domain
maker-Scaffold_30434|length1510-exonerate_protein2genome-gene-0.0-mRNA-1	411	449	410	451	PF02954.17	HTH_8	Domain	2	40	42	35	8.5e-09	1	CL0123	HTH	HTH_8	Bacterial regulatory protein, Fis family
maker-Scaffold_26645|length13407-exonerate_protein2genome-gene-0.2-mRNA-1	4	342	4	342	PF03595.15	SLAC1	Family	1	309	309	270.1	2.3e-80	1	No_clan	NA	SLAC1	Voltage-dependent anion channel
maker-Scaffold_6798|length1421-exonerate_protein2genome-gene-0.0-mRNA-1	6	238	6	238	PF03740.11	PdxJ	Domain	1	234	234	324.3	2.9e-97	1	CL0036	TIM_barrel	PdxJ	Pyridoxal phosphate biosynthesis protein PdxJ
maker-Scaffold_47529|length2024-exonerate_protein2genome-gene-0.0-mRNA-1	1	62	1	64	PF02518.24	HATPase_c	Domain	48	109	111	43.2	4.4e-11	1	CL0025	His_Kinase_A	HATPase_c	Histidine kinase-, DNA gyrase B-, and HSP90-like ATPase
maker-Scaffold_47529|length2024-exonerate_protein2genome-gene-0.0-mRNA-1	88	197	88	201	PF00072.22	Response_reg	Domain	1	108	112	61.4	7.3e-17	1	CL0304	CheY	Response_reg	Response regulator receiver domain
maker-Scaffold_33454|length2079-exonerate_protein2genome-gene-0.0-mRNA-1	75	163	74	163	PF08447.10	PAS_3	Domain	3	89	89	55.1	6.5e-15	1	CL0183	PAS_Fold	PAS_3	PAS fold
maker-Scaffold_33454|length2079-exonerate_protein2genome-gene-0.0-mRNA-1	180	286	180	286	PF08448.8	PAS_4	Domain	1	110	110	38	1.5e-09	1	CL0183	PAS_Fold	PAS_4	PAS fold
maker-Scaffold_33454|length2079-exonerate_protein2genome-gene-0.0-mRNA-1	302	412	297	412	PF00989.23	PAS	Domain	7	113	113	41.4	1e-10	1	CL0183	PAS_Fold	PAS	PAS fold
maker-Scaffold_33454|length2079-exonerate_protein2genome-gene-0.0-mRNA-1	426	568	426	569	PF00990.19	GGDEF	Domain	1	146	161	132.8	8.5e-39	1	CL0276	Nucleot_cyclase	GGDEF	GGDEF domain
maker-Scaffold_21434|length9356-exonerate_protein2genome-gene-0.12-mRNA-1	3	299	1	299	PF07992.12	Pyr_redox_2	Domain	19	292	292	155.7	1.3e-45	1	CL0063	NADP_Rossmann	Pyr_redox_2	Pyridine nucleotide-disulphide oxidoreductase
maker-Scaffold_21434|length9356-exonerate_protein2genome-gene-0.12-mRNA-1	319	422	319	427	PF02852.20	Pyr_redox_dim	Domain	1	104	110	82.3	2.6e-23	1	CL0608	NA	Pyr_redox_dim	Pyridine nucleotide-disulphide oxidoreductase, dimerisation domain
maker-Scaffold_38636|length1287-exonerate_protein2genome-gene-0.0-mRNA-1	222	298	220	307	PF01882.16	DUF58	Family	3	80	86	35.4	9.1e-09	1	CL0128	vWA-like	DUF58	Protein of unknown function DUF58
maker-Scaffold_23667|length7776-exonerate_protein2genome-gene-0.2-mRNA-1	108	398	107	406	PF00361.18	Proton_antipo_M	Family	2	287	293	120.7	6.3e-35	1	CL0425	ComplexI-N	Oxidored_q1	NADH-Ubiquinone/plastoquinone (complex I), various chains
maker-Scaffold_26012|length3122-exonerate_protein2genome-gene-0.0-mRNA-1	4	63	4	63	PF00126.25	HTH_1	Domain	1	60	60	73	1.2e-20	1	CL0123	HTH	HTH_1	Bacterial regulatory helix-turn-helix protein, lysR family
maker-Scaffold_26012|length3122-exonerate_protein2genome-gene-0.0-mRNA-1	88	295	87	296	PF03466.18	LysR_substrate	Family	2	208	209	153	6.3e-45	1	CL0177	PBP	LysR_substrate	LysR substrate binding domain
maker-Scaffold_43317|length1137-exonerate_protein2genome-gene-0.0-mRNA-1	122	317	104	318	PF00015.19	MCPsignal	Family	10	206	207	112.6	1.9e-32	1	No_clan	NA	MCPsignal	Methyl-accepting chemotaxis protein (MCP) signalling domain
maker-Scaffold_38974|length19669-exonerate_protein2genome-gene-0.19-mRNA-1	16	321	16	322	PF06834.9	TraU	Family	1	305	306	374.5	3.3e-112	1	No_clan	NA	TraU	TraU protein
maker-Scaffold_9448|length1639-exonerate_protein2genome-gene-0.1-mRNA-1	17	164	16	164	PF02775.19	TPP_enzyme_C	Domain	2	153	153	96.7	1e-27	1	CL0254	THDP-binding	TPP_enzyme_C	Thiamine pyrophosphate enzyme, C-terminal TPP binding domain
maker-Scaffold_35574|length31732-exonerate_protein2genome-gene-0.44-mRNA-1	19	181	3	205	PF01507.17	PAPS_reduct	Family	27	159	174	35.2	1.1e-08	1	CL0039	HUP	PAPS_reduct	Phosphoadenosine phosphosulfate reductase family
maker-Scaffold_47700|length1493-exonerate_protein2genome-gene-0.0-mRNA-1	2	60	1	61	PF02518.24	HATPase_c	Domain	53	110	111	56.2	4.2e-15	1	CL0025	His_Kinase_A	HATPase_c	Histidine kinase-, DNA gyrase B-, and HSP90-like ATPase
maker-Scaffold_47700|length1493-exonerate_protein2genome-gene-0.0-mRNA-1	88	159	88	163	PF00072.22	Response_reg	Domain	1	70	112	49.6	3.5e-13	1	CL0304	CheY	Response_reg	Response regulator receiver domain
maker-Scaffold_3566|length3223-exonerate_protein2genome-gene-0.1-mRNA-1	91	166	85	169	PF02790.13	COX2_TM	Family	9	85	89	33.6	2.9e-08	1	No_clan	NA	COX2_TM	Cytochrome C oxidase subunit II, transmembrane domain
maker-Scaffold_3566|length3223-exonerate_protein2genome-gene-0.1-mRNA-1	183	322	183	323	PF00116.18	COX2	Domain	1	119	120	24.8	1.4e-05	1	CL0026	CU_oxidase	COX2	Cytochrome C oxidase subunit II, periplasmic domain
maker-Scaffold_25040|length2506-exonerate_protein2genome-gene-0.0-mRNA-1	94	198	73	201	PF09411.8	PagL	Family	4	93	96	37.6	1.7e-09	1	CL0193	MBB	PagL	Lipid A 3-O-deacylase (PagL)
maker-Scaffold_4027|length2666-exonerate_protein2genome-gene-0.0-mRNA-1	9	384	7	391	PF01041.15	DegT_DnrJ_EryC1	Domain	4	353	360	299.9	2.6e-89	1	CL0061	PLP_aminotran	DegT_DnrJ_EryC1	DegT/DnrJ/EryC1/StrS aminotransferase family
maker-Scaffold_22749|length6510-exonerate_protein2genome-gene-0.9-mRNA-1	2	134	1	136	PF00885.17	DMRL_synthase	Domain	2	139	141	148.3	1.1e-43	1	No_clan	NA	DMRL_synthase	6,7-dimethyl-8-ribityllumazine synthase
maker-Scaffold_35947|length1023-exonerate_protein2genome-gene-0.0-mRNA-1	53	134	53	134	PF08545.8	ACP_syn_III	Domain	1	80	80	100.9	2.4e-29	1	CL0046	Thiolase	ACP_syn_III	3-Oxoacyl-[acyl-carrier-protein (ACP)] synthase III
maker-Scaffold_35947|length1023-exonerate_protein2genome-gene-0.0-mRNA-1	205	294	205	294	PF08541.8	ACP_syn_III_C	Domain	1	90	90	116.7	3.5e-34	1	CL0046	Thiolase	ACP_syn_III_C	3-Oxoacyl-[acyl-carrier-protein (ACP)] synthase III C terminal
maker-Scaffold_36574|length2622-exonerate_protein2genome-gene-0.0-mRNA-1	4	137	4	138	PF00578.19	AhpC-TSA	Domain	1	123	124	96.7	7.9e-28	1	CL0172	Thioredoxin	AhpC-TSA	AhpC/TSA family
maker-Scaffold_36778|length1210-exonerate_protein2genome-gene-0.0-mRNA-1	1	36	1	52	PF01055.24	Glyco_hydro_31	Family	352	387	435	31.3	1.1e-07	1	CL0058	Glyco_hydro_tim	Glyco_hydro_31	Glycosyl hydrolases family 31
maker-Scaffold_36778|length1210-exonerate_protein2genome-gene-0.0-mRNA-1	58	191	58	197	PF07691.10	PA14	Domain	1	139	146	95.8	1.7e-27	1	CL0301	PA14	PA14	PA14 domain
maker-Scaffold_36778|length1210-exonerate_protein2genome-gene-0.0-mRNA-1	203	248	192	248	PF01055.24	Glyco_hydro_31	Family	390	435	435	34	1.7e-08	1	CL0058	Glyco_hydro_tim	Glyco_hydro_31	Glycosyl hydrolases family 31
maker-Scaffold_36778|length1210-exonerate_protein2genome-gene-0.0-mRNA-1	266	331	264	333	PF17137.2	DUF5110	Family	3	70	72	69.7	1.7e-19	1	No_clan	NA	NA	NA
maker-Scaffold_27395|length1884-exonerate_protein2genome-gene-0.0-mRNA-1	1	332	1	332	PF05474.9	Semenogelin	Family	1	332	582	655.2	8.4e-197	1	No_clan	NA	Semenogelin	Semenogelin
maker-Scaffold_27395|length1884-exonerate_protein2genome-gene-0.0-mRNA-1	313	461	312	462	PF05474.9	Semenogelin	Family	433	581	582	194.9	2e-57	1	No_clan	NA	Semenogelin	Semenogelin
maker-Scaffold_25946|length3614-exonerate_protein2genome-gene-0.2-mRNA-1	35	179	35	181	PF03358.13	FMN_red	Domain	1	153	155	84.1	7.5e-24	1	CL0042	Flavoprotein	FMN_red	NADPH-dependent FMN reductase
maker-Scaffold_3558|length2340-exonerate_protein2genome-gene-0.1-mRNA-1	1	117	1	118	PF00694.17	Aconitase_C	Domain	1	130	131	95	4.1e-27	1	CL0364	Leu-IlvD	Aconitase_C	Aconitase C-terminal domain
maker-Scaffold_23000|length1121-exonerate_protein2genome-gene-0.0-mRNA-1	122	231	122	231	PF00877.17	NLPC_P60	Family	1	105	105	98.3	2e-28	1	CL0125	Peptidase_CA	NLPC_P60	NlpC/P60 family
maker-Scaffold_24797|length1971-exonerate_protein2genome-gene-0.0-mRNA-1	269	309	267	324	PF13188.5	PAS_8	Domain	3	42	67	29.1	6.3e-07	1	CL0183	PAS_Fold	PAS_8	PAS domain
maker-Scaffold_35889|length1033-exonerate_protein2genome-gene-0.0-mRNA-1	4	134	2	138	PF00156.25	Pribosyltran	Domain	17	152	159	66.2	2.1e-18	1	CL0533	PRTase-like	Pribosyltran	Phosphoribosyl transferase domain
maker-Scaffold_4984|length1088-exonerate_protein2genome-gene-0.0-mRNA-1	5	97	1	102	PF00394.20	Cu-oxidase	Domain	55	154	159	76.3	2.6e-21	1	CL0026	CU_oxidase	Cu-oxidase	Multicopper oxidase
maker-Scaffold_4984|length1088-exonerate_protein2genome-gene-0.0-mRNA-1	199	313	195	314	PF07731.12	Cu-oxidase_2	Domain	5	133	137	86.1	1.6e-24	1	CL0026	CU_oxidase	Cu-oxidase_2	Multicopper oxidase
maker-Scaffold_23182|length1434-exonerate_protein2genome-gene-0.0-mRNA-1	5	215	4	218	PF12850.5	Metallophos_2	Domain	2	162	165	85.6	4e-24	1	CL0163	Calcineurin	Metallophos_2	Calcineurin-like phosphoesterase superfamily domain
maker-Scaffold_38417|length29877-exonerate_protein2genome-gene-0.43-mRNA-1	21	97	13	111	PF00872.16	Transposase_mut	Family	11	87	381	67.3	9.8e-19	1	CL0219	RNase_H	Transposase_mut	Transposase, Mutator family
maker-Scaffold_11036|length1665-exonerate_protein2genome-gene-0.1-mRNA-1	55	154	50	154	PF01841.17	Transglut_core	Family	6	113	113	63.8	1.7e-17	1	CL0125	Peptidase_CA	Transglut_core	Transglutaminase-like superfamily
maker-Scaffold_31587|length1925-exonerate_protein2genome-gene-0.0-mRNA-1	38	169	37	170	PF01380.20	SIS	Domain	2	131	132	99.7	9.5e-29	1	CL0067	SIS	SIS	SIS domain
maker-Scaffold_31587|length1925-exonerate_protein2genome-gene-0.0-mRNA-1	208	254	199	256	PF00571.26	CBS	Domain	9	55	57	27	4.1e-06	1	No_clan	NA	CBS	CBS domain
maker-Scaffold_31587|length1925-exonerate_protein2genome-gene-0.0-mRNA-1	265	316	265	318	PF00571.26	CBS	Domain	1	53	57	41.1	1.7e-10	1	No_clan	NA	CBS	CBS domain
maker-Scaffold_7194|length3178-exonerate_protein2genome-gene-0.0-mRNA-1	18	308	13	468	PF00171.20	Aldedh	Family	7	276	462	160.3	5.2e-47	1	CL0099	ALDH-like	Aldedh	Aldehyde dehydrogenase family
maker-Scaffold_14471|length63968-exonerate_protein2genome-gene-0.77-mRNA-1	6	121	6	123	PF08401.9	DUF1738	Family	1	126	128	82	3.4e-23	1	No_clan	NA	DUF1738	Domain of unknown function (DUF1738)
maker-Scaffold_19755|length1362-exonerate_protein2genome-gene-0.3-mRNA-1	25	126	25	126	PF04234.10	CopC	Domain	1	92	92	79.9	1.9e-22	1	CL0159	E-set	CopC	CopC domain
maker-Scaffold_29304|length2006-exonerate_protein2genome-gene-0.0-mRNA-1	5	134	3	137	PF16242.3	Pyrid_ox_like	Domain	3	131	149	89.4	1.5e-25	1	CL0336	NA	NA	NA
maker-Scaffold_11221|length2870-exonerate_protein2genome-gene-0.2-mRNA-1	1	84	1	86	PF01895.17	PhoU	Domain	4	87	89	63	2.4e-17	1	CL0297	PhoU	PhoU	PhoU domain
maker-Scaffold_11221|length2870-exonerate_protein2genome-gene-0.2-mRNA-1	101	186	101	186	PF01895.17	PhoU	Domain	1	89	89	60.6	1.3e-16	1	CL0297	PhoU	PhoU	PhoU domain
maker-Scaffold_4882|length1030-exonerate_protein2genome-gene-0.0-mRNA-1	1	181	1	181	PF10023.7	Aminopep	Family	142	322	322	174.7	2.6e-51	1	CL0172	NA	DUF2265	Predicted aminopeptidase (DUF2265)
maker-Scaffold_19438|length1198-exonerate_protein2genome-gene-0.0-mRNA-1	6	186	6	186	PF13419.4	HAD_2	Family	1	178	178	95.9	2.6e-27	1	CL0137	HAD	HAD_2	Haloacid dehalogenase-like hydrolase
maker-Scaffold_48335|length6759-exonerate_protein2genome-gene-0.13-mRNA-1	25	94	25	94	PF04214.11	DUF411	Family	1	69	69	89.8	7.3e-26	1	No_clan	NA	DUF411	Protein of unknown function, DUF
maker-Scaffold_25409|length3970-exonerate_protein2genome-gene-0.5-mRNA-1	4	70	4	70	PF03840.12	SecG	Family	1	70	70	67.8	5.8e-19	1	No_clan	NA	SecG	Preprotein translocase SecG subunit
maker-Scaffold_35192|length1659-exonerate_protein2genome-gene-0.0-mRNA-1	14	404	14	415	PF00496.20	SBP_bac_5	Domain	1	363	377	274.9	8.8e-82	1	CL0177	PBP	SBP_bac_5	Bacterial extracellular solute-binding proteins, family 5 Middle
maker-Scaffold_15953|length1657-exonerate_protein2genome-gene-0.1-mRNA-1	144	273	143	277	PF00892.18	EamA	Family	2	133	137	54.5	1.2e-14	1	CL0184	DMT	EamA	EamA-like transporter family
maker-Scaffold_17878|length2563-exonerate_protein2genome-gene-0.1-mRNA-1	37	152	35	153	PF03968.12	OstA	Family	4	112	113	81.1	5.9e-23	1	CL0259	OstA	OstA	OstA-like protein
maker-Scaffold_16180|length69425194-exonerate_protein2genome-gene-670.5-mRNA-1	191	217	175	232	PF15317.4	Lbh	Family	55	81	101	40	5.1e-10	1	No_clan	NA	Lbh	Cardiac transcription factor regulator, Developmental protein
maker-Scaffold_17409|length2369-exonerate_protein2genome-gene-0.2-mRNA-1	7	255	7	255	PF03372.21	Exo_endo_phos	Domain	1	113	113	49.9	3e-13	1	CL0530	DNase_I-like	Exo_endo_phos	Endonuclease/Exonuclease/phosphatase family
maker-Scaffold_6441|length28930-exonerate_protein2genome-gene-0.11-mRNA-1	276	512	275	512	PF00005.25	ABC_tran	Domain	2	137	137	33.4	5.1e-08	1	CL0023	P-loop_NTPase	ABC_tran	ABC transporter
maker-Scaffold_6984|length10590-exonerate_protein2genome-gene-0.1-mRNA-1	1	76	1	80	PF00216.19	Bac_DNA_binding	Domain	1	76	90	73.9	7.9e-21	1	CL0548	IHF-likeDNA-bdg	Bac_DNA_binding	Bacterial DNA-binding protein
maker-Scaffold_17866|length2664-exonerate_protein2genome-gene-0.0-mRNA-1	9	207	9	209	PF01261.22	AP_endonuc_2	Domain	1	208	210	73	2e-20	1	CL0036	TIM_barrel	AP_endonuc_2	Xylose isomerase-like TIM barrel
maker-Scaffold_33767|length2124-exonerate_protein2genome-gene-0.0-mRNA-1	87	149	74	163	PF00561.18	Abhydrolase_1	Domain	64	124	256	28.8	7.9e-07	1	CL0028	AB_hydrolase	Abhydrolase_1	alpha/beta hydrolase fold
maker-Scaffold_28610|length1673-exonerate_protein2genome-gene-0.0-mRNA-1	17	60	3	62	PF04542.12	Sigma70_r2	Domain	23	68	71	37	1.9e-09	1	CL0123	HTH	Sigma70_r2	Sigma-70 region 2
maker-Scaffold_28610|length1673-exonerate_protein2genome-gene-0.0-mRNA-1	96	147	94	147	PF08281.10	Sigma70_r4_2	Domain	3	54	54	26.3	3.9e-06	1	CL0123	HTH	Sigma70_r4_2	Sigma-70, region 4
maker-Scaffold_20720|length1105-exonerate_protein2genome-gene-0.0-mRNA-1	21	247	21	248	PF13531.4	SBP_bac_11	Family	1	229	230	152.1	1.8e-44	1	CL0177	PBP	SBP_bac_11	Bacterial extracellular solute-binding protein
maker-Scaffold_39786|length1353-exonerate_protein2genome-gene-0.0-mRNA-1	8	118	6	145	PF04364.11	DNA_pol3_chi	Family	3	109	132	71.1	8.6e-20	1	No_clan	NA	DNA_pol3_chi	DNA polymerase III chi subunit, HolC
maker-Scaffold_41484|length2163-exonerate_protein2genome-gene-0.0-mRNA-1	5	162	4	162	PF03453.15	MoeA_N	Family	2	115	115	107.2	4.4e-31	1	No_clan	NA	MoeA_N	MoeA N-terminal region (domain I and II)
maker-Scaffold_41484|length2163-exonerate_protein2genome-gene-0.0-mRNA-1	175	308	175	311	PF00994.22	MoCF_biosynth	Domain	1	141	144	73.2	1.5e-20	1	No_clan	NA	MoCF_biosynth	Probable molybdopterin binding domain
maker-Scaffold_41484|length2163-exonerate_protein2genome-gene-0.0-mRNA-1	324	391	324	391	PF03454.13	MoeA_C	Domain	1	72	72	48.8	5.4e-13	1	No_clan	NA	MoeA_C	MoeA C-terminal region (domain IV)
maker-Scaffold_30451|length1613-exonerate_protein2genome-gene-0.1-mRNA-1	60	385	31	386	PF00155.19	Aminotran_1_2	Domain	38	362	363	115.8	2.2e-33	1	CL0061	PLP_aminotran	Aminotran_1_2	Aminotransferase class I and II
maker-Scaffold_42071|length2818-exonerate_protein2genome-gene-0.0-mRNA-1	639	799	628	801	PF00326.19	Peptidase_S9	Domain	43	210	212	92.1	3.1e-26	1	CL0028	AB_hydrolase	Peptidase_S9	Prolyl oligopeptidase family
maker-Scaffold_47837|length1679-exonerate_protein2genome-gene-0.0-mRNA-1	45	113	42	113	PF13442.4	Cytochrome_CBB3	Domain	4	67	67	49.5	3.5e-13	1	CL0318	Cytochrome-c	Cytochrome_CBB3	Cytochrome C oxidase, cbb3-type, subunit III
maker-Scaffold_8597|length1699-exonerate_protein2genome-gene-0.0-mRNA-1	122	329	102	333	PF01636.21	APH	Family	21	239	240	41.9	1e-10	1	CL0016	PKinase	APH	Phosphotransferase enzyme family
maker-Scaffold_39429|length1195-exonerate_protein2genome-gene-0.0-mRNA-1	1	181	1	181	PF00265.16	TK	Family	10	177	177	159.7	6e-47	1	CL0023	P-loop_NTPase	TK	Thymidine kinase
maker-Scaffold_1696|length1251-exonerate_protein2genome-gene-0.0-mRNA-1	33	99	32	101	PF14684.4	Tricorn_C1	Domain	2	68	70	85.6	1.6e-24	1	No_clan	NA	Tricorn_C1	Tricorn protease C1 domain
maker-Scaffold_1696|length1251-exonerate_protein2genome-gene-0.0-mRNA-1	222	376	221	376	PF03572.16	Peptidase_S41	Family	2	166	166	76	2.2e-21	1	CL0127	ClpP_crotonase	Peptidase_S41	Peptidase family S41
maker-Scaffold_33161|length8770-exonerate_protein2genome-gene-0.0-mRNA-1	10	128	10	128	PF08401.9	DUF1738	Family	1	128	128	129	9.9e-38	1	No_clan	NA	DUF1738	Domain of unknown function (DUF1738)
maker-Scaffold_27352|length5901-exonerate_protein2genome-gene-0.6-mRNA-1	76	126	65	127	PF03713.11	DUF305	Domain	100	152	152	45.2	9.3e-12	1	CL0044	Ferritin	DUF305	Domain of unknown function (DUF305)
maker-Scaffold_27439|length67275892-exonerate_protein2genome-gene-552.3-mRNA-1	2	193	2	193	PF15826.3	PUMA	Family	1	189	189	314.6	2.5e-94	1	No_clan	NA	NA	NA
maker-Scaffold_5703|length1118-exonerate_protein2genome-gene-0.0-mRNA-1	61	318	45	318	PF06986.9	TraN	Family	50	240	240	91	8.3e-26	1	No_clan	NA	TraN	Type-1V conjugative transfer system mating pair stabilisation
maker-Scaffold_8340|length1266-exonerate_protein2genome-gene-0.0-mRNA-1	61	228	61	235	PF04055.19	Radical_SAM	Domain	1	161	167	65.6	6.4e-18	1	CL0036	NA	Radical_SAM	Radical SAM superfamily
maker-Scaffold_26376|length1200-exonerate_protein2genome-gene-0.1-mRNA-1	73	186	73	188	PF02254.16	TrkA_N	Domain	1	114	116	79.8	1.6e-22	1	CL0063	NADP_Rossmann	TrkA_N	TrkA-N domain
maker-Scaffold_8849|length3690-exonerate_protein2genome-gene-0.2-mRNA-1	18	81	16	97	PF02470.18	MlaD	Family	3	66	81	39.1	6.3e-10	1	No_clan	NA	MCE	mce related protein
maker-Scaffold_5326|length1307-exonerate_protein2genome-gene-0.0-mRNA-1	16	110	2	110	PF00696.26	AA_kinase	Family	134	241	241	69.9	2.1e-19	1	No_clan	NA	AA_kinase	Amino acid kinase family
maker-Scaffold_29157|length5976-exonerate_protein2genome-gene-0.1-mRNA-1	52	153	50	160	PF07715.13	Plug	Domain	4	102	108	59.4	4e-16	1	No_clan	Ubiquitin	Plug	TonB-dependent Receptor Plug Domain
maker-Scaffold_29157|length5976-exonerate_protein2genome-gene-0.1-mRNA-1	377	817	362	823	PF00593.22	TonB_dep_Rec	Family	20	452	461	91.6	8.8e-26	1	CL0193	MBB	TonB_dep_Rec	TonB dependent receptor
maker-Scaffold_39404|length1515-exonerate_protein2genome-gene-0.0-mRNA-1	73	323	72	324	PF01761.18	DHQ_synthase	Domain	2	261	262	262.9	2.3e-78	1	CL0224	DHQS	DHQ_synthase	3-dehydroquinate synthase
maker-Scaffold_40446|length4661-exonerate_protein2genome-gene-0.2-mRNA-1	13	297	13	297	PF07690.14	MFS_1	Family	1	292	353	69.5	2.1e-19	1	CL0015	MFS	MFS_1	Major Facilitator Superfamily
maker-Scaffold_43131|length1058-exonerate_protein2genome-gene-0.1-mRNA-1	1	111	1	113	PF02472.14	ExbD	Family	30	126	130	34.7	1.5e-08	1	No_clan	NA	ExbD	Biopolymer transport protein ExbD/TolR
maker-Scaffold_38654|length1515-exonerate_protein2genome-gene-0.0-mRNA-1	3	92	1	93	PF11196.6	DUF2834	Family	4	95	96	62.9	2.4e-17	1	No_clan	NA	DUF2834	Protein of unknown function (DUF2834)
maker-Scaffold_11189|length1800-exonerate_protein2genome-gene-0.1-mRNA-1	38	82	36	83	PF01022.18	HTH_5	Domain	3	46	47	41	1.2e-10	1	CL0123	HTH	HTH_5	Bacterial regulatory protein, arsR family
maker-Scaffold_33580|length1735-exonerate_protein2genome-gene-0.0-mRNA-1	67	237	61	256	PF10108.7	DNA_pol_B_exo2	Family	10	182	213	57.8	1.1e-15	1	CL0219	RNase_H	DNA_pol_B_exo2	Predicted 3'-5' exonuclease related to the exonuclease domain of PolB
maker-Scaffold_16217|length1621-exonerate_protein2genome-gene-0.1-mRNA-1	150	227	72	228	PF03960.13	ArsC	Family	5	63	64	63.1	1.7e-17	1	CL0172	Thioredoxin	ArsC	ArsC family
maker-Scaffold_48165|length1896-exonerate_protein2genome-gene-0.0-mRNA-1	1	165	1	165	PF00162.17	PGK	Domain	217	379	379	210.5	3.3e-62	1	No_clan	NA	PGK	Phosphoglycerate kinase
maker-Scaffold_45732|length2541-exonerate_protein2genome-gene-0.1-mRNA-1	3	141	1	142	PF04079.14	SMC_ScpB	Family	16	159	160	131.6	1.7e-38	1	CL0123	HTH	DUF387	Putative transcriptional regulators (Ypuh-like)
maker-Scaffold_42813|length1916-exonerate_protein2genome-gene-0.0-mRNA-1	154	269	153	273	PF02687.19	FtsX	Family	2	118	121	47.2	1.7e-12	1	CL0404	BPD_transp_1	FtsX	FtsX-like permease family
maker-Scaffold_37237|length1777-exonerate_protein2genome-gene-0.1-mRNA-1	2	141	1	142	PF00866.16	Ring_hydroxyl_B	Domain	5	143	144	92.9	1.7e-26	1	CL0051	NTF2	Ring_hydroxyl_B	Ring hydroxylating beta subunit
maker-Scaffold_23158|length1111-exonerate_protein2genome-gene-0.0-mRNA-1	1	126	1	126	PF16576.3	HlyD_D23	Domain	89	214	214	140	5.4e-41	1	CL0105	NA	NA	NA
maker-Scaffold_23158|length1111-exonerate_protein2genome-gene-0.0-mRNA-1	235	297	235	299	PF11604.6	CusF_Ec	Family	1	66	68	72.9	1.4e-20	1	No_clan	NA	CusF_Ec	Copper binding periplasmic protein CusF
maker-Scaffold_38974|length19669-exonerate_protein2genome-gene-0.30-mRNA-1	23	155	23	156	PF10502.7	Peptidase_S26	Domain	1	136	138	62.4	3.4e-17	1	CL0299	Peptidase_SF	Peptidase_S26	Signal peptidase, peptidase S26
maker-Scaffold_5590|length1306-exonerate_protein2genome-gene-0.1-mRNA-1	52	131	52	131	PF02617.15	ClpS	Family	1	80	80	117.8	1.2e-34	1	No_clan	NA	ClpS	ATP-dependent Clp protease adaptor protein ClpS
maker-Scaffold_16199|length1952-exonerate_protein2genome-gene-0.0-mRNA-1	52	180	40	180	PF01526.15	DDE_Tnp_Tn3	Domain	261	389	389	170.6	3.9e-50	1	No_clan	NA	DDE_Tnp_Tn3	Tn3 transposase DDE domain
maker-Scaffold_16199|length1952-exonerate_protein2genome-gene-0.0-mRNA-1	186	368	180	368	PF01545.19	Cation_efflux	Family	14	199	199	146	1e-42	1	No_clan	DMT	Cation_efflux	Cation efflux family
maker-Scaffold_16199|length1952-exonerate_protein2genome-gene-0.0-mRNA-1	373	450	372	450	PF16916.3	ZT_dimer	Domain	2	79	79	78.3	3.2e-22	1	No_clan	NA	NA	NA
maker-Scaffold_18318|length4245-exonerate_protein2genome-gene-0.0-mRNA-1	75	163	74	164	PF00027.27	cNMP_binding	Domain	2	87	88	34.3	1.7e-08	1	No_clan	NA	cNMP_binding	Cyclic nucleotide-binding domain
maker-Scaffold_18318|length4245-exonerate_protein2genome-gene-0.0-mRNA-1	196	256	196	257	PF13545.4	HTH_Crp_2	Domain	1	61	68	35	9.3e-09	1	CL0123	HTH	HTH_Crp_2	Crp-like helix-turn-helix domain
maker-Scaffold_21088|length3409-exonerate_protein2genome-gene-0.5-mRNA-1	1	148	1	148	PF13932.4	GIDA_assoc	Domain	48	184	184	85.4	4.4e-24	1	No_clan	NA	GIDA_assoc_3	GidA associated domain 3
maker-Scaffold_35574|length31732-exonerate_protein2genome-gene-0.21-mRNA-1	44	148	43	151	PF00565.15	SNase	Domain	2	104	108	33	5.8e-08	1	No_clan	NA	SNase	Staphylococcal nuclease homologue
maker-Scaffold_35134|length2792-exonerate_protein2genome-gene-0.0-mRNA-1	82	288	80	289	PF01738.16	DLH	Domain	3	216	217	148.7	1.5e-43	1	CL0028	AB_hydrolase	DLH	Dienelactone hydrolase family
maker-Scaffold_10008|length2236-exonerate_protein2genome-gene-0.1-mRNA-1	30	209	30	210	PF02581.15	TMP-TENI	Domain	1	180	181	181.7	7.3e-54	1	CL0036	TIM_barrel	TMP-TENI	Thiamine monophosphate synthase/TENI
maker-Scaffold_3328|length1646-exonerate_protein2genome-gene-0.0-mRNA-1	1	34	1	40	PF00571.26	CBS	Domain	16	50	57	21.5	0.00021	1	No_clan	NA	CBS	CBS domain
maker-Scaffold_3328|length1646-exonerate_protein2genome-gene-0.0-mRNA-1	51	89	51	91	PF00571.26	CBS	Domain	1	40	57	24.4	2.7e-05	1	No_clan	NA	CBS	CBS domain
maker-Scaffold_3328|length1646-exonerate_protein2genome-gene-0.0-mRNA-1	119	359	119	387	PF00561.18	Abhydrolase_1	Domain	1	227	256	54.8	9.5e-15	1	CL0028	AB_hydrolase	Abhydrolase_1	alpha/beta hydrolase fold
maker-Scaffold_12992|length2490-exonerate_protein2genome-gene-0.1-mRNA-1	5	226	4	232	PF03976.12	PPK2	Domain	2	223	229	310.1	7.6e-93	1	CL0023	P-loop_NTPase	PPK2	Polyphosphate kinase 2 (PPK2)
maker-Scaffold_34899|length3977-exonerate_protein2genome-gene-0.0-mRNA-1	42	97	38	97	PF12802.5	MarR_2	Family	5	62	62	53.2	1.8e-14	1	CL0123	HTH	MarR_2	MarR family
maker-Scaffold_48165|length1896-exonerate_protein2genome-gene-0.2-mRNA-1	9	196	6	196	PF04011.10	LemA	Family	2	180	180	234.5	5.2e-70	1	No_clan	NA	LemA	LemA family
maker-Scaffold_43656|length1842-exonerate_protein2genome-gene-0.0-mRNA-1	13	366	12	367	PF01041.15	DegT_DnrJ_EryC1	Domain	2	359	360	372.3	2.5e-111	1	CL0061	PLP_aminotran	DegT_DnrJ_EryC1	DegT/DnrJ/EryC1/StrS aminotransferase family
maker-Scaffold_33109|length1471-exonerate_protein2genome-gene-0.1-mRNA-1	7	61	6	65	PF04024.10	PspC	Domain	2	48	53	47.9	7.5e-13	1	No_clan	NA	PspC	PspC domain
maker-Scaffold_4136|length2092-exonerate_protein2genome-gene-0.4-mRNA-1	1	242	1	244	PF03883.12	H2O2_YaaD	Family	1	231	233	293	1.4e-87	1	No_clan	NA	DUF328	Protein of unknown function (DUF328)
maker-Scaffold_20048|length1081-exonerate_protein2genome-gene-0.0-mRNA-1	7	61	4	61	PF08207.10	EFP_N	Domain	4	58	58	75	3.2e-21	1	CL0107	KOW	EFP_N	Elongation factor P (EF-P) KOW-like domain
maker-Scaffold_20048|length1081-exonerate_protein2genome-gene-0.0-mRNA-1	69	122	69	122	PF01132.18	EFP	Domain	1	54	54	77.1	7.1e-22	1	CL0021	OB	EFP	Elongation factor P (EF-P) OB domain
maker-Scaffold_20048|length1081-exonerate_protein2genome-gene-0.0-mRNA-1	130	185	130	185	PF09285.9	Elong-fact-P_C	Domain	1	56	56	67.2	6.9e-19	1	CL0021	NA	Elong-fact-P_C	Elongation factor P, C-terminal
maker-Scaffold_27959|length3570-exonerate_protein2genome-gene-0.5-mRNA-1	20	114	20	116	PF06262.9	Zincin_1	Family	1	94	96	115.3	9.4e-34	1	CL0172	NA	DUF1025	Possibl zinc metallo-peptidase
maker-Scaffold_24932|length2060-exonerate_protein2genome-gene-0.0-mRNA-1	43	138	13	138	PF00583.23	Acetyltransf_1	Family	31	117	117	38.3	1.2e-09	1	CL0257	Acetyltrans	Acetyltransf_1	Acetyltransferase (GNAT) family
maker-Scaffold_42118|length2735-exonerate_protein2genome-gene-0.5-mRNA-1	1	169	1	169	PF02104.13	SURF1	Family	7	176	176	58	1.3e-15	1	No_clan	NA	SURF1	SURF1 family
maker-Scaffold_26696|length1505-exonerate_protein2genome-gene-0.0-mRNA-1	19	209	9	227	PF00246.22	Peptidase_M14	Domain	43	231	289	68	1e-18	1	CL0035	Peptidase_MH	Peptidase_M14	Zinc carboxypeptidase
maker-Scaffold_13733|length1168-exonerate_protein2genome-gene-0.0-mRNA-1	1	55	1	56	PF01406.17	tRNA-synt_1e	Family	246	300	301	46	4e-12	1	CL0039	HUP	tRNA-synt_1e	tRNA synthetases class I (C) catalytic domain
maker-Scaffold_13733|length1168-exonerate_protein2genome-gene-0.0-mRNA-1	93	151	93	155	PF09190.9	DALR_2	Domain	1	56	63	49.3	4.7e-13	1	CL0258	DALR	DALR_2	DALR domain
maker-Scaffold_14471|length63968-exonerate_protein2genome-gene-0.81-mRNA-1	192	281	191	284	PF13362.4	Toprim_3	Domain	2	92	95	34.3	2e-08	1	CL0413	Toprim-like	Toprim_3	Toprim domain
maker-Scaffold_4686|length1818-exonerate_protein2genome-gene-0.0-mRNA-1	1	318	1	322	PF04996.10	AstB	Family	105	437	443	425.9	1.4e-127	1	CL0197	GME	AstB	Succinylarginine dihydrolase
maker-Scaffold_22440|length2656-exonerate_protein2genome-gene-0.5-mRNA-1	16	81	12	83	PF13499.4	EF-hand_7	Domain	5	69	71	30.3	4.1e-07	1	CL0220	EF_hand	EF-hand_7	EF-hand domain pair
maker-Scaffold_22440|length2656-exonerate_protein2genome-gene-0.5-mRNA-1	85	101	83	102	PF13202.4	EF-hand_5	Domain	4	20	25	13.3	0.04	1	CL0220	EF_hand	EF-hand_5	EF hand
maker-Scaffold_42637|length1770-exonerate_protein2genome-gene-0.1-mRNA-1	2	143	1	144	PF00588.17	SpoU_methylase	Family	2	141	142	111.6	2.9e-32	1	CL0098	SPOUT	SpoU_methylase	SpoU rRNA Methylase family
maker-Scaffold_39720|length2132-exonerate_protein2genome-gene-0.0-mRNA-1	1	57	1	57	PF00072.22	Response_reg	Domain	56	112	112	33.7	3e-08	1	CL0304	CheY	Response_reg	Response regulator receiver domain
maker-Scaffold_39720|length2132-exonerate_protein2genome-gene-0.0-mRNA-1	91	146	90	146	PF00196.17	GerE	Domain	2	57	57	65.9	1.6e-18	1	CL0123	HTH	GerE	Bacterial regulatory proteins, luxR family
maker-Scaffold_6441|length28930-exonerate_protein2genome-gene-0.55-mRNA-1	45	472	45	474	PF01654.15	Cyt_bd_oxida_I	Family	1	416	418	514.8	1.2e-154	1	No_clan	NA	Bac_Ubq_Cox	Bacterial Cytochrome Ubiquinol Oxidase
maker-Scaffold_10388|length4170-exonerate_protein2genome-gene-0.1-mRNA-1	2	140	1	143	PF02481.13	DNA_processg_A	Family	64	207	210	167.1	2.7e-49	1	CL0349	DprA	DNA_processg_A	DNA recombination-mediator protein A
maker-Scaffold_37518|length1621-exonerate_protein2genome-gene-0.0-mRNA-1	60	261	59	263	PF11288.6	DUF3089	Domain	2	196	198	210.9	1.1e-62	1	CL0028	AB_hydrolase	DUF3089	Protein of unknown function (DUF3089)
maker-Scaffold_12669|length1725-exonerate_protein2genome-gene-0.1-mRNA-1	3	92	3	92	PF01250.15	Ribosomal_S6	Domain	1	90	90	90.4	6e-26	1	No_clan	NA	Ribosomal_S6	Ribosomal protein S6
maker-Scaffold_9346|length2081-exonerate_protein2genome-gene-0.0-mRNA-1	127	323	124	325	PF00589.20	Phage_integrase	Family	8	169	172	32.3	6.9e-08	1	CL0382	DNA-mend	Phage_integrase	Phage integrase family
maker-Scaffold_43011|length66011198-exonerate_protein2genome-gene-171.0-mRNA-1	17	123	15	123	PF02093.14	Gag_p30	Family	4	102	211	25.6	6.9e-06	1	CL0148	Viral_Gag	Gag_p30	Gag P30 core shell protein
maker-Scaffold_10540|length1129-exonerate_protein2genome-gene-0.0-mRNA-1	1	138	1	138	PF13561.4	adh_short_C2	Domain	98	234	234	123.9	6.6e-36	1	CL0063	NADP_Rossmann	adh_short_C2	Enoyl-(Acyl carrier protein) reductase
maker-Scaffold_11196|length1675-exonerate_protein2genome-gene-0.6-mRNA-1	2	96	1	97	PF12680.5	SnoaL_2	Domain	5	101	102	42.8	6.1e-11	1	CL0051	NTF2	SnoaL_2	SnoaL-like domain
maker-Scaffold_10437|length2140-exonerate_protein2genome-gene-0.0-mRNA-1	90	434	31	436	PF05960.9	DUF885	Family	183	530	532	220.9	5.5e-65	1	No_clan	NA	DUF885	Bacterial protein of unknown function (DUF885)
maker-Scaffold_12069|length1151-exonerate_protein2genome-gene-0.0-mRNA-1	63	164	42	165	PF01618.14	MotA_ExbB	Family	19	123	124	42.1	5.8e-11	1	No_clan	NA	MotA_ExbB	MotA/TolQ/ExbB proton channel family
maker-Scaffold_24375|length6398-exonerate_protein2genome-gene-0.4-mRNA-1	142	233	141	233	PF13661.4	2OG-FeII_Oxy_4	Domain	2	93	93	82.4	2.5e-23	1	CL0029	Cupin	2OG-FeII_Oxy_4	2OG-Fe(II) oxygenase superfamily
maker-Scaffold_3213|length1339-exonerate_protein2genome-gene-0.0-mRNA-1	3	57	1	57	PF06580.11	His_kinase	Family	25	78	78	36.6	3.8e-09	1	No_clan	NA	His_kinase	Histidine kinase
maker-Scaffold_8158|length1241-exonerate_protein2genome-gene-0.0-mRNA-1	9	194	2	196	PF01636.21	APH	Family	52	238	240	87.8	9.3e-25	1	CL0016	PKinase	APH	Phosphotransferase enzyme family
maker-Scaffold_14886|length1109-exonerate_protein2genome-gene-0.0-mRNA-1	1	93	1	95	PF01406.17	tRNA-synt_1e	Family	215	299	301	80	1.8e-22	1	CL0039	HUP	tRNA-synt_1e	tRNA synthetases class I (C) catalytic domain
maker-Scaffold_14886|length1109-exonerate_protein2genome-gene-0.0-mRNA-1	134	196	133	202	PF09190.9	DALR_2	Domain	2	57	63	37.6	2.1e-09	1	CL0258	DALR	DALR_2	DALR domain
maker-Scaffold_23631|length1018-exonerate_protein2genome-gene-0.0-mRNA-1	33	204	33	204	PF13835.4	DUF4194	Family	1	167	167	76.1	2.3e-21	1	No_clan	NA	DUF4194	Domain of unknown function (DUF4194)
maker-Scaffold_16159|length1197-exonerate_protein2genome-gene-0.1-mRNA-1	5	155	5	156	PF01625.19	PMSR	Family	1	152	153	205.3	4.9e-61	1	No_clan	NA	PMSR	Peptide methionine sulfoxide reductase
maker-Scaffold_5669|length1959-exonerate_protein2genome-gene-0.0-mRNA-1	117	276	115	280	PF00445.16	Ribonuclease_T2	Domain	3	183	187	58.9	6.2e-16	1	No_clan	NA	Ribonuclease_T2	Ribonuclease T2 family
maker-Scaffold_393|length1701-exonerate_protein2genome-gene-0.1-mRNA-1	2	75	1	79	PF10431.7	ClpB_D2-small	Domain	6	79	81	54.7	7.1e-15	1	No_clan	NA	ClpB_D2-small	C-terminal, D2-small domain, of ClpB protein
maker-Scaffold_44295|length1723-exonerate_protein2genome-gene-0.0-mRNA-1	49	187	49	190	PF00334.17	NDK	Domain	1	131	135	33.9	2.5e-08	1	No_clan	NA	NDK	Nucleoside diphosphate kinase
maker-Scaffold_13361|length2965-exonerate_protein2genome-gene-0.5-mRNA-1	4	176	3	185	PF00857.18	Isochorismatase	Family	2	152	175	51.3	1.3e-13	1	No_clan	NA	Isochorismatase	Isochorismatase family
maker-Scaffold_15066|length2238-exonerate_protein2genome-gene-0.1-mRNA-1	66	187	65	188	PF01618.14	MotA_ExbB	Family	2	123	124	94.6	3.3e-27	1	No_clan	NA	MotA_ExbB	MotA/TolQ/ExbB proton channel family
maker-Scaffold_15587|length2189-exonerate_protein2genome-gene-0.2-mRNA-1	143	351	139	352	PF00119.18	ATP-synt_A	Domain	5	210	211	177	4.3e-52	1	No_clan	NA	ATP-synt_A	ATP synthase A chain
maker-Scaffold_19368|length2187-exonerate_protein2genome-gene-0.0-mRNA-1	23	318	22	320	PF05661.10	DUF808	Family	2	300	302	404.8	1.8e-121	1	No_clan	NA	DUF808	Protein of unknown function (DUF808)
maker-Scaffold_30077|length3146-exonerate_protein2genome-gene-0.1-mRNA-1	28	187	27	188	PF04264.11	YceI	Domain	2	145	146	142.8	9.7e-42	1	No_clan	NA	YceI	YceI-like domain
maker-Scaffold_9822|length7835-exonerate_protein2genome-gene-0.3-mRNA-1	25	359	24	364	PF01594.14	AI-2E_transport	Family	2	322	327	164.5	3.1e-48	1	No_clan	NA	UPF0118	Domain of unknown function DUF20
maker-Scaffold_14020|length1156-exonerate_protein2genome-gene-0.0-mRNA-1	5	214	5	214	PF00696.26	AA_kinase	Family	1	241	241	107.3	8e-31	1	No_clan	NA	AA_kinase	Amino acid kinase family
maker-Scaffold_34899|length3977-exonerate_protein2genome-gene-0.3-mRNA-1	23	163	20	164	PF03073.13	TspO_MBR	Family	4	133	135	135.5	1.1e-39	1	No_clan	NA	TspO_MBR	TspO/MBR family
maker-Scaffold_1645|length1780-exonerate_protein2genome-gene-0.1-mRNA-1	2	94	1	96	PF00578.19	AhpC-TSA	Domain	34	122	124	78.5	3.6e-22	1	CL0172	Thioredoxin	AhpC-TSA	AhpC/TSA family
maker-Scaffold_1645|length1780-exonerate_protein2genome-gene-0.1-mRNA-1	118	143	116	148	PF10417.7	1-cysPrx_C	Domain	3	30	40	25.4	8.4e-06	1	No_clan	NA	1-cysPrx_C	C-terminal domain of 1-Cys peroxiredoxin
maker-Scaffold_1013|length1409-exonerate_protein2genome-gene-0.0-mRNA-1	62	252	48	253	PF01987.15	AIM24	Family	20	201	202	102	3.4e-29	1	No_clan	NA	AIM24	Mitochondrial biogenesis AIM24
maker-Scaffold_13329|length2292-exonerate_protein2genome-gene-0.1-mRNA-1	1	61	1	62	PF13361.4	UvrD_C	Domain	289	348	349	85.8	3.4e-24	1	CL0023	P-loop_NTPase	UvrD_C	UvrD-like helicase C-terminal domain
maker-Scaffold_23482|length1003-exonerate_protein2genome-gene-0.0-mRNA-1	70	142	69	142	PF00575.21	S1	Domain	2	75	75	79.8	1.3e-22	1	CL0021	OB	S1	S1 RNA binding domain
maker-Scaffold_1416|length4470-exonerate_protein2genome-gene-0.5-mRNA-1	69	150	62	150	PF02049.16	FliE	Family	8	89	89	81.5	3.3e-23	1	No_clan	NA	FliE	Flagellar hook-basal body complex protein FliE
maker-Scaffold_45398|length2966-exonerate_protein2genome-gene-0.0-mRNA-1	7	116	7	117	PF00072.22	Response_reg	Domain	1	111	112	85.9	1.8e-24	1	CL0304	CheY	Response_reg	Response regulator receiver domain
maker-Scaffold_45398|length2966-exonerate_protein2genome-gene-0.0-mRNA-1	141	307	141	308	PF00158.24	Sigma54_activat	Domain	1	167	168	233.1	1.3e-69	1	CL0023	P-loop_NTPase	Sigma54_activat	Sigma-54 interaction domain
maker-Scaffold_45398|length2966-exonerate_protein2genome-gene-0.0-mRNA-1	430	468	428	469	PF02954.17	HTH_8	Domain	3	41	42	42.7	3.2e-11	1	CL0123	HTH	HTH_8	Bacterial regulatory protein, Fis family
maker-Scaffold_48420|length1354-exonerate_protein2genome-gene-0.0-mRNA-1	2	127	1	129	PF03466.18	LysR_substrate	Family	76	207	209	55.2	5.2e-15	1	CL0177	PBP	LysR_substrate	LysR substrate binding domain
maker-Scaffold_45987|length4660-exonerate_protein2genome-gene-0.3-mRNA-1	20	95	20	96	PF04355.11	SmpA_OmlA	Family	1	70	71	71.7	2.9e-20	1	CL0320	PepSY	SmpA_OmlA	SmpA / OmlA family
maker-Scaffold_10979|length2181-exonerate_protein2genome-gene-0.0-mRNA-1	1	514	1	521	PF05088.10	Bac_GDH	Family	1003	1523	1531	484.5	6.9e-145	1	CL0063	NADP_Rossmann	Bac_GDH	Bacterial NAD-glutamate dehydrogenase
maker-Scaffold_10500|length1249-exonerate_protein2genome-gene-0.0-mRNA-1	15	264	14	265	PF01261.22	AP_endonuc_2	Domain	2	209	210	119.2	1.5e-34	1	CL0036	TIM_barrel	AP_endonuc_2	Xylose isomerase-like TIM barrel
maker-Scaffold_10500|length1249-exonerate_protein2genome-gene-0.0-mRNA-1	266	320	266	320	PF07582.10	AP_endonuc_2_N	Family	1	56	56	76.7	7.2e-22	1	No_clan	NA	AP_endonuc_2_N	AP endonuclease family 2 C terminus
maker-Scaffold_9094|length2057-exonerate_protein2genome-gene-0.0-mRNA-1	6	59	6	61	PF08220.10	HTH_DeoR	Domain	1	54	57	55	4.5e-15	1	CL0123	HTH	HTH_DeoR	DeoR-like helix-turn-helix domain
maker-Scaffold_9094|length2057-exonerate_protein2genome-gene-0.0-mRNA-1	75	229	72	230	PF00455.20	DeoRC	Domain	5	159	160	125.5	1.7e-36	1	CL0246	ISOCOT_Fold	DeoRC	DeoR C terminal sensor domain
maker-Scaffold_5340|length1883-exonerate_protein2genome-gene-0.0-mRNA-1	3	160	2	160	PF04675.12	DNA_ligase_A_N	Family	4	173	173	39.8	5.2e-10	1	No_clan	NA	DNA_ligase_A_N	DNA ligase N terminus
maker-Scaffold_5340|length1883-exonerate_protein2genome-gene-0.0-mRNA-1	207	406	206	406	PF01068.19	DNA_ligase_A_M	Domain	2	204	204	96.1	2e-27	1	CL0078	DNA_ligase	DNA_ligase_A_M	ATP dependent DNA ligase domain
maker-Scaffold_5340|length1883-exonerate_protein2genome-gene-0.0-mRNA-1	427	521	426	521	PF04679.13	DNA_ligase_A_C	Family	2	99	99	47.3	2.2e-12	1	CL0021	NA	DNA_ligase_A_C	ATP dependent DNA ligase C terminal region
maker-Scaffold_23667|length7776-exonerate_protein2genome-gene-0.7-mRNA-1	10	108	6	113	PF00420.22	Oxidored_q2	Family	5	103	105	75.2	2.4e-21	1	No_clan	NA	Oxidored_q2	NADH-ubiquinone/plastoquinone oxidoreductase chain 4L
maker-Scaffold_32078|length3429-exonerate_protein2genome-gene-0.1-mRNA-1	12	185	12	186	PF03428.11	RP-C	Domain	1	174	175	152.3	9.3e-45	1	CL0123	HTH	RP-C	Replication protein C N-terminal domain
maker-Scaffold_32078|length3429-exonerate_protein2genome-gene-0.1-mRNA-1	214	411	200	413	PF11800.6	RP-C_C	Family	21	204	206	76.8	2.1e-21	1	No_clan	NA	RP-C_C	Replication protein C C-terminal region
maker-Scaffold_16042|length3052-exonerate_protein2genome-gene-0.0-mRNA-1	75	157	75	157	PF02082.18	Rrf2	Family	1	83	83	67.4	9.8e-19	1	CL0123	HTH	Rrf2	Transcriptional regulator
maker-Scaffold_16042|length3052-exonerate_protein2genome-gene-0.0-mRNA-1	413	646	412	646	PF01458.15	UPF0051	Family	2	218	218	228.5	6.6e-68	1	No_clan	NA	UPF0051	Uncharacterized protein family (UPF0051)
maker-Scaffold_10977|length2668-exonerate_protein2genome-gene-0.5-mRNA-1	57	230	55	236	PF07690.14	MFS_1	Family	3	175	353	56.1	2.5e-15	1	CL0015	MFS	MFS_1	Major Facilitator Superfamily
maker-Scaffold_28426|length1083-exonerate_protein2genome-gene-0.0-mRNA-1	9	63	1	64	PF02517.14	Abi	Family	36	91	92	26.1	7.8e-06	1	CL0472	Peptidase_U	Abi	CAAX protease self-immunity
maker-Scaffold_28426|length1083-exonerate_protein2genome-gene-0.0-mRNA-1	171	206	171	207	PF06803.10	DUF1232	Family	1	36	37	51	8.1e-14	1	No_clan	NA	DUF1232	Protein of unknown function (DUF1232)
maker-Scaffold_22514|length1664-exonerate_protein2genome-gene-0.1-mRNA-1	4	72	1	72	PF02321.16	OEP	Family	120	188	188	40.4	2.4e-10	1	CL0105	Hybrid	OEP	Outer membrane efflux protein
maker-Scaffold_22514|length1664-exonerate_protein2genome-gene-0.1-mRNA-1	102	281	98	281	PF02321.16	OEP	Family	8	188	188	84.9	5.5e-24	1	CL0105	Hybrid	OEP	Outer membrane efflux protein
maker-Scaffold_23878|length1910-exonerate_protein2genome-gene-0.0-mRNA-1	31	207	29	214	PF00687.19	Ribosomal_L1	Domain	2	193	205	153.7	4.7e-45	1	No_clan	Ribosome_L1	Ribosomal_L1	Ribosomal protein L1p/L10e family
maker-Scaffold_23878|length1910-exonerate_protein2genome-gene-0.0-mRNA-1	219	314	218	314	PF00466.18	Ribosomal_L10	Family	3	100	100	76.3	1.4e-21	1	No_clan	NA	Ribosomal_L10	Ribosomal protein L10
maker-Scaffold_30589|length1311-exonerate_protein2genome-gene-0.0-mRNA-1	28	211	26	213	PF13462.4	Thioredoxin_4	Domain	4	164	166	110.4	9.2e-32	1	CL0172	Thioredoxin	Thioredoxin_4	Thioredoxin
maker-Scaffold_187|length1105-exonerate_protein2genome-gene-0.0-mRNA-1	37	312	35	313	PF03050.12	DDE_Tnp_IS66	Family	4	279	280	144.8	3.1e-42	1	CL0219	RNase_H	DDE_Tnp_IS66	Transposase IS66 family
maker-Scaffold_22900|length5811-exonerate_protein2genome-gene-0.0-mRNA-1	53	149	51	149	PF07715.13	Plug	Domain	3	108	108	75.4	4.2e-21	1	No_clan	Ubiquitin	Plug	TonB-dependent Receptor Plug Domain
maker-Scaffold_22900|length5811-exonerate_protein2genome-gene-0.0-mRNA-1	220	690	219	690	PF00593.22	TonB_dep_Rec	Family	2	461	461	211.5	3.8e-62	1	CL0193	MBB	TonB_dep_Rec	TonB dependent receptor
maker-Scaffold_21635|length1494-exonerate_protein2genome-gene-0.0-mRNA-1	63	218	63	219	PF01202.20	SKI	Domain	1	157	158	160	4.5e-47	1	CL0023	P-loop_NTPase	SKI	Shikimate kinase
maker-Scaffold_36631|length2014-exonerate_protein2genome-gene-0.0-mRNA-1	105	241	62	245	PF13304.4	AAA_21	Domain	180	299	303	48.9	6.9e-13	1	CL0023	P-loop_NTPase	AAA_21	AAA domain
maker-Scaffold_39870|length1138-exonerate_protein2genome-gene-0.0-mRNA-1	31	52	31	57	PF11609.6	DUF3248	Family	1	22	63	28	1.4e-06	1	No_clan	NA	DUF3248	Protein of unknown function (DUF3248)
maker-Scaffold_39870|length1138-exonerate_protein2genome-gene-0.0-mRNA-1	57	190	56	191	PF12723.5	DUF3809	Family	2	136	137	179.7	2.9e-53	1	No_clan	NA	DUF3809	Protein of unknown function (DUF3809)
maker-Scaffold_12109|length3007-exonerate_protein2genome-gene-0.2-mRNA-1	7	148	1	154	PF07690.14	MFS_1	Family	33	174	353	41.8	5.6e-11	1	CL0015	MFS	MFS_1	Major Facilitator Superfamily
maker-Scaffold_38974|length19669-exonerate_protein2genome-gene-0.1-mRNA-1	165	300	163	314	PF00990.19	GGDEF	Domain	3	144	161	28.4	1e-06	1	CL0276	Nucleot_cyclase	GGDEF	GGDEF domain
maker-Scaffold_26735|length2509-exonerate_protein2genome-gene-0.2-mRNA-1	20	136	18	138	PF03652.13	RuvX	Family	3	133	135	65	7.9e-18	1	CL0580	NA	UPF0081	Uncharacterised protein family (UPF0081)
maker-Scaffold_15073|length1995-exonerate_protein2genome-gene-0.1-mRNA-1	23	170	2	170	PF10099.7	RskA	Family	34	180	180	84.9	7.5e-24	1	No_clan	NA	RskA	Anti-sigma-K factor rskA
maker-Scaffold_13304|length1478-exonerate_protein2genome-gene-0.0-mRNA-1	1	99	1	99	PF00154.19	RecA	Family	165	263	263	169.8	6.9e-50	1	CL0023	P-loop_NTPase	RecA	recA bacterial DNA recombination protein
maker-Scaffold_44043|length1502-exonerate_protein2genome-gene-0.1-mRNA-1	14	246	13	247	PF01925.17	TauE	Family	2	235	236	141.5	2.9e-41	1	CL0292	LysE	TauE	Sulfite exporter TauE/SafE
maker-Scaffold_29542|length1503-exonerate_protein2genome-gene-0.0-mRNA-1	91	214	72	235	PF00326.19	Peptidase_S9	Domain	60	191	212	37.8	1.2e-09	1	CL0028	AB_hydrolase	Peptidase_S9	Prolyl oligopeptidase family
maker-Scaffold_26884|length5284-exonerate_protein2genome-gene-0.7-mRNA-1	7	235	6	236	PF01259.16	SAICAR_synt	Family	2	250	251	221.7	1e-65	1	No_clan	NA	SAICAR_synt	SAICAR synthetase
maker-Scaffold_2865|length1069-exonerate_protein2genome-gene-0.0-mRNA-1	7	71	5	72	PF13411.4	MerR_1	Family	3	67	69	60.4	1.2e-16	1	CL0123	HTH	MerR_1	MerR HTH family regulatory protein
maker-Scaffold_2865|length1069-exonerate_protein2genome-gene-0.0-mRNA-1	145	232	132	249	PF07739.11	TipAS	Domain	11	100	117	30	5.6e-07	1	No_clan	NA	TipAS	TipAS antibiotic-recognition domain
maker-Scaffold_15004|length1690-exonerate_protein2genome-gene-0.0-mRNA-1	78	155	77	156	PF03061.20	4HBT	Domain	2	78	79	43.7	2.4e-11	1	CL0050	HotDog	4HBT	Thioesterase superfamily
maker-Scaffold_6923|length1340-exonerate_protein2genome-gene-0.3-mRNA-1	1	96	1	96	PF09347.8	DUF1989	Domain	72	167	167	107.7	4.1e-31	1	No_clan	NA	DUF1989	Domain of unknown function (DUF1989)
maker-Scaffold_1316|length3740-exonerate_protein2genome-gene-0.1-mRNA-1	2	66	1	70	PF04542.12	Sigma70_r2	Domain	3	69	71	54.9	5.1e-15	1	CL0123	HTH	Sigma70_r2	Sigma-70 region 2
maker-Scaffold_1316|length3740-exonerate_protein2genome-gene-0.1-mRNA-1	102	154	101	154	PF08281.10	Sigma70_r4_2	Domain	2	54	54	52.1	3.4e-14	1	CL0123	HTH	Sigma70_r4_2	Sigma-70, region 4
maker-Scaffold_37329|length1635-exonerate_protein2genome-gene-0.1-mRNA-1	7	147	5	181	PF03389.13	MobA_MobL	Family	3	132	225	37.6	1.8e-09	1	CL0169	Rep	MobA_MobL	MobA/MobL family
maker-Scaffold_36077|length2479-exonerate_protein2genome-gene-0.0-mRNA-1	71	493	69	493	PF05943.10	VipB	Family	3	422	422	578.8	5.4e-174	1	No_clan	NA	DUF877	Protein of unknown function (DUF877)
maker-Scaffold_18108|length4949-exonerate_protein2genome-gene-0.4-mRNA-1	81	199	63	233	PF00266.17	Aminotran_5	Domain	88	207	371	38.1	8.1e-10	1	CL0061	PLP_aminotran	Aminotran_5	Aminotransferase class-V
maker-Scaffold_25374|length1966-exonerate_protein2genome-gene-0.2-mRNA-1	21	111	16	112	PF01230.21	HIT	Domain	9	97	98	39.3	7.7e-10	1	CL0265	HIT	HIT	HIT domain
maker-Scaffold_25212|length1781-exonerate_protein2genome-gene-0.1-mRNA-1	6	320	4	320	PF04371.13	PAD_porph	Family	4	319	319	294.3	9.9e-88	1	CL0197	GME	PAD_porph	Porphyromonas-type peptidyl-arginine deiminase
maker-Scaffold_40739|length3261-exonerate_protein2genome-gene-0.0-mRNA-1	110	237	110	239	PF00107.24	ADH_zinc_N	Family	1	128	130	105.2	2e-30	1	CL0063	NADP_Rossmann	ADH_zinc_N	Zinc-binding dehydrogenase
maker-Scaffold_14552|length1737-exonerate_protein2genome-gene-0.0-mRNA-1	44	391	44	392	PF02401.16	LYTB	Family	1	264	265	240.5	1.7e-71	1	No_clan	NA	LYTB	LytB protein
maker-Scaffold_21251|length5076-exonerate_protein2genome-gene-0.1-mRNA-1	327	514	308	514	PF06964.10	Alpha-L-AF_C	Domain	1	168	168	73.7	1.7e-20	1	CL0369	NA	Alpha-L-AF_C	Alpha-L-arabinofuranosidase C-terminus
maker-Scaffold_41101|length4959-exonerate_protein2genome-gene-0.2-mRNA-1	125	372	103	377	PF12698.5	ABC2_membrane_3	Family	112	340	345	79.9	1.7e-22	1	CL0181	ABC-2	ABC2_membrane_3	ABC-2 family transporter protein
maker-Scaffold_13801|length4295-exonerate_protein2genome-gene-0.3-mRNA-1	22	145	4	147	PF01944.15	SpoIIM	Family	34	153	156	98	4.8e-28	1	No_clan	NA	DUF95	Integral membrane protein DUF95
maker-Scaffold_17394|length5092-exonerate_protein2genome-gene-0.3-mRNA-1	26	111	4	111	PF00583.23	Acetyltransf_1	Family	32	117	117	45	1e-11	1	CL0257	Acetyltrans	Acetyltransf_1	Acetyltransferase (GNAT) family
maker-Scaffold_40007|length1493-exonerate_protein2genome-gene-0.0-mRNA-1	30	230	23	244	PF03283.11	PAE	Family	8	193	355	68.3	5.7e-19	1	No_clan	NA	PAE	Pectinacetylesterase
maker-Scaffold_47222|length1575-exonerate_protein2genome-gene-0.1-mRNA-1	20	82	19	82	PF13710.4	ACT_5	Domain	2	62	62	43.4	2.1e-11	1	CL0070	ACT	ACT_5	ACT domain
maker-Scaffold_47222|length1575-exonerate_protein2genome-gene-0.1-mRNA-1	94	167	94	167	PF10369.7	ALS_ss_C	Family	1	74	74	83	1.2e-23	1	CL0070	NA	ALS_ss_C	Small subunit of acetolactate synthase
maker-Scaffold_21224|length1978-exonerate_protein2genome-gene-0.1-mRNA-1	40	111	39	112	PF13545.4	HTH_Crp_2	Domain	2	67	68	55.8	3.1e-15	1	CL0123	HTH	HTH_Crp_2	Crp-like helix-turn-helix domain
maker-Scaffold_2174|length2495-exonerate_protein2genome-gene-0.1-mRNA-1	16	91	9	92	PF00111.25	Fer2	Domain	8	77	78	44.7	8.6e-12	1	CL0486	Fer2	Fer2	2Fe-2S iron-sulfur cluster binding domain
maker-Scaffold_745|length1633-exonerate_protein2genome-gene-0.1-mRNA-1	3	121	2	121	PF00849.20	PseudoU_synth_2	Family	39	161	161	91.3	6.1e-26	1	No_clan	NA	PseudoU_synth_2	RNA pseudouridylate synthase
maker-Scaffold_24245|length1101-exonerate_protein2genome-gene-0.0-mRNA-1	44	102	44	102	PF01047.20	MarR	Domain	1	59	59	54.9	5.7e-15	1	CL0123	HTH	MarR	MarR family
maker-Scaffold_41464|length1577-exonerate_protein2genome-gene-0.0-mRNA-1	43	141	43	141	PF13519.4	VWA_2	Domain	1	107	107	28.2	2.1e-06	1	CL0128	vWA-like	VWA_2	von Willebrand factor type A domain
maker-Scaffold_18967|length1049-exonerate_protein2genome-gene-0.0-mRNA-1	14	95	7	96	PF08447.10	PAS_3	Domain	9	88	89	60.7	1.1e-16	1	CL0183	PAS_Fold	PAS_3	PAS fold
maker-Scaffold_18967|length1049-exonerate_protein2genome-gene-0.0-mRNA-1	130	194	129	196	PF00512.23	HisKA	Domain	2	61	64	40.2	2.4e-10	1	CL0025	His_Kinase_A	HisKA	His Kinase A (phospho-acceptor) domain
maker-Scaffold_18967|length1049-exonerate_protein2genome-gene-0.0-mRNA-1	239	346	238	347	PF02518.24	HATPase_c	Domain	2	108	111	88.6	3.6e-25	1	CL0025	His_Kinase_A	HATPase_c	Histidine kinase-, DNA gyrase B-, and HSP90-like ATPase
maker-Scaffold_33199|length1839-exonerate_protein2genome-gene-0.1-mRNA-1	18	62	18	64	PF00440.21	TetR_N	Domain	1	45	47	64.6	4.8e-18	1	CL0123	HTH	TetR_N	Bacterial regulatory proteins, tetR family
maker-Scaffold_7100|length2223-exonerate_protein2genome-gene-0.0-mRNA-1	1	163	1	163	PF01019.19	G_glu_transpept	Domain	344	512	512	117.8	4.9e-34	1	CL0052	NTN	G_glu_transpept	Gamma-glutamyltranspeptidase
maker-Scaffold_40340|length1085-exonerate_protein2genome-gene-0.0-mRNA-1	77	244	59	245	PF01435.16	Peptidase_M48	Domain	18	195	196	127.8	3.9e-37	1	CL0126	Peptidase_MA	Peptidase_M48	Peptidase family M48
maker-Scaffold_46552|length1360-exonerate_protein2genome-gene-0.1-mRNA-1	1	100	1	101	PF00829.19	Ribosomal_L21p	Family	1	100	101	136	3.9e-40	1	No_clan	NA	Ribosomal_L21p	Ribosomal prokaryotic L21 protein
maker-Scaffold_26890|length3322-exonerate_protein2genome-gene-0.2-mRNA-1	168	298	166	299	PF07559.12	FlaE	Family	3	123	124	52.2	7.9e-14	1	No_clan	NA	FlaE	Flagellar basal body protein FlaE
maker-Scaffold_26890|length3322-exonerate_protein2genome-gene-0.2-mRNA-1	339	417	339	417	PF06429.11	Flg_bbr_C	Domain	1	74	74	65.7	2.7e-18	1	No_clan	NA	Flg_bbr_C	Flagellar basal body rod FlgEFG protein C-terminal
maker-Scaffold_3219|length1822-exonerate_protein2genome-gene-0.0-mRNA-1	2	50	1	50	PF02494.14	HYR	Domain	32	81	81	24	3.2e-05	1	CL0159	E-set	HYR	HYR domain
maker-Scaffold_27040|length1275-exonerate_protein2genome-gene-0.0-mRNA-1	3	329	3	329	PF16363.3	GDP_Man_Dehyd	Domain	1	332	332	316.5	2.1e-94	1	CL0063	NA	NA	NA
maker-Scaffold_13361|length2965-exonerate_protein2genome-gene-0.4-mRNA-1	22	104	9	105	PF00072.22	Response_reg	Domain	29	111	112	51.5	9e-14	1	CL0304	CheY	Response_reg	Response regulator receiver domain
maker-Scaffold_13361|length2965-exonerate_protein2genome-gene-0.4-mRNA-1	137	189	135	191	PF00196.17	GerE	Domain	3	55	57	59.2	1.9e-16	1	CL0123	HTH	GerE	Bacterial regulatory proteins, luxR family
maker-Scaffold_13363|length1593-exonerate_protein2genome-gene-0.0-mRNA-1	1	113	1	113	PF02951.12	GSH-S_N	Domain	7	119	119	126.2	6.1e-37	1	No_clan	NA	GSH-S_N	Prokaryotic glutathione synthetase, N-terminal domain
maker-Scaffold_13363|length1593-exonerate_protein2genome-gene-0.0-mRNA-1	117	289	117	291	PF02955.14	GSH-S_ATP	Domain	1	173	175	223.9	7.8e-67	1	CL0179	ATP-grasp	GSH-S_ATP	Prokaryotic glutathione synthetase, ATP-grasp domain
maker-Scaffold_47337|length1492-exonerate_protein2genome-gene-0.1-mRNA-1	11	166	10	166	PF06793.10	UPF0262	Family	2	153	153	223.3	1.3e-66	1	No_clan	NA	UPF0262	Uncharacterised protein family (UPF0262)
maker-Scaffold_11916|length4716-exonerate_protein2genome-gene-0.4-mRNA-1	22	81	22	84	PF06305.9	DUF1049	Family	1	59	64	34.6	1.2e-08	1	No_clan	NA	DUF1049	Protein of unknown function (DUF1049)
maker-Scaffold_8233|length1737-exonerate_protein2genome-gene-0.1-mRNA-1	6	111	1	112	PF03653.11	UPF0093	Family	39	145	146	88.4	4.6e-25	1	CL0430	CopD_like	UPF0093	Uncharacterised protein family (UPF0093)
maker-Scaffold_45987|length4660-exonerate_protein2genome-gene-0.2-mRNA-1	117	162	112	162	PF11776.6	RcnB	Family	6	51	51	41.6	8.4e-11	1	No_clan	NA	DUF3315	Domain of unknown function (DUF3315)
maker-Scaffold_6612|length1229-exonerate_protein2genome-gene-0.0-mRNA-1	3	56	1	56	PF13276.4	HTH_21	Domain	6	60	60	44.7	1e-11	1	CL0123	HTH	HTH_21	HTH-like domain
maker-Scaffold_6612|length1229-exonerate_protein2genome-gene-0.0-mRNA-1	81	194	79	195	PF00665.24	rve	Domain	3	118	119	104.4	3.9e-30	1	CL0219	RNase_H	rve	Integrase core domain
maker-Scaffold_27833|length3826-exonerate_protein2genome-gene-0.0-mRNA-1	4	100	1	101	PF00072.22	Response_reg	Domain	16	111	112	73.4	1.4e-20	1	CL0304	CheY	Response_reg	Response regulator receiver domain
maker-Scaffold_27833|length3826-exonerate_protein2genome-gene-0.0-mRNA-1	142	197	141	197	PF00196.17	GerE	Domain	2	57	57	70.3	6.4e-20	1	CL0123	HTH	GerE	Bacterial regulatory proteins, luxR family
maker-Scaffold_27833|length3826-exonerate_protein2genome-gene-0.0-mRNA-1	381	404	381	405	PF07589.9	VPEP	Motif	1	22	23	20.5	0.00032	1	No_clan	NA	VPEP	PEP-CTERM motif
maker-Scaffold_9034|length1259-exonerate_protein2genome-gene-0.0-mRNA-1	1	280	1	280	PF14403.4	CP_ATPgrasp_2	Family	99	375	375	383.8	7.2e-115	1	CL0179	ATP-grasp	CP_ATPgrasp_2	Circularly permuted ATP-grasp type 2
maker-Scaffold_13087|length3927-exonerate_protein2genome-gene-0.0-mRNA-1	1	299	1	299	PF16930.3	Porin_5	Family	238	531	531	230	4.3e-68	1	No_clan	NA	NA	NA
maker-Scaffold_43011|length66011198-exonerate_protein2genome-gene-461.11-mRNA-1	47	130	2	139	PF02093.14	Gag_p30	Family	84	167	211	64.1	1.1e-17	1	CL0148	Viral_Gag	Gag_p30	Gag P30 core shell protein
maker-Scaffold_23099|length2533-exonerate_protein2genome-gene-0.0-mRNA-1	29	158	29	160	PF01138.19	RNase_PH	Domain	1	128	132	80	1.9e-22	1	CL0329	S5	RNase_PH	3' exoribonuclease family, domain 1
maker-Scaffold_23099|length2533-exonerate_protein2genome-gene-0.0-mRNA-1	178	241	177	243	PF03725.13	RNase_PH_C	Domain	3	65	67	34.5	1.4e-08	1	No_clan	NA	RNase_PH_C	3' exoribonuclease family, domain 2
maker-Scaffold_13813|length2491-exonerate_protein2genome-gene-0.2-mRNA-1	6	221	6	221	PF01168.18	Ala_racemase_N	Domain	1	219	219	183	5.5e-54	1	CL0036	TIM_barrel	Ala_racemase_N	Alanine racemase, N-terminal domain
maker-Scaffold_13813|length2491-exonerate_protein2genome-gene-0.2-mRNA-1	232	356	232	357	PF00842.19	Ala_racemase_C	Domain	1	122	123	119.5	6.5e-35	1	No_clan	NA	Ala_racemase_C	Alanine racemase, C-terminal domain
maker-Scaffold_45053|length3111-exonerate_protein2genome-gene-0.0-mRNA-1	11	128	10	129	PF01797.14	Y1_Tnp	Family	2	120	121	135.1	1.1e-39	1	CL0481	HUH	Y1_Tnp	Transposase IS200 like
maker-Scaffold_14999|length1650-exonerate_protein2genome-gene-0.1-mRNA-1	4	146	4	146	PF09424.8	YqeY	Domain	1	143	143	170.7	1.6e-50	1	CL0279	GatB_YqeY	YqeY	Yqey-like protein
maker-Scaffold_1549|length1041-exonerate_protein2genome-gene-0.0-mRNA-1	22	87	22	89	PF04542.12	Sigma70_r2	Domain	1	68	71	52.1	3.7e-14	1	CL0123	HTH	Sigma70_r2	Sigma-70 region 2
maker-Scaffold_1549|length1041-exonerate_protein2genome-gene-0.0-mRNA-1	117	168	115	168	PF08281.10	Sigma70_r4_2	Domain	3	54	54	55.8	2.4e-15	1	CL0123	HTH	Sigma70_r4_2	Sigma-70, region 4
maker-Scaffold_8067|length17491-exonerate_protein2genome-gene-0.4-mRNA-1	165	273	165	273	PF10074.7	DUF2285	Family	1	107	107	108.4	2.4e-31	1	No_clan	NA	DUF2285	Uncharacterized conserved protein (DUF2285)
maker-Scaffold_23487|length1341-exonerate_protein2genome-gene-0.3-mRNA-1	42	137	40	139	PF02566.17	OsmC	Family	2	98	100	61.8	6.1e-17	1	No_clan	NA	OsmC	OsmC-like protein
maker-Scaffold_7350|length2825-exonerate_protein2genome-gene-0.0-mRNA-1	6	62	6	62	PF07484.10	Collar	Domain	1	57	57	65.6	2.7e-18	1	No_clan	NA	Collar	Phage Tail Collar Domain
maker-Scaffold_7350|length2825-exonerate_protein2genome-gene-0.0-mRNA-1	332	409	305	409	PF00583.23	Acetyltransf_1	Family	35	117	117	33	5.1e-08	1	CL0257	Acetyltrans	Acetyltransf_1	Acetyltransferase (GNAT) family
maker-Scaffold_38417|length29877-exonerate_protein2genome-gene-0.19-mRNA-1	21	326	21	327	PF06834.9	TraU	Family	1	305	306	384.9	2.4e-115	1	No_clan	NA	TraU	TraU protein
maker-Scaffold_6984|length10590-exonerate_protein2genome-gene-0.3-mRNA-1	3	137	2	137	PF00239.19	Resolvase	Domain	2	146	146	140.7	3.2e-41	1	No_clan	NA	Resolvase	Resolvase, N terminal domain
maker-Scaffold_6984|length10590-exonerate_protein2genome-gene-0.3-mRNA-1	139	180	139	184	PF02796.13	HTH_7	Domain	1	41	45	36.8	2.7e-09	1	CL0123	HTH	HTH_7	Helix-turn-helix domain of resolvase
maker-Scaffold_7289|length1191-exonerate_protein2genome-gene-0.0-mRNA-1	5	185	1	186	PF00905.20	Transpeptidase	Domain	134	305	306	113.7	8.6e-33	1	CL0013	Beta-lactamase	Transpeptidase	Penicillin binding protein transpeptidase domain
maker-Scaffold_7289|length1191-exonerate_protein2genome-gene-0.0-mRNA-1	262	311	260	314	PF03793.17	PASTA	Domain	3	59	63	34.3	1.4e-08	1	No_clan	NA	PASTA	PASTA domain
maker-Scaffold_6709|length2423-exonerate_protein2genome-gene-0.0-mRNA-1	63	282	53	283	PF13245.4	AAA_19	Domain	9	145	146	58.4	8.8e-16	1	CL0023	P-loop_NTPase	AAA_19	Part of AAA domain
maker-Scaffold_6709|length2423-exonerate_protein2genome-gene-0.0-mRNA-1	483	535	480	535	PF13538.4	UvrD_C_2	Domain	4	52	52	29.3	5.1e-07	1	CL0023	P-loop_NTPase	UvrD_C_2	UvrD-like helicase C-terminal domain
maker-Scaffold_3311|length1379-exonerate_protein2genome-gene-0.0-mRNA-1	2	157	1	157	PF06744.10	IcmF_C	Family	52	203	203	93.2	1.5e-26	1	No_clan	NA	DUF1215	Protein of unknown function (DUF1215)
maker-Scaffold_29094|length1593-exonerate_protein2genome-gene-0.0-mRNA-1	35	171	35	172	PF00730.23	HhH-GPD	Domain	1	107	108	75.6	3.5e-21	1	CL0198	HHH	HhH-GPD	HhH-GPD superfamily base excision DNA repair protein
maker-Scaffold_29094|length1593-exonerate_protein2genome-gene-0.0-mRNA-1	101	128	100	129	PF00633.21	HHH	Motif	2	29	30	35.7	4.1e-09	1	CL0198	HHH	HHH	Helix-hairpin-helix motif
maker-Scaffold_29094|length1593-exonerate_protein2genome-gene-0.0-mRNA-1	190	206	190	206	PF10576.7	EndIII_4Fe-2S	Domain	1	17	17	21.1	0.00026	1	No_clan	NA	EndIII_4Fe-2S	Iron-sulfur binding domain of endonuclease III
maker-Scaffold_6134|length1299-exonerate_protein2genome-gene-0.0-mRNA-1	4	215	4	216	PF00300.20	His_Phos_1	Domain	1	193	194	69.8	2.2e-19	1	CL0071	His_phosphatase	His_Phos_1	Histidine phosphatase superfamily (branch 1)
maker-Scaffold_26567|length1425-exonerate_protein2genome-gene-0.0-mRNA-1	83	113	81	114	PF13181.4	TPR_8	Repeat	3	33	34	14.4	0.029	1	CL0020	TPR	TPR_8	Tetratricopeptide repeat
maker-Scaffold_26567|length1425-exonerate_protein2genome-gene-0.0-mRNA-1	194	249	193	250	PF13432.4	TPR_16	Family	7	65	68	36.2	6.5e-09	1	CL0020	TPR	TPR_16	Tetratricopeptide repeat
maker-Scaffold_19580|length1145-exonerate_protein2genome-gene-0.0-mRNA-1	116	195	90	195	PF02738.16	Ald_Xan_dh_C2	Domain	463	544	544	63.1	1.5e-17	1	No_clan	NA	Ald_Xan_dh_C2	Molybdopterin-binding domain of aldehyde dehydrogenase
maker-Scaffold_36187|length1934-exonerate_protein2genome-gene-0.0-mRNA-1	5	144	1	145	PF00119.18	ATP-synt_A	Domain	54	210	211	118	4.8e-34	1	No_clan	NA	ATP-synt_A	ATP synthase A chain
maker-Scaffold_34669|length1675-exonerate_protein2genome-gene-0.0-mRNA-1	240	378	231	392	PF00534.18	Glycos_transf_1	Family	12	154	172	81.9	3.5e-23	1	CL0113	GT-B	Glycos_transf_1	Glycosyl transferases group 1
maker-Scaffold_38159|length1731-exonerate_protein2genome-gene-0.0-mRNA-1	1	29	1	65	PF00252.16	Ribosomal_L16	Family	51	81	132	21.3	0.00019	1	No_clan	NA	Ribosomal_L16	Ribosomal protein L16p/L10e
maker-Scaffold_38159|length1731-exonerate_protein2genome-gene-0.0-mRNA-1	30	140	26	140	PF00238.17	Ribosomal_L14	Domain	13	122	122	138.6	9.1e-41	1	No_clan	NA	Ribosomal_L14	Ribosomal protein L14p/L23e
maker-Scaffold_29188|length1784-exonerate_protein2genome-gene-0.0-mRNA-1	2	302	1	305	PF01663.20	Phosphodiest	Family	6	219	357	151.4	4.5e-44	1	CL0088	Alk_phosphatase	Phosphodiest	Type I phosphodiesterase / nucleotide pyrophosphatase
maker-Scaffold_31872|length3935-exonerate_protein2genome-gene-0.0-mRNA-1	245	358	245	361	PF12860.5	PAS_7	Domain	1	112	115	34.5	1.6e-08	1	CL0183	PAS_Fold	PAS_7	PAS fold
maker-Scaffold_31872|length3935-exonerate_protein2genome-gene-0.0-mRNA-1	375	487	374	487	PF12860.5	PAS_7	Domain	2	115	115	36.3	4.8e-09	1	CL0183	PAS_Fold	PAS_7	PAS fold
maker-Scaffold_31872|length3935-exonerate_protein2genome-gene-0.0-mRNA-1	503	568	502	570	PF00512.23	HisKA	Domain	2	62	64	57.5	9e-16	1	CL0025	His_Kinase_A	HisKA	His Kinase A (phospho-acceptor) domain
maker-Scaffold_31872|length3935-exonerate_protein2genome-gene-0.0-mRNA-1	614	724	614	725	PF02518.24	HATPase_c	Domain	1	110	111	59	5.3e-16	1	CL0025	His_Kinase_A	HATPase_c	Histidine kinase-, DNA gyrase B-, and HSP90-like ATPase
maker-Scaffold_6787|length1694-exonerate_protein2genome-gene-0.0-mRNA-1	28	192	28	201	PF13614.4	AAA_31	Domain	1	167	177	108.8	2.5e-31	1	CL0023	P-loop_NTPase	AAA_31	AAA domain
maker-Scaffold_39093|length2024-exonerate_protein2genome-gene-0.0-mRNA-1	5	89	1	93	PF07264.9	EI24	Family	92	176	179	35.3	1.2e-08	1	No_clan	NA	EI24	Etoposide-induced protein 2.4 (EI24)
maker-Scaffold_37331|length1241-exonerate_protein2genome-gene-0.1-mRNA-1	14	97	8	98	PF00581.18	Rhodanese	Domain	10	106	107	33.4	4.5e-08	1	No_clan	NA	Rhodanese	Rhodanese-like domain
maker-Scaffold_37331|length1241-exonerate_protein2genome-gene-0.1-mRNA-1	118	202	109	203	PF00581.18	Rhodanese	Domain	9	106	107	53	3.8e-14	1	No_clan	NA	Rhodanese	Rhodanese-like domain
maker-Scaffold_6972|length1743-exonerate_protein2genome-gene-0.0-mRNA-1	2	115	2	117	PF01118.22	Semialdhyde_dh	Domain	1	119	121	100.4	7.8e-29	1	CL0063	NADP_Rossmann	Semialdhyde_dh	Semialdehyde dehydrogenase, NAD binding domain
maker-Scaffold_6972|length1743-exonerate_protein2genome-gene-0.0-mRNA-1	135	310	135	310	PF02774.16	Semialdhyde_dhC	Domain	1	184	184	172.7	7.6e-51	1	CL0139	GADPH_aa-bio_dh	Semialdhyde_dhC	Semialdehyde dehydrogenase, dimerisation domain
maker-Scaffold_44573|length1413-exonerate_protein2genome-gene-0.2-mRNA-1	4	133	1	133	PF01292.18	Ni_hydr_CYTB	Family	46	182	182	76.8	1.4e-21	1	CL0328	2heme_cytochrom	Ni_hydr_CYTB	Prokaryotic cytochrome b561
maker-Scaffold_693|length1254-exonerate_protein2genome-gene-0.0-mRNA-1	46	121	45	121	PF03626.12	COX4_pro	Family	3	72	72	46.9	2.5e-12	1	No_clan	NA	COX4_pro	Prokaryotic Cytochrome C oxidase subunit IV
maker-Scaffold_31408|length1452-exonerate_protein2genome-gene-0.0-mRNA-1	1	37	1	42	PF00909.19	Ammonium_transp	Family	93	129	399	24.7	8e-06	1	No_clan	NA	Ammonium_transp	Ammonium Transporter Family
maker-Scaffold_31408|length1452-exonerate_protein2genome-gene-0.0-mRNA-1	37	80	34	82	PF00909.19	Ammonium_transp	Family	354	397	399	30.1	1.8e-07	1	No_clan	NA	Ammonium_transp	Ammonium Transporter Family
maker-Scaffold_14318|length1965-exonerate_protein2genome-gene-0.0-mRNA-1	7	120	5	121	PF13657.4	Couple_hipA	Domain	3	98	99	87.5	6.7e-25	1	No_clan	NA	Couple_hipA	HipA N-terminal domain
maker-Scaffold_14318|length1965-exonerate_protein2genome-gene-0.0-mRNA-1	174	264	174	264	PF07805.10	HipA_N	Domain	1	81	81	60.7	1.4e-16	1	No_clan	NA	HipA_N	HipA-like N-terminal domain
maker-Scaffold_14318|length1965-exonerate_protein2genome-gene-0.0-mRNA-1	270	410	270	411	PF07804.10	HipA_C	Domain	1	141	142	118	3.1e-34	1	No_clan	NA	HipA_C	HipA-like C-terminal domain
maker-Scaffold_23205|length1228-exonerate_protein2genome-gene-0.1-mRNA-1	2	85	1	91	PF16901.3	DAO_C	Family	29	116	126	39	5.8e-10	1	No_clan	NA	NA	NA
maker-Scaffold_39609|length3966-exonerate_protein2genome-gene-0.1-mRNA-1	195	269	195	270	PF13545.4	HTH_Crp_2	Domain	1	67	68	61.9	3.8e-17	1	CL0123	HTH	HTH_Crp_2	Crp-like helix-turn-helix domain
maker-Scaffold_47014|length31110-exonerate_protein2genome-gene-0.0-mRNA-1	66	452	66	452	PF01526.15	DDE_Tnp_Tn3	Domain	1	389	389	440.3	4.7e-132	1	No_clan	NA	DDE_Tnp_Tn3	Tn3 transposase DDE domain
maker-Scaffold_31277|length1823-exonerate_protein2genome-gene-0.0-mRNA-1	4	249	1	249	PF00291.23	PALP	Family	48	294	294	215.8	7.5e-64	1	No_clan	NA	PALP	Pyridoxal-phosphate dependent enzyme
maker-Scaffold_31277|length1823-exonerate_protein2genome-gene-0.0-mRNA-1	262	353	262	354	PF00585.16	Thr_dehydrat_C	Domain	1	90	91	86.9	5.3e-25	1	CL0070	ACT	Thr_dehydrat_C	C-terminal regulatory domain of Threonine dehydratase
maker-Scaffold_7816|length1618-exonerate_protein2genome-gene-0.0-mRNA-1	124	284	118	289	PF04345.11	Chor_lyase	Domain	21	158	168	52.5	4e-14	1	CL0122	UTRA	Chor_lyase	Chorismate lyase
maker-Scaffold_25414|length1900-exonerate_protein2genome-gene-0.0-mRNA-1	230	301	228	303	PF00111.25	Fer2	Domain	3	76	78	45	7.1e-12	1	CL0486	Fer2	Fer2	2Fe-2S iron-sulfur cluster binding domain
maker-Scaffold_27988|length1685-exonerate_protein2genome-gene-0.0-mRNA-1	3	71	1	84	PF02867.13	Ribonuc_red_lgC	Family	400	462	524	19.8	0.00021	1	CL0339	PFL-like	Ribonuc_red_lgC	Ribonucleotide reductase, barrel domain
maker-Scaffold_27988|length1685-exonerate_protein2genome-gene-0.0-mRNA-1	126	230	113	230	PF02867.13	Ribonuc_red_lgC	Family	433	524	524	61.3	5.6e-17	1	CL0339	PFL-like	Ribonuc_red_lgC	Ribonucleotide reductase, barrel domain
maker-Scaffold_2879|length1469-exonerate_protein2genome-gene-0.1-mRNA-1	58	138	58	138	PF14326.4	DUF4384	Family	1	81	81	90.7	4.2e-26	1	No_clan	NA	DUF4384	Domain of unknown function (DUF4384)
maker-Scaffold_25513|length1858-exonerate_protein2genome-gene-0.1-mRNA-1	3	95	1	110	PF05014.13	Nuc_deoxyrib_tr	Domain	18	119	131	33.9	2.4e-08	1	CL0498	Nribosyltransf	Nuc_deoxyrib_tr	Nucleoside 2-deoxyribosyltransferase
maker-Scaffold_4546|length2545-exonerate_protein2genome-gene-0.5-mRNA-1	8	160	1	161	PF02616.12	SMC_ScpA	Family	61	240	241	45.6	7.4e-12	1	CL0157	Kleisin	ScpA_ScpB	ScpA/B protein
maker-Scaffold_38204|length3425-exonerate_protein2genome-gene-0.3-mRNA-1	19	62	19	65	PF13392.4	HNH_3	Domain	1	43	46	47.9	7.6e-13	1	CL0263	His-Me_finger	HNH_3	HNH endonuclease
maker-Scaffold_44996|length1072-exonerate_protein2genome-gene-0.0-mRNA-1	42	242	37	243	PF13360.4	PQQ_2	Domain	32	236	237	120.2	9e-35	1	CL0186	Beta_propeller	PQQ_2	PQQ-like domain
maker-Scaffold_26619|length2429-exonerate_protein2genome-gene-0.1-mRNA-1	70	160	68	160	PF00893.17	Multi_Drug_Res	Family	3	93	93	86.3	1.5e-24	1	CL0184	DMT	Multi_Drug_Res	Small Multidrug Resistance protein
maker-Scaffold_11818|length3026-exonerate_protein2genome-gene-0.2-mRNA-1	2	226	1	233	PF05088.10	Bac_GDH	Family	1292	1523	1531	66.5	9e-19	1	CL0063	NADP_Rossmann	Bac_GDH	Bacterial NAD-glutamate dehydrogenase
maker-Scaffold_32047|length1537-exonerate_protein2genome-gene-0.0-mRNA-1	45	126	44	129	PF13586.4	DDE_Tnp_1_2	Domain	2	87	90	60.3	1.6e-16	1	CL0219	RNase_H	DDE_Tnp_1_2	Transposase DDE domain
maker-Scaffold_16980|length17936-exonerate_protein2genome-gene-0.21-mRNA-1	7	64	5	64	PF00126.25	HTH_1	Domain	3	60	60	57.3	9.9e-16	1	CL0123	HTH	HTH_1	Bacterial regulatory helix-turn-helix protein, lysR family
maker-Scaffold_16980|length17936-exonerate_protein2genome-gene-0.21-mRNA-1	89	295	88	297	PF03466.18	LysR_substrate	Family	2	207	209	97.6	5.5e-28	1	CL0177	PBP	LysR_substrate	LysR substrate binding domain
maker-Scaffold_36744|length1380-exonerate_protein2genome-gene-0.0-mRNA-1	1	190	1	191	PF00361.18	Proton_antipo_M	Family	103	292	293	155.6	1.5e-45	1	CL0425	ComplexI-N	Oxidored_q1	NADH-Ubiquinone/plastoquinone (complex I), various chains
maker-Scaffold_38974|length19669-exonerate_protein2genome-gene-0.11-mRNA-1	28	273	28	274	PF11130.6	TraC_F_IV	Family	1	237	238	175.6	1.1e-51	1	No_clan	NA	TraC_F_IV	F pilus assembly Type-IV secretion system for plasmid transfer
maker-Scaffold_38974|length19669-exonerate_protein2genome-gene-0.11-mRNA-1	473	733	464	785	PF12846.5	AAA_10	Domain	21	290	362	60.2	1.5e-16	1	CL0023	P-loop_NTPase	AAA_10	AAA-like domain
maker-Scaffold_6951|length1773-exonerate_protein2genome-gene-0.0-mRNA-1	64	428	5	436	PF00593.22	TonB_dep_Rec	Family	14	341	461	55.5	8.1e-15	1	CL0193	MBB	TonB_dep_Rec	TonB dependent receptor
maker-Scaffold_41798|length3111-exonerate_protein2genome-gene-0.4-mRNA-1	4	138	1	139	PF03653.11	UPF0093	Family	6	145	146	52.4	6.1e-14	1	CL0430	CopD_like	UPF0093	Uncharacterised protein family (UPF0093)
maker-Scaffold_9123|length3445-exonerate_protein2genome-gene-0.1-mRNA-1	26	104	5	104	PF02771.14	Acyl-CoA_dh_N	Domain	35	113	113	60.2	2.5e-16	1	CL0544	AcylCoA_ox_dh_N	Acyl-CoA_dh_N	Acyl-CoA dehydrogenase, N-terminal domain
maker-Scaffold_9123|length3445-exonerate_protein2genome-gene-0.1-mRNA-1	108	201	108	201	PF02770.17	Acyl-CoA_dh_M	Domain	1	97	97	69.9	1.4e-19	1	No_clan	NA	Acyl-CoA_dh_M	Acyl-CoA dehydrogenase, middle domain
maker-Scaffold_9123|length3445-exonerate_protein2genome-gene-0.1-mRNA-1	213	365	213	365	PF00441.22	Acyl-CoA_dh_1	Domain	1	150	150	83.5	1.6e-23	1	CL0087	Acyl-CoA_dh	Acyl-CoA_dh_1	Acyl-CoA dehydrogenase, C-terminal domain
maker-Scaffold_633|length1665-exonerate_protein2genome-gene-0.2-mRNA-1	9	93	9	101	PF12796.5	Ank_2	Repeat	1	74	84	31.7	1.6e-07	1	CL0465	Ank	Ank_2	Ankyrin repeats (3 copies)
maker-Scaffold_2746|length1254-exonerate_protein2genome-gene-0.0-mRNA-1	20	188	19	188	PF02572.13	CobA_CobO_BtuR	Domain	2	171	172	197.5	1.8e-58	1	CL0023	P-loop_NTPase	CobA_CobO_BtuR	ATP:corrinoid adenosyltransferase BtuR/CobO/CobP
maker-Scaffold_47417|length2231-exonerate_protein2genome-gene-0.1-mRNA-1	66	256	63	258	PF00528.20	BPD_transp_1	Family	4	183	185	51.5	9.1e-14	1	CL0404	BPD_transp_1	BPD_transp_1	Binding-protein-dependent transport system inner membrane component
maker-Scaffold_8265|length2147-exonerate_protein2genome-gene-0.1-mRNA-1	4	243	1	244	PF12697.5	Abhydrolase_6	Domain	14	211	212	51.9	1.3e-13	1	CL0028	AB_hydrolase	Abhydrolase_6	Alpha/beta hydrolase family
maker-Scaffold_35574|length31732-exonerate_protein2genome-gene-0.10-mRNA-1	13	130	13	130	PF08401.9	DUF1738	Family	1	128	128	114	4.5e-33	1	No_clan	NA	DUF1738	Domain of unknown function (DUF1738)
maker-Scaffold_42471|length1646-exonerate_protein2genome-gene-0.0-mRNA-1	79	407	75	409	PF03916.12	NrfD	Family	5	309	313	79	4.3e-22	1	CL0308	DMSO_reductase	NrfD	Polysulphide reductase, NrfD
maker-Scaffold_328|length2157-exonerate_protein2genome-gene-0.1-mRNA-1	84	164	83	170	PF01627.21	Hpt	Family	2	82	85	28.2	1.5e-06	1	No_clan	NA	Hpt	Hpt domain
maker-Scaffold_42223|length1832-exonerate_protein2genome-gene-0.2-mRNA-1	2	122	1	124	PF01832.18	Glucosaminidase	Domain	14	85	87	62.4	3.8e-17	1	CL0037	Lysozyme	Glucosaminidase	Mannosyl-glycoprotein endo-beta-N-acetylglucosaminidase
maker-Scaffold_22907|length2289-exonerate_protein2genome-gene-0.0-mRNA-1	30	148	10	155	PF05565.9	Sipho_Gp157	Family	26	145	163	46.2	4.3e-12	1	No_clan	NA	Sipho_Gp157	Siphovirus Gp157
maker-Scaffold_22907|length2289-exonerate_protein2genome-gene-0.0-mRNA-1	234	452	232	457	PF03837.12	RecT	Family	3	194	199	76.5	1.7e-21	1	No_clan	NA	RecT	RecT family
maker-Scaffold_25589|length1412-exonerate_protein2genome-gene-0.0-mRNA-1	39	208	34	289	PF02265.14	S1-P1_nuclease	Domain	6	169	252	27.9	1.7e-06	1	CL0368	PhosC-NucP1	S1-P1_nuclease	S1/P1 Nuclease
maker-Scaffold_37864|length4001-exonerate_protein2genome-gene-0.0-mRNA-1	24	81	21	88	PF02912.16	Phe_tRNA-synt_N	Domain	4	61	69	57	1.2e-15	1	CL0298	tRNA_bind_arm	Phe_tRNA-synt_N	Aminoacyl tRNA synthetase class II, N-terminal domain
maker-Scaffold_37864|length4001-exonerate_protein2genome-gene-0.0-mRNA-1	92	328	90	343	PF01409.18	tRNA-synt_2d	Domain	3	234	245	309.9	1.1e-92	1	CL0040	tRNA_synt_II	tRNA-synt_2d	tRNA synthetases class II core domain (F)
maker-Scaffold_37864|length4001-exonerate_protein2genome-gene-0.0-mRNA-1	355	428	354	504	PF02565.13	RecO_C	Family	2	73	157	40.8	1.7e-10	1	No_clan	NA	RecO_C	Recombination protein O C terminal
maker-Scaffold_33367|length1280-exonerate_protein2genome-gene-0.0-mRNA-1	1	257	1	257	PF00303.17	Thymidylat_synt	Domain	7	268	268	316.6	9.5e-95	1	No_clan	NA	Thymidylat_synt	Thymidylate synthase
maker-Scaffold_3371|length2454-exonerate_protein2genome-gene-0.0-mRNA-1	27	154	27	155	PF01743.18	PolyA_pol	Domain	1	125	126	90.6	9e-26	1	CL0260	NTP_transf	PolyA_pol	Poly A polymerase head domain
maker-Scaffold_3371|length2454-exonerate_protein2genome-gene-0.0-mRNA-1	182	241	182	244	PF12627.5	PolyA_pol_RNAbd	Domain	1	60	64	66.8	9.4e-19	1	No_clan	NA	PolyA_pol_RNAbd	Probable RNA and SrmB- binding site of polymerase A
maker-Scaffold_3371|length2454-exonerate_protein2genome-gene-0.0-mRNA-1	259	356	258	409	PF01966.20	HD	Family	2	98	122	56.9	2.1e-15	1	CL0237	HD_PDEase	HD	HD domain
maker-Scaffold_18037|length1705-exonerate_protein2genome-gene-0.2-mRNA-1	10	72	2	72	PF07805.10	HipA_N	Domain	19	80	81	42.3	8.1e-11	1	No_clan	NA	HipA_N	HipA-like N-terminal domain
maker-Scaffold_18037|length1705-exonerate_protein2genome-gene-0.2-mRNA-1	83	226	83	229	PF07804.10	HipA_C	Domain	2	139	142	106.7	9.2e-31	1	No_clan	NA	HipA_C	HipA-like C-terminal domain
maker-Scaffold_41986|length4122-exonerate_protein2genome-gene-0.2-mRNA-1	87	193	86	193	PF14497.4	GST_C_3	Domain	2	99	99	86.1	1.4e-24	1	CL0497	GST_C	GST_C_3	Glutathione S-transferase, C-terminal domain
maker-Scaffold_47672|length1873-exonerate_protein2genome-gene-0.0-mRNA-1	16	80	12	82	PF00801.18	PKD	Domain	5	65	71	28.4	9.8e-07	1	CL0159	E-set	PKD	PKD domain
maker-Scaffold_47672|length1873-exonerate_protein2genome-gene-0.0-mRNA-1	106	161	98	163	PF00801.18	PKD	Domain	5	65	71	31.6	9.9e-08	1	CL0159	E-set	PKD	PKD domain
maker-Scaffold_47672|length1873-exonerate_protein2genome-gene-0.0-mRNA-1	186	249	183	253	PF00801.18	PKD	Domain	3	67	71	31.6	9.8e-08	1	CL0159	E-set	PKD	PKD domain
maker-Scaffold_47672|length1873-exonerate_protein2genome-gene-0.0-mRNA-1	268	351	266	351	PF13585.4	CHU_C	Domain	3	86	86	72	2.9e-20	1	CL0159	E-set	CHU_C	C-terminal domain of CHU protein family
maker-Scaffold_4175|length2631-exonerate_protein2genome-gene-0.0-mRNA-1	340	445	311	453	PF07980.9	SusD	Domain	149	259	298	52.1	6.3e-14	1	CL0020	TPR	SusD	SusD family
maker-Scaffold_45077|length3103-exonerate_protein2genome-gene-0.0-mRNA-1	268	654	268	654	PF01526.15	DDE_Tnp_Tn3	Domain	1	389	389	486.3	5.3e-146	1	No_clan	NA	DDE_Tnp_Tn3	Tn3 transposase DDE domain
maker-Scaffold_48061|length1429-exonerate_protein2genome-gene-0.0-mRNA-1	160	302	159	317	PF12146.6	Hydrolase_4	Family	2	132	239	34.8	8.7e-09	1	CL0028	AB_hydrolase	Hydrolase_4	Putative lysophospholipase
maker-Scaffold_47001|length5012-exonerate_protein2genome-gene-0.0-mRNA-1	3	154	1	157	PF02737.16	3HCDH_N	Domain	20	178	180	101.3	5e-29	1	CL0063	NADP_Rossmann	3HCDH_N	3-hydroxyacyl-CoA dehydrogenase, NAD binding domain
maker-Scaffold_47001|length5012-exonerate_protein2genome-gene-0.0-mRNA-1	159	227	159	238	PF00725.20	3HCDH	Domain	1	69	97	44.5	1.6e-11	1	CL0106	6PGD_C	3HCDH	3-hydroxyacyl-CoA dehydrogenase, C-terminal domain
maker-Scaffold_9105|length1114-exonerate_protein2genome-gene-0.0-mRNA-1	28	110	9	116	PF01546.26	Peptidase_M20	Family	119	193	207	29.1	6.6e-07	1	CL0035	Peptidase_MH	Peptidase_M20	Peptidase family M20/M25/M40
maker-Scaffold_26484|length1385-exonerate_protein2genome-gene-0.0-mRNA-1	4	278	2	279	PF02569.13	Pantoate_ligase	Family	3	265	266	297.9	5e-89	1	CL0039	HUP	Pantoate_ligase	Pantoate-beta-alanine ligase
maker-Scaffold_16980|length17936-exonerate_protein2genome-gene-0.27-mRNA-1	63	276	62	278	PF01738.16	DLH	Domain	2	215	217	193.2	3.7e-57	1	CL0028	AB_hydrolase	DLH	Dienelactone hydrolase family
maker-Scaffold_16980|length17936-exonerate_protein2genome-gene-0.6-mRNA-1	57	265	56	265	PF16576.3	HlyD_D23	Domain	2	214	214	228.2	5.9e-68	1	CL0105	NA	NA	NA
maker-Scaffold_16980|length17936-exonerate_protein2genome-gene-0.6-mRNA-1	371	434	371	435	PF11604.6	CusF_Ec	Family	1	67	68	66.1	1.8e-18	1	No_clan	NA	CusF_Ec	Copper binding periplasmic protein CusF
maker-Scaffold_8619|length1076-exonerate_protein2genome-gene-0.0-mRNA-1	3	119	3	124	PF14226.4	DIOX_N	Family	1	113	118	106.8	1e-30	1	No_clan	NA	DIOX_N	non-haem dioxygenase in morphine synthesis N-terminal
maker-Scaffold_44000|length1564-exonerate_protein2genome-gene-0.0-mRNA-1	17	105	3	110	PF01850.19	PIN	Domain	26	114	122	31.6	1.7e-07	1	CL0280	PIN	PIN	PIN domain
maker-Scaffold_32709|length1759-exonerate_protein2genome-gene-0.0-mRNA-1	120	286	119	287	PF06439.9	DUF1080	Domain	2	184	185	131.5	3.3e-38	1	CL0004	Concanavalin	DUF1080	Domain of Unknown Function (DUF1080)
maker-Scaffold_33161|length8770-exonerate_protein2genome-gene-0.5-mRNA-1	10	140	10	141	PF09335.9	SNARE_assoc	Family	1	119	120	87	1.2e-24	1	No_clan	NA	SNARE_assoc	SNARE associated Golgi protein
maker-Scaffold_27424|length1235-exonerate_protein2genome-gene-0.0-mRNA-1	12	197	11	198	PF02222.20	ATP-grasp	Family	2	170	171	162	8.9e-48	1	CL0179	ATP-grasp	ATP-grasp	ATP-grasp domain
maker-Scaffold_21004|length1309-exonerate_protein2genome-gene-0.0-mRNA-1	165	250	163	252	PF03129.18	HGTP_anticodon	Domain	3	91	94	62	4e-17	1	CL0458	IIaaRS-ABD	HGTP_anticodon	Anticodon binding domain
maker-Scaffold_22019|length1460-exonerate_protein2genome-gene-0.1-mRNA-1	12	250	8	250	PF13561.4	adh_short_C2	Domain	3	234	234	186.1	6.3e-55	1	CL0063	NADP_Rossmann	adh_short_C2	Enoyl-(Acyl carrier protein) reductase
maker-Scaffold_35103|length1280-exonerate_protein2genome-gene-0.1-mRNA-1	1	59	1	60	PF00072.22	Response_reg	Domain	53	111	112	42.7	4.6e-11	1	CL0304	CheY	Response_reg	Response regulator receiver domain
maker-Scaffold_35103|length1280-exonerate_protein2genome-gene-0.1-mRNA-1	94	147	93	148	PF00196.17	GerE	Domain	3	56	57	66.8	8e-19	1	CL0123	HTH	GerE	Bacterial regulatory proteins, luxR family
maker-Scaffold_28241|length1087-exonerate_protein2genome-gene-0.0-mRNA-1	3	118	3	120	PF02452.15	PemK_toxin	Domain	1	108	110	29.6	6.3e-07	1	CL0624	NA	PemK	PemK-like protein
maker-Scaffold_20492|length1294-exonerate_protein2genome-gene-0.0-mRNA-1	3	193	2	193	PF00149.26	Metallophos	Domain	2	204	204	61.8	1.1e-16	1	CL0163	Calcineurin	Metallophos	Calcineurin-like phosphoesterase
maker-Scaffold_41501|length1473-exonerate_protein2genome-gene-0.0-mRNA-1	9	43	8	43	PF00132.22	Hexapep	Repeat	2	36	36	20.1	0.00034	1	CL0536	HEXAPEP	Hexapep	Bacterial transferase hexapeptide (six repeats)
maker-Scaffold_41501|length1473-exonerate_protein2genome-gene-0.0-mRNA-1	52	85	52	86	PF14602.4	Hexapep_2	Repeat	1	32	34	47.5	9.6e-13	1	CL0536	HEXAPEP	Hexapep_2	Hexapeptide repeat of succinyl-transferase
maker-Scaffold_38417|length29877-exonerate_protein2genome-gene-0.21-mRNA-1	79	291	79	291	PF13728.4	TraF	Family	1	224	224	238.8	5.7e-71	1	CL0172	Thioredoxin	TraF	F plasmid transfer operon protein
maker-Scaffold_22440|length2656-exonerate_protein2genome-gene-0.0-mRNA-1	8	115	7	116	PF00072.22	Response_reg	Domain	2	111	112	101.6	2.5e-29	1	CL0304	CheY	Response_reg	Response regulator receiver domain
maker-Scaffold_22440|length2656-exonerate_protein2genome-gene-0.0-mRNA-1	158	232	155	232	PF00486.26	Trans_reg_C	Domain	3	77	77	73.5	9.5e-21	1	CL0123	HTH	Trans_reg_C	Transcriptional regulatory protein, C terminal
maker-Scaffold_10466|length7465-exonerate_protein2genome-gene-0.2-mRNA-1	96	197	95	197	PF07715.13	Plug	Domain	2	108	108	68.1	8.1e-19	1	No_clan	Ubiquitin	Plug	TonB-dependent Receptor Plug Domain
maker-Scaffold_40769|length2698-exonerate_protein2genome-gene-0.1-mRNA-1	53	144	51	144	PF04773.11	FecR	Family	3	96	96	82.4	2.4e-23	1	No_clan	NA	FecR	FecR protein
maker-Scaffold_40769|length2698-exonerate_protein2genome-gene-0.1-mRNA-1	178	244	156	259	PF16344.3	DUF4974	Family	19	85	100	29.4	6e-07	1	No_clan	NA	NA	NA
maker-Scaffold_35259|length1508-exonerate_protein2genome-gene-0.0-mRNA-1	8	155	8	157	PF01548.15	DEDD_Tnp_IS110	Family	1	151	155	60.4	1.6e-16	1	No_clan	NA	DEDD_Tnp_IS110	Transposase
maker-Scaffold_35259|length1508-exonerate_protein2genome-gene-0.0-mRNA-1	224	298	223	309	PF02371.14	Transposase_20	Family	2	76	87	80.4	8e-23	1	CL0198	HHH	Transposase_20	Transposase IS116/IS110/IS902 family
maker-Scaffold_36774|length2251-exonerate_protein2genome-gene-0.0-mRNA-1	1	423	1	424	PF12897.5	Aminotran_MocR	Domain	1	420	421	713.9	5.1e-215	1	CL0061	PLP_aminotran	Aminotran_MocR	Alanine-glyoxylate amino-transferase
maker-Scaffold_4252|length3340-exonerate_protein2genome-gene-0.0-mRNA-1	12	131	11	137	PF08786.9	DUF1795	Domain	6	121	127	66.2	2.4e-18	1	CL0619	NA	DUF1795	Domain of unknown function (DUF1795)
maker-Scaffold_35519|length5200-exonerate_protein2genome-gene-0.5-mRNA-1	52	125	51	125	PF13565.4	HTH_32	Domain	2	73	73	44.7	1.4e-11	1	CL0123	HTH	HTH_32	Homeodomain-like domain
maker-Scaffold_35519|length5200-exonerate_protein2genome-gene-0.5-mRNA-1	151	272	148	273	PF00665.24	rve	Domain	4	118	119	38.5	9.8e-10	1	CL0219	RNase_H	rve	Integrase core domain
maker-Scaffold_24270|length2224-exonerate_protein2genome-gene-0.0-mRNA-1	18	143	15	154	PF00293.26	NUDIX	Domain	4	121	131	79.5	2e-22	1	CL0261	NUDIX	NUDIX	NUDIX domain
maker-Scaffold_24270|length2224-exonerate_protein2genome-gene-0.0-mRNA-1	191	303	188	307	PF00293.26	NUDIX	Domain	4	116	131	76.3	2e-21	1	CL0261	NUDIX	NUDIX	NUDIX domain
maker-Scaffold_41064|length1572-exonerate_protein2genome-gene-0.0-mRNA-1	1	118	1	118	PF00499.18	Oxidored_q3	Family	30	137	137	88	4.2e-25	1	No_clan	NA	Oxidored_q3	NADH-ubiquinone/plastoquinone oxidoreductase chain 6
maker-Scaffold_41064|length1572-exonerate_protein2genome-gene-0.0-mRNA-1	131	220	130	224	PF00420.22	Oxidored_q2	Family	2	103	105	75.3	2.3e-21	1	No_clan	NA	Oxidored_q2	NADH-ubiquinone/plastoquinone oxidoreductase chain 4L
maker-Scaffold_1004|length15098-exonerate_protein2genome-gene-0.1-mRNA-1	16	169	16	169	PF00239.19	Resolvase	Domain	1	146	146	86	2.4e-24	1	No_clan	NA	Resolvase	Resolvase, N terminal domain
maker-Scaffold_27402|length1349-exonerate_protein2genome-gene-0.2-mRNA-1	43	79	43	80	PF14602.4	Hexapep_2	Repeat	1	33	34	12.2	0.11	1	CL0536	HEXAPEP	Hexapep_2	Hexapeptide repeat of succinyl-transferase
maker-Scaffold_27402|length1349-exonerate_protein2genome-gene-0.2-mRNA-1	100	134	99	134	PF00132.22	Hexapep	Repeat	2	36	36	42.5	2.8e-11	1	CL0536	HEXAPEP	Hexapep	Bacterial transferase hexapeptide (six repeats)
maker-Scaffold_25710|length4679-exonerate_protein2genome-gene-0.4-mRNA-1	60	254	59	254	PF06439.9	DUF1080	Domain	2	185	185	132.9	1.2e-38	1	CL0004	Concanavalin	DUF1080	Domain of Unknown Function (DUF1080)
maker-Scaffold_25299|length1604-exonerate_protein2genome-gene-0.0-mRNA-1	39	184	36	185	PF00005.25	ABC_tran	Domain	4	136	137	98.3	4.7e-28	1	CL0023	P-loop_NTPase	ABC_tran	ABC transporter
maker-Scaffold_4856|length2381-exonerate_protein2genome-gene-0.0-mRNA-1	1	113	1	115	PF00669.18	Flagellin_N	Family	25	137	139	128	2.3e-37	1	No_clan	NA	Flagellin_N	Bacterial flagellin N-terminal helical region
maker-Scaffold_4856|length2381-exonerate_protein2genome-gene-0.0-mRNA-1	201	286	201	286	PF00700.19	Flagellin_C	Family	1	86	86	88.8	2e-25	1	No_clan	NA	Flagellin_C	Bacterial flagellin C-terminal helical region
maker-Scaffold_4044|length1841-exonerate_protein2genome-gene-0.2-mRNA-1	10	142	1	143	PF03602.13	Cons_hypoth95	Family	41	181	182	98.4	3.3e-28	1	CL0063	NADP_Rossmann	Cons_hypoth95	Conserved hypothetical protein 95
maker-Scaffold_14128|length1084-exonerate_protein2genome-gene-0.0-mRNA-1	24	112	22	116	PF08818.9	DUF1801	Domain	3	80	84	39	7.7e-10	1	No_clan	NA	DUF1801	Domain of unknown function (DU1801)
maker-Scaffold_38695|length3264-exonerate_protein2genome-gene-0.2-mRNA-1	115	172	113	173	PF12836.5	HHH_3	Domain	6	64	65	45	8.5e-12	1	CL0198	HHH	HHH_3	Helix-hairpin-helix motif
maker-Scaffold_38695|length3264-exonerate_protein2genome-gene-0.2-mRNA-1	190	250	188	250	PF12836.5	HHH_3	Domain	5	65	65	63.6	1.3e-17	1	CL0198	HHH	HHH_3	Helix-hairpin-helix motif
maker-Scaffold_38695|length3264-exonerate_protein2genome-gene-0.2-mRNA-1	261	314	257	318	PF12836.5	HHH_3	Domain	8	61	65	38.5	9.5e-10	1	CL0198	HHH	HHH_3	Helix-hairpin-helix motif
maker-Scaffold_23270|length1204-exonerate_protein2genome-gene-0.0-mRNA-1	39	77	34	78	PF00440.21	TetR_N	Domain	8	46	47	45.8	3.6e-12	1	CL0123	HTH	TetR_N	Bacterial regulatory proteins, tetR family
maker-Scaffold_24456|length1312-exonerate_protein2genome-gene-0.0-mRNA-1	2	174	1	174	PF13393.4	tRNA-synt_His	Domain	126	310	310	35.7	4.9e-09	1	CL0040	tRNA_synt_II	tRNA-synt_His	Histidyl-tRNA synthetase
maker-Scaffold_5341|length10874-exonerate_protein2genome-gene-0.18-mRNA-1	4	41	4	41	PF00376.21	MerR	Family	1	38	38	56	2.2e-15	1	CL0123	HTH	MerR	MerR family regulatory protein
maker-Scaffold_5341|length10874-exonerate_protein2genome-gene-0.18-mRNA-1	46	109	46	110	PF09278.9	MerR-DNA-bind	Domain	1	64	65	73.5	1.3e-20	1	CL0123	HTH	MerR-DNA-bind	MerR, DNA binding
maker-Scaffold_10017|length1948-exonerate_protein2genome-gene-0.0-mRNA-1	205	405	205	407	PF06850.9	PHB_depo_C	Family	1	201	203	303.1	6.5e-91	1	CL0028	AB_hydrolase	PHB_depo_C	PHB de-polymerase C-terminus
maker-Scaffold_39617|length2267-exonerate_protein2genome-gene-0.2-mRNA-1	76	171	73	173	PF08448.8	PAS_4	Domain	5	107	110	38.8	7.9e-10	1	CL0183	PAS_Fold	PAS_4	PAS fold
maker-Scaffold_39617|length2267-exonerate_protein2genome-gene-0.2-mRNA-1	198	292	191	294	PF08448.8	PAS_4	Domain	9	102	110	23.5	4.5e-05	1	CL0183	PAS_Fold	PAS_4	PAS fold
maker-Scaffold_27829|length1580-exonerate_protein2genome-gene-0.1-mRNA-1	5	147	2	147	PF00083.22	Sugar_tr	Family	297	445	452	40.7	1.2e-10	1	CL0015	MFS	Sugar_tr	Sugar (and other) transporter
maker-Scaffold_9|length1050-exonerate_protein2genome-gene-0.0-mRNA-1	8	120	7	121	PF03965.14	Penicillinase_R	Family	2	114	115	96.9	8.7e-28	1	CL0123	HTH	Penicillinase_R	Penicillinase repressor
maker-Scaffold_39494|length1216-exonerate_protein2genome-gene-0.0-mRNA-1	61	185	61	185	PF02620.15	DUF177	Family	1	121	121	59.3	3.4e-16	1	No_clan	NA	DUF177	Uncharacterized ACR, COG1399
maker-Scaffold_45644|length2106-exonerate_protein2genome-gene-0.0-mRNA-1	51	180	49	195	PF03938.12	OmpH	Domain	18	143	156	36.5	4e-09	1	No_clan	NA	OmpH	Outer membrane protein (OmpH-like)
maker-Scaffold_12315|length1029-exonerate_protein2genome-gene-0.0-mRNA-1	22	266	18	266	PF10128.7	OpcA_G6PD_assem	Family	6	254	254	141.7	2.5e-41	1	No_clan	NA	OpcA_G6PD_assem	Glucose-6-phosphate dehydrogenase subunit
maker-Scaffold_47774|length1417-exonerate_protein2genome-gene-0.2-mRNA-1	37	101	37	101	PF11720.6	Inhibitor_I78	Domain	1	65	65	56	2.7e-15	1	CL0367	CI-2	Inhibitor_I78	Peptidase inhibitor I78 family
maker-Scaffold_20116|length4022-exonerate_protein2genome-gene-0.0-mRNA-1	202	426	188	431	PF13429.4	TPR_15	Repeat	26	247	280	30.6	1.7e-07	1	CL0020	TPR	TPR_15	Tetratricopeptide repeat
maker-Scaffold_20116|length4022-exonerate_protein2genome-gene-0.0-mRNA-1	536	592	535	593	PF00288.24	GHMP_kinases_N	Family	2	65	66	25.5	1e-05	1	CL0329	S5	GHMP_kinases_N	GHMP kinases N terminal domain
maker-Scaffold_20116|length4022-exonerate_protein2genome-gene-0.0-mRNA-1	653	701	638	713	PF08544.11	GHMP_kinases_C	Family	22	71	85	30.2	3.9e-07	1	No_clan	NA	GHMP_kinases_C	GHMP kinases C terminal
maker-Scaffold_48327|length2127-exonerate_protein2genome-gene-0.0-mRNA-1	5	121	1	242	PF12804.5	NTP_transf_3	Domain	14	125	160	50.5	2.6e-13	1	CL0110	GT-A	NTP_transf_3	MobA-like NTP transferase domain
maker-Scaffold_48327|length2127-exonerate_protein2genome-gene-0.0-mRNA-1	255	288	253	288	PF00132.22	Hexapep	Repeat	3	36	36	26.8	2.6e-06	1	CL0536	HEXAPEP	Hexapep	Bacterial transferase hexapeptide (six repeats)
maker-Scaffold_48327|length2127-exonerate_protein2genome-gene-0.0-mRNA-1	309	343	309	344	PF00132.22	Hexapep	Repeat	1	35	36	30.2	2.1e-07	1	CL0536	HEXAPEP	Hexapep	Bacterial transferase hexapeptide (six repeats)
maker-Scaffold_48327|length2127-exonerate_protein2genome-gene-0.0-mRNA-1	387	420	386	421	PF00132.22	Hexapep	Repeat	2	35	36	30.9	1.3e-07	1	CL0536	HEXAPEP	Hexapep	Bacterial transferase hexapeptide (six repeats)
maker-Scaffold_47837|length1679-exonerate_protein2genome-gene-0.1-mRNA-1	100	171	45	171	PF00355.24	Rieske	Domain	32	89	89	50.1	1.8e-13	1	CL0516	ISP-domain	Rieske	Rieske [2Fe-2S] domain
maker-Scaffold_25061|length1011-exonerate_protein2genome-gene-0.0-mRNA-1	7	154	6	155	PF00731.18	AIRC	Domain	2	147	148	214.2	5.1e-64	1	No_clan	NA	AIRC	AIR carboxylase
maker-Scaffold_25692|length1193-exonerate_protein2genome-gene-0.0-mRNA-1	2	132	1	132	PF04299.10	FMN_bind_2	Family	37	168	168	152	1.1e-44	1	CL0336	FMN-binding	FMN_bind_2	Putative FMN-binding domain
maker-Scaffold_44405|length2019-exonerate_protein2genome-gene-0.0-mRNA-1	63	97	62	97	PF00132.22	Hexapep	Repeat	2	36	36	28.7	6.7e-07	1	CL0536	HEXAPEP	Hexapep	Bacterial transferase hexapeptide (six repeats)
maker-Scaffold_44405|length2019-exonerate_protein2genome-gene-0.0-mRNA-1	122	257	122	257	PF13477.4	Glyco_trans_4_2	Domain	1	139	139	76.9	1.4e-21	1	CL0113	GT-B	Glyco_trans_4_2	Glycosyl transferase 4-like
maker-Scaffold_44405|length2019-exonerate_protein2genome-gene-0.0-mRNA-1	281	450	280	451	PF00534.18	Glycos_transf_1	Family	3	171	172	100.8	5.6e-29	1	CL0113	GT-B	Glycos_transf_1	Glycosyl transferases group 1
maker-Scaffold_29815|length1298-exonerate_protein2genome-gene-0.0-mRNA-1	7	123	2	124	PF02784.14	Orn_Arg_deC_N	Domain	123	241	242	66.4	2.5e-18	1	CL0036	TIM_barrel	Orn_Arg_deC_N	Pyridoxal-dependent decarboxylase, pyridoxal binding domain
maker-Scaffold_29815|length1298-exonerate_protein2genome-gene-0.0-mRNA-1	148	236	96	236	PF00278.20	Orn_DAP_Arg_deC	Domain	21	110	110	50.8	1.4e-13	1	No_clan	NA	Orn_DAP_Arg_deC	Pyridoxal-dependent decarboxylase, C-terminal sheet domain
maker-Scaffold_24451|length1593-exonerate_protein2genome-gene-0.3-mRNA-1	3	85	3	85	PF00677.15	Lum_binding	Domain	1	87	87	72.6	1.7e-20	1	CL0076	FAD_Lum_binding	Lum_binding	Lumazine binding domain
maker-Scaffold_24451|length1593-exonerate_protein2genome-gene-0.3-mRNA-1	98	192	98	192	PF00677.15	Lum_binding	Domain	1	87	87	81.6	2.8e-23	1	CL0076	FAD_Lum_binding	Lum_binding	Lumazine binding domain
maker-Scaffold_20889|length3728-exonerate_protein2genome-gene-0.0-mRNA-1	55	352	55	356	PF01555.16	N6_N4_Mtase	Family	1	226	231	177.8	2.4e-52	1	CL0063	NADP_Rossmann	N6_N4_Mtase	DNA methylase
maker-Scaffold_14471|length63968-exonerate_protein2genome-gene-0.13-mRNA-1	171	261	168	265	PF01464.18	SLT	Domain	4	102	117	67.9	5.3e-19	1	CL0037	Lysozyme	SLT	Transglycosylase SLT domain
maker-Scaffold_6972|length1743-exonerate_protein2genome-gene-0.1-mRNA-1	3	87	1	91	PF00294.22	PfkB	Family	218	297	302	66.7	1.9e-18	1	CL0118	Ribokinase	PfkB	pfkB family carbohydrate kinase
maker-Scaffold_17787|length3866-exonerate_protein2genome-gene-0.0-mRNA-1	2	136	1	137	PF02666.13	PS_Dcarbxylase	Family	82	199	200	108.2	3.5e-31	1	No_clan	NA	PS_Dcarbxylase	Phosphatidylserine decarboxylase
maker-Scaffold_17824|length1184-exonerate_protein2genome-gene-0.0-mRNA-1	8	126	8	126	PF02951.12	GSH-S_N	Domain	1	119	119	136.8	3.2e-40	1	No_clan	NA	GSH-S_N	Prokaryotic glutathione synthetase, N-terminal domain
maker-Scaffold_17824|length1184-exonerate_protein2genome-gene-0.0-mRNA-1	130	302	130	304	PF02955.14	GSH-S_ATP	Domain	1	173	175	215.2	3.7e-64	1	CL0179	ATP-grasp	GSH-S_ATP	Prokaryotic glutathione synthetase, ATP-grasp domain
maker-Scaffold_27402|length1349-exonerate_protein2genome-gene-0.0-mRNA-1	107	225	106	226	PF04002.13	RadC	Family	2	121	122	132.6	6.3e-39	1	CL0366	JAB	RadC	RadC-like JAB domain
maker-Scaffold_8379|length1940-exonerate_protein2genome-gene-0.1-mRNA-1	28	147	25	147	PF00903.23	Glyoxalase	Domain	4	128	128	40.6	2.2e-10	1	CL0104	Glyoxalase	Glyoxalase	Glyoxalase/Bleomycin resistance protein/Dioxygenase superfamily
maker-Scaffold_22195|length2768-exonerate_protein2genome-gene-0.2-mRNA-1	311	474	311	474	PF02283.14	CobU	Domain	1	169	169	197.4	1.1e-58	1	CL0023	P-loop_NTPase	CobU	Cobinamide kinase / cobinamide phosphate guanyltransferase
maker-Scaffold_47014|length31110-exonerate_protein2genome-gene-0.23-mRNA-1	43	229	43	231	PF02321.16	OEP	Family	1	186	188	70	2e-19	1	CL0105	Hybrid	OEP	Outer membrane efflux protein
maker-Scaffold_47014|length31110-exonerate_protein2genome-gene-0.23-mRNA-1	263	425	260	428	PF02321.16	OEP	Family	9	183	188	44.3	1.5e-11	1	CL0105	Hybrid	OEP	Outer membrane efflux protein
maker-Scaffold_33850|length2186-exonerate_protein2genome-gene-0.1-mRNA-1	5	191	4	197	PF00106.23	adh_short	Domain	2	188	195	136.2	8.1e-40	1	CL0063	NADP_Rossmann	adh_short	short chain dehydrogenase
maker-Scaffold_15576|length2150-exonerate_protein2genome-gene-0.0-mRNA-1	1	33	1	38	PF03588.12	Leu_Phe_trans	Family	118	150	169	30.2	2.5e-07	1	CL0257	Acetyltrans	Leu_Phe_trans	Leucyl/phenylalanyl-tRNA protein transferase
maker-Scaffold_15576|length2150-exonerate_protein2genome-gene-0.0-mRNA-1	39	109	39	109	PF04376.11	ATE_N	Family	1	81	81	72.9	1.9e-20	1	CL0257	Acetyltrans	ATE_N	Arginine-tRNA-protein transferase, N terminus
maker-Scaffold_15576|length2150-exonerate_protein2genome-gene-0.0-mRNA-1	129	256	129	257	PF04377.13	ATE_C	Family	1	133	134	122	2.3e-35	1	CL0257	Acetyltrans	ATE_C	Arginine-tRNA-protein transferase, C terminus
maker-Scaffold_47136|length2920-exonerate_protein2genome-gene-0.2-mRNA-1	1	271	1	273	PF03668.13	ATP_bind_2	Domain	9	282	284	258.3	7.6e-77	1	CL0023	P-loop_NTPase	ATP_bind_2	P-loop ATPase protein family
maker-Scaffold_5341|length10874-exonerate_protein2genome-gene-0.5-mRNA-1	120	399	118	403	PF00480.18	ROK	Family	3	290	294	68.5	5.7e-19	1	CL0108	Actin_ATPase	ROK	ROK family
maker-Scaffold_7017|length26831-exonerate_protein2genome-gene-0.22-mRNA-1	39	174	37	174	PF13628.4	DUF4142	Domain	3	139	139	86.4	1.8e-24	1	CL0044	Ferritin	DUF4142	Domain of unknown function (DUF4142)
maker-Scaffold_43878|length2635-exonerate_protein2genome-gene-0.2-mRNA-1	43	64	40	66	PF07676.10	PD40	Repeat	5	26	38	11.9	0.15	1	CL0186	Beta_propeller	PD40	WD40-like Beta Propeller Repeat
maker-Scaffold_43878|length2635-exonerate_protein2genome-gene-0.2-mRNA-1	93	123	92	125	PF07676.10	PD40	Repeat	2	33	38	14.7	0.021	1	CL0186	Beta_propeller	PD40	WD40-like Beta Propeller Repeat
maker-Scaffold_43878|length2635-exonerate_protein2genome-gene-0.2-mRNA-1	160	195	159	195	PF07676.10	PD40	Repeat	2	38	38	35.8	4.7e-09	1	CL0186	Beta_propeller	PD40	WD40-like Beta Propeller Repeat
maker-Scaffold_43878|length2635-exonerate_protein2genome-gene-0.2-mRNA-1	204	232	203	238	PF07676.10	PD40	Repeat	2	30	38	24.3	2e-05	1	CL0186	Beta_propeller	PD40	WD40-like Beta Propeller Repeat
maker-Scaffold_43878|length2635-exonerate_protein2genome-gene-0.2-mRNA-1	270	300	267	302	PF07676.10	PD40	Repeat	4	32	38	16.2	0.0067	1	CL0186	Beta_propeller	PD40	WD40-like Beta Propeller Repeat
maker-Scaffold_43878|length2635-exonerate_protein2genome-gene-0.2-mRNA-1	321	354	315	355	PF07676.10	PD40	Repeat	7	37	38	25.3	9.6e-06	1	CL0186	Beta_propeller	PD40	WD40-like Beta Propeller Repeat
maker-Scaffold_5540|length1770-exonerate_protein2genome-gene-0.0-mRNA-1	95	159	82	165	PF09586.8	YfhO	Family	769	833	839	39.2	2.4e-10	1	CL0111	GT-C	YfhO	Bacterial membrane protein YfhO
maker-Scaffold_20239|length1722-exonerate_protein2genome-gene-0.0-mRNA-1	50	290	48	291	PF08376.8	NIT	Family	3	229	230	147.4	8e-43	1	No_clan	NA	NIT	Nitrate and nitrite sensing
maker-Scaffold_20239|length1722-exonerate_protein2genome-gene-0.0-mRNA-1	389	439	388	441	PF03861.12	ANTAR	Domain	2	52	54	67.7	5.3e-19	1	No_clan	NA	ANTAR	ANTAR domain
maker-Scaffold_47738|length1094-exonerate_protein2genome-gene-0.0-mRNA-1	65	232	64	232	PF02390.15	Methyltransf_4	Family	2	173	173	193.1	2.4e-57	1	CL0063	NADP_Rossmann	Methyltransf_4	Putative methyltransferase
maker-Scaffold_7017|length26831-exonerate_protein2genome-gene-0.24-mRNA-1	308	575	275	701	PF00593.22	TonB_dep_Rec	Family	36	299	461	49.2	6.4e-13	1	CL0193	MBB	TonB_dep_Rec	TonB dependent receptor
maker-Scaffold_28252|length1718-exonerate_protein2genome-gene-0.2-mRNA-1	10	161	5	162	PF08811.9	DUF1800	Family	332	432	433	34	1.5e-08	1	No_clan	NA	DUF1800	Protein of unknown function (DUF1800)
maker-Scaffold_35323|length2257-exonerate_protein2genome-gene-0.1-mRNA-1	7	122	7	124	PF00072.22	Response_reg	Domain	1	110	112	62.2	4.1e-17	1	CL0304	CheY	Response_reg	Response regulator receiver domain
maker-Scaffold_27941|length1422-exonerate_protein2genome-gene-0.0-mRNA-1	8	129	7	130	PF01408.20	GFO_IDH_MocA	Family	2	119	120	73.8	1.8e-20	1	CL0063	NADP_Rossmann	GFO_IDH_MocA	Oxidoreductase family, NAD-binding Rossmann fold
maker-Scaffold_18748|length1003-exonerate_protein2genome-gene-0.1-mRNA-1	41	86	39	86	PF10135.7	Rod-binding	Family	3	51	51	45.6	7.1e-12	1	No_clan	NA	Rod-binding	Rod binding protein
maker-Scaffold_825|length2033-exonerate_protein2genome-gene-0.0-mRNA-1	2	360	1	362	PF02696.12	UPF0061	Family	108	466	468	302.2	5.7e-90	1	No_clan	NA	UPF0061	Uncharacterized ACR, YdiU/UPF0061 family
maker-Scaffold_29922|length1321-exonerate_protein2genome-gene-0.0-mRNA-1	14	233	14	242	PF02348.17	CTP_transf_3	Family	1	216	221	110.2	1.2e-31	1	CL0110	GT-A	CTP_transf_3	Cytidylyltransferase
maker-Scaffold_33429|length3980-exonerate_protein2genome-gene-0.0-mRNA-1	11	59	11	61	PF12728.5	HTH_17	Domain	1	49	51	54.1	1.2e-14	1	CL0123	HTH	HTH_17	Helix-turn-helix domain
maker-Scaffold_21282|length1226-exonerate_protein2genome-gene-0.0-mRNA-1	1	275	1	275	PF07992.12	Pyr_redox_2	Domain	28	292	292	172.6	9.6e-51	1	CL0063	NADP_Rossmann	Pyr_redox_2	Pyridine nucleotide-disulphide oxidoreductase
maker-Scaffold_21282|length1226-exonerate_protein2genome-gene-0.0-mRNA-1	294	377	294	378	PF14759.4	Reductase_C	Domain	1	84	85	99.5	1.1e-28	1	CL0608	NA	Reductase_C	Reductase C-terminal
maker-Scaffold_17551|length1041-exonerate_protein2genome-gene-0.1-mRNA-1	2	112	1	112	PF03481.11	SUA5	Domain	25	92	92	52.9	3.6e-14	1	CL0113	GT-B	SUA5	Putative GTP-binding controlling metal-binding
maker-Scaffold_34266|length1452-exonerate_protein2genome-gene-0.0-mRNA-1	7	218	2	219	PF13641.4	Glyco_tranf_2_3	Domain	32	230	231	69.3	4e-19	1	CL0110	GT-A	Glyco_tranf_2_3	Glycosyltransferase like family 2
maker-Scaffold_13232|length2042-exonerate_protein2genome-gene-0.1-mRNA-1	130	228	130	236	PF00175.19	NAD_binding_1	Domain	1	101	109	38.5	1.3e-09	1	CL0091	NAD_Ferredoxin	NAD_binding_1	Oxidoreductase NAD-binding domain
maker-Scaffold_1815|length1371-exonerate_protein2genome-gene-0.0-mRNA-1	1	229	1	239	PF01040.16	UbiA	Family	9	236	252	197.5	2e-58	1	No_clan	NA	UbiA	UbiA prenyltransferase family
maker-Scaffold_12011|length1881-exonerate_protein2genome-gene-0.0-mRNA-1	98	181	4	190	PF01979.18	Amidohydro_1	Domain	236	330	344	60.7	1.4e-16	1	CL0034	Amidohydrolase	Amidohydro_1	Amidohydrolase family
maker-Scaffold_19408|length2225-exonerate_protein2genome-gene-0.1-mRNA-1	30	101	26	102	PF02563.14	Poly_export	Family	5	81	82	68.2	4.8e-19	1	No_clan	NA	Poly_export	Polysaccharide biosynthesis/export protein
maker-Scaffold_19408|length2225-exonerate_protein2genome-gene-0.1-mRNA-1	111	156	111	164	PF10531.7	SLBB	Domain	1	46	58	25.9	5.9e-06	1	CL0072	Ubiquitin	SLBB	SLBB domain
maker-Scaffold_24698|length1105-exonerate_protein2genome-gene-0.0-mRNA-1	10	239	3	239	PF02653.14	BPD_transp_2	Family	53	268	268	92.9	1.7e-26	1	CL0142	Membrane_trans	BPD_transp_2	Branched-chain amino acid transport system / permease component
maker-Scaffold_6430|length8686-exonerate_protein2genome-gene-0.17-mRNA-1	31	112	24	112	PF02049.16	FliE	Family	8	89	89	83.9	6.1e-24	1	No_clan	NA	FliE	Flagellar hook-basal body complex protein FliE
maker-Scaffold_42330|length4064-exonerate_protein2genome-gene-0.0-mRNA-1	238	396	238	396	PF00990.19	GGDEF	Domain	1	161	161	150	4.3e-44	1	CL0276	Nucleot_cyclase	GGDEF	GGDEF domain
maker-Scaffold_1606|length1166-exonerate_protein2genome-gene-0.0-mRNA-1	26	190	25	201	PF04222.10	DUF416	Family	2	160	188	50.3	1.7e-13	1	No_clan	NA	DUF416	Protein of unknown function (DUF416)
maker-Scaffold_48165|length1896-exonerate_protein2genome-gene-0.1-mRNA-1	11	128	7	129	PF04536.12	TPM_phosphatase	Domain	6	124	125	71	9.1e-20	1	CL0063	NA	TPM	TLP18.3, Psb32 and MOLO-1 founding proteins of phosphatase
maker-Scaffold_29545|length3084-exonerate_protein2genome-gene-0.0-mRNA-1	35	203	33	229	PF10108.7	DNA_pol_B_exo2	Family	3	177	213	97.2	9.4e-28	1	CL0219	RNase_H	DNA_pol_B_exo2	Predicted 3'-5' exonuclease related to the exonuclease domain of PolB
maker-Scaffold_12873|length1130-exonerate_protein2genome-gene-0.0-mRNA-1	13	127	11	127	PF11745.6	DUF3304	Family	3	134	134	58.5	9e-16	1	No_clan	NA	DUF3304	Protein of unknown function (DUF3304)
maker-Scaffold_38307|length3323-exonerate_protein2genome-gene-0.4-mRNA-1	2	190	2	190	PF13483.4	Lactamase_B_3	Domain	1	163	163	77.8	7.4e-22	1	CL0381	Metallo-HOrase	Lactamase_B_3	Beta-lactamase superfamily domain
maker-Scaffold_47236|length1876-exonerate_protein2genome-gene-0.0-mRNA-1	1	97	1	103	PF15070.4	GOLGA2L5	Family	31	137	622	40.1	1.7e-10	1	No_clan	NA	GOLGA2L5	Putative golgin subfamily A member 2-like protein 5
maker-Scaffold_24580|length3464-exonerate_protein2genome-gene-0.3-mRNA-1	35	179	35	181	PF03358.13	FMN_red	Domain	1	153	155	83.7	1e-23	1	CL0042	Flavoprotein	FMN_red	NADPH-dependent FMN reductase
maker-Scaffold_41075|length2897-exonerate_protein2genome-gene-0.0-mRNA-1	45	335	45	335	PF04616.12	Glyco_hydro_43	Family	1	288	288	323.6	9.8e-97	1	CL0143	B_Fructosidase	Glyco_hydro_43	Glycosyl hydrolases family 43
maker-Scaffold_6441|length28930-exonerate_protein2genome-gene-0.16-mRNA-1	15	333	15	333	PF07992.12	Pyr_redox_2	Domain	1	292	292	189.4	7.6e-56	1	CL0063	NADP_Rossmann	Pyr_redox_2	Pyridine nucleotide-disulphide oxidoreductase
maker-Scaffold_5373|length2533-exonerate_protein2genome-gene-0.2-mRNA-1	4	82	1	82	PF00583.23	Acetyltransf_1	Family	42	117	117	53.1	3.1e-14	1	CL0257	Acetyltrans	Acetyltransf_1	Acetyltransferase (GNAT) family
maker-Scaffold_7203|length1772-exonerate_protein2genome-gene-0.0-mRNA-1	9	60	3	61	PF02585.15	PIG-L	Family	76	130	131	22.4	0.00014	1	No_clan	NA	PIG-L	GlcNAc-PI de-N-acetylase
maker-Scaffold_14443|length1287-exonerate_protein2genome-gene-0.0-mRNA-1	2	216	1	224	PF00290.18	Trp_syntA	Domain	28	243	259	233	2.3e-69	1	CL0036	TIM_barrel	Trp_syntA	Tryptophan synthase alpha chain
maker-Scaffold_24902|length6439-exonerate_protein2genome-gene-0.14-mRNA-1	17	157	16	157	PF00239.19	Resolvase	Domain	2	146	146	135.2	1.6e-39	1	No_clan	NA	Resolvase	Resolvase, N terminal domain
maker-Scaffold_43595|length4722-exonerate_protein2genome-gene-0.8-mRNA-1	6	167	2	169	PF02321.16	OEP	Family	15	186	188	61.9	5.9e-17	1	CL0105	Hybrid	OEP	Outer membrane efflux protein
maker-Scaffold_28092|length1186-exonerate_protein2genome-gene-0.0-mRNA-1	7	121	6	121	PF02254.16	TrkA_N	Domain	2	116	116	92.1	2.4e-26	1	CL0063	NADP_Rossmann	TrkA_N	TrkA-N domain
maker-Scaffold_28092|length1186-exonerate_protein2genome-gene-0.0-mRNA-1	162	218	149	218	PF02080.19	TrkA_C	Domain	16	70	70	44.3	1.1e-11	1	CL0582	NA	TrkA_C	TrkA-C domain
maker-Scaffold_9395|length2501-exonerate_protein2genome-gene-0.0-mRNA-1	105	231	104	232	PF00665.24	rve	Domain	3	118	119	49.9	2.9e-13	1	CL0219	RNase_H	rve	Integrase core domain
maker-Scaffold_9395|length2501-exonerate_protein2genome-gene-0.0-mRNA-1	524	699	523	700	PF01695.15	IstB_IS21	Domain	2	177	178	191.3	1.1e-56	1	CL0023	P-loop_NTPase	IstB_IS21	IstB-like ATP binding protein
maker-Scaffold_42475|length3171-exonerate_protein2genome-gene-0.2-mRNA-1	13	81	5	82	PF00892.18	EamA	Family	69	136	137	27.2	3.3e-06	1	CL0184	DMT	EamA	EamA-like transporter family
maker-Scaffold_42475|length3171-exonerate_protein2genome-gene-0.2-mRNA-1	96	230	95	231	PF00892.18	EamA	Family	2	136	137	56.9	2.2e-15	1	CL0184	DMT	EamA	EamA-like transporter family
maker-Scaffold_7669|length1430-exonerate_protein2genome-gene-0.1-mRNA-1	2	49	1	52	PF13411.4	MerR_1	Family	19	65	69	25.4	9.8e-06	1	CL0123	HTH	MerR_1	MerR HTH family regulatory protein
maker-Scaffold_47721|length2140-exonerate_protein2genome-gene-0.1-mRNA-1	2	189	1	208	PF03702.12	AnmK	Family	163	343	366	165.3	1.9e-48	1	CL0108	Actin_ATPase	UPF0075	Uncharacterised protein family (UPF0075)
maker-Scaffold_47721|length2140-exonerate_protein2genome-gene-0.1-mRNA-1	196	253	191	257	PF06394.11	Pepsin-I3	Domain	11	67	74	23	6.2e-05	1	No_clan	NA	Pepsin-I3	Pepsin inhibitor-3-like repeated domain
maker-Scaffold_47721|length2140-exonerate_protein2genome-gene-0.1-mRNA-1	199	303	195	304	PF01042.19	Ribonuc_L-PSP	Domain	6	120	121	68.3	5.1e-19	1	CL0534	YjgF-like	Ribonuc_L-PSP	Endoribonuclease L-PSP
maker-Scaffold_31128|length1377-exonerate_protein2genome-gene-0.0-mRNA-1	52	202	46	204	PF01694.20	Rhomboid	Family	8	148	150	102.4	2e-29	1	CL0207	Rhomboid-like	Rhomboid	Rhomboid family
maker-Scaffold_6558|length2663-exonerate_protein2genome-gene-0.0-mRNA-1	3	328	3	329	PF04909.12	Amidohydro_2	Domain	1	290	291	189	1.5e-55	1	CL0034	Amidohydrolase	Amidohydro_2	Amidohydrolase
maker-Scaffold_35246|length1073-exonerate_protein2genome-gene-0.0-mRNA-1	9	207	9	209	PF01261.22	AP_endonuc_2	Domain	1	208	210	56.1	2.9e-15	1	CL0036	TIM_barrel	AP_endonuc_2	Xylose isomerase-like TIM barrel
maker-Scaffold_4462|length1539-exonerate_protein2genome-gene-0.0-mRNA-1	1	134	1	140	PF00378.18	ECH_1	Domain	108	241	251	83	1.8e-23	1	CL0127	ClpP_crotonase	ECH	Enoyl-CoA hydratase/isomerase family
maker-Scaffold_35374|length2471-exonerate_protein2genome-gene-0.0-mRNA-1	1	365	1	366	PF03781.14	FGE-sulfatase	Domain	5	259	260	164.7	2.6e-48	1	CL0056	NA	FGE-sulfatase	Sulfatase-modifying factor enzyme 1
maker-Scaffold_38953|length1794-exonerate_protein2genome-gene-0.0-mRNA-1	24	144	23	144	PF02788.14	RuBisCO_large_N	Domain	2	120	120	154.1	1.5e-45	1	No_clan	NA	RuBisCO_large_N	Ribulose bisphosphate carboxylase large chain, N-terminal domain
maker-Scaffold_38953|length1794-exonerate_protein2genome-gene-0.0-mRNA-1	154	462	154	462	PF00016.18	RuBisCO_large	Domain	1	299	299	427.9	1.7e-128	1	No_clan	NA	RuBisCO_large	Ribulose bisphosphate carboxylase large chain, catalytic domain
maker-Scaffold_27264|length2391-exonerate_protein2genome-gene-0.0-mRNA-1	2	79	1	80	PF12790.5	T6SS-SciN	Family	58	136	137	48.1	8.6e-13	1	No_clan	NA	T6SS-SciN	Type VI secretion lipoprotein
maker-Scaffold_27264|length2391-exonerate_protein2genome-gene-0.0-mRNA-1	102	533	102	533	PF05936.10	T6SS_VasE	Family	1	427	427	453.1	7.4e-136	1	No_clan	NA	DUF876	Bacterial protein of unknown function (DUF876)
maker-Scaffold_36054|length2275-exonerate_protein2genome-gene-0.1-mRNA-1	8	195	5	197	PF00254.26	FKBP_C	Domain	5	89	94	25.5	1.1e-05	1	CL0487	NA	FKBP_C	FKBP-type peptidyl-prolyl cis-trans isomerase
maker-Scaffold_36054|length2275-exonerate_protein2genome-gene-0.1-mRNA-1	127	403	127	404	PF02401.16	LYTB	Family	1	264	265	306.9	9.4e-92	1	No_clan	NA	LYTB	LytB protein
maker-Scaffold_672|length2252-exonerate_protein2genome-gene-0.0-mRNA-1	110	237	54	237	PF14322.4	SusD-like_3	Family	71	190	190	96	3.2e-27	1	CL0020	TPR	SusD-like_3	Starch-binding associating with outer membrane
maker-Scaffold_672|length2252-exonerate_protein2genome-gene-0.0-mRNA-1	276	515	276	515	PF07980.9	SusD	Domain	1	298	298	132	2.9e-38	1	CL0020	TPR	SusD	SusD family
maker-Scaffold_30586|length4770-exonerate_protein2genome-gene-0.4-mRNA-1	1	47	1	48	PF06628.10	Catalase-rel	Family	18	64	65	49	4.7e-13	1	No_clan	NA	Catalase-rel	Catalase-related immune-responsive
maker-Scaffold_13807|length1357-exonerate_protein2genome-gene-0.1-mRNA-1	1	155	1	158	PF00227.24	Proteasome	Domain	18	187	190	59.6	2.4e-16	1	CL0052	NTN	Proteasome	Proteasome subunit
maker-Scaffold_21251|length5076-exonerate_protein2genome-gene-0.0-mRNA-1	77	177	76	182	PF07715.13	Plug	Domain	2	103	108	43.5	3.6e-11	1	No_clan	Ubiquitin	Plug	TonB-dependent Receptor Plug Domain
maker-Scaffold_21251|length5076-exonerate_protein2genome-gene-0.0-mRNA-1	643	1026	593	1027	PF00593.22	TonB_dep_Rec	Family	127	460	461	77	2.3e-21	1	CL0193	MBB	TonB_dep_Rec	TonB dependent receptor
maker-Scaffold_14790|length2528-exonerate_protein2genome-gene-0.1-mRNA-1	31	245	31	245	PF00497.18	SBP_bac_3	Domain	1	225	225	189.9	3.9e-56	1	CL0177	PBP	SBP_bac_3	Bacterial extracellular solute-binding proteins, family 3
maker-Scaffold_4268|length2090-exonerate_protein2genome-gene-0.0-mRNA-1	16	114	2	170	PF01145.23	Band_7	Family	77	176	178	27.5	2.5e-06	1	CL0433	SPFH	Band_7	SPFH domain / Band 7 family
maker-Scaffold_17873|length1678-exonerate_protein2genome-gene-0.1-mRNA-1	15	218	2	233	PF00459.23	Inositol_P	Family	38	247	272	154.9	2.7e-45	1	CL0171	Phospoesterase	Inositol_P	Inositol monophosphatase family
maker-Scaffold_2799|length3314-exonerate_protein2genome-gene-0.1-mRNA-1	2	225	1	229	PF00768.18	Peptidase_S11	Domain	19	236	241	208.5	9.1e-62	1	CL0013	Beta-lactamase	Peptidase_S11	D-alanyl-D-alanine carboxypeptidase
maker-Scaffold_2799|length3314-exonerate_protein2genome-gene-0.1-mRNA-1	250	338	249	339	PF07943.11	PBP5_C	Domain	2	90	91	56	3.2e-15	1	No_clan	NA	PBP5_C	Penicillin-binding protein 5, C-terminal domain
maker-Scaffold_6984|length10590-exonerate_protein2genome-gene-0.0-mRNA-1	112	251	110	252	PF00665.24	rve	Domain	3	117	119	43.4	3.1e-11	1	CL0219	RNase_H	rve	Integrase core domain
maker-Scaffold_6984|length10590-exonerate_protein2genome-gene-0.0-mRNA-1	505	639	499	641	PF13401.4	AAA_22	Domain	3	135	137	53.5	2.7e-14	1	CL0023	P-loop_NTPase	AAA_22	AAA domain
maker-Scaffold_11979|length4077-exonerate_protein2genome-gene-0.0-mRNA-1	60	243	60	243	PF01261.22	AP_endonuc_2	Domain	1	210	210	63.3	1.9e-17	1	CL0036	TIM_barrel	AP_endonuc_2	Xylose isomerase-like TIM barrel
maker-Scaffold_48229|length2479-exonerate_protein2genome-gene-0.0-mRNA-1	38	143	36	144	PF07715.13	Plug	Domain	3	107	108	59.5	3.6e-16	1	No_clan	Ubiquitin	Plug	TonB-dependent Receptor Plug Domain
maker-Scaffold_48229|length2479-exonerate_protein2genome-gene-0.0-mRNA-1	259	781	160	783	PF00593.22	TonB_dep_Rec	Family	20	459	461	89.7	3.4e-25	1	CL0193	MBB	TonB_dep_Rec	TonB dependent receptor
maker-Scaffold_18839|length1962-exonerate_protein2genome-gene-0.0-mRNA-1	49	645	49	645	PF08811.9	DUF1800	Family	1	433	433	478.2	2.3e-143	1	No_clan	NA	DUF1800	Protein of unknown function (DUF1800)
maker-Scaffold_9213|length1343-exonerate_protein2genome-gene-0.2-mRNA-1	7	66	7	66	PF01047.20	MarR	Domain	1	59	59	62.7	2.1e-17	1	CL0123	HTH	MarR	MarR family
maker-Scaffold_12455|length1172-exonerate_protein2genome-gene-0.0-mRNA-1	56	118	53	118	PF04167.11	DUF402	Family	4	68	68	35.4	8.4e-09	1	No_clan	NA	DUF402	Protein of unknown function (DUF402)
maker-Scaffold_13201|length1237-exonerate_protein2genome-gene-0.1-mRNA-1	26	122	20	143	PF13279.4	4HBT_2	Domain	7	104	123	34.2	2.7e-08	1	CL0050	HotDog	4HBT_2	Thioesterase-like superfamily
maker-Scaffold_45418|length1253-exonerate_protein2genome-gene-0.0-mRNA-1	41	124	40	125	PF04468.10	PSP1	Family	2	85	86	56.7	1.9e-15	1	No_clan	NA	PSP1	PSP1 C-terminal conserved region
maker-Scaffold_43740|length2257-exonerate_protein2genome-gene-0.0-mRNA-1	18	142	16	143	PF00410.17	Ribosomal_S8	Domain	4	126	127	155.9	4.1e-46	1	No_clan	NA	Ribosomal_S8	Ribosomal protein S8
maker-Scaffold_5785|length1700-exonerate_protein2genome-gene-0.1-mRNA-1	10	138	7	151	PF07323.10	DUF1465	Family	5	135	154	124.1	3.9e-36	1	No_clan	NA	DUF1465	Protein of unknown function (DUF1465)
maker-Scaffold_36021|length3090-exonerate_protein2genome-gene-0.0-mRNA-1	12	230	8	243	PF13641.4	Glyco_tranf_2_3	Domain	4	214	231	41.7	1.1e-10	1	CL0110	GT-A	Glyco_tranf_2_3	Glycosyltransferase like family 2
maker-Scaffold_27510|length1524-exonerate_protein2genome-gene-0.0-mRNA-1	1	76	1	78	PF02302.15	PTS_IIB	Domain	15	88	90	41.8	1.2e-10	1	No_clan	NA	PTS_IIB	PTS system, Lactose/Cellobiose specific IIB subunit
maker-Scaffold_27510|length1524-exonerate_protein2genome-gene-0.0-mRNA-1	126	399	124	399	PF02378.16	PTS_EIIC	Family	3	324	324	70.6	1e-19	1	CL0493	PTS_EIIC	PTS_EIIC	Phosphotransferase system, EIIC
maker-Scaffold_28015|length1119-exonerate_protein2genome-gene-0.0-mRNA-1	12	82	3	83	PF00271.29	Helicase_C	Family	41	110	111	51.8	8e-14	1	CL0023	P-loop_NTPase	Helicase_C	Helicase conserved C-terminal domain
maker-Scaffold_28015|length1119-exonerate_protein2genome-gene-0.0-mRNA-1	190	278	189	282	PF03461.13	TRCF	Domain	2	90	95	90	9.1e-26	1	No_clan	NA	TRCF	TRCF domain
maker-Scaffold_417|length3547-exonerate_protein2genome-gene-0.0-mRNA-1	188	256	187	257	PF00672.23	HAMP	Family	2	68	69	42.9	4e-11	1	No_clan	NA	HAMP	HAMP domain
maker-Scaffold_417|length3547-exonerate_protein2genome-gene-0.0-mRNA-1	378	563	371	563	PF00015.19	MCPsignal	Family	8	207	207	188.7	9.3e-56	1	No_clan	NA	MCPsignal	Methyl-accepting chemotaxis protein (MCP) signalling domain
maker-Scaffold_10889|length2261-exonerate_protein2genome-gene-0.0-mRNA-1	90	296	89	296	PF05275.9	CopB	Family	2	208	208	293.9	5.3e-88	1	CL0193	MBB	CopB	Copper resistance protein B precursor (CopB)
maker-Scaffold_47014|length31110-exonerate_protein2genome-gene-0.8-mRNA-1	153	259	152	260	PF08448.8	PAS_4	Domain	2	107	110	30.3	3.5e-07	1	CL0183	PAS_Fold	PAS_4	PAS fold
maker-Scaffold_47014|length31110-exonerate_protein2genome-gene-0.8-mRNA-1	273	353	273	354	PF07536.12	HWE_HK	Domain	1	82	83	80	1.5e-22	1	CL0025	His_Kinase_A	HWE_HK	HWE histidine kinase
maker-Scaffold_47014|length31110-exonerate_protein2genome-gene-0.8-mRNA-1	452	557	452	561	PF00072.22	Response_reg	Domain	1	108	112	57.9	9.1e-16	1	CL0304	CheY	Response_reg	Response regulator receiver domain
maker-Scaffold_25355|length1105-exonerate_protein2genome-gene-0.0-mRNA-1	29	304	27	305	PF03050.12	DDE_Tnp_IS66	Family	4	279	280	144.8	3e-42	1	CL0219	RNase_H	DDE_Tnp_IS66	Transposase IS66 family
maker-Scaffold_14342|length1667-exonerate_protein2genome-gene-0.0-mRNA-1	14	170	14	170	PF01548.15	DEDD_Tnp_IS110	Family	1	155	155	71.2	7.5e-20	1	No_clan	NA	DEDD_Tnp_IS110	Transposase
maker-Scaffold_14342|length1667-exonerate_protein2genome-gene-0.0-mRNA-1	280	362	279	365	PF02371.14	Transposase_20	Family	2	83	87	92.2	1.7e-26	1	CL0198	HHH	Transposase_20	Transposase IS116/IS110/IS902 family
maker-Scaffold_5471|length2109-exonerate_protein2genome-gene-0.0-mRNA-1	106	208	106	208	PF07486.10	Hydrolase_2	Family	1	104	104	88.4	4.3e-25	1	No_clan	NA	Hydrolase_2	Cell Wall Hydrolase
maker-Scaffold_12962|length1032-exonerate_protein2genome-gene-0.0-mRNA-1	26	69	24	70	PF00440.21	TetR_N	Domain	3	46	47	59.9	1.3e-16	1	CL0123	HTH	TetR_N	Bacterial regulatory proteins, tetR family
maker-Scaffold_12211|length2221-exonerate_protein2genome-gene-0.2-mRNA-1	1	141	1	143	PF01174.17	SNO	Domain	47	186	188	134.4	3.6e-39	1	CL0014	Glutaminase_I	SNO	SNO glutamine amidotransferase family
maker-Scaffold_2585|length1811-exonerate_protein2genome-gene-0.0-mRNA-1	103	160	82	166	PF09586.8	YfhO	Family	776	833	839	41.6	4.5e-11	1	CL0111	GT-C	YfhO	Bacterial membrane protein YfhO
maker-Scaffold_42618|length4054-exonerate_protein2genome-gene-0.2-mRNA-1	24	312	23	314	PF00248.19	Aldo_ket_red	Domain	2	290	292	217.9	1.4e-64	1	No_clan	NA	Aldo_ket_red	Aldo/keto reductase family
maker-Scaffold_47559|length2431-exonerate_protein2genome-gene-0.1-mRNA-1	85	192	80	194	PF00903.23	Glyoxalase	Domain	6	126	128	26.6	4.9e-06	1	CL0104	Glyoxalase	Glyoxalase	Glyoxalase/Bleomycin resistance protein/Dioxygenase superfamily
maker-Scaffold_20635|length2294-exonerate_protein2genome-gene-0.1-mRNA-1	20	154	3	166	PF01578.18	Cytochrom_C_asm	Family	53	199	214	64.1	1.4e-17	1	CL0328	2heme_cytochrom	Cytochrom_C_asm	Cytochrome C assembly protein
maker-Scaffold_26667|length4613-exonerate_protein2genome-gene-0.0-mRNA-1	3	291	1	306	PF10094.7	DUF2332	Family	16	300	335	296.3	3e-88	1	No_clan	NA	DUF2332	Uncharacterized protein conserved in bacteria (DUF2332)
maker-Scaffold_19743|length1331-exonerate_protein2genome-gene-0.0-mRNA-1	1	31	1	31	PF00376.21	MerR	Family	8	38	38	54.7	5.4e-15	1	CL0123	HTH	MerR	MerR family regulatory protein
maker-Scaffold_19743|length1331-exonerate_protein2genome-gene-0.0-mRNA-1	36	99	36	100	PF09278.9	MerR-DNA-bind	Domain	1	64	65	70.3	1.4e-19	1	CL0123	HTH	MerR-DNA-bind	MerR, DNA binding
maker-Scaffold_12677|length6237-exonerate_protein2genome-gene-0.8-mRNA-1	31	163	30	164	PF00239.19	Resolvase	Domain	2	145	146	146.6	4.8e-43	1	No_clan	NA	Resolvase	Resolvase, N terminal domain
maker-Scaffold_12677|length6237-exonerate_protein2genome-gene-0.8-mRNA-1	191	378	190	383	PF00106.23	adh_short	Domain	2	188	195	105.3	2.5e-30	1	CL0063	NADP_Rossmann	adh_short	short chain dehydrogenase
maker-Scaffold_29217|length1562-exonerate_protein2genome-gene-0.0-mRNA-1	8	308	8	310	PF00389.28	2-Hacid_dh	Domain	1	119	134	70.8	7.5e-20	1	CL0325	Form_Glyc_dh	2-Hacid_dh	D-isomer specific 2-hydroxyacid dehydrogenase, catalytic domain
maker-Scaffold_29217|length1562-exonerate_protein2genome-gene-0.0-mRNA-1	110	291	110	291	PF02826.17	2-Hacid_dh_C	Domain	1	178	178	158.8	7.8e-47	1	CL0063	NADP_Rossmann	2-Hacid_dh_C	D-isomer specific 2-hydroxyacid dehydrogenase, NAD binding domain
maker-Scaffold_2650|length1246-exonerate_protein2genome-gene-0.0-mRNA-1	189	231	176	279	PF01575.17	MaoC_dehydratas	Domain	25	67	123	40.5	1.6e-10	1	CL0050	HotDog	MaoC_dehydratas	MaoC like domain
maker-Scaffold_36461|length2091-exonerate_protein2genome-gene-0.3-mRNA-1	13	189	13	190	PF01300.16	Sua5_yciO_yrdC	Family	1	177	179	127.7	3.1e-37	1	No_clan	NA	Sua5_yciO_yrdC	Telomere recombination
maker-Scaffold_46357|length2741-exonerate_protein2genome-gene-0.2-mRNA-1	11	130	11	130	PF04138.12	GtrA	Family	1	117	117	68.6	4.8e-19	1	No_clan	NA	GtrA	GtrA-like protein
maker-Scaffold_11930|length1838-exonerate_protein2genome-gene-0.1-mRNA-1	22	209	8	210	PF01865.14	PhoU_div	Family	22	213	214	100.5	7.3e-29	1	CL0297	PhoU	PhoU_div	Protein of unknown function DUF47
maker-Scaffold_1653|length1021-exonerate_protein2genome-gene-0.0-mRNA-1	12	145	11	146	PF06841.10	Phage_T4_gp19	Family	2	133	134	140.9	2e-41	1	CL0569	NA	Phage_T4_gp19	T4-like virus tail tube protein gp19
maker-Scaffold_38307|length3323-exonerate_protein2genome-gene-0.0-mRNA-1	1	183	1	184	PF00149.26	Metallophos	Domain	1	203	204	64.7	1.5e-17	1	CL0163	Calcineurin	Metallophos	Calcineurin-like phosphoesterase
maker-Scaffold_33855|length1536-exonerate_protein2genome-gene-0.1-mRNA-1	2	140	1	140	PF00582.24	Usp	Domain	4	141	141	82.1	5e-23	1	CL0039	HUP	Usp	Universal stress protein family
maker-Scaffold_42835|length1123-exonerate_protein2genome-gene-0.0-mRNA-1	18	88	18	91	PF04542.12	Sigma70_r2	Domain	1	67	71	42.1	4.9e-11	1	CL0123	HTH	Sigma70_r2	Sigma-70 region 2
maker-Scaffold_42835|length1123-exonerate_protein2genome-gene-0.0-mRNA-1	119	170	118	171	PF08281.10	Sigma70_r4_2	Domain	2	53	54	55.1	4e-15	1	CL0123	HTH	Sigma70_r4_2	Sigma-70, region 4
maker-Scaffold_46010|length1446-exonerate_protein2genome-gene-0.1-mRNA-1	6	93	1	96	PF00491.19	Arginase	Domain	188	277	280	91.1	7.7e-26	1	CL0302	Arginase	Arginase	Arginase family
maker-Scaffold_12813|length1143-exonerate_protein2genome-gene-0.0-mRNA-1	1	249	1	251	PF01098.17	FTSW_RODA_SPOVE	Family	109	356	359	246.7	3.1e-73	1	CL0142	Membrane_trans	FTSW_RODA_SPOVE	Cell cycle protein
maker-Scaffold_37329|length1635-exonerate_protein2genome-gene-0.2-mRNA-1	44	109	42	121	PF04221.10	RelB	Domain	3	70	83	54.1	1e-14	1	CL0057	Met_repress	RelB	RelB antitoxin
maker-Scaffold_13947|length2020-exonerate_protein2genome-gene-0.0-mRNA-1	14	218	6	234	PF02900.16	LigB	Domain	41	258	274	125.1	2.3e-36	1	CL0283	LigB	LigB	Catalytic LigB subunit of aromatic ring-opening dioxygenase
maker-Scaffold_14098|length1189-exonerate_protein2genome-gene-0.0-mRNA-1	15	113	15	113	PF00856.26	SET	Family	1	169	169	50.7	2.4e-13	1	No_clan	NA	SET	SET domain
maker-Scaffold_19720|length3809-exonerate_protein2genome-gene-0.6-mRNA-1	60	134	59	137	PF03061.20	4HBT	Domain	2	76	79	38.2	1.3e-09	1	CL0050	HotDog	4HBT	Thioesterase superfamily
maker-Scaffold_26407|length2130-exonerate_protein2genome-gene-0.0-mRNA-1	76	226	73	227	PF04932.13	Wzy_C	Family	2	154	155	48.5	6.3e-13	1	CL0499	O-antige_ligase	Wzy_C	O-Antigen ligase
maker-Scaffold_42434|length1553-exonerate_protein2genome-gene-0.0-mRNA-1	12	201	7	226	PF13672.4	PP2C_2	Family	7	183	210	50.9	1.4e-13	1	CL0238	PP2C	PP2C_2	Protein phosphatase 2C
maker-Scaffold_2357|length1007-exonerate_protein2genome-gene-0.0-mRNA-1	103	201	10	201	PF03739.12	YjgP_YjgQ	Family	256	354	354	94.2	6.3e-27	1	CL0404	BPD_transp_1	YjgP_YjgQ	Predicted permease YjgP/YjgQ family
maker-Scaffold_20224|length3010-exonerate_protein2genome-gene-0.0-mRNA-1	144	323	133	323	PF00015.19	MCPsignal	Family	14	207	207	189.5	5.5e-56	1	No_clan	NA	MCPsignal	Methyl-accepting chemotaxis protein (MCP) signalling domain
maker-Scaffold_3427|length2199-exonerate_protein2genome-gene-0.1-mRNA-1	5	76	4	77	PF04542.12	Sigma70_r2	Domain	2	70	71	62	2.9e-17	1	CL0123	HTH	Sigma70_r2	Sigma-70 region 2
maker-Scaffold_3427|length2199-exonerate_protein2genome-gene-0.1-mRNA-1	86	158	83	162	PF04539.14	Sigma70_r3	Family	4	74	78	41.6	8.7e-11	1	CL0123	HTH	Sigma70_r3	Sigma-70 region 3
maker-Scaffold_3427|length2199-exonerate_protein2genome-gene-0.1-mRNA-1	174	222	174	223	PF04545.14	Sigma70_r4	Domain	1	49	50	55.9	2e-15	1	CL0123	HTH	Sigma70_r4	Sigma-70, region 4
maker-Scaffold_46275|length3260-exonerate_protein2genome-gene-0.0-mRNA-1	63	465	63	465	PF06824.9	DUF1237	Domain	1	416	416	491.6	1.6e-147	1	CL0059	6_Hairpin	DUF1237	Protein of unknown function (DUF1237)
maker-Scaffold_20192|length1045-exonerate_protein2genome-gene-0.0-mRNA-1	1	121	1	121	PF00499.18	Oxidored_q3	Family	29	137	137	92.2	2.1e-26	1	No_clan	NA	Oxidored_q3	NADH-ubiquinone/plastoquinone oxidoreductase chain 6
maker-Scaffold_447|length2251-exonerate_protein2genome-gene-0.0-mRNA-1	1	443	1	444	PF04820.12	Trp_halogenase	Family	13	453	454	529.8	5.1e-159	1	CL0063	NADP_Rossmann	Trp_halogenase	Tryptophan halogenase
maker-Scaffold_6441|length28930-exonerate_protein2genome-gene-0.20-mRNA-1	2	360	1	360	PF11902.6	DUF3422	Family	54	419	419	438.1	3.3e-131	1	No_clan	NA	DUF3422	Protein of unknown function (DUF3422)
maker-Scaffold_7194|length3178-exonerate_protein2genome-gene-0.2-mRNA-1	7	242	1	243	PF01266.22	DAO	Domain	106	335	336	107.3	1.1e-30	1	CL0063	NADP_Rossmann	DAO	FAD dependent oxidoreductase
maker-Scaffold_32713|length2027-exonerate_protein2genome-gene-0.1-mRNA-1	24	371	24	371	PF13458.4	Peripla_BP_6	Family	1	342	342	187	6.7e-55	1	CL0144	Periplas_BP	Peripla_BP_6	Periplasmic binding protein
maker-Scaffold_16412|length1096-exonerate_protein2genome-gene-0.0-mRNA-1	3	203	3	216	PF00923.17	TAL_FSA	Domain	1	239	287	185	1.6e-54	1	CL0036	TIM_barrel	Transaldolase	Transaldolase
maker-Scaffold_35827|length1937-exonerate_protein2genome-gene-0.1-mRNA-1	2	160	1	160	PF08885.9	GSCFA	Domain	85	237	237	188.2	1.6e-55	1	CL0264	SGNH_hydrolase	GSCFA	GSCFA family
maker-Scaffold_40794|length10155-exonerate_protein2genome-gene-0.3-mRNA-1	225	614	224	614	PF10412.7	TrwB_AAD_bind	Domain	2	386	386	454.9	1.8e-136	1	CL0023	P-loop_NTPase	TrwB_AAD_bind	Type IV secretion-system coupling protein DNA-binding domain
maker-Scaffold_37187|length2705-exonerate_protein2genome-gene-0.2-mRNA-1	17	185	6	206	PF12697.5	Abhydrolase_6	Domain	20	171	212	44.3	2.8e-11	1	CL0028	AB_hydrolase	Abhydrolase_6	Alpha/beta hydrolase family
maker-Scaffold_837|length1361-exonerate_protein2genome-gene-0.0-mRNA-1	9	65	9	65	PF00281.17	Ribosomal_L5	Domain	1	57	57	96.1	9.9e-28	1	No_clan	NA	Ribosomal_L5	Ribosomal protein L5
maker-Scaffold_837|length1361-exonerate_protein2genome-gene-0.0-mRNA-1	70	162	69	162	PF00673.19	Ribosomal_L5_C	Domain	2	94	94	138.9	4.2e-41	1	No_clan	NA	Ribosomal_L5_C	ribosomal L5P family C-terminus
maker-Scaffold_29910|length8813-exonerate_protein2genome-gene-0.0-mRNA-1	3	299	1	299	PF07992.12	Pyr_redox_2	Domain	19	292	292	153.2	8e-45	1	CL0063	NADP_Rossmann	Pyr_redox_2	Pyridine nucleotide-disulphide oxidoreductase
maker-Scaffold_29910|length8813-exonerate_protein2genome-gene-0.0-mRNA-1	319	421	319	427	PF02852.20	Pyr_redox_dim	Domain	1	103	110	85.1	3.4e-24	1	CL0608	NA	Pyr_redox_dim	Pyridine nucleotide-disulphide oxidoreductase, dimerisation domain
maker-Scaffold_16055|length1232-exonerate_protein2genome-gene-0.0-mRNA-1	1	127	1	128	PF02705.14	K_trans	Family	409	533	534	48.1	5.9e-13	1	CL0062	APC	K_trans	K+ potassium transporter
maker-Scaffold_30695|length1459-exonerate_protein2genome-gene-0.0-mRNA-1	77	122	73	123	PF00578.19	AhpC-TSA	Domain	72	123	124	26.6	4e-06	1	CL0172	Thioredoxin	AhpC-TSA	AhpC/TSA family
maker-Scaffold_34548|length5581-exonerate_protein2genome-gene-0.0-mRNA-1	1	489	1	489	PF02652.12	Lactate_perm	Family	45	522	522	644.8	9.3e-194	1	CL0182	IT	Lactate_perm	L-lactate permease
maker-Scaffold_9983|length1084-exonerate_protein2genome-gene-0.1-mRNA-1	1	105	1	105	PF01526.15	DDE_Tnp_Tn3	Domain	285	389	389	137.3	5.2e-40	1	No_clan	NA	DDE_Tnp_Tn3	Tn3 transposase DDE domain
maker-Scaffold_3871|length1307-exonerate_protein2genome-gene-0.1-mRNA-1	4	105	4	105	PF00543.20	P-II	Domain	1	102	102	113.2	6.7e-33	1	CL0089	GlnB-like	P-II	Nitrogen regulatory protein P-II
maker-Scaffold_36549|length1290-exonerate_protein2genome-gene-0.0-mRNA-1	15	240	9	240	PF16576.3	HlyD_D23	Domain	10	214	214	99	2e-28	1	CL0105	NA	NA	NA
maker-Scaffold_7995|length1209-exonerate_protein2genome-gene-0.0-mRNA-1	213	324	213	326	PF00072.22	Response_reg	Domain	1	110	112	100.3	6.3e-29	1	CL0304	CheY	Response_reg	Response regulator receiver domain
maker-Scaffold_43959|length1089-exonerate_protein2genome-gene-0.0-mRNA-1	58	135	50	135	PF16267.3	DUF4920	Family	9	87	87	89.8	7.3e-26	1	No_clan	NA	NA	NA
maker-Scaffold_17878|length2563-exonerate_protein2genome-gene-0.0-mRNA-1	144	213	143	215	PF05036.11	SPOR	Domain	5	74	76	61.2	8.3e-17	1	No_clan	NA	SPOR	Sporulation related domain
maker-Scaffold_17878|length2563-exonerate_protein2genome-gene-0.0-mRNA-1	306	392	303	404	PF01323.18	DSBA	Domain	90	176	193	39.4	4.8e-10	1	CL0172	Thioredoxin	DSBA	DSBA-like thioredoxin domain
maker-Scaffold_6441|length28930-exonerate_protein2genome-gene-0.1-mRNA-1	23	141	22	142	PF08378.9	NERD	Family	2	107	108	65.7	4.1e-18	1	CL0236	PDDEXK	NERD	Nuclease-related domain
maker-Scaffold_1061|length2289-exonerate_protein2genome-gene-0.1-mRNA-1	20	142	17	155	PF01522.19	Polysacc_deac_1	Family	4	110	124	58.8	4.2e-16	1	CL0158	GH_CE	Polysacc_deac_1	Polysaccharide deacetylase
maker-Scaffold_38|length5045-exonerate_protein2genome-gene-0.6-mRNA-1	1	113	1	117	PF01584.17	CheW	Domain	16	134	138	38.9	5.3e-10	1	No_clan	NA	CheW	CheW-like domain
maker-Scaffold_8295|length3644-exonerate_protein2genome-gene-0.3-mRNA-1	2	120	1	131	PF13358.4	DDE_3	Domain	15	135	146	91.8	2.9e-26	1	CL0219	RNase_H	DDE_3	DDE superfamily endonuclease
maker-Scaffold_5379|length3421-exonerate_protein2genome-gene-0.0-mRNA-1	2	98	1	101	PF14691.4	Fer4_20	Domain	13	110	113	119.9	4e-35	1	CL0344	4Fe-4S	Fer4_20	Dihydroprymidine dehydrogenase domain II, 4Fe-4S cluster
maker-Scaffold_5379|length3421-exonerate_protein2genome-gene-0.0-mRNA-1	113	404	112	404	PF07992.12	Pyr_redox_2	Domain	2	292	292	108	4.6e-31	1	CL0063	NADP_Rossmann	Pyr_redox_2	Pyridine nucleotide-disulphide oxidoreductase
maker-Scaffold_8375|length1054-exonerate_protein2genome-gene-0.1-mRNA-1	1	109	1	111	PF02261.14	Asp_decarbox	Domain	5	113	115	162.7	2.5e-48	1	CL0332	AcetylDC-like	Asp_decarbox	Aspartate decarboxylase
maker-Scaffold_29015|length2995-exonerate_protein2genome-gene-0.0-mRNA-1	3	200	1	201	PF06508.11	QueC	Domain	15	209	210	214.4	1.1e-63	1	CL0039	HUP	QueC	Queuosine biosynthesis protein QueC
maker-Scaffold_31863|length1214-exonerate_protein2genome-gene-0.0-mRNA-1	145	267	143	269	PF00756.18	Esterase	Domain	3	121	251	70	2.1e-19	1	CL0028	AB_hydrolase	Esterase	Putative esterase
maker-Scaffold_37124|length3266-exonerate_protein2genome-gene-0.7-mRNA-1	35	284	6	286	PF00480.18	ROK	Family	59	292	294	172.8	9.7e-51	1	CL0108	Actin_ATPase	ROK	ROK family
maker-Scaffold_34407|length1682-exonerate_protein2genome-gene-0.2-mRNA-1	13	189	13	191	PF01351.16	RNase_HII	Family	1	196	198	135.7	1.5e-39	1	CL0219	RNase_H	RNase_HII	Ribonuclease HII
maker-Scaffold_2725|length2890-exonerate_protein2genome-gene-0.0-mRNA-1	246	340	245	340	PF01551.20	Peptidase_M23	Family	2	96	96	120.3	2.7e-35	1	CL0105	Hybrid	Peptidase_M23	Peptidase family M23
maker-Scaffold_23509|length1151-exonerate_protein2genome-gene-0.1-mRNA-1	2	97	1	97	PF04138.12	GtrA	Family	20	117	117	42	8.3e-11	1	No_clan	NA	GtrA	GtrA-like protein
maker-Scaffold_8894|length2725-exonerate_protein2genome-gene-0.0-mRNA-1	37	137	37	137	PF00691.18	OmpA	Family	1	95	95	70.6	1e-19	1	No_clan	NA	OmpA	OmpA family
maker-Scaffold_13087|length3927-exonerate_protein2genome-gene-0.3-mRNA-1	1	113	1	113	PF08895.9	DUF1840	Domain	1	108	108	87.8	4.9e-25	1	No_clan	NA	DUF1840	Domain of unknown function (DUF1840)
maker-Scaffold_6984|length10590-exonerate_protein2genome-gene-0.14-mRNA-1	13	131	12	133	PF02518.24	HATPase_c	Domain	2	109	111	56.6	3e-15	1	CL0025	His_Kinase_A	HATPase_c	Histidine kinase-, DNA gyrase B-, and HSP90-like ATPase
maker-Scaffold_6984|length10590-exonerate_protein2genome-gene-0.14-mRNA-1	155	267	155	268	PF00072.22	Response_reg	Domain	1	111	112	68.6	4.2e-19	1	CL0304	CheY	Response_reg	Response regulator receiver domain
maker-Scaffold_33912|length1092-exonerate_protein2genome-gene-0.0-mRNA-1	14	234	14	246	PF13621.4	Cupin_8	Domain	1	238	253	97.8	7.9e-28	1	CL0029	Cupin	Cupin_8	Cupin-like domain
maker-Scaffold_26745|length1839-exonerate_protein2genome-gene-0.0-mRNA-1	6	159	1	159	PF03588.12	Leu_Phe_trans	Family	18	169	169	200	1.7e-59	1	CL0257	Acetyltrans	Leu_Phe_trans	Leucyl/phenylalanyl-tRNA protein transferase
maker-Scaffold_33870|length2108-exonerate_protein2genome-gene-0.0-mRNA-1	4	110	4	114	PF00072.22	Response_reg	Domain	1	106	112	77.8	5.9e-22	1	CL0304	CheY	Response_reg	Response regulator receiver domain
maker-Scaffold_33870|length2108-exonerate_protein2genome-gene-0.0-mRNA-1	111	203	108	220	PF01584.17	CheW	Domain	9	104	138	49.6	2.8e-13	1	No_clan	NA	CheW	CheW-like domain
maker-Scaffold_27203|length1561-exonerate_protein2genome-gene-0.0-mRNA-1	9	161	2	162	PF03309.12	Pan_kinase	Family	53	207	208	169.8	6e-50	1	CL0108	Actin_ATPase	Pan_kinase	Type III pantothenate kinase
maker-Scaffold_12062|length2108-exonerate_protein2genome-gene-0.1-mRNA-1	70	202	70	203	PF09346.8	SMI1_KNR4	Domain	1	132	133	78.5	5.4e-22	1	CL0526	SUKH	SMI1_KNR4	SMI1 / KNR4 family (SUKH-1)
maker-Scaffold_37975|length1802-exonerate_protein2genome-gene-0.0-mRNA-1	8	67	8	67	PF00126.25	HTH_1	Domain	1	60	60	71.8	3e-20	1	CL0123	HTH	HTH_1	Bacterial regulatory helix-turn-helix protein, lysR family
maker-Scaffold_37975|length1802-exonerate_protein2genome-gene-0.0-mRNA-1	90	154	89	172	PF03466.18	LysR_substrate	Family	2	69	209	36.6	2.6e-09	1	CL0177	PBP	LysR_substrate	LysR substrate binding domain
maker-Scaffold_37975|length1802-exonerate_protein2genome-gene-0.0-mRNA-1	188	261	157	263	PF03466.18	LysR_substrate	Family	130	204	209	36.3	3.4e-09	1	CL0177	PBP	LysR_substrate	LysR substrate binding domain
maker-Scaffold_39991|length2236-exonerate_protein2genome-gene-0.0-mRNA-1	6	206	1	215	PF00676.18	E1_dh	Family	112	291	300	80.5	8.9e-23	1	CL0254	THDP-binding	E1_dh	Dehydrogenase E1 component
maker-Scaffold_39991|length2236-exonerate_protein2genome-gene-0.0-mRNA-1	326	489	321	496	PF02779.22	Transket_pyr	Domain	8	171	178	66.8	1.7e-18	1	CL0254	THDP-binding	Transket_pyr	Transketolase, pyrimidine binding domain
maker-Scaffold_39991|length2236-exonerate_protein2genome-gene-0.0-mRNA-1	514	615	511	633	PF02780.18	Transketolase_C	Domain	4	103	124	72.7	2.1e-20	1	CL0591	NA	Transketolase_C	Transketolase, C-terminal domain
maker-Scaffold_14005|length7873-exonerate_protein2genome-gene-0.1-mRNA-1	58	115	56	115	PF13237.4	Fer4_10	Domain	3	56	56	33.4	3.4e-08	1	CL0344	4Fe-4S	Fer4_10	4Fe-4S dicluster domain
maker-Scaffold_4357|length3220-exonerate_protein2genome-gene-0.0-mRNA-1	77	120	64	121	PF13276.4	HTH_21	Domain	15	59	60	40.7	1.7e-10	1	CL0123	HTH	HTH_21	HTH-like domain
maker-Scaffold_9602|length1306-exonerate_protein2genome-gene-0.0-mRNA-1	120	172	1	179	PF04389.15	Peptidase_M28	Family	139	191	198	25.4	8.6e-06	1	CL0035	Peptidase_MH	Peptidase_M28	Peptidase family M28
maker-Scaffold_22173|length2155-exonerate_protein2genome-gene-0.1-mRNA-1	32	319	32	319	PF14362.4	DUF4407	Family	1	298	298	201	2.4e-59	1	No_clan	NA	DUF4407	Domain of unknown function (DUF4407)
maker-Scaffold_10466|length7465-exonerate_protein2genome-gene-0.1-mRNA-1	118	293	117	295	PF05193.19	Peptidase_M16_C	Domain	2	181	183	84	1.2e-23	1	CL0094	Peptidase_ME	Peptidase_M16_C	Peptidase M16 inactive domain
maker-Scaffold_10466|length7465-exonerate_protein2genome-gene-0.1-mRNA-1	549	728	548	731	PF05193.19	Peptidase_M16_C	Domain	2	179	183	54.8	1e-14	1	CL0094	Peptidase_ME	Peptidase_M16_C	Peptidase M16 inactive domain
maker-Scaffold_16873|length2638-exonerate_protein2genome-gene-0.1-mRNA-1	16	234	15	236	PF01738.16	DLH	Domain	2	215	217	131.5	2.9e-38	1	CL0028	AB_hydrolase	DLH	Dienelactone hydrolase family
maker-Scaffold_39284|length1346-exonerate_protein2genome-gene-0.0-mRNA-1	16	320	9	321	PF01916.15	DS	Domain	10	287	288	126.5	1.1e-36	1	CL0085	FAD_DHS	DS	Deoxyhypusine synthase
maker-Scaffold_16834|length1535-exonerate_protein2genome-gene-0.0-mRNA-1	29	140	12	141	PF04055.19	Radical_SAM	Domain	55	166	167	41.7	1.4e-10	1	CL0036	NA	Radical_SAM	Radical SAM superfamily
maker-Scaffold_10834|length2483-exonerate_protein2genome-gene-0.1-mRNA-1	27	193	27	195	PF07991.10	IlvN	Family	1	161	165	144.9	1.5e-42	1	CL0063	NADP_Rossmann	IlvN	Acetohydroxy acid isomeroreductase, catalytic domain
maker-Scaffold_10834|length2483-exonerate_protein2genome-gene-0.1-mRNA-1	201	345	201	346	PF01450.17	IlvC	Family	1	143	144	140.5	4.1e-41	1	CL0106	6PGD_C	IlvC	Acetohydroxy acid isomeroreductase, catalytic domain
maker-Scaffold_23006|length1063-exonerate_protein2genome-gene-0.0-mRNA-1	40	98	39	103	PF00512.23	HisKA	Domain	2	57	64	41.3	1.1e-10	1	CL0025	His_Kinase_A	HisKA	His Kinase A (phospho-acceptor) domain
maker-Scaffold_23006|length1063-exonerate_protein2genome-gene-0.0-mRNA-1	150	260	149	261	PF02518.24	HATPase_c	Domain	2	110	111	94.8	4.2e-27	1	CL0025	His_Kinase_A	HATPase_c	Histidine kinase-, DNA gyrase B-, and HSP90-like ATPase
maker-Scaffold_29304|length2006-exonerate_protein2genome-gene-0.1-mRNA-1	5	275	1	280	PF00248.19	Aldo_ket_red	Domain	14	284	292	185.6	1e-54	1	No_clan	NA	Aldo_ket_red	Aldo/keto reductase family
maker-Scaffold_16837|length4219-exonerate_protein2genome-gene-0.0-mRNA-1	96	164	92	165	PF13424.4	TPR_12	Repeat	5	75	77	34.7	1.5e-08	1	CL0020	TPR	TPR_12	Tetratricopeptide repeat
maker-Scaffold_16837|length4219-exonerate_protein2genome-gene-0.0-mRNA-1	173	238	170	244	PF13424.4	TPR_12	Repeat	4	71	77	35.3	9.6e-09	1	CL0020	TPR	TPR_12	Tetratricopeptide repeat
maker-Scaffold_16837|length4219-exonerate_protein2genome-gene-0.0-mRNA-1	424	490	424	490	PF00512.23	HisKA	Domain	1	64	64	60.8	8.5e-17	1	CL0025	His_Kinase_A	HisKA	His Kinase A (phospho-acceptor) domain
maker-Scaffold_16837|length4219-exonerate_protein2genome-gene-0.0-mRNA-1	536	645	536	647	PF02518.24	HATPase_c	Domain	1	109	111	111.8	2.1e-32	1	CL0025	His_Kinase_A	HATPase_c	Histidine kinase-, DNA gyrase B-, and HSP90-like ATPase
maker-Scaffold_24407|length1067-exonerate_protein2genome-gene-0.1-mRNA-1	8	145	4	150	PF00296.18	Bac_luciferase	Domain	160	310	314	29.6	4.1e-07	1	No_clan	NA	Bac_luciferase	Luciferase-like monooxygenase
maker-Scaffold_1456|length1088-exonerate_protein2genome-gene-0.0-mRNA-1	2	121	1	121	PF00499.18	Oxidored_q3	Family	30	137	137	86	1.8e-24	1	No_clan	NA	Oxidored_q3	NADH-ubiquinone/plastoquinone oxidoreductase chain 6
maker-Scaffold_1456|length1088-exonerate_protein2genome-gene-0.0-mRNA-1	134	223	133	226	PF00420.22	Oxidored_q2	Family	2	103	105	76.5	9.2e-22	1	No_clan	NA	Oxidored_q2	NADH-ubiquinone/plastoquinone oxidoreductase chain 4L
maker-Scaffold_48335|length6759-exonerate_protein2genome-gene-0.21-mRNA-1	24	302	23	302	PF07992.12	Pyr_redox_2	Domain	2	292	292	91.8	4e-26	1	CL0063	NADP_Rossmann	Pyr_redox_2	Pyridine nucleotide-disulphide oxidoreductase
maker-Scaffold_6644|length1475-exonerate_protein2genome-gene-0.1-mRNA-1	52	248	52	249	PF00889.17	EF_TS	Family	1	207	208	225.8	3.7e-67	1	No_clan	NA	EF_TS	Elongation factor TS
maker-Scaffold_42340|length1302-exonerate_protein2genome-gene-0.0-mRNA-1	38	141	32	143	PF00271.29	Helicase_C	Family	9	109	111	57.7	1.2e-15	1	CL0023	P-loop_NTPase	Helicase_C	Helicase conserved C-terminal domain
maker-Scaffold_42340|length1302-exonerate_protein2genome-gene-0.0-mRNA-1	235	326	235	331	PF03461.13	TRCF	Domain	1	90	95	74.5	6.1e-21	1	No_clan	NA	TRCF	TRCF domain
maker-Scaffold_29023|length2164-exonerate_protein2genome-gene-0.7-mRNA-1	5	109	5	110	PF05635.9	23S_rRNA_IVP	Family	1	105	106	119.7	5.6e-35	1	No_clan	NA	23S_rRNA_IVP	23S rRNA-intervening sequence protein
maker-Scaffold_6441|length28930-exonerate_protein2genome-gene-0.15-mRNA-1	17	131	11	168	PF04851.13	ResIII	Family	7	114	171	48	1.2e-12	1	CL0023	P-loop_NTPase	ResIII	Type III restriction enzyme, res subunit
maker-Scaffold_6441|length28930-exonerate_protein2genome-gene-0.15-mRNA-1	436	545	432	547	PF00271.29	Helicase_C	Family	5	109	111	64.4	1e-17	1	CL0023	P-loop_NTPase	Helicase_C	Helicase conserved C-terminal domain
maker-Scaffold_6441|length28930-exonerate_protein2genome-gene-0.15-mRNA-1	553	589	553	594	PF12344.6	UvrB	Family	1	37	43	55	4.7e-15	1	No_clan	NA	UvrB	Ultra-violet resistance protein B
maker-Scaffold_47130|length1178-exonerate_protein2genome-gene-0.0-mRNA-1	3	100	3	113	PF00072.22	Response_reg	Domain	1	99	112	32	1e-07	1	CL0304	CheY	Response_reg	Response regulator receiver domain
maker-Scaffold_47130|length1178-exonerate_protein2genome-gene-0.0-mRNA-1	131	183	130	183	PF03861.12	ANTAR	Domain	2	54	54	68	4.1e-19	1	No_clan	NA	ANTAR	ANTAR domain
maker-Scaffold_42134|length1632-exonerate_protein2genome-gene-0.0-mRNA-1	46	113	46	114	PF04542.12	Sigma70_r2	Domain	1	70	71	67.8	4.8e-19	1	CL0123	HTH	Sigma70_r2	Sigma-70 region 2
maker-Scaffold_42134|length1632-exonerate_protein2genome-gene-0.0-mRNA-1	140	192	139	192	PF08281.10	Sigma70_r4_2	Domain	2	54	54	48.2	5.5e-13	1	CL0123	HTH	Sigma70_r4_2	Sigma-70, region 4
maker-Scaffold_3658|length1560-exonerate_protein2genome-gene-0.1-mRNA-1	1	85	1	88	PF02875.19	Mur_ligase_C	Domain	5	88	91	64.5	7.4e-18	1	No_clan	NA	Mur_ligase_C	Mur ligase family, glutamate ligase domain
maker-Scaffold_837|length1361-exonerate_protein2genome-gene-0.3-mRNA-1	1	122	1	122	PF00410.17	Ribosomal_S8	Domain	6	127	127	148.8	6.6e-44	1	No_clan	NA	Ribosomal_S8	Ribosomal protein S8
maker-Scaffold_15464|length1058-exonerate_protein2genome-gene-0.4-mRNA-1	5	31	5	32	PF09851.7	SHOCT	Domain	1	27	28	31.6	8.2e-08	1	No_clan	NA	SHOCT	Short C-terminal domain
maker-Scaffold_15464|length1058-exonerate_protein2genome-gene-0.4-mRNA-1	49	104	48	105	PF04024.10	PspC	Domain	2	52	53	64.1	7e-18	1	No_clan	NA	PspC	PspC domain
maker-Scaffold_46711|length1017-exonerate_protein2genome-gene-0.0-mRNA-1	3	174	1	177	PF01493.17	GXGXG	Family	15	187	190	251.8	3.2e-75	1	No_clan	NA	GXGXG	GXGXG motif
maker-Scaffold_44820|length1586-exonerate_protein2genome-gene-0.1-mRNA-1	4	122	1	127	PF00293.26	NUDIX	Domain	4	126	131	74	1e-20	1	CL0261	NUDIX	NUDIX	NUDIX domain
maker-Scaffold_2907|length11984-exonerate_protein2genome-gene-0.14-mRNA-1	15	78	14	79	PF13411.4	MerR_1	Family	3	67	69	58	7e-16	1	CL0123	HTH	MerR_1	MerR HTH family regulatory protein
maker-Scaffold_44499|length6114-exonerate_protein2genome-gene-0.0-mRNA-1	17	279	3	282	PF10282.7	Lactonase	Family	72	340	344	252.4	6.4e-75	1	CL0186	Beta_propeller	Lactonase	Lactonase, 7-bladed beta-propeller
maker-Scaffold_29982|length1074-exonerate_protein2genome-gene-0.0-mRNA-1	25	185	18	186	PF04551.12	GcpE	Family	215	350	351	146.8	7.5e-43	1	No_clan	NA	GcpE	GcpE protein
maker-Scaffold_29157|length5976-exonerate_protein2genome-gene-0.2-mRNA-1	1	147	1	147	PF01653.16	DNA_ligase_aden	Domain	175	318	318	156.8	6.2e-46	1	CL0078	DNA_ligase	DNA_ligase_aden	NAD-dependent DNA ligase adenylation domain
maker-Scaffold_29157|length5976-exonerate_protein2genome-gene-0.2-mRNA-1	150	222	150	226	PF03120.14	DNA_ligase_OB	Domain	1	73	79	112.2	7.2e-33	1	CL0021	OB	DNA_ligase_OB	NAD-dependent DNA ligase OB-fold domain
maker-Scaffold_29157|length5976-exonerate_protein2genome-gene-0.2-mRNA-1	235	261	234	261	PF03119.14	DNA_ligase_ZBD	Domain	2	27	27	36.9	2.4e-09	1	No_clan	NA	DNA_ligase_ZBD	NAD-dependent DNA ligase C4 zinc finger domain
maker-Scaffold_29157|length5976-exonerate_protein2genome-gene-0.2-mRNA-1	339	373	339	388	PF12826.5	HHH_2	Motif	1	35	64	39.2	4.9e-10	1	CL0198	HHH	HHH_2	Helix-hairpin-helix motif
maker-Scaffold_29157|length5976-exonerate_protein2genome-gene-0.2-mRNA-1	451	515	449	520	PF00533.24	BRCT	Family	6	72	79	33.8	3.1e-08	1	CL0459	BRCT-like	BRCT	BRCA1 C Terminus (BRCT) domain
maker-Scaffold_27944|length29519-exonerate_protein2genome-gene-0.12-mRNA-1	168	234	166	235	PF00672.23	HAMP	Family	3	68	69	31.3	1.6e-07	1	No_clan	NA	HAMP	HAMP domain
maker-Scaffold_27944|length29519-exonerate_protein2genome-gene-0.12-mRNA-1	343	444	340	447	PF02518.24	HATPase_c	Domain	5	107	111	70.6	1.4e-19	1	CL0025	His_Kinase_A	HATPase_c	Histidine kinase-, DNA gyrase B-, and HSP90-like ATPase
maker-Scaffold_43106|length1589-exonerate_protein2genome-gene-0.0-mRNA-1	12	177	11	177	PF13102.4	Phage_int_SAM_5	Domain	2	156	156	73.9	1.5e-20	1	CL0469	l-integrase_N	Phage_int_SAM_5	Phage integrase SAM-like domain
maker-Scaffold_43106|length1589-exonerate_protein2genome-gene-0.0-mRNA-1	226	388	225	391	PF00589.20	Phage_integrase	Family	2	169	172	75.1	4.9e-21	1	CL0382	DNA-mend	Phage_integrase	Phage integrase family
maker-Scaffold_23407|length3109-exonerate_protein2genome-gene-0.2-mRNA-1	140	334	139	360	PF03332.11	PMM	Family	2	193	221	37.1	2.6e-09	1	CL0137	HAD	PMM	Eukaryotic phosphomannomutase
maker-Scaffold_39857|length2208-exonerate_protein2genome-gene-0.0-mRNA-1	4	300	3	302	PF05661.10	DUF808	Family	2	300	302	412.8	6.3e-124	1	No_clan	NA	DUF808	Protein of unknown function (DUF808)
maker-Scaffold_38476|length2721-exonerate_protein2genome-gene-0.0-mRNA-1	2	107	1	108	PF11130.6	TraC_F_IV	Family	150	237	238	48.1	9.7e-13	1	No_clan	NA	TraC_F_IV	F pilus assembly Type-IV secretion system for plasmid transfer
maker-Scaffold_38476|length2721-exonerate_protein2genome-gene-0.0-mRNA-1	307	566	301	575	PF12846.5	AAA_10	Domain	21	289	362	55.5	3.8e-15	1	CL0023	P-loop_NTPase	AAA_10	AAA-like domain
maker-Scaffold_38925|length1560-exonerate_protein2genome-gene-0.1-mRNA-1	3	38	2	38	PF00376.21	MerR	Family	2	38	38	32.3	5.7e-08	1	CL0123	HTH	MerR	MerR family regulatory protein
maker-Scaffold_38925|length1560-exonerate_protein2genome-gene-0.1-mRNA-1	44	106	43	107	PF09278.9	MerR-DNA-bind	Domain	2	64	65	68.2	6e-19	1	CL0123	HTH	MerR-DNA-bind	MerR, DNA binding
maker-Scaffold_36036|length3338-exonerate_protein2genome-gene-0.0-mRNA-1	249	455	249	461	PF04389.15	Peptidase_M28	Family	1	192	198	129.1	1.5e-37	1	CL0035	Peptidase_MH	Peptidase_M28	Peptidase family M28
maker-Scaffold_34899|length3977-exonerate_protein2genome-gene-0.1-mRNA-1	4	48	4	51	PF01479.23	S4	Domain	1	45	48	33.1	3.1e-08	1	CL0492	S4	S4	S4 domain
maker-Scaffold_34899|length3977-exonerate_protein2genome-gene-0.1-mRNA-1	60	240	60	242	PF01728.17	FtsJ	Family	1	174	177	64.5	1.1e-17	1	CL0063	NADP_Rossmann	FtsJ	FtsJ-like methyltransferase
maker-Scaffold_2655|length2417-exonerate_protein2genome-gene-0.1-mRNA-1	74	227	60	228	PF14460.4	Prok-E2_D	Family	20	168	169	119.3	1.2e-34	1	CL0208	UBC	Prok-E2_D	Prokaryotic E2 family D
maker-Scaffold_44400|length3003-exonerate_protein2genome-gene-0.1-mRNA-1	23	151	14	152	PF08245.10	Mur_ligase_M	Domain	48	191	192	41.2	1.6e-10	1	No_clan	NA	Mur_ligase_M	Mur ligase middle domain
maker-Scaffold_44400|length3003-exonerate_protein2genome-gene-0.1-mRNA-1	173	249	172	255	PF02875.19	Mur_ligase_C	Domain	2	80	91	42.3	6.2e-11	1	No_clan	NA	Mur_ligase_C	Mur ligase family, glutamate ligase domain
maker-Scaffold_32036|length1507-exonerate_protein2genome-gene-0.0-mRNA-1	160	317	160	317	PF00990.19	GGDEF	Domain	1	161	161	146	7.1e-43	1	CL0276	Nucleot_cyclase	GGDEF	GGDEF domain
maker-Scaffold_20895|length1365-exonerate_protein2genome-gene-0.0-mRNA-1	43	264	42	264	PF06629.10	MipA	Family	2	212	212	145	3.2e-42	1	CL0193	MBB	MipA	MltA-interacting protein MipA
maker-Scaffold_10126|length1078-exonerate_protein2genome-gene-0.0-mRNA-1	82	256	79	257	PF02321.16	OEP	Family	4	187	188	71.4	7.7e-20	1	CL0105	Hybrid	OEP	Outer membrane efflux protein
maker-Scaffold_2270|length1150-exonerate_protein2genome-gene-0.0-mRNA-1	8	171	7	175	PF01171.18	ATP_bind_3	Family	2	161	182	61.2	9.4e-17	1	CL0039	HUP	ATP_bind_3	PP-loop family
maker-Scaffold_33764|length2318-exonerate_protein2genome-gene-0.1-mRNA-1	205	361	205	361	PF00990.19	GGDEF	Domain	1	161	161	147	3.6e-43	1	CL0276	Nucleot_cyclase	GGDEF	GGDEF domain
maker-Scaffold_19735|length62516445-exonerate_protein2genome-gene-172.1-mRNA-1	36	78	32	78	PF01282.17	Ribosomal_S24e	Family	37	79	79	39.4	4e-10	1	No_clan	NA	Ribosomal_S24e	Ribosomal protein S24e
maker-Scaffold_11096|length1106-exonerate_protein2genome-gene-0.0-mRNA-1	2	270	1	270	PF11013.6	DUF2851	Family	106	375	375	261.4	1.2e-77	1	No_clan	NA	DUF2851	Protein of unknown function (DUF2851)
maker-Scaffold_27467|length2035-exonerate_protein2genome-gene-0.0-mRNA-1	10	89	5	91	PF13356.4	DUF4102	Domain	4	72	74	39.4	5.3e-10	1	No_clan	NA	DUF4102	Domain of unknown function (DUF4102)
maker-Scaffold_27467|length2035-exonerate_protein2genome-gene-0.0-mRNA-1	216	371	212	375	PF00589.20	Phage_integrase	Family	5	166	172	41.7	9.4e-11	1	CL0382	DNA-mend	Phage_integrase	Phage integrase family
maker-Scaffold_30920|length1118-exonerate_protein2genome-gene-0.0-mRNA-1	1	105	1	105	PF04350.11	PilO	Family	42	146	146	136	9.5e-40	1	CL0331	EpsM	PilO	Pilus assembly protein, PilO
maker-Scaffold_5442|length1124-exonerate_protein2genome-gene-0.0-mRNA-1	54	96	54	96	PF07811.10	TadE	Family	1	43	43	42.2	6.5e-11	1	CL0496	Tad-like	TadE	TadE-like protein
maker-Scaffold_30850|length1867-exonerate_protein2genome-gene-0.2-mRNA-1	1	121	1	121	PF09835.7	DUF2062	Family	29	148	148	91	5.8e-26	1	No_clan	NA	DUF2062	Uncharacterized protein conserved in bacteria (DUF2062)
maker-Scaffold_15831|length2583-exonerate_protein2genome-gene-0.1-mRNA-1	26	273	24	275	PF00348.15	polyprenyl_synt	Domain	3	255	257	255.1	4.7e-76	1	CL0613	NA	polyprenyl_synt	Polyprenyl synthetase
maker-Scaffold_7671|length1586-exonerate_protein2genome-gene-0.0-mRNA-1	13	339	3	339	PF00155.19	Aminotran_1_2	Domain	33	363	363	179.8	7.9e-53	1	CL0061	PLP_aminotran	Aminotran_1_2	Aminotransferase class I and II
maker-Scaffold_31763|length2486-exonerate_protein2genome-gene-0.0-mRNA-1	257	402	255	410	PF01613.16	Flavin_Reduct	Domain	5	146	155	60.2	2.1e-16	1	CL0336	FMN-binding	Flavin_Reduct	Flavin reductase like domain
maker-Scaffold_39887|length1085-exonerate_protein2genome-gene-0.0-mRNA-1	19	125	17	127	PF03734.12	YkuD	Domain	3	145	146	72.2	5.3e-20	1	CL0508	YkuD	YkuD	L,D-transpeptidase catalytic domain
maker-Scaffold_45786|length1044-exonerate_protein2genome-gene-0.0-mRNA-1	12	320	10	320	PF03320.11	FBPase_glpX	Family	3	309	309	448.6	7.3e-135	1	CL0171	Phospoesterase	FBPase_glpX	Bacterial fructose-1,6-bisphosphatase, glpX-encoded
maker-Scaffold_34330|length1905-exonerate_protein2genome-gene-0.1-mRNA-1	18	86	17	87	PF13409.4	GST_N_2	Domain	2	69	70	51.7	7.3e-14	1	CL0172	Thioredoxin	GST_N_2	Glutathione S-transferase, N-terminal domain
maker-Scaffold_12649|length10938-exonerate_protein2genome-gene-0.19-mRNA-1	75	303	74	304	PF10134.7	RPA	Family	2	228	229	170.4	3.8e-50	1	CL0123	HTH	RPA	Replication initiator protein A
maker-Scaffold_8209|length1067-exonerate_protein2genome-gene-0.0-mRNA-1	2	182	1	182	PF00593.22	TonB_dep_Rec	Family	286	461	461	78.9	6.5e-22	1	CL0193	MBB	TonB_dep_Rec	TonB dependent receptor
maker-Scaffold_38417|length29877-exonerate_protein2genome-gene-0.7-mRNA-1	275	519	275	519	PF06986.9	TraN	Family	1	240	240	269.7	2.2e-80	1	No_clan	NA	TraN	Type-1V conjugative transfer system mating pair stabilisation
maker-Scaffold_45088|length1308-exonerate_protein2genome-gene-0.1-mRNA-1	6	44	2	44	PF00849.20	PseudoU_synth_2	Family	117	161	161	35.2	1.1e-08	1	No_clan	NA	PseudoU_synth_2	RNA pseudouridylate synthase
maker-Scaffold_22088|length2454-exonerate_protein2genome-gene-0.0-mRNA-1	43	114	29	119	PF07885.14	Ion_trans_2	Family	16	75	79	45	7e-12	1	CL0030	Ion_channel	Ion_trans_2	Ion channel
maker-Scaffold_22088|length2454-exonerate_protein2genome-gene-0.0-mRNA-1	137	255	137	255	PF02254.16	TrkA_N	Domain	1	116	116	79.5	2e-22	1	CL0063	NADP_Rossmann	TrkA_N	TrkA-N domain
maker-Scaffold_47764|length1342-exonerate_protein2genome-gene-0.0-mRNA-1	1	163	1	163	PF03232.11	COQ7	Domain	5	172	172	215.3	4.4e-64	1	CL0044	Ferritin	COQ7	Ubiquinone biosynthesis protein COQ7
maker-Scaffold_27944|length29519-exonerate_protein2genome-gene-0.21-mRNA-1	53	282	51	282	PF12706.5	Lactamase_B_2	Domain	3	201	201	86.1	2e-24	1	CL0381	Metallo-HOrase	Lactamase_B_2	Beta-lactamase superfamily domain
maker-Scaffold_32115|length1246-exonerate_protein2genome-gene-0.1-mRNA-1	1	47	1	47	PF13412.4	HTH_24	Domain	1	47	48	63	1.2e-17	1	CL0123	HTH	HTH_24	Winged helix-turn-helix DNA-binding
maker-Scaffold_32115|length1246-exonerate_protein2genome-gene-0.1-mRNA-1	67	141	67	141	PF01037.19	AsnC_trans_reg	Domain	1	75	75	82	2.1e-23	1	CL0032	Dim_A_B_barrel	AsnC_trans_reg	AsnC family
maker-Scaffold_42093|length1825-exonerate_protein2genome-gene-0.0-mRNA-1	8	191	8	192	PF01975.15	SurE	Family	1	168	169	180.7	1.8e-53	1	No_clan	NA	SurE	Survival protein SurE
maker-Scaffold_17631|length71783718-exonerate_protein2genome-gene-92.0-mRNA-1	4	102	1	103	PF15140.4	DUF4573	Family	77	173	174	34.5	1.5e-08	1	No_clan	NA	DUF4573	Domain of unknown function (DUF4573)
maker-Scaffold_14345|length1317-exonerate_protein2genome-gene-0.0-mRNA-1	28	83	25	222	PF00753.25	Lactamase_B	Domain	4	62	197	23.9	3.1e-05	1	CL0381	Metallo-HOrase	Lactamase_B	Metallo-beta-lactamase superfamily
maker-Scaffold_7350|length2825-exonerate_protein2genome-gene-0.1-mRNA-1	16	72	14	73	PF00126.25	HTH_1	Domain	3	59	60	61.4	5.4e-17	1	CL0123	HTH	HTH_1	Bacterial regulatory helix-turn-helix protein, lysR family
maker-Scaffold_7350|length2825-exonerate_protein2genome-gene-0.1-mRNA-1	100	304	98	305	PF03466.18	LysR_substrate	Family	3	208	209	65.4	4e-18	1	CL0177	PBP	LysR_substrate	LysR substrate binding domain
maker-Scaffold_24046|length1233-exonerate_protein2genome-gene-0.0-mRNA-1	27	74	19	115	PF00753.25	Lactamase_B	Domain	13	65	197	32.8	6.1e-08	1	CL0381	Metallo-HOrase	Lactamase_B	Metallo-beta-lactamase superfamily
maker-Scaffold_40623|length4758-exonerate_protein2genome-gene-0.3-mRNA-1	41	84	40	86	PF00440.21	TetR_N	Domain	2	45	47	49.4	2.5e-13	1	CL0123	HTH	TetR_N	Bacterial regulatory proteins, tetR family
maker-Scaffold_24620|length1985-exonerate_protein2genome-gene-0.0-mRNA-1	2	235	1	237	PF00999.19	Na_H_Exchanger	Family	137	379	381	128	3.4e-37	1	CL0064	CPA_AT	Na_H_Exchanger	Sodium/hydrogen exchanger family
maker-Scaffold_24620|length1985-exonerate_protein2genome-gene-0.0-mRNA-1	265	374	264	379	PF02254.16	TrkA_N	Domain	2	111	116	65.7	3.9e-18	1	CL0063	NADP_Rossmann	TrkA_N	TrkA-N domain
maker-Scaffold_3760|length2701-exonerate_protein2genome-gene-0.0-mRNA-1	42	89	41	90	PF17162.2	DUF5118	Family	2	49	50	69.2	1.7e-19	1	No_clan	NA	NA	NA
maker-Scaffold_3760|length2701-exonerate_protein2genome-gene-0.0-mRNA-1	103	306	103	306	PF17148.2	DUF5117	Family	1	189	189	212.1	5.5e-63	1	No_clan	NA	NA	NA
maker-Scaffold_3760|length2701-exonerate_protein2genome-gene-0.0-mRNA-1	439	751	438	753	PF16313.3	DUF4953	Family	2	319	321	376.2	1.2e-112	1	CL0126	NA	NA	NA
maker-Scaffold_13359|length1787-exonerate_protein2genome-gene-0.0-mRNA-1	8	194	7	195	PF02472.14	ExbD	Family	3	129	130	72.8	2.5e-20	1	No_clan	NA	ExbD	Biopolymer transport protein ExbD/TolR
maker-Scaffold_32412|length1698-exonerate_protein2genome-gene-0.0-mRNA-1	116	337	114	347	PF00487.22	FA_desaturase	Domain	3	244	254	107.5	9.1e-31	1	No_clan	NA	FA_desaturase	Fatty acid desaturase
maker-Scaffold_19388|length1252-exonerate_protein2genome-gene-0.0-mRNA-1	6	132	6	132	PF02670.14	DXP_reductoisom	Family	1	129	129	140	6e-41	1	CL0063	NADP_Rossmann	DXP_reductoisom	1-deoxy-D-xylulose 5-phosphate reductoisomerase
maker-Scaffold_19388|length1252-exonerate_protein2genome-gene-0.0-mRNA-1	146	229	146	229	PF08436.10	DXP_redisom_C	Family	1	83	83	130.1	2.4e-38	1	CL0063	NADP_Rossmann	DXP_redisom_C	1-deoxy-D-xylulose 5-phosphate reductoisomerase C-terminal
maker-Scaffold_19388|length1252-exonerate_protein2genome-gene-0.0-mRNA-1	261	377	261	378	PF13288.4	DXPR_C	Domain	1	114	115	135.1	1.1e-39	1	No_clan	NA	DXPR_C	DXP reductoisomerase C-terminal domain
maker-Scaffold_10169|length1115-exonerate_protein2genome-gene-0.1-mRNA-1	41	131	41	131	PF02843.14	GARS_C	Domain	1	80	80	101.5	2.1e-29	1	CL0105	NA	GARS_C	Phosphoribosylglycinamide synthetase, C domain
maker-Scaffold_1181|length2981-exonerate_protein2genome-gene-0.3-mRNA-1	57	153	56	167	PF10067.7	DUF2306	Family	2	104	147	41.9	1e-10	1	No_clan	PepSY_TM-like	DUF2306	Predicted membrane protein (DUF2306)
maker-Scaffold_47014|length31110-exonerate_protein2genome-gene-0.35-mRNA-1	4	106	4	111	PF00072.22	Response_reg	Domain	1	107	112	45.1	8.3e-12	1	CL0304	CheY	Response_reg	Response regulator receiver domain
maker-Scaffold_28140|length1129-exonerate_protein2genome-gene-0.0-mRNA-1	4	112	3	113	PF00072.22	Response_reg	Domain	2	111	112	92.1	2.2e-26	1	CL0304	CheY	Response_reg	Response regulator receiver domain
maker-Scaffold_28140|length1129-exonerate_protein2genome-gene-0.0-mRNA-1	147	216	145	216	PF00486.26	Trans_reg_C	Domain	3	77	77	86.9	6.4e-25	1	CL0123	HTH	Trans_reg_C	Transcriptional regulatory protein, C terminal
maker-Scaffold_3735|length4711-exonerate_protein2genome-gene-0.1-mRNA-1	2	519	1	519	PF02538.12	Hydantoinase_B	Family	13	516	516	476.7	6.6e-143	1	No_clan	NA	Hydantoinase_B	Hydantoinase B/oxoprolinase
maker-Scaffold_11655|length1484-exonerate_protein2genome-gene-0.2-mRNA-1	1	144	1	147	PF06723.11	MreB_Mbl	Family	180	321	327	179.5	6.4e-53	1	CL0108	Actin_ATPase	MreB_Mbl	MreB/Mbl protein
maker-Scaffold_1941|length1350-exonerate_protein2genome-gene-0.0-mRNA-1	1	46	1	46	PF00926.17	DHBP_synthase	Family	147	192	192	51.2	9.9e-14	1	No_clan	NA	DHBP_synthase	3,4-dihydroxy-2-butanone 4-phosphate synthase
maker-Scaffold_1941|length1350-exonerate_protein2genome-gene-0.0-mRNA-1	59	206	55	209	PF00925.18	GTP_cyclohydro2	Family	5	160	163	92.8	1.5e-26	1	No_clan	NA	GTP_cyclohydro2	GTP cyclohydrolase II
maker-Scaffold_3209|length1143-exonerate_protein2genome-gene-0.0-mRNA-1	3	156	1	158	PF00771.18	FHIPEP	Family	503	656	658	107	8.3e-31	1	No_clan	NA	FHIPEP	FHIPEP family
maker-Scaffold_33094|length2830-exonerate_protein2genome-gene-0.0-mRNA-1	30	333	15	335	PF03237.13	Terminase_6	Family	68	380	382	89.2	2.2e-25	1	CL0023	P-loop_NTPase	Terminase_6	Terminase-like family
maker-Scaffold_23719|length1490-exonerate_protein2genome-gene-0.1-mRNA-1	9	101	1	102	PF02452.15	PemK_toxin	Domain	15	109	110	61.3	8.8e-17	1	CL0624	NA	PemK	PemK-like protein
maker-Scaffold_21167|length1119-exonerate_protein2genome-gene-0.0-mRNA-1	3	96	1	96	PF08448.8	PAS_4	Domain	20	110	110	31	2.1e-07	1	CL0183	PAS_Fold	PAS_4	PAS fold
maker-Scaffold_21167|length1119-exonerate_protein2genome-gene-0.0-mRNA-1	136	194	132	196	PF00512.23	HisKA	Domain	5	62	64	32	8.5e-08	1	CL0025	His_Kinase_A	HisKA	His Kinase A (phospho-acceptor) domain
maker-Scaffold_21167|length1119-exonerate_protein2genome-gene-0.0-mRNA-1	234	344	234	346	PF02518.24	HATPase_c	Domain	1	109	111	59	5.5e-16	1	CL0025	His_Kinase_A	HATPase_c	Histidine kinase-, DNA gyrase B-, and HSP90-like ATPase
maker-Scaffold_42269|length2077-exonerate_protein2genome-gene-0.1-mRNA-1	59	126	58	130	PF11734.6	TilS_C	Domain	2	69	74	25.2	7.2e-06	1	CL0383	PheT-TilS	TilS_C	TilS substrate C-terminal domain
maker-Scaffold_42819|length1364-exonerate_protein2genome-gene-0.0-mRNA-1	24	366	23	367	PF13458.4	Peripla_BP_6	Family	2	341	342	163.3	1.1e-47	1	CL0144	Periplas_BP	Peripla_BP_6	Periplasmic binding protein
maker-Scaffold_15189|length1092-exonerate_protein2genome-gene-0.0-mRNA-1	62	226	61	234	PF04055.19	Radical_SAM	Domain	2	159	167	51.3	1.5e-13	1	CL0036	NA	Radical_SAM	Radical SAM superfamily
maker-Scaffold_15189|length1092-exonerate_protein2genome-gene-0.0-mRNA-1	66	165	63	181	PF13394.4	Fer4_14	Domain	7	101	118	29.4	6.5e-07	1	CL0344	4Fe-4S	Fer4_14	4Fe-4S single cluster domain
maker-Scaffold_21901|length1026-exonerate_protein2genome-gene-0.1-mRNA-1	1	61	1	61	PF01330.19	RuvA_N	Domain	1	60	60	68.8	2.8e-19	1	CL0021	OB	RuvA_N	RuvA N terminal domain
maker-Scaffold_21901|length1026-exonerate_protein2genome-gene-0.1-mRNA-1	71	128	71	129	PF14520.4	HHH_5	Domain	1	56	57	63.3	2.2e-17	1	CL0198	HHH	HHH_5	Helix-hairpin-helix domain
maker-Scaffold_21901|length1026-exonerate_protein2genome-gene-0.1-mRNA-1	156	198	153	199	PF07499.11	RuvA_C	Domain	5	46	47	39.9	3.9e-10	1	CL0214	UBA	RuvA_C	RuvA, C-terminal domain
maker-Scaffold_39503|length2147-exonerate_protein2genome-gene-0.0-mRNA-1	102	175	102	175	PF11185.6	DUF2971	Family	1	82	82	41	2.9e-10	1	No_clan	NA	DUF2971	Protein of unknown function (DUF2971)
maker-Scaffold_21576|length1021-exonerate_protein2genome-gene-0.0-mRNA-1	43	89	43	89	PF00440.21	TetR_N	Domain	1	47	47	27.4	2e-06	1	CL0123	HTH	TetR_N	Bacterial regulatory proteins, tetR family
maker-Scaffold_16980|length17936-exonerate_protein2genome-gene-0.29-mRNA-1	10	83	4	91	PF13417.4	GST_N_3	Domain	8	72	75	51.1	1.2e-13	1	CL0172	Thioredoxin	GST_N_3	Glutathione S-transferase, N-terminal domain
maker-Scaffold_16980|length17936-exonerate_protein2genome-gene-0.29-mRNA-1	127	192	125	193	PF13410.4	GST_C_2	Domain	3	68	70	46.9	1.7e-12	1	CL0497	GST_C	GST_C_2	Glutathione S-transferase, C-terminal domain
maker-Scaffold_40293|length1464-exonerate_protein2genome-gene-0.0-mRNA-1	7	151	7	152	PF01548.15	DEDD_Tnp_IS110	Family	1	153	155	66.3	2.5e-18	1	No_clan	NA	DEDD_Tnp_IS110	Transposase
maker-Scaffold_40293|length1464-exonerate_protein2genome-gene-0.0-mRNA-1	218	299	217	303	PF02371.14	Transposase_20	Family	2	83	87	88.2	3e-25	1	CL0198	HHH	Transposase_20	Transposase IS116/IS110/IS902 family
maker-Scaffold_1554|length6523-exonerate_protein2genome-gene-0.14-mRNA-1	30	135	29	138	PF08240.10	ADH_N	Domain	2	106	109	105.5	1.2e-30	1	CL0296	GroES	ADH_N	Alcohol dehydrogenase GroES-like domain
maker-Scaffold_1554|length6523-exonerate_protein2genome-gene-0.14-mRNA-1	179	304	179	307	PF00107.24	ADH_zinc_N	Family	1	127	130	91.8	2.8e-26	1	CL0063	NADP_Rossmann	ADH_zinc_N	Zinc-binding dehydrogenase
maker-Scaffold_35028|length1160-exonerate_protein2genome-gene-0.6-mRNA-1	9	120	2	121	PF07510.9	DUF1524	Domain	21	138	139	81.8	3.7e-23	1	CL0263	His-Me_finger	DUF1524	Protein of unknown function (DUF1524)
maker-Scaffold_849|length2848-exonerate_protein2genome-gene-0.1-mRNA-1	196	374	195	399	PF02683.13	DsbD	Family	2	183	213	59.7	3.3e-16	1	CL0292	NicO_HupE_DsbD	DsbD	Cytochrome C biogenesis protein transmembrane region
maker-Scaffold_849|length2848-exonerate_protein2genome-gene-0.1-mRNA-1	509	572	507	616	PF13899.4	Thioredoxin_7	Domain	3	65	82	53.4	2e-14	1	CL0172	Thioredoxin	Thioredoxin_7	Thioredoxin-like
maker-Scaffold_43417|length2080-exonerate_protein2genome-gene-0.1-mRNA-1	133	299	132	300	PF06439.9	DUF1080	Domain	2	184	185	125.3	2.6e-36	1	CL0004	Concanavalin	DUF1080	Domain of Unknown Function (DUF1080)
maker-Scaffold_1653|length1021-exonerate_protein2genome-gene-0.1-mRNA-1	2	118	1	119	PF04984.12	Phage_sheath_1	Family	347	462	464	99.3	1.8e-28	1	No_clan	NA	Phage_sheath_1	Phage tail sheath protein
maker-Scaffold_40776|length1857-exonerate_protein2genome-gene-0.1-mRNA-1	5	268	4	317	PF01207.15	Dus	Family	2	258	310	236.8	2.8e-70	1	CL0036	TIM_barrel	Dus	Dihydrouridine synthase (Dus)
maker-Scaffold_40813|length1976-exonerate_protein2genome-gene-0.0-mRNA-1	3	299	1	312	PF01019.19	G_glu_transpept	Domain	188	502	512	197.5	3.4e-58	1	CL0052	NTN	G_glu_transpept	Gamma-glutamyltranspeptidase
maker-Scaffold_15457|length1357-exonerate_protein2genome-gene-0.0-mRNA-1	18	382	10	384	PF00872.16	Transposase_mut	Family	10	379	381	312.6	2.9e-93	1	CL0219	RNase_H	Transposase_mut	Transposase, Mutator family
maker-Scaffold_24992|length1439-exonerate_protein2genome-gene-0.0-mRNA-1	17	167	16	168	PF01368.18	DHH	Family	2	102	103	61.3	7.5e-17	1	No_clan	NA	DHH	DHH family
maker-Scaffold_24992|length1439-exonerate_protein2genome-gene-0.0-mRNA-1	275	326	269	329	PF02272.17	DHHA1	Family	10	67	70	25.2	1.1e-05	1	No_clan	NA	DHHA1	DHHA1 domain
maker-Scaffold_3605|length1283-exonerate_protein2genome-gene-0.0-mRNA-1	6	163	6	164	PF04608.11	PgpA	Family	1	142	143	136.8	4.6e-40	1	No_clan	NA	PgpA	Phosphatidylglycerophosphatase A
maker-Scaffold_32047|length1537-exonerate_protein2genome-gene-0.6-mRNA-1	115	196	114	196	PF13442.4	Cytochrome_CBB3	Domain	2	66	67	35.5	8.4e-09	1	CL0318	Cytochrome-c	Cytochrome_CBB3	Cytochrome C oxidase, cbb3-type, subunit III
maker-Scaffold_185|length3063-exonerate_protein2genome-gene-0.0-mRNA-1	152	358	151	358	PF05275.9	CopB	Family	2	208	208	295.2	2.1e-88	1	CL0193	MBB	CopB	Copper resistance protein B precursor (CopB)
maker-Scaffold_43181|length1819-exonerate_protein2genome-gene-0.0-mRNA-1	1	271	1	271	PF05787.11	DUF839	Domain	261	524	524	317.1	2.7e-94	1	CL0186	Beta_propeller	DUF839	Bacterial protein of unknown function (DUF839)
maker-Scaffold_20889|length3728-exonerate_protein2genome-gene-0.1-mRNA-1	72	185	71	186	PF06114.11	DUF955	Family	2	122	123	62.9	2.3e-17	1	CL0126	Peptidase_MA	DUF955	Domain of unknown function (DUF955)
maker-Scaffold_39875|length1345-exonerate_protein2genome-gene-0.0-mRNA-1	76	197	76	198	PF01769.14	MgtE	Family	1	123	124	90.6	8.8e-26	1	No_clan	NA	MgtE	Divalent cation transporter
maker-Scaffold_22906|length1103-exonerate_protein2genome-gene-0.0-mRNA-1	96	162	88	164	PF00034.19	Cytochrom_C	Domain	11	90	92	33.5	6.4e-08	1	CL0318	Cytochrome-c	Cytochrom_C	Cytochrome c
maker-Scaffold_8783|length1490-exonerate_protein2genome-gene-0.1-mRNA-1	18	64	18	64	PF00440.21	TetR_N	Domain	1	47	47	31.8	8.2e-08	1	CL0123	HTH	TetR_N	Bacterial regulatory proteins, tetR family
maker-Scaffold_8783|length1490-exonerate_protein2genome-gene-0.1-mRNA-1	223	268	222	268	PF00440.21	TetR_N	Domain	2	47	47	46	3e-12	1	CL0123	HTH	TetR_N	Bacterial regulatory proteins, tetR family
maker-Scaffold_38182|length2245-exonerate_protein2genome-gene-0.1-mRNA-1	88	163	85	164	PF03703.12	bPH_2	Domain	4	79	80	48.4	7.3e-13	1	CL0266	PH	bPH_2	Bacterial PH domain
maker-Scaffold_36816|length1678-exonerate_protein2genome-gene-0.0-mRNA-1	85	284	78	285	PF02481.13	DNA_processg_A	Family	8	209	210	248.4	3.7e-74	1	CL0349	DprA	DNA_processg_A	DNA recombination-mediator protein A
maker-Scaffold_35343|length1180-exonerate_protein2genome-gene-0.0-mRNA-1	122	228	122	260	PF05698.12	Trigger_C	Family	1	127	162	33.4	3.7e-08	1	CL0262	Trigger_C	Trigger_C	Bacterial trigger factor protein (TF) C-terminus
maker-Scaffold_38417|length29877-exonerate_protein2genome-gene-0.16-mRNA-1	8	363	8	364	PF06122.9	TraH	Family	1	358	359	364.6	5.6e-109	1	No_clan	NA	TraH	Conjugative relaxosome accessory transposon protein
maker-Scaffold_23667|length7776-exonerate_protein2genome-gene-0.1-mRNA-1	4	502	1	503	PF03600.14	CitMHS	Family	22	292	293	151.7	2.3e-44	1	CL0182	IT	CitMHS	Citrate transporter
maker-Scaffold_23667|length7776-exonerate_protein2genome-gene-0.1-mRNA-1	198	250	184	252	PF02080.19	TrkA_C	Domain	17	67	70	29.6	4.2e-07	1	CL0582	NA	TrkA_C	TrkA-C domain
maker-Scaffold_5092|length1341-exonerate_protein2genome-gene-0.0-mRNA-1	38	189	37	190	PF00484.17	Pro_CA	Domain	2	155	156	183.6	2.6e-54	1	No_clan	NA	Pro_CA	Carbonic anhydrase
maker-Scaffold_8067|length17491-exonerate_protein2genome-gene-0.16-mRNA-1	7	146	7	149	PF01548.15	DEDD_Tnp_IS110	Family	1	152	155	55.3	6.1e-15	1	No_clan	NA	DEDD_Tnp_IS110	Transposase
maker-Scaffold_8067|length17491-exonerate_protein2genome-gene-0.16-mRNA-1	214	290	213	296	PF02371.14	Transposase_20	Family	2	78	87	85.2	2.6e-24	1	CL0198	HHH	Transposase_20	Transposase IS116/IS110/IS902 family
maker-Scaffold_22816|length1858-exonerate_protein2genome-gene-0.0-mRNA-1	5	136	2	136	PF14082.4	DUF4263	Family	22	158	158	61.6	9.1e-17	1	CL0236	PDDEXK	DUF4263	Domain of unknown function (DUF4263)
maker-Scaffold_22816|length1858-exonerate_protein2genome-gene-0.0-mRNA-1	361	466	358	467	PF04471.10	Mrr_cat	Family	6	114	115	29.6	5.2e-07	1	CL0236	PDDEXK	Mrr_cat	Restriction endonuclease
maker-Scaffold_11819|length1693-exonerate_protein2genome-gene-0.1-mRNA-1	15	191	15	192	PF01300.16	Sua5_yciO_yrdC	Family	1	177	179	137.5	2.9e-40	1	No_clan	NA	Sua5_yciO_yrdC	Telomere recombination
maker-Scaffold_40810|length1845-exonerate_protein2genome-gene-0.0-mRNA-1	6	355	1	355	PF00275.18	EPSP_synthase	Family	60	417	417	299.3	3.4e-89	1	CL0290	EPT_RTPC	EPSP_synthase	EPSP synthase (3-phosphoshikimate 1-carboxyvinyltransferase)
maker-Scaffold_40810|length1845-exonerate_protein2genome-gene-0.0-mRNA-1	390	549	390	553	PF01634.16	HisG	Family	1	157	160	171.3	1.3e-50	1	CL0177	PBP	HisG	ATP phosphoribosyltransferase
maker-Scaffold_1186|length3169-exonerate_protein2genome-gene-0.1-mRNA-1	1	335	1	337	PF03739.12	YjgP_YjgQ	Family	20	352	354	177.2	3.6e-52	1	CL0404	BPD_transp_1	YjgP_YjgQ	Predicted permease YjgP/YjgQ family
maker-Scaffold_26526|length11062-exonerate_protein2genome-gene-0.2-mRNA-1	8	74	7	75	PF13411.4	MerR_1	Family	2	67	69	60.9	8.1e-17	1	CL0123	HTH	MerR_1	MerR HTH family regulatory protein
maker-Scaffold_1970|length2020-exonerate_protein2genome-gene-0.0-mRNA-1	5	116	4	118	PF13793.4	Pribosyltran_N	Domain	2	113	116	64.5	7.1e-18	1	No_clan	NA	Pribosyltran_N	N-terminal domain of ribose phosphate pyrophosphokinase
maker-Scaffold_1970|length2020-exonerate_protein2genome-gene-0.0-mRNA-1	137	239	135	285	PF00156.25	Pribosyltran	Domain	4	114	159	36.4	3.1e-09	1	CL0533	PRTase-like	Pribosyltran	Phosphoribosyl transferase domain
maker-Scaffold_36030|length3021-exonerate_protein2genome-gene-0.1-mRNA-1	1	84	1	84	PF14319.4	Zn_Tnp_IS91	Family	26	109	109	115.2	9.6e-34	1	No_clan	NA	Zn_Tnp_IS91	Transposase zinc-binding domain
maker-Scaffold_36030|length3021-exonerate_protein2genome-gene-0.1-mRNA-1	110	298	110	301	PF04986.11	Y2_Tnp	Family	1	180	183	201	1.5e-59	1	CL0481	HUH	Y2_Tnp	Putative transposase
maker-Scaffold_11499|length1567-exonerate_protein2genome-gene-0.0-mRNA-1	67	158	66	158	PF13739.4	DUF4163	Domain	2	95	95	53.1	4.3e-14	1	No_clan	NA	DUF4163	Domain of unknown function (DUF4163)
maker-Scaffold_48007|length1303-exonerate_protein2genome-gene-0.0-mRNA-1	1	129	1	129	PF01027.18	Bax1-I	Family	80	207	207	99.6	1.9e-28	1	CL0453	Apoptosis-Inhib	Bax1-I	Inhibitor of apoptosis-promoting Bax1
maker-Scaffold_3916|length3184-exonerate_protein2genome-gene-0.0-mRNA-1	17	85	13	87	PF00416.20	Ribosomal_S13	Family	27	116	128	42.6	6.3e-11	1	CL0303	H2TH	Ribosomal_S13	Ribosomal protein S13/S18
maker-Scaffold_3916|length3184-exonerate_protein2genome-gene-0.0-mRNA-1	132	219	132	231	PF00411.17	Ribosomal_S11	Family	1	88	110	99	1.8e-28	1	CL0267	S11_L18p	Ribosomal_S11	Ribosomal protein S11
maker-Scaffold_3916|length3184-exonerate_protein2genome-gene-0.0-mRNA-1	217	303	215	303	PF00163.17	Ribosomal_S4	Family	4	84	84	93.2	1.4e-26	1	CL0492	NA	Ribosomal_S4	Ribosomal protein S4/S9 N-terminal domain
maker-Scaffold_3916|length3184-exonerate_protein2genome-gene-0.0-mRNA-1	305	351	304	351	PF01479.23	S4	Domain	2	48	48	52.4	2.8e-14	1	CL0492	S4	S4	S4 domain
maker-Scaffold_14308|length2125-exonerate_protein2genome-gene-0.1-mRNA-1	63	135	59	135	PF13539.4	Peptidase_M15_4	Family	7	67	67	29.2	9.1e-07	1	CL0170	Peptidase_MD	Peptidase_M15_4	D-alanyl-D-alanine carboxypeptidase
maker-Scaffold_47558|length1951-exonerate_protein2genome-gene-0.0-mRNA-1	3	27	2	28	PF07963.10	N_methyl	Motif	2	26	27	35.8	3.3e-09	1	No_clan	Pilus	N_methyl	Prokaryotic N-terminal methylation motif
maker-Scaffold_23858|length4839-exonerate_protein2genome-gene-0.1-mRNA-1	5	252	5	252	PF01370.19	Epimerase	Family	1	241	241	175.2	1.4e-51	1	CL0063	NADP_Rossmann	Epimerase	NAD dependent epimerase/dehydratase family
maker-Scaffold_16980|length17936-exonerate_protein2genome-gene-0.26-mRNA-1	1	168	1	174	PF05114.11	DUF692	Domain	53	220	263	245.1	6.3e-73	1	CL0036	TIM_barrel	DUF692	Protein of unknown function (DUF692)
maker-Scaffold_16980|length17936-exonerate_protein2genome-gene-0.26-mRNA-1	170	250	168	252	PF09836.7	DUF2063	Family	5	81	83	58.9	4e-16	1	No_clan	NA	DUF2063	Uncharacterized protein conserved in bacteria (DUF2063)
maker-Scaffold_14999|length1650-exonerate_protein2genome-gene-0.2-mRNA-1	8	110	6	116	PF04273.11	DUF442	Domain	3	104	110	100.1	6.2e-29	1	CL0031	Phosphatase	DUF442	Putative phosphatase (DUF442)
maker-Scaffold_29177|length1761-exonerate_protein2genome-gene-0.0-mRNA-1	1	252	1	266	PF01274.20	Malate_synthase	Family	244	501	526	264.1	1.6e-78	1	CL0151	PK_TIM	Malate_synthase	Malate synthase
maker-Scaffold_21814|length2102-exonerate_protein2genome-gene-0.2-mRNA-1	19	135	18	136	PF01894.15	UPF0047	Family	2	114	115	126.9	3.6e-37	1	No_clan	NA	UPF0047	Uncharacterised protein family UPF0047
maker-Scaffold_17179|length1807-exonerate_protein2genome-gene-0.0-mRNA-1	53	164	52	178	PF13692.4	Glyco_trans_1_4	Domain	2	105	134	39.8	5.1e-10	1	CL0113	GT-B	Glyco_trans_1_4	Glycosyl transferases group 1
maker-Scaffold_17179|length1807-exonerate_protein2genome-gene-0.0-mRNA-1	223	394	223	396	PF05050.10	Methyltransf_21	Family	1	171	173	56.7	2.6e-15	1	CL0063	NADP_Rossmann	Methyltransf_21	Methyltransferase FkbM domain
maker-Scaffold_5341|length10874-exonerate_protein2genome-gene-0.8-mRNA-1	67	160	60	160	PF07715.13	Plug	Domain	14	108	108	39.2	7.3e-10	1	No_clan	Ubiquitin	Plug	TonB-dependent Receptor Plug Domain
maker-Scaffold_5341|length10874-exonerate_protein2genome-gene-0.8-mRNA-1	399	853	374	854	PF00593.22	TonB_dep_Rec	Family	24	460	461	103.6	2.1e-29	1	CL0193	MBB	TonB_dep_Rec	TonB dependent receptor
maker-Scaffold_11780|length1613-exonerate_protein2genome-gene-0.0-mRNA-1	18	223	18	224	PF03741.14	TerC	Family	1	179	180	170.9	2e-50	1	CL0292	LysE	TerC	Integral membrane protein TerC family
maker-Scaffold_38974|length19669-exonerate_protein2genome-gene-0.20-mRNA-1	26	239	26	239	PF13728.4	TraF	Family	1	224	224	238.5	7e-71	1	CL0172	Thioredoxin	TraF	F plasmid transfer operon protein
maker-Scaffold_12129|length2342-exonerate_protein2genome-gene-0.1-mRNA-1	2	50	1	50	PF00126.25	HTH_1	Domain	12	60	60	46.5	2.4e-12	1	CL0123	HTH	HTH_1	Bacterial regulatory helix-turn-helix protein, lysR family
maker-Scaffold_12129|length2342-exonerate_protein2genome-gene-0.1-mRNA-1	79	283	78	284	PF03466.18	LysR_substrate	Family	2	208	209	107.6	4.8e-31	1	CL0177	PBP	LysR_substrate	LysR substrate binding domain
maker-Scaffold_3871|length1307-exonerate_protein2genome-gene-0.0-mRNA-1	1	156	1	156	PF00909.19	Ammonium_transp	Family	235	399	399	134.9	2.6e-39	1	No_clan	NA	Ammonium_transp	Ammonium Transporter Family
maker-Scaffold_35519|length5200-exonerate_protein2genome-gene-0.3-mRNA-1	62	128	62	132	PF00717.21	Peptidase_S24	Domain	1	66	70	38	1.1e-09	1	CL0299	Peptidase_SF	Peptidase_S24	Peptidase S24-like
maker-Scaffold_8536|length1021-exonerate_protein2genome-gene-0.0-mRNA-1	1	92	1	92	PF00239.19	Resolvase	Domain	56	146	146	89.6	1.7e-25	1	No_clan	NA	Resolvase	Resolvase, N terminal domain
maker-Scaffold_8536|length1021-exonerate_protein2genome-gene-0.0-mRNA-1	94	137	94	138	PF02796.13	HTH_7	Domain	1	44	45	37.4	1.8e-09	1	CL0123	HTH	HTH_7	Helix-turn-helix domain of resolvase
maker-Scaffold_38|length5045-exonerate_protein2genome-gene-0.4-mRNA-1	2	113	1	118	PF12804.5	NTP_transf_3	Domain	32	157	160	45.3	1.1e-11	1	CL0110	GT-A	NTP_transf_3	MobA-like NTP transferase domain
maker-Scaffold_21434|length9356-exonerate_protein2genome-gene-0.14-mRNA-1	35	179	35	181	PF03358.13	FMN_red	Domain	1	153	155	82.3	2.6e-23	1	CL0042	Flavoprotein	FMN_red	NADPH-dependent FMN reductase
maker-Scaffold_14568|length2026-exonerate_protein2genome-gene-0.0-mRNA-1	96	248	96	252	PF00990.19	GGDEF	Domain	1	156	161	129.3	9.9e-38	1	CL0276	Nucleot_cyclase	GGDEF	GGDEF domain
maker-Scaffold_14568|length2026-exonerate_protein2genome-gene-0.0-mRNA-1	273	504	272	504	PF00563.18	EAL	Domain	2	238	238	231.2	1.1e-68	1	CL0276	NA	EAL	EAL domain
maker-Scaffold_7722|length1159-exonerate_protein2genome-gene-0.0-mRNA-1	80	168	78	168	PF13975.4	gag-asp_proteas	Domain	3	92	92	72.9	2.2e-20	1	CL0129	Peptidase_AA	gag-asp_proteas	gag-polyprotein putative aspartyl protease
maker-Scaffold_35981|length2133-exonerate_protein2genome-gene-0.2-mRNA-1	3	263	1	263	PF10566.7	Glyco_hydro_97	Domain	27	280	280	346	1.3e-103	1	CL0058	Glyco_hydro_tim	Glyco_hydro_97	Glycoside hydrolase 97
maker-Scaffold_35981|length2133-exonerate_protein2genome-gene-0.2-mRNA-1	265	365	265	366	PF14509.4	GH97_C	Domain	1	96	97	112.2	9.4e-33	1	No_clan	NA	GH97_C	Glycosyl-hydrolase 97 C-terminal, oligomerisation
maker-Scaffold_14648|length2356-exonerate_protein2genome-gene-0.0-mRNA-1	69	133	68	188	PF00589.20	Phage_integrase	Family	2	67	172	25.5	9e-06	1	CL0382	DNA-mend	Phage_integrase	Phage integrase family
maker-Scaffold_37646|length2167-exonerate_protein2genome-gene-0.0-mRNA-1	79	172	79	172	PF16655.3	PhoD_N	Domain	1	90	90	89.8	1.2e-25	1	CL0159	NA	NA	NA
maker-Scaffold_37646|length2167-exonerate_protein2genome-gene-0.0-mRNA-1	183	514	182	514	PF09423.8	PhoD	Domain	2	350	350	317.7	7.6e-95	1	CL0163	Calcineurin	PhoD	PhoD-like phosphatase
maker-Scaffold_47008|length2570-exonerate_protein2genome-gene-0.1-mRNA-1	4	54	1	54	PF04542.12	Sigma70_r2	Domain	19	71	71	44.3	1e-11	1	CL0123	HTH	Sigma70_r2	Sigma-70 region 2
maker-Scaffold_47008|length2570-exonerate_protein2genome-gene-0.1-mRNA-1	84	135	82	135	PF08281.10	Sigma70_r4_2	Domain	3	54	54	53.5	1.2e-14	1	CL0123	HTH	Sigma70_r4_2	Sigma-70, region 4
maker-Scaffold_11413|length4004-exonerate_protein2genome-gene-0.0-mRNA-1	8	66	8	67	PF00126.25	HTH_1	Domain	1	59	60	77.8	3.9e-22	1	CL0123	HTH	HTH_1	Bacterial regulatory helix-turn-helix protein, lysR family
maker-Scaffold_11413|length4004-exonerate_protein2genome-gene-0.0-mRNA-1	90	287	89	288	PF03466.18	LysR_substrate	Family	2	208	209	115.4	2e-33	1	CL0177	PBP	LysR_substrate	LysR substrate binding domain
maker-Scaffold_47448|length1147-exonerate_protein2genome-gene-0.2-mRNA-1	9	95	9	96	PF01799.18	Fer2_2	Domain	1	74	75	93.4	5.4e-27	1	CL0486	Fer2	Fer2_2	[2Fe-2S] binding domain
maker-Scaffold_11227|length1951-exonerate_protein2genome-gene-0.0-mRNA-1	20	197	19	198	PF00394.20	Cu-oxidase	Domain	2	158	159	94.5	6.3e-27	1	CL0026	CU_oxidase	Cu-oxidase	Multicopper oxidase
maker-Scaffold_11227|length1951-exonerate_protein2genome-gene-0.0-mRNA-1	300	412	295	413	PF07731.12	Cu-oxidase_2	Domain	7	133	137	80.5	8.5e-23	1	CL0026	CU_oxidase	Cu-oxidase_2	Multicopper oxidase
maker-Scaffold_47364|length1560-exonerate_protein2genome-gene-0.1-mRNA-1	3	194	1	195	PF03466.18	LysR_substrate	Family	23	208	209	71	8e-20	1	CL0177	PBP	LysR_substrate	LysR substrate binding domain
maker-Scaffold_8972|length1084-exonerate_protein2genome-gene-0.0-mRNA-1	26	93	26	110	PF00745.18	GlutR_dimer	Domain	1	68	96	30.3	3.9e-07	1	No_clan	NA	GlutR_dimer	Glutamyl-tRNAGlu reductase, dimerisation domain
maker-Scaffold_2727|length1347-exonerate_protein2genome-gene-0.0-mRNA-1	1	227	1	228	PF02673.16	BacA	Family	22	226	227	200.7	2.7e-59	1	CL0292	LysE	BacA	Bacitracin resistance protein BacA
maker-Scaffold_20436|length1514-exonerate_protein2genome-gene-0.1-mRNA-1	23	201	23	202	PF01339.15	CheB_methylest	Domain	1	169	170	167.5	1.9e-49	1	No_clan	NA	CheB_methylest	CheB methylesterase
maker-Scaffold_28949|length6717-exonerate_protein2genome-gene-0.1-mRNA-1	38	400	37	401	PF04339.10	FemAB_like	Family	2	369	370	513.7	2.6e-154	1	CL0257	Acetyltrans	DUF482	Protein of unknown function, DUF482
maker-Scaffold_17164|length1164-exonerate_protein2genome-gene-0.0-mRNA-1	118	233	96	265	PF12974.5	Phosphonate-bd	Family	84	200	243	55.8	4.4e-15	1	CL0177	PBP	Phosphonate-bd	ABC transporter, phosphonate, periplasmic substrate-binding protein
maker-Scaffold_3042|length1304-exonerate_protein2genome-gene-0.0-mRNA-1	27	180	24	186	PF04055.19	Radical_SAM	Domain	4	161	167	56.6	3.6e-15	1	CL0036	NA	Radical_SAM	Radical SAM superfamily
maker-Scaffold_3042|length1304-exonerate_protein2genome-gene-0.0-mRNA-1	197	293	197	294	PF06968.11	BATS	Domain	1	85	86	65.2	3.9e-18	1	No_clan	NA	BATS	Biotin and Thiamin Synthesis associated domain
maker-Scaffold_30758|length11501-exonerate_protein2genome-gene-0.6-mRNA-1	10	90	1	92	PF00239.19	Resolvase	Domain	64	144	146	48.5	8.3e-13	1	No_clan	NA	Resolvase	Resolvase, N terminal domain
maker-Scaffold_30758|length11501-exonerate_protein2genome-gene-0.6-mRNA-1	122	226	121	226	PF07508.11	Recombinase	Family	2	104	104	67.5	1e-18	1	No_clan	NA	Recombinase	Recombinase
maker-Scaffold_30758|length11501-exonerate_protein2genome-gene-0.6-mRNA-1	241	302	241	303	PF13408.4	Zn_ribbon_recom	Domain	1	57	58	53.7	2e-14	1	CL0167	Zn_Beta_Ribbon	Zn_ribbon_recom	Recombinase zinc beta ribbon domain
maker-Scaffold_1366|length2554-exonerate_protein2genome-gene-0.5-mRNA-1	11	152	7	154	PF02600.14	DsbB	Family	6	146	147	96.3	2e-27	1	No_clan	NA	DsbB	Disulfide bond formation protein DsbB
maker-Scaffold_30963|length1365-exonerate_protein2genome-gene-0.0-mRNA-1	5	294	1	298	PF00294.22	PfkB	Family	18	297	302	185.9	9.4e-55	1	CL0118	Ribokinase	PfkB	pfkB family carbohydrate kinase
maker-Scaffold_22900|length5811-exonerate_protein2genome-gene-0.1-mRNA-1	79	281	69	317	PF01497.16	Peripla_BP_2	Domain	11	203	239	59.9	2.5e-16	1	CL0553	HBMR	Peripla_BP_2	Periplasmic binding protein
maker-Scaffold_11126|length1599-exonerate_protein2genome-gene-0.0-mRNA-1	17	315	16	315	PF02445.14	NadA	Family	2	299	299	377.5	3.7e-113	1	No_clan	NA	NadA	Quinolinate synthetase A protein
maker-Scaffold_27610|length1160-exonerate_protein2genome-gene-0.0-mRNA-1	1	131	1	132	PF03466.18	LysR_substrate	Family	80	208	209	81.5	4.9e-23	1	CL0177	PBP	LysR_substrate	LysR substrate binding domain
maker-Scaffold_1004|length15098-exonerate_protein2genome-gene-0.16-mRNA-1	29	135	29	138	PF08240.10	ADH_N	Domain	1	106	109	107.4	3e-31	1	CL0296	GroES	ADH_N	Alcohol dehydrogenase GroES-like domain
maker-Scaffold_1004|length15098-exonerate_protein2genome-gene-0.16-mRNA-1	179	303	179	304	PF00107.24	ADH_zinc_N	Family	1	128	130	89.6	1.4e-25	1	CL0063	NADP_Rossmann	ADH_zinc_N	Zinc-binding dehydrogenase
maker-Scaffold_36077|length2479-exonerate_protein2genome-gene-0.2-mRNA-1	11	161	10	163	PF05591.10	T6SS_VipA	Family	2	153	155	193.2	2e-57	1	No_clan	NA	DUF770	Protein of unknown function (DUF770)
maker-Scaffold_5058|length1696-exonerate_protein2genome-gene-0.0-mRNA-1	19	346	15	350	PF01594.14	AI-2E_transport	Family	5	323	327	173.5	5.8e-51	1	No_clan	NA	UPF0118	Domain of unknown function DUF20
maker-Scaffold_8067|length17491-exonerate_protein2genome-gene-0.3-mRNA-1	39	268	39	268	PF06067.9	DUF932	Family	1	228	228	158.2	2.4e-46	1	No_clan	NA	DUF932	Domain of unknown function (DUF932)
maker-Scaffold_4821|length1785-exonerate_protein2genome-gene-0.5-mRNA-1	2	146	1	147	PF00213.16	OSCP	Family	27	171	172	114.8	4.2e-33	1	CL0255	ATP_synthase	OSCP	ATP synthase delta (OSCP) subunit
maker-Scaffold_33137|length1053-exonerate_protein2genome-gene-0.0-mRNA-1	11	119	11	120	PF00072.22	Response_reg	Domain	1	111	112	97.8	3.6e-28	1	CL0304	CheY	Response_reg	Response regulator receiver domain
maker-Scaffold_33137|length1053-exonerate_protein2genome-gene-0.0-mRNA-1	154	230	154	230	PF00486.26	Trans_reg_C	Domain	1	77	77	76.3	1.3e-21	1	CL0123	HTH	Trans_reg_C	Transcriptional regulatory protein, C terminal
maker-Scaffold_19842|length1136-exonerate_protein2genome-gene-0.1-mRNA-1	2	75	1	75	PF00015.19	MCPsignal	Family	134	207	207	47.8	1.3e-12	1	No_clan	NA	MCPsignal	Methyl-accepting chemotaxis protein (MCP) signalling domain
maker-Scaffold_31323|length1217-exonerate_protein2genome-gene-0.0-mRNA-1	151	270	90	271	PF00589.20	Phage_integrase	Family	54	171	172	23.5	3.5e-05	1	CL0382	DNA-mend	Phage_integrase	Phage integrase family
maker-Scaffold_15672|length2672-exonerate_protein2genome-gene-0.2-mRNA-1	3	106	1	106	PF00072.22	Response_reg	Domain	10	112	112	75.5	3e-21	1	CL0304	CheY	Response_reg	Response regulator receiver domain
maker-Scaffold_15672|length2672-exonerate_protein2genome-gene-0.2-mRNA-1	140	214	139	214	PF00486.26	Trans_reg_C	Domain	2	77	77	93.9	4.3e-27	1	CL0123	HTH	Trans_reg_C	Transcriptional regulatory protein, C terminal
maker-Scaffold_17368|length1230-exonerate_protein2genome-gene-0.1-mRNA-1	35	120	34	135	PF13690.4	CheX	Domain	2	80	94	32	9.4e-08	1	CL0355	CheC-like	CheX	Chemotaxis phosphatase CheX
maker-Scaffold_11995|length2216-exonerate_protein2genome-gene-0.7-mRNA-1	17	84	11	93	PF07238.12	PilZ	Domain	11	87	103	35	1.2e-08	1	No_clan	NA	PilZ	PilZ domain
maker-Scaffold_4191|length1061-exonerate_protein2genome-gene-0.1-mRNA-1	2	104	1	104	PF02515.15	CoA_transf_3	Family	266	368	368	56	3.1e-15	1	No_clan	NA	CoA_transf_3	CoA-transferase family III
maker-Scaffold_34364|length1890-exonerate_protein2genome-gene-0.3-mRNA-1	2	115	1	116	PF07702.11	UTRA	Domain	29	140	141	112.3	1.4e-32	1	CL0122	UTRA	UTRA	UTRA domain
maker-Scaffold_19215|length2925-exonerate_protein2genome-gene-0.2-mRNA-1	12	559	10	559	PF03814.13	KdpA	Family	3	546	546	794.9	2.6e-239	1	CL0030	Ion_channel	KdpA	Potassium-transporting ATPase A subunit
maker-Scaffold_45270|length1609-exonerate_protein2genome-gene-0.0-mRNA-1	12	178	12	179	PF00158.24	Sigma54_activat	Domain	1	167	168	225.3	3.2e-67	1	CL0023	P-loop_NTPase	Sigma54_activat	Sigma-54 interaction domain
maker-Scaffold_45270|length1609-exonerate_protein2genome-gene-0.0-mRNA-1	383	419	380	419	PF02954.17	HTH_8	Domain	6	42	42	38.3	7.7e-10	1	CL0123	HTH	HTH_8	Bacterial regulatory protein, Fis family
maker-Scaffold_10834|length2483-exonerate_protein2genome-gene-0.0-mRNA-1	29	318	26	318	PF00291.23	PALP	Family	4	294	294	258.1	9.5e-77	1	No_clan	NA	PALP	Pyridoxal-phosphate dependent enzyme
maker-Scaffold_10834|length2483-exonerate_protein2genome-gene-0.0-mRNA-1	331	422	331	423	PF00585.16	Thr_dehydrat_C	Domain	1	90	91	86.7	6e-25	1	CL0070	ACT	Thr_dehydrat_C	C-terminal regulatory domain of Threonine dehydratase
maker-Scaffold_24580|length3464-exonerate_protein2genome-gene-0.10-mRNA-1	10	69	7	69	PF12840.5	HTH_20	Domain	4	61	61	59	3.3e-16	1	CL0123	HTH	HTH_20	Helix-turn-helix domain
maker-Scaffold_31047|length1313-exonerate_protein2genome-gene-0.0-mRNA-1	29	129	29	129	PF13649.4	Methyltransf_25	Domain	1	97	97	38.2	1.6e-09	1	CL0063	NADP_Rossmann	Methyltransf_25	Methyltransferase domain
maker-Scaffold_30074|length4013-exonerate_protein2genome-gene-0.2-mRNA-1	12	63	11	63	PF03994.12	DUF350	Domain	3	54	54	51.2	9.1e-14	1	No_clan	NA	DUF350	Domain of Unknown Function (DUF350)
maker-Scaffold_30074|length4013-exonerate_protein2genome-gene-0.2-mRNA-1	75	128	75	128	PF03994.12	DUF350	Domain	1	54	54	39.7	3.7e-10	1	No_clan	NA	DUF350	Domain of Unknown Function (DUF350)
maker-Scaffold_5090|length1473-exonerate_protein2genome-gene-0.0-mRNA-1	2	42	1	43	PF02563.14	Poly_export	Family	42	81	82	34.9	1.2e-08	1	No_clan	NA	Poly_export	Polysaccharide biosynthesis/export protein
maker-Scaffold_5090|length1473-exonerate_protein2genome-gene-0.0-mRNA-1	50	96	49	102	PF10531.7	SLBB	Domain	2	51	58	32	7.6e-08	1	CL0072	Ubiquitin	SLBB	SLBB domain
maker-Scaffold_43648|length1367-exonerate_protein2genome-gene-0.1-mRNA-1	27	178	17	178	PF03886.11	ABC_trans_aux	Family	9	161	161	46.9	1.9e-12	1	CL0342	TolB_N	DUF330	Protein of unknown function (DUF330)
maker-Scaffold_25051|length2564-exonerate_protein2genome-gene-0.1-mRNA-1	2	172	1	176	PF00625.19	Guanylate_kin	Domain	8	178	182	138.3	1.9e-40	1	CL0023	P-loop_NTPase	Guanylate_kin	Guanylate kinase
maker-Scaffold_37249|length1937-exonerate_protein2genome-gene-0.0-mRNA-1	7	87	4	87	PF00391.21	PEP-utilizers	Family	5	73	73	72.3	1.7e-20	1	No_clan	NA	PEP-utilizers	PEP-utilising enzyme, mobile domain
maker-Scaffold_23924|length2015-exonerate_protein2genome-gene-0.1-mRNA-1	18	191	18	191	PF12706.5	Lactamase_B_2	Domain	1	201	201	84.8	5e-24	1	CL0381	Metallo-HOrase	Lactamase_B_2	Beta-lactamase superfamily domain
maker-Scaffold_47668|length1169-exonerate_protein2genome-gene-0.0-mRNA-1	152	236	152	281	PF13437.4	HlyD_3	Family	1	81	106	51	1.7e-13	1	CL0105	Hybrid	HlyD_3	HlyD family secretion protein
maker-Scaffold_44802|length1076-exonerate_protein2genome-gene-0.2-mRNA-1	1	41	1	41	PF01841.17	Transglut_core	Family	68	113	113	36.6	4.4e-09	1	CL0125	Peptidase_CA	Transglut_core	Transglutaminase-like superfamily
maker-Scaffold_13284|length3785-exonerate_protein2genome-gene-0.0-mRNA-1	70	159	11	161	PF13177.4	DNA_pol3_delta2	Domain	71	161	163	74	1.1e-20	1	CL0023	P-loop_NTPase	DNA_pol3_delta2	DNA polymerase III, delta subunit
maker-Scaffold_22924|length1351-exonerate_protein2genome-gene-0.1-mRNA-1	21	88	19	119	PF01966.20	HD	Family	3	89	122	31.9	1.1e-07	1	CL0237	HD_PDEase	HD	HD domain
maker-Scaffold_21944|length2836-exonerate_protein2genome-gene-0.1-mRNA-1	37	107	36	109	PF01253.20	SUI1	Domain	2	74	76	66.1	2.7e-18	1	No_clan	NA	SUI1	Translation initiation factor SUI1
maker-Scaffold_34596|length1581-exonerate_protein2genome-gene-0.0-mRNA-1	126	404	126	406	PF05065.11	Phage_capsid	Family	1	275	277	176.6	5.6e-52	1	CL0373	Phage-coat	Phage_capsid	Phage capsid family
maker-Scaffold_15353|length1935-exonerate_protein2genome-gene-0.3-mRNA-1	3	108	3	108	PF00416.20	Ribosomal_S13	Family	1	128	128	109.1	1.8e-31	1	CL0303	H2TH	Ribosomal_S13	Ribosomal protein S13/S18
maker-Scaffold_27944|length29519-exonerate_protein2genome-gene-0.43-mRNA-1	13	130	13	130	PF08401.9	DUF1738	Family	1	128	128	116.2	9.3e-34	1	No_clan	NA	DUF1738	Domain of unknown function (DUF1738)
maker-Scaffold_23994|length2469-exonerate_protein2genome-gene-0.0-mRNA-1	31	377	25	387	PF07690.14	MFS_1	Family	4	341	353	77	1.1e-21	1	CL0015	MFS	MFS_1	Major Facilitator Superfamily
maker-Scaffold_4176|length1650-exonerate_protein2genome-gene-0.0-mRNA-1	4	165	1	215	PF02348.17	CTP_transf_3	Family	9	169	221	55.8	5.4e-15	1	CL0110	GT-A	CTP_transf_3	Cytidylyltransferase
maker-Scaffold_29818|length2465-exonerate_protein2genome-gene-0.0-mRNA-1	28	357	27	358	PF00155.19	Aminotran_1_2	Domain	2	362	363	161.6	2.6e-47	1	CL0061	PLP_aminotran	Aminotran_1_2	Aminotransferase class I and II
maker-Scaffold_38356|length3049-exonerate_protein2genome-gene-0.0-mRNA-1	1	78	1	79	PF09087.9	Cyc-maltodext_N	Domain	11	87	88	35.5	8.3e-09	1	No_clan	NA	Cyc-maltodext_N	Cyclomaltodextrinase, N-terminal
maker-Scaffold_38356|length3049-exonerate_protein2genome-gene-0.0-mRNA-1	133	458	133	461	PF00128.22	Alpha-amylase	Domain	1	336	337	177.4	5e-52	1	CL0058	Glyco_hydro_tim	Alpha-amylase	Alpha amylase, catalytic domain
maker-Scaffold_38356|length3049-exonerate_protein2genome-gene-0.0-mRNA-1	514	587	514	587	PF10438.7	Cyc-maltodext_C	Domain	1	76	76	61.2	6.8e-17	1	CL0369	GHD	Cyc-maltodext_C	Cyclo-malto-dextrinase C-terminal domain
maker-Scaffold_21342|length91568615-exonerate_protein2genome-gene-48.0-mRNA-1	51	97	48	103	PF00077.18	RVP	Domain	4	54	101	21	0.00027	1	CL0129	Peptidase_AA	RVP	Retroviral aspartyl protease
maker-Scaffold_1366|length2554-exonerate_protein2genome-gene-0.1-mRNA-1	47	138	45	138	PF03232.11	COQ7	Domain	77	172	172	114.2	5e-33	1	CL0044	Ferritin	COQ7	Ubiquinone biosynthesis protein COQ7
maker-Scaffold_4496|length1356-exonerate_protein2genome-gene-0.0-mRNA-1	54	186	1	192	PF07015.9	VirC1	Family	86	218	231	30.3	2.2e-07	1	CL0023	P-loop_NTPase	VirC1	VirC1 protein
maker-Scaffold_34181|length1561-exonerate_protein2genome-gene-0.0-mRNA-1	38	230	38	230	PF02154.13	FliM	Family	1	192	192	225	6.5e-67	1	CL0355	CheC-like	FliM	Flagellar motor switch protein FliM
maker-Scaffold_34181|length1561-exonerate_protein2genome-gene-0.0-mRNA-1	251	320	251	321	PF01052.18	FliMN_C	Family	1	72	73	61.6	4.9e-17	1	No_clan	NA	SpoA	Surface presentation of antigens (SPOA)
maker-Scaffold_41986|length4122-exonerate_protein2genome-gene-0.1-mRNA-1	2	93	1	93	PF02678.14	Pirin	Family	17	108	108	101.2	2.6e-29	1	CL0029	Cupin	Pirin	Pirin
maker-Scaffold_41986|length4122-exonerate_protein2genome-gene-0.1-mRNA-1	146	244	146	245	PF05726.11	Pirin_C	Domain	1	103	104	70.7	9.7e-20	1	CL0029	Cupin	Pirin_C	Pirin C-terminal cupin domain
maker-Scaffold_41986|length4122-exonerate_protein2genome-gene-0.1-mRNA-1	264	484	260	484	PF00561.18	Abhydrolase_1	Domain	38	256	256	70.3	1.7e-19	1	CL0028	AB_hydrolase	Abhydrolase_1	alpha/beta hydrolase fold
maker-Scaffold_4979|length1549-exonerate_protein2genome-gene-0.1-mRNA-1	2	44	1	50	PF00128.22	Alpha-amylase	Domain	293	335	337	44.3	1.6e-11	1	CL0058	Glyco_hydro_tim	Alpha-amylase	Alpha amylase, catalytic domain
maker-Scaffold_4979|length1549-exonerate_protein2genome-gene-0.1-mRNA-1	131	199	131	218	PF11941.6	DUF3459	Domain	1	69	91	22.3	0.00011	1	CL0369	GHD	DUF3459	Domain of unknown function (DUF3459)
maker-Scaffold_46858|length1135-exonerate_protein2genome-gene-0.0-mRNA-1	1	305	1	305	PF02738.16	Ald_Xan_dh_C2	Domain	224	544	544	223.1	5.1e-66	1	No_clan	NA	Ald_Xan_dh_C2	Molybdopterin-binding domain of aldehyde dehydrogenase
maker-Scaffold_22703|length1195-exonerate_protein2genome-gene-0.0-mRNA-1	22	203	21	204	PF00953.19	Glycos_transf_4	Family	2	159	160	115.8	1.6e-33	1	No_clan	NA	Glycos_transf_4	Glycosyl transferase family 4
maker-Scaffold_17394|length5092-exonerate_protein2genome-gene-0.0-mRNA-1	41	137	40	137	PF07715.13	Plug	Domain	2	108	108	66	3.5e-18	1	No_clan	Ubiquitin	Plug	TonB-dependent Receptor Plug Domain
maker-Scaffold_17394|length5092-exonerate_protein2genome-gene-0.0-mRNA-1	210	694	150	694	PF00593.22	TonB_dep_Rec	Family	9	461	461	192.6	2.1e-56	1	CL0193	MBB	TonB_dep_Rec	TonB dependent receptor
maker-Scaffold_23676|length1659-exonerate_protein2genome-gene-0.0-mRNA-1	2	442	1	442	PF05787.11	DUF839	Domain	172	524	524	314.7	1.5e-93	1	CL0186	Beta_propeller	DUF839	Bacterial protein of unknown function (DUF839)
maker-Scaffold_1442|length2190-exonerate_protein2genome-gene-0.2-mRNA-1	20	53	19	53	PF14602.4	Hexapep_2	Repeat	3	34	34	27.5	1.8e-06	1	CL0536	HEXAPEP	Hexapep_2	Hexapeptide repeat of succinyl-transferase
maker-Scaffold_1442|length2190-exonerate_protein2genome-gene-0.2-mRNA-1	54	88	54	89	PF00132.22	Hexapep	Repeat	1	35	36	36	3.3e-09	1	CL0536	HEXAPEP	Hexapep	Bacterial transferase hexapeptide (six repeats)
maker-Scaffold_1442|length2190-exonerate_protein2genome-gene-0.2-mRNA-1	132	166	132	167	PF00132.22	Hexapep	Repeat	1	35	36	19.1	0.00069	1	CL0536	HEXAPEP	Hexapep	Bacterial transferase hexapeptide (six repeats)
maker-Scaffold_1442|length2190-exonerate_protein2genome-gene-0.2-mRNA-1	168	203	168	203	PF00132.22	Hexapep	Repeat	1	36	36	22.4	6.3e-05	1	CL0536	HEXAPEP	Hexapep	Bacterial transferase hexapeptide (six repeats)
maker-Scaffold_29644|length1556-exonerate_protein2genome-gene-0.0-mRNA-1	6	263	1	263	PF06537.9	DHOR	Family	216	494	494	244.2	2.2e-72	1	CL0318	Cytochrome-c	DUF1111	Protein of unknown function (DUF1111)
maker-Scaffold_25063|length1500-exonerate_protein2genome-gene-0.0-mRNA-1	120	210	111	211	PF02517.14	Abi	Family	5	91	92	68	6.4e-19	1	CL0472	Peptidase_U	Abi	CAAX protease self-immunity
maker-Scaffold_45602|length1228-exonerate_protein2genome-gene-0.0-mRNA-1	5	377	3	377	PF11336.6	DUF3138	Family	110	510	510	141.4	3.1e-41	1	CL0193	MBB	DUF3138	Protein of unknown function (DUF3138)
maker-Scaffold_32499|length1717-exonerate_protein2genome-gene-0.1-mRNA-1	3	84	1	85	PF11950.6	DUF3467	Family	9	90	91	90.3	6.3e-26	1	No_clan	NA	DUF3467	Protein of unknown function (DUF3467)
maker-Scaffold_17086|length1490-exonerate_protein2genome-gene-0.0-mRNA-1	17	297	6	297	PF00593.22	TonB_dep_Rec	Family	201	460	461	93.5	2.4e-26	1	CL0193	MBB	TonB_dep_Rec	TonB dependent receptor
maker-Scaffold_14999|length1650-exonerate_protein2genome-gene-0.0-mRNA-1	15	144	12	145	PF04290.10	DctQ	Family	4	130	132	86.6	1.2e-24	1	No_clan	NA	DctQ	Tripartite ATP-independent periplasmic transporters, DctQ component
maker-Scaffold_20018|length1353-exonerate_protein2genome-gene-0.0-mRNA-1	302	413	297	415	PF00012.18	HSP70	Family	256	372	599	45.2	3.6e-12	1	CL0108	Actin_ATPase	HSP70	Hsp70 protein
maker-Scaffold_14471|length63968-exonerate_protein2genome-gene-0.109-mRNA-1	4	96	1	100	PF00072.22	Response_reg	Domain	15	108	112	45.6	5.9e-12	1	CL0304	CheY	Response_reg	Response regulator receiver domain
maker-Scaffold_25130|length49932167-exonerate_protein2genome-gene-60.0-mRNA-1	23	102	22	107	PF07458.10	SPAN-X	Family	2	79	95	22.4	0.00011	1	No_clan	NA	SPAN-X	Sperm protein associated with nucleus, mapped to X chromosome
maker-Scaffold_34603|length1647-exonerate_protein2genome-gene-0.1-mRNA-1	45	236	44	262	PF00753.25	Lactamase_B	Domain	8	171	197	43.4	3.5e-11	1	CL0381	Metallo-HOrase	Lactamase_B	Metallo-beta-lactamase superfamily
maker-Scaffold_4836|length1881-exonerate_protein2genome-gene-0.0-mRNA-1	48	291	46	294	PF00591.19	Glycos_transf_3	Family	3	249	253	219.7	4.3e-65	1	No_clan	NA	Glycos_transf_3	Glycosyl transferase family, a/b domain
maker-Scaffold_4836|length1881-exonerate_protein2genome-gene-0.0-mRNA-1	285	498	271	502	PF00218.19	IGPS	Domain	33	250	254	230.4	1.7e-68	1	CL0036	TIM_barrel	IGPS	Indole-3-glycerol phosphate synthase
maker-Scaffold_17355|length2335-exonerate_protein2genome-gene-0.0-mRNA-1	93	275	85	278	PF01435.16	Peptidase_M48	Domain	48	193	196	49.6	3.6e-13	1	CL0126	Peptidase_MA	Peptidase_M48	Peptidase family M48
maker-Scaffold_7761|length1145-exonerate_protein2genome-gene-0.0-mRNA-1	83	177	82	178	PF13640.4	2OG-FeII_Oxy_3	Domain	2	95	96	49.5	5.5e-13	1	CL0029	Cupin	2OG-FeII_Oxy_3	2OG-Fe(II) oxygenase superfamily
maker-Scaffold_13322|length1623-exonerate_protein2genome-gene-0.0-mRNA-1	13	138	1	138	PF07724.12	AAA_2	Domain	29	171	171	138.6	2e-40	1	CL0023	P-loop_NTPase	AAA_2	AAA domain (Cdc48 subfamily)
maker-Scaffold_13322|length1623-exonerate_protein2genome-gene-0.0-mRNA-1	144	213	144	220	PF10431.7	ClpB_D2-small	Domain	1	61	81	24.8	1.6e-05	1	No_clan	NA	ClpB_D2-small	C-terminal, D2-small domain, of ClpB protein
maker-Scaffold_18946|length2551-exonerate_protein2genome-gene-0.3-mRNA-1	8	176	6	179	PF00227.24	Proteasome	Domain	3	187	190	82	3.3e-23	1	CL0052	NTN	Proteasome	Proteasome subunit
maker-Scaffold_13166|length2196-exonerate_protein2genome-gene-0.0-mRNA-1	22	235	15	244	PF01855.17	POR_N	Family	10	220	231	177.4	3.2e-52	1	CL0254	THDP-binding	POR_N	Pyruvate flavodoxin/ferredoxin oxidoreductase, thiamine diP-bdg
maker-Scaffold_13166|length2196-exonerate_protein2genome-gene-0.0-mRNA-1	279	349	277	368	PF17147.2	PFOR_II	Domain	3	79	102	37.6	1.9e-09	1	CL0591	NA	NA	NA
maker-Scaffold_13166|length2196-exonerate_protein2genome-gene-0.0-mRNA-1	366	452	362	452	PF04237.11	YjbR	Family	7	86	86	91.5	3.4e-26	1	No_clan	NA	YjbR	YjbR
maker-Scaffold_27290|length1881-exonerate_protein2genome-gene-0.0-mRNA-1	31	356	29	358	PF00155.19	Aminotran_1_2	Domain	3	361	363	144.4	4.5e-42	1	CL0061	PLP_aminotran	Aminotran_1_2	Aminotransferase class I and II
maker-Scaffold_41055|length18407-exonerate_protein2genome-gene-0.14-mRNA-1	8	93	8	93	PF09836.7	DUF2063	Family	1	83	83	75	3.8e-21	1	No_clan	NA	DUF2063	Uncharacterized protein conserved in bacteria (DUF2063)
maker-Scaffold_47899|length1431-exonerate_protein2genome-gene-0.0-mRNA-1	7	216	7	221	PF09844.7	DUF2071	Family	1	207	212	235	6.1e-70	1	CL0403	ADC-like	DUF2071	Uncharacterized conserved protein (COG2071)
maker-Scaffold_21933|length1406-exonerate_protein2genome-gene-0.0-mRNA-1	2	152	1	154	PF04279.13	IspA	Family	23	173	176	152.4	1.3e-44	1	No_clan	NA	IspA	Intracellular septation protein A
maker-Scaffold_47301|length1690-exonerate_protein2genome-gene-0.0-mRNA-1	6	445	1	448	PF00593.22	TonB_dep_Rec	Family	160	458	461	115.1	6.9e-33	1	CL0193	MBB	TonB_dep_Rec	TonB dependent receptor
maker-Scaffold_46830|length1088-exonerate_protein2genome-gene-0.0-mRNA-1	10	70	9	75	PF00512.23	HisKA	Domain	2	59	64	39.2	4.9e-10	1	CL0025	His_Kinase_A	HisKA	His Kinase A (phospho-acceptor) domain
maker-Scaffold_46830|length1088-exonerate_protein2genome-gene-0.0-mRNA-1	120	229	119	230	PF02518.24	HATPase_c	Domain	2	109	111	89.5	1.9e-25	1	CL0025	His_Kinase_A	HATPase_c	Histidine kinase-, DNA gyrase B-, and HSP90-like ATPase
maker-Scaffold_7017|length26831-exonerate_protein2genome-gene-0.3-mRNA-1	1	139	1	177	PF02417.13	Chromate_transp	Family	24	153	156	87.4	9.8e-25	1	No_clan	NA	Chromate_transp	Chromate transporter
maker-Scaffold_7017|length26831-exonerate_protein2genome-gene-0.3-mRNA-1	190	356	189	360	PF02417.13	Chromate_transp	Family	2	154	156	100.3	1e-28	1	No_clan	NA	Chromate_transp	Chromate transporter
maker-Scaffold_48335|length6759-exonerate_protein2genome-gene-0.1-mRNA-1	23	126	7	131	PF00394.20	Cu-oxidase	Domain	33	154	159	91.5	5.2e-26	1	CL0026	CU_oxidase	Cu-oxidase	Multicopper oxidase
maker-Scaffold_48335|length6759-exonerate_protein2genome-gene-0.1-mRNA-1	231	349	229	351	PF07731.12	Cu-oxidase_2	Domain	4	135	137	105	2.3e-30	1	CL0026	CU_oxidase	Cu-oxidase_2	Multicopper oxidase
maker-Scaffold_825|length2033-exonerate_protein2genome-gene-0.1-mRNA-1	53	175	53	176	PF03928.12	Haem_degrading	Family	1	118	119	85.2	3e-24	1	No_clan	NA	DUF336	Domain of unknown function (DUF336)
maker-Scaffold_39555|length1966-exonerate_protein2genome-gene-0.0-mRNA-1	426	504	425	516	PF13585.4	CHU_C	Domain	2	74	86	56.9	1.5e-15	1	CL0159	E-set	CHU_C	C-terminal domain of CHU protein family
maker-Scaffold_578|length1613-exonerate_protein2genome-gene-0.0-mRNA-1	60	325	10	325	PF01103.21	Bac_surface_Ag	Family	30	324	324	46.4	3.4e-12	1	CL0193	MBB	Bac_surface_Ag	Surface antigen
maker-Scaffold_12364|length1281-exonerate_protein2genome-gene-0.0-mRNA-1	3	248	1	250	PF04321.15	RmlD_sub_bind	Domain	39	285	287	314.2	5.9e-94	1	CL0063	NADP_Rossmann	RmlD_sub_bind	RmlD substrate binding domain
maker-Scaffold_22681|length1097-exonerate_protein2genome-gene-0.0-mRNA-1	7	329	7	329	PF05544.9	Pro_racemase	Family	1	325	325	391.3	2.8e-117	1	CL0288	DAP_epimerase	Pro_racemase	Proline racemase
maker-Scaffold_2506|length1335-exonerate_protein2genome-gene-0.0-mRNA-1	15	277	15	277	PF00154.19	RecA	Family	1	263	263	480.1	1.6e-144	1	CL0023	P-loop_NTPase	RecA	recA bacterial DNA recombination protein
maker-Scaffold_44161|length2328-exonerate_protein2genome-gene-0.2-mRNA-1	85	122	85	122	PF00376.21	MerR	Family	1	38	38	56.6	1.4e-15	1	CL0123	HTH	MerR	MerR family regulatory protein
maker-Scaffold_44161|length2328-exonerate_protein2genome-gene-0.2-mRNA-1	127	190	127	191	PF09278.9	MerR-DNA-bind	Domain	1	64	65	72.1	3.7e-20	1	CL0123	HTH	MerR-DNA-bind	MerR, DNA binding
maker-Scaffold_6565|length2264-exonerate_protein2genome-gene-0.3-mRNA-1	8	125	2	153	PF03734.12	YkuD	Domain	20	139	146	42.7	6.8e-11	1	CL0508	YkuD	YkuD	L,D-transpeptidase catalytic domain
maker-Scaffold_24509|length1524-exonerate_protein2genome-gene-0.0-mRNA-1	5	166	2	180	PF01039.20	Carboxyl_trans	Family	314	460	494	46.1	2.4e-12	1	CL0127	ClpP_crotonase	Carboxyl_trans	Carboxyl transferase domain
maker-Scaffold_13063|length1096-exonerate_protein2genome-gene-0.0-mRNA-1	12	71	3	73	PF08241.10	Methyltransf_11	Domain	31	88	95	40.8	2.4e-10	1	CL0063	NADP_Rossmann	Methyltransf_11	Methyltransferase domain
maker-Scaffold_28440|length1241-exonerate_protein2genome-gene-0.0-mRNA-1	5	68	1	68	PF02491.18	SHS2_FTSA	Domain	16	79	79	61.4	7.5e-17	1	CL0319	SHS2	SHS2_FTSA	SHS2 domain inserted in FTSA
maker-Scaffold_28440|length1241-exonerate_protein2genome-gene-0.0-mRNA-1	113	283	113	283	PF14450.4	FtsA	Domain	1	103	103	78.9	2.9e-22	1	CL0108	Actin_ATPase	FtsA	Cell division protein FtsA
maker-Scaffold_24225|length1290-exonerate_protein2genome-gene-0.0-mRNA-1	40	136	39	136	PF00466.18	Ribosomal_L10	Family	2	100	100	82	2.4e-23	1	No_clan	NA	Ribosomal_L10	Ribosomal protein L10
[truncated: 1,730 more rows]
