# Supplementary material for: Changthangi Pashmina Goat Genome: Sequencing, Assembly, and Annotation
Source: Front Genet. 2021 Jul 20;12:695178. doi: 10.3389/fgene.2021.695178 (PMC8329486; doi:10.3389/fgene.2021.695178)
Supplement: Supplementary file 5 [file Table_3.csv]

Chrom	Position	Reference	Variant	Type	Zygosity	Quality	Coverage	Gene_ID	Genomic Feature	Effect	old_AA/new_AA	Old_codon/New_codon	Codon_Num(CDS)
NC_030808.1	13778494	T	C	SNP	Het	217.468	78	LOC102174777	exon	START_LOST	M/V	Atg/Gtg	1
NC_030808.1	70555666	A	G	SNP	Hom	214.458	67	ZDHHC19	CDS	START_LOST	M/T	aTg/aCg	1
NC_030808.1	101719872	T	C	SNP	Het	86.4667	63	SLITRK3	CDS	START_LOST	M/T	aTg/aCg	1
NC_030817.1	75656338	C	T	SNP	Het	217.468	48	LOC102181126	exon	START_LOST	M/I	atG/atA	1
NC_030817.1	96763887	A	G	SNP	Hom	214.458	52	LOC106502523	exon	START_LOST	M/T	aTg/aCg	1
NC_030818.1	22189032	A	T	SNP	Het	194.468	51	LOC102186489	exon	START_LOST	M/K	aTg/aAg	1
NC_030816.1	26162487	A	G	SNP	Het	217.468	78	TRAF3IP2	lnc_RNA	START_LOST	M/V	Atg/Gtg	1
NC_030816.1	83200228	C	T	SNP	Het	217.468	49	LOC102171426	exon	START_LOST	M/I	atG/atA	1
NC_030815.1	10281027	A	G	SNP	Het	217.468	37	LOC102179851	exon	START_LOST	M/T	aTg/aCg	1
NC_030815.1	23134756	C	T	SNP	Het	217.468	106	LOC108636595	CDS	START_LOST	M/I	atG/atA	1
NC_030815.1	59584664	T	A	SNP	Het	48.4663	113	RUSC2	CDS	START_LOST	M/K	aTg/aAg	1
NC_030815.1	59862911	A	G	SNP	Het	66.4664	70	LOC102180592	CDS	START_LOST	M/T	aTg/aCg	1
NC_030815.1	80950975	A	G	SNP	Het	131.467	59	LOC108636603	exon	START_LOST	M/T	aTg/aCg	1
NC_030815.1	94688563	T	A	SNP	Het	189.468	56	LOC102170787	exon	START_LOST	M/K	aTg/aAg	1
NC_030815.1	100904082	A	C	SNP	Hom	214.458	31	C8H9orf84	CDS	START_LOST	M/R	aTg/aGg	1
NC_030815.1	111992891	A	G	SNP	Hom	214.458	56	SNTG2	CDS	START_LOST	M/T	aTg/aCg	1
NC_030813.1	102977742	T	C	SNP	Hom	214.458	34	DMP1	CDS	START_LOST	M/T	aTg/aCg	1
NC_030814.1	97055999	T	C	SNP	Hom	214.458	68	RLN3	CDS	START_LOST	M/V	Atg/Gtg	1
NC_030814.1	98959891	A	C	SNP	Het	217.468	55	LOC102181025	CDS	START_LOST	M/R	aTg/aGg	1
NC_030813.1	16322626	A	G	SNP	Hom	214.458	53	LOC108636262	CDS	START_LOST	M/V	Atg/Gtg	1
NC_030813.1	85586311	T	C	SNP	Het	174.468	51	LOC102183140	CDS	START_LOST	M/V	Atg/Gtg	1
NC_030818.1	106074646	A	G	SNP	Het	217.468	78	TMEM210	CDS	START_LOST	M/V	Atg/Gtg	1
NC_030819.1	75531482	T	C	SNP	Het	217.468	45	LOC102172364	exon	START_LOST	M/T	aTg/aCg	1
NC_030820.1	27616679	A	G	SNP	Het	209.468	43	PRPF18	CDS	START_LOST	M/V	Atg/Gtg	1
NC_030821.1	4588943	A	G	SNP	Het	193.468	54	LOC102175873	exon	START_LOST	M/V	Atg/Gtg	1
NC_030821.1	61201518	G	C	SNP	Hom	214.458	72	LOC102185104	exon	START_LOST	M/I	atG/atC	1
NC_030822.1	1414899	A	G	SNP	Hom	214.458	70	LOC102190440	exon	START_LOST	M/T	aTg/aCg	1
NC_030822.1	3454303	T	C	SNP	Het	217.468	68	LOC102180784	CDS	START_LOST	M/T	aTg/aCg	1
NC_030822.1	21300447	T	C	SNP	Het	217.468	62	LOC102179114	exon	START_LOST	M/V	Atg/Gtg	1
NC_030822.1	36387388	T	C	SNP	Het	217.468	43	LOC102190804	CDS	START_LOST	M/V	Atg/Gtg	1
NC_030820.1	27616679	A	G	SNP	Het	209.468	43	PRPF18	CDS	START_LOST	M/V	Atg/Gtg	1
NC_030821.1	4588943	A	G	SNP	Het	193.468	54	LOC102175873	exon	START_LOST	M/V	Atg/Gtg	1
NC_030821.1	61201518	G	C	SNP	Hom	214.458	72	LOC102185104	exon	START_LOST	M/I	atG/atC	1
NC_030823.1	15501544	T	C	SNP	Het	217.468	58	LOC102173213	exon	START_LOST	M/V	Atg/Gtg	1
NC_030824.1	58311883	T	C	SNP	Hom	202.458	33	MMAA	CDS	START_LOST	M/T	aTg/aCg	1
NC_030824.1	58311884	G	A	SNP	Hom	202.458	32	MMAA	CDS	START_LOST	M/I	atG/atA	1
NC_030825.1	52403766	C	G	SNP	Het	83.4666	42	LOC108633280	exon	START_LOST	M/I	atG/atC	1
NC_030825.1	52403767	A	G	SNP	Het	87.4667	42	LOC108633280	exon	START_LOST	M/T	aTg/aCg	1
NC_030825.1	56487308	T	C	SNP	Het	115.467	51	PLEKHA4	CDS	START_LOST	M/V	Atg/Gtg	1
NC_030825.1	64127876	A	T	SNP	Hom	214.458	54	LOC108638095	CDS	START_LOST	M/K	aTg/aAg	1
NC_030825.1	64545801	A	G	SNP	Hom	214.458	55	LOC106503943	CDS	START_LOST	M/T	aTg/aCg	1
NC_030826.1	7432671	T	G	SNP	Het	217.468	63	SCPEP1	CDS	START_LOST	M/R	aTg/aGg	1
NC_030826.1	12510807	C	T	SNP	Het	217.468	90	MYO19	CDS	START_LOST	M/I	atG/atA	1
NC_030826.1	19067540	A	G	SNP	Hom	181.458	100	LOC102186681	CDS	START_LOST	M/V	Atg/Gtg	1
NC_030826.1	28975994	A	G	SNP	Het	32.4684	86	GAS7	CDS	START_LOST	M/T	aTg/aCg	1
NC_030826.1	41502451	A	G	SNP	Hom	214.458	59	LOC102176997	CDS	START_LOST	M/T	aTg/aCg	1
NC_030827.1	44959888	T	C	SNP	Het	217.468	60	LOC102183268	exon	START_LOST	M/V	Atg/Gtg	1
NC_030830.1	18227065	T	C	SNP	Het	217.468	40	LOC106503499	CDS	START_LOST	M/T	aTg/aCg	1
NC_030830.1	21459325	T	C	SNP	Hom	214.458	62	LOC108633462	CDS	START_LOST	M/T	aTg/aCg	1
NC_030827.1	44959888	T	C	SNP	Het	217.468	60	LOC102183268	exon	START_LOST	M/V	Atg/Gtg	1
NC_030833.1	33925688	T	C	SNP	Het	186.468	66	OPALIN	CDS	START_LOST	M/T	aTg/aCg	1
NC_030833.1	40661133	T	C	SNP	Hom	214.458	51	FAS	CDS	START_LOST	M/V	Atg/Gtg	1
NC_030835.1	3727695	T	C	SNP	Het	217.468	55	ANTXRL	CDS	START_LOST	M/T	aTg/aCg	1
NC_030835.1	28674076	T	G	SNP	Het	109.467	43	LOC102173531	exon	START_LOST	M/R	aTg/aGg	1
NC_030809.1	79702	A	G	SNP	Het	217.468	71	CLCNKA	mRNA	START_LOST	M/V	Atg/Gtg	1
NC_030809.1	28375284	T	C	SNP	Het	47.4663	79	ASIC4	CDS	START_LOST	M/V	Atg/Gtg	1
NC_030836.1	4938287	A	G	SNP	Hom	125.457	57	LOC108634188	CDS	START_LOST	M/T	aTg/aCg	1
NC_030836.1	26505580	T	C	SNP	Het	46.4663	26	LOC102171490	exon	START_LOST	M/V	Atg/Gtg	1
NW_017189516.1	32291824	C	T	SNP	Hom	214.458	29	LOC102182291	exon	START_LOST	M/I	atG/atA	1
NW_017189851.1	140960	T	C	SNP	Het	197.468	51	SCARF2	CDS	START_LOST	M/T	aTg/aCg	1
NC_030810.1	1697735	C	T	SNP	Het	217.468	60	LOC102182754	CDS	START_LOST
NC_030810.1	104742376	T	C	SNP	Het	217.468	43	GBA	CDS	START_LOST	M/V	Atg/Gtg	1
NC_030810.1	117839673	G	A	SNP	Het	191.468	54	LOC102174448	CDS	START_LOST	M/I	atG/atA	1
NC_030811.1	6638664	T	C	SNP	Het	217.468	77	GIMAP2	CDS	START_LOST	M/V	Atg/Gtg	1
NC_030811.1	50087593	G	A	SNP	Het	121.467	37	LOC102173158	exon	START_LOST	M/I	atG/atA	1
NC_030811.1	51354122	C	T	SNP	Het	217.468	142	HOXA11	CDS	START_LOST	M/I	atG/atA	1
NC_030812.1	26322017	A	G	SNP	Het	217.468	62	LOC102179354	exon	START_LOST	M/T	aTg/aCg	1
NC_030812.1	97306628	T	C	SNP	Het	217.468	42	LOC102170208	exon	START_LOST	M/T	aTg/aCg	1
NC_030813.1	16322626	A	G	SNP	Hom	214.458	53	LOC108636262	CDS	START_LOST	M/V	Atg/Gtg	1
NC_030813.1	85586311	T	C	SNP	Het	174.468	51	LOC102183140	CDS	START_LOST	M/V	Atg/Gtg	1
NC_030813.1	102977742	T	C	SNP	Hom	214.458	34	DMP1	CDS	START_LOST	M/T	aTg/aCg	1
NC_030814.1	97055999	T	C	SNP	Hom	214.458	68	RLN3	CDS	START_LOST	M/V	Atg/Gtg	1
NC_030814.1	98959891	A	C	SNP	Het	217.468	55	LOC102181025	CDS	START_LOST	M/R	aTg/aGg	1
NC_030813.1	16322626	A	G	SNP	Hom	214.458	53	LOC108636262	CDS	START_LOST	M/V	Atg/Gtg	1
NC_030813.1	85586311	T	C	SNP	Het	174.468	51	LOC102183140	CDS	START_LOST	M/V	Atg/Gtg	1
NC_030815.1	10281027	A	G	SNP	Het	217.468	37	LOC102179851	exon	START_LOST	M/T	aTg/aCg	1
NC_030815.1	23134756	C	T	SNP	Het	217.468	106	LOC108636595	CDS	START_LOST	M/I	atG/atA	1
NC_030815.1	59584664	T	A	SNP	Het	48.4663	113	RUSC2	CDS	START_LOST	M/K	aTg/aAg	1
NC_030815.1	59862911	A	G	SNP	Het	66.4664	70	LOC102180592	CDS	START_LOST	M/T	aTg/aCg	1
NC_030815.1	80950975	A	G	SNP	Het	131.467	59	LOC108636603	exon	START_LOST	M/T	aTg/aCg	1
NC_030815.1	94688563	T	A	SNP	Het	189.468	56	LOC102170787	exon	START_LOST	M/K	aTg/aAg	1
NC_030815.1	100904082	A	C	SNP	Hom	214.458	31	C8H9orf84	CDS	START_LOST	M/R	aTg/aGg	1
NC_030815.1	111992891	A	G	SNP	Hom	214.458	56	SNTG2	CDS	START_LOST	M/T	aTg/aCg	1
NC_030813.1	102977742	T	C	SNP	Hom	214.458	34	DMP1	CDS	START_LOST	M/T	aTg/aCg	1
NC_030814.1	97055999	T	C	SNP	Hom	214.458	68	RLN3	CDS	START_LOST	M/V	Atg/Gtg	1
NC_030814.1	98959891	A	C	SNP	Het	217.468	55	LOC102181025	CDS	START_LOST	M/R	aTg/aGg	1
NC_030813.1	16322626	A	G	SNP	Hom	214.458	53	LOC108636262	CDS	START_LOST	M/V	Atg/Gtg	1
NC_030813.1	85586311	T	C	SNP	Het	174.468	51	LOC102183140	CDS	START_LOST	M/V	Atg/Gtg	1
NC_030816.1	26162487	A	G	SNP	Het	217.468	78	TRAF3IP2	lnc_RNA	START_LOST	M/V	Atg/Gtg	1
NC_030816.1	83200228	C	T	SNP	Het	217.468	49	LOC102171426	exon	START_LOST	M/I	atG/atA	1
NC_030815.1	10281027	A	G	SNP	Het	217.468	37	LOC102179851	exon	START_LOST	M/T	aTg/aCg	1
NC_030815.1	23134756	C	T	SNP	Het	217.468	106	LOC108636595	CDS	START_LOST	M/I	atG/atA	1
NC_030815.1	59584664	T	A	SNP	Het	48.4663	113	RUSC2	CDS	START_LOST	M/K	aTg/aAg	1
NC_030815.1	59862911	A	G	SNP	Het	66.4664	70	LOC102180592	CDS	START_LOST	M/T	aTg/aCg	1
NC_030815.1	80950975	A	G	SNP	Het	131.467	59	LOC108636603	exon	START_LOST	M/T	aTg/aCg	1
NC_030815.1	94688563	T	A	SNP	Het	189.468	56	LOC102170787	exon	START_LOST	M/K	aTg/aAg	1
NC_030815.1	100904082	A	C	SNP	Hom	214.458	31	C8H9orf84	CDS	START_LOST	M/R	aTg/aGg	1
NC_030815.1	111992891	A	G	SNP	Hom	214.458	56	SNTG2	CDS	START_LOST	M/T	aTg/aCg	1
NC_030813.1	102977742	T	C	SNP	Hom	214.458	34	DMP1	CDS	START_LOST	M/T	aTg/aCg	1
NC_030814.1	97055999	T	C	SNP	Hom	214.458	68	RLN3	CDS	START_LOST	M/V	Atg/Gtg	1
NC_030814.1	98959891	A	C	SNP	Het	217.468	55	LOC102181025	CDS	START_LOST	M/R	aTg/aGg	1
NC_030813.1	16322626	A	G	SNP	Hom	214.458	53	LOC108636262	CDS	START_LOST	M/V	Atg/Gtg	1
NC_030813.1	85586311	T	C	SNP	Het	174.468	51	LOC102183140	CDS	START_LOST	M/V	Atg/Gtg	1
NC_030808.1	20522936	C	T	SNP	Het	217.468	62	LOC108636217	CDS	STOP_GAINED	R/*	Cga/Tga	31
NC_030808.1	40973874	A	T	SNP	Hom	214.458	109	LOC108636218	CDS	STOP_GAINED	K/*	Aag/Tag	35
NC_030808.1	42264065	C	T	SNP	Het	81.4666	61	LOC108636222	exon	STOP_GAINED	R/*	Cga/Tga	118
NC_030808.1	42386338	C	A	SNP	Het	133.467	35	LOC102190460	exon	STOP_GAINED	S/*	tCa/tAa	310
NC_030808.1	46241038	G	T	SNP	Het	217.468	61	LOC102170180	exon	STOP_GAINED	C/*	tgC/tgA	85
NC_030808.1	53130639	G	A	SNP	Het	217.468	94	LOC102175060	exon	STOP_GAINED	R/*	Cga/Tga	292
NC_030808.1	53176845	G	A	SNP	Hom	214.458	25	KIAA1524	CDS	STOP_GAINED	Q/*	Caa/Taa	807
NC_030808.1	66118726	C	T	SNP	Het	58.4663	37	LOC102184002	CDS	STOP_GAINED	Q/*	Caa/Taa	337
NC_030808.1	69024324	G	A	SNP	Het	217.468	95	ITGB5	CDS	STOP_GAINED	R/*	Cga/Tga	266
NC_030808.1	77714485	G	T	SNP	Het	217.468	59	LOC102178860	exon	STOP_GAINED	G/*	Gga/Tga	193
NC_030808.1	93574980	G	A	SNP	Het	89.4667	27	LOC108636355	CDS	STOP_GAINED	W/*	tgG/tgA	203
NC_030808.1	101790201	G	T	SNP	Het	217.468	57	LOC102168392	exon	STOP_GAINED	G/*	Gga/Tga	39
NC_030808.1	103895687	C	A	SNP	Hom	214.458	50	LOC102169998	exon	STOP_GAINED	C/*	tgC/tgA	100
NC_030808.1	105836054	G	A	SNP	Het	96.4668	34	LOC102171924	exon	STOP_GAINED	R/*	Cga/Tga	465
NC_030808.1	106809538	C	T	SNP	Hom	214.458	58	LOC102180430	CDS	STOP_GAINED	Q/*	Cag/Tag	5
NC_030817.1	75224737	C	T	SNP	Het	217.468	69	LOC102187052	CDS	STOP_GAINED	W/*	tgG/tgA	226
NC_030817.1	75407065	C	T	SNP	Hom	79.4564	62	LOC102184439	exon	STOP_GAINED	Q/*	Caa/Taa	277
NC_030817.1	75798048	G	A	SNP	Het	217.468	66	LOC102178627	exon	STOP_GAINED	W/*	tgG/tgA	76
NC_030817.1	76134039	G	A	SNP	Het	217.468	60	LOC102182042	exon	STOP_GAINED	Q/*	Caa/Taa	134
NC_030817.1	76136256	G	T	SNP	Het	36.467	26	LOC102181784	CDS	STOP_GAINED	C/*	tgC/tgA	307
NC_030817.1	76667041	G	A	SNP	Hom	214.463	38	LOC108636867	CDS	STOP_GAINED	W/*	tGg/tAg	23
NC_030817.1	77519971	C	T	SNP	Het	186.468	254	LOC102175948	CDS	STOP_GAINED	R/*	Cga/Tga	223
NC_030817.1	79295897	G	A	SNP	Het	217.468	56	LOC102186020	exon	STOP_GAINED	Q/*	Cag/Tag	143
NC_030817.1	79471972	C	G	SNP	Het	217.468	69	LRP10	CDS	STOP_GAINED	Y/*	taC/taG	242
NC_030817.1	89383861	C	T	SNP	Het	217.468	75	ANKDD1A	CDS	STOP_GAINED	W/*	tGg/tAg	422
NC_030817.1	95420220	G	A	SNP	Hom	214.458	52	LOC102169185	exon	STOP_GAINED	R/*	Cga/Tga	226
NC_030817.1	96763429	C	A	SNP	Hom	214.458	35	LOC106502523	exon	STOP_GAINED	E/*	Gaa/Taa	154
NC_030817.1	100839730	C	A	SNP	Het	76.4665	49	LOC102186598	exon	STOP_GAINED	S/*	tCa/tAa	5
NC_030817.1	101041358	C	T	SNP	Het	119.467	111	LOC108636900	CDS	STOP_GAINED	W/*	tGg/tAg	469
NC_030818.1	1890465	C	A	SNP	Het	217.468	42	ZNF514	CDS	STOP_GAINED	E/*	Gaa/Taa	93
NC_030818.1	39266609	C	A	SNP	Hom	44.456	33	LOC102176698	exon	STOP_GAINED	C/*	tgC/tgA	401
NC_030818.1	40221260	G	A	SNP	Het	217.468	63	LOC102176970	exon	STOP_GAINED	R/*	Cga/Tga	20
NC_030818.1	43893896	C	T	SNP	Het	63.4664	69	10-Sep	CDS	STOP_GAINED	Q/*	Cag/Tag	112
NC_030818.1	45741439	C	T	SNP	Het	155.468	71	LOC102176697	exon	STOP_GAINED	Q/*	Cag/Tag	281
NC_030818.1	56268877	G	T	SNP	Het	61.4664	66	LOC108637087	CDS	STOP_GAINED	E/*	Gaa/Taa	133
NC_030818.1	60090789	C	T	SNP	Het	217.468	66	LOC102174852	exon	STOP_GAINED	W/*	tgG/tgA	179
NC_030818.1	92872565	G	A	SNP	Het	217.468	52	LOC102191625	CDS	STOP_GAINED	Q/*	Caa/Taa	220
NC_030818.1	93240309	G	A	SNP	Het	217.468	83	LOC102178368	exon	STOP_GAINED	Q/*	Caa/Taa	194
NC_030816.1	29355945	C	T	SNP	Hom	214.458	68	LOC102189482	exon	STOP_GAINED	W/*	tGg/tAg	33
NC_030816.1	41441133	G	A	SNP	Het	174.468	33	LOC102170519	exon	STOP_GAINED	R/*	Cga/Tga	86
NC_030816.1	45691804	C	T	SNP	Het	205.468	77	LOC102171710	CDS	STOP_GAINED	W/*	tgG/tgA	461
NC_030816.1	45691978	G	T	SNP	Het	211.468	56	LOC102171710	CDS	STOP_GAINED	Y/*	taC/taA	403
NC_030816.1	46681295	C	T	SNP	Het	91.4667	82	LOC102172155	exon	STOP_GAINED	W/*	tgG/tgA	334
NC_030816.1	57847261	C	T	SNP	Het	33.799	60	LOC102168829	exon	STOP_GAINED	W/*	tgG/tgA	98
NC_030816.1	64954060	G	A	SNP	Het	217.468	42	TRNAC-GCA	exon	STOP_GAINED	W/*	tGg/tAg	17
NC_030816.1	70148115	C	A	SNP	Het	47.4663	122	FBXO30	CDS	STOP_GAINED	G/*	Gga/Tga	43
NC_030816.1	74092150	A	T	SNP	Hom	91.4564	133	LOC108633322	exon	STOP_GAINED	K/*	Aaa/Taa	430
NC_030816.1	74123352	G	A	SNP	Het	52.4663	40	LOC108636738	exon	STOP_GAINED	Q/*	Cag/Tag	2
NC_030816.1	74153039	G	A	SNP	Hom	105.457	68	LOC102189662	exon	STOP_GAINED	R/*	Cga/Tga	320
NC_030816.1	80505288	C	T	SNP	Het	174.468	44	LOC108636784	exon	STOP_GAINED	R/*	Cga/Tga	4
NC_030816.1	83181167	G	A	SNP	Het	217.468	67	LOC102171154	exon	STOP_GAINED	W/*	tgG/tgA	340
NC_030816.1	83199886	C	T	SNP	Het	217.468	80	LOC102171426	exon	STOP_GAINED	W/*	tgG/tgA	115
NC_030817.1	16194602	G	A	SNP	Het	217.468	56	LOC102175964	CDS	STOP_GAINED	Q/*	Caa/Taa	8
NC_030817.1	16851793	C	T	SNP	Het	217.468	52	MLH3	CDS	STOP_GAINED	Q/*	Cag/Tag	569
NC_030817.1	27503691	G	A	SNP	Het	217.468	55	LOC102174481	exon	STOP_GAINED	Q/*	Cag/Tag	299
NC_030817.1	30805826	A	T	SNP	Het	91.4667	52	LOC108636968	CDS	STOP_GAINED	R/*	Aga/Tga	257
NC_030817.1	38048399	C	T	SNP	Hom	214.458	61	LOC108636905	exon	STOP_GAINED	R/*	Cga/Tga	144
NC_030817.1	44222349	G	A	SNP	Het	217.468	55	LOC102175407	exon	STOP_GAINED	W/*	tgG/tgA	60
NC_030817.1	55261134	C	T	SNP	Het	217.468	51	LOC102170979	exon	STOP_GAINED	Q/*	Cag/Tag	69
NC_030817.1	55261147	C	A	SNP	Het	217.468	50	LOC102170979	exon	STOP_GAINED	S/*	tCg/tAg	73
NC_030817.1	60430391	G	T	SNP	Het	73.4665	46	LOC102188224	exon	STOP_GAINED	E/*	Gaa/Taa	569
NC_030815.1	13592810	G	A	SNP	Hom	95.4576	25	LOC108636592	exon	STOP_GAINED	R/*	Cga/Tga	460
NC_030815.1	17915347	C	T	SNP	Het	32.4684	53	LOC108636659	CDS	STOP_GAINED	Q/*	Cag/Tag	116
NC_030815.1	19415035	G	A	SNP	Hom	201.458	45	LOC102171065	exon	STOP_GAINED	R/*	Cga/Tga	219
NC_030815.1	19930583	G	A	SNP	Het	86.4667	54	LOC102171789	exon	STOP_GAINED	W/*	tgG/tgA	321
NC_030815.1	33836273	C	T	SNP	Het	169.468	34	LOC102173935	exon	STOP_GAINED	Q/*	Caa/Taa	322
NC_030815.1	39654225	C	T	SNP	Het	217.468	42	AK3	CDS	STOP_GAINED	Q/*	Cag/Tag	221
NC_030815.1	43594708	C	T	SNP	Hom	214.458	65	LOC102183789	exon	STOP_GAINED	R/*	Cga/Tga	64
NC_030815.1	47158837	C	T	SNP	Het	217.468	69	LOC102181950	CDS	STOP_GAINED	W/*	tGg/tAg	63
NC_030815.1	49710976	C	T	SNP	Het	182.468	31	LOC102184808	exon	STOP_GAINED	W/*	tgG/tgA	177
NC_030815.1	50913624	C	T	SNP	Het	43.4663	45	LOC102191796	exon	STOP_GAINED	Q/*	Cag/Tag	945
NC_030815.1	51135831	G	A	SNP	Het	217.468	37	LOC102186867	exon	STOP_GAINED	R/*	Cga/Tga	216
NC_030815.1	61518784	C	T	SNP	Het	217.468	66	FRMPD1	CDS	STOP_GAINED	Q/*	Cag/Tag	1376
NC_030815.1	78393489	C	T	SNP	Het	34.4676	53	LOC102174071	CDS	STOP_GAINED	R/*	Cga/Tga	148
NC_030815.1	78832727	C	T	SNP	Het	217.468	50	LOC102182225	exon	STOP_GAINED	Q/*	Caa/Taa	124
NC_030815.1	85284910	G	C	SNP	Het	217.468	48	LOC102168259	exon	STOP_GAINED	Y/*	taC/taG	140
NC_030815.1	88286711	G	A	SNP	Het	170.468	37	LOC102188592	exon	STOP_GAINED	W/*	tgG/tgA	54
NC_030815.1	94777915	C	T	SNP	Hom	214.458	49	LOC102171070	exon	STOP_GAINED	Q/*	Cag/Tag	311
NC_030815.1	96207312	C	T	SNP	Het	157.468	54	LOC102183515	exon	STOP_GAINED	R/*	Cga/Tga	71
NC_030815.1	102581378	C	T	SNP	Hom	214.458	58	LOC102175128	exon	STOP_GAINED	Q/*	Caa/Taa	16
NC_030816.1	862992	G	C	SNP	Het	217.468	47	LOC102188137	exon	STOP_GAINED	Y/*	taC/taG	75
NC_030816.1	998800	C	G	SNP	Het	217.468	76	LOC102190131	exon	STOP_GAINED	S/*	tCa/tGa	35
NC_030816.1	3953787	C	T	SNP	Het	217.468	75	LOC102171337	exon	STOP_GAINED	Q/*	Cag/Tag	53
NC_030816.1	3954125	C	G	SNP	Het	207.468	39	LOC102171337	exon	STOP_GAINED	Y/*	taC/taG	165
NC_030816.1	6804567	A	T	SNP	Het	217.468	52	LOC102172153	exon	STOP_GAINED	K/*	Aaa/Taa	125
NC_030814.1	769385	C	T	SNP	Het	217.468	62	LOC102186395	exon	STOP_GAINED	R/*	Cga/Tga	203
NC_030814.1	6012215	C	T	SNP	Hom	214.458	71	LOC102184430	exon	STOP_GAINED	W/*	tGg/tAg	485
NC_030814.1	7175774	C	T	SNP	Het	217.468	34	LOC102184146	exon	STOP_GAINED	R/*	Cga/Tga	15
NC_030814.1	7176004	G	A	SNP	Het	217.468	85	LOC102184146	exon	STOP_GAINED	W/*	tgG/tgA	91
NC_030814.1	8557407	C	T	SNP	Het	217.468	57	LOC102190410	exon	STOP_GAINED	Q/*	Cag/Tag	105
NC_030814.1	8557868	T	A	SNP	Het	217.468	34	LOC102190410	exon	STOP_GAINED	C/*	tgT/tgA	258
NC_030814.1	33581225	G	A	SNP	Het	217.468	73	LOC102187131	exon	STOP_GAINED	W/*	tgG/tgA	374
NC_030814.1	36138749	G	T	SNP	Het	183.468	26	LOC102186589	exon	STOP_GAINED	E/*	Gag/Tag	363
NC_030814.1	45814241	G	A	SNP	Hom	146.458	87	LOC108636423	CDS	STOP_GAINED	R/*	Cga/Tga	1212
NC_030814.1	47207969	G	A	SNP	Het	196.468	56	LOC102170226	exon	STOP_GAINED	Q/*	Cag/Tag	16
NC_030814.1	63144573	G	A	SNP	Het	217.468	50	FBXL21	CDS	STOP_GAINED	Q/*	Cag/Tag	146
NC_030814.1	66103382	C	A	SNP	Het	217.468	52	LOC102170602	exon	STOP_GAINED	G/*	Gga/Tga	34
NC_030814.1	67811502	C	T	SNP	Het	184.468	49	LOC102180846	exon	STOP_GAINED	Q/*	Cag/Tag	62
NC_030814.1	67811538	C	T	SNP	Hom	214.458	50	LOC102180846	exon	STOP_GAINED	Q/*	Caa/Taa	74
NC_030814.1	68102300	C	T	SNP	Het	217.468	53	LOC108636427	exon	STOP_GAINED	W/*	tgG/tgA	183
NC_030814.1	68109395	C	T	SNP	Hom	214.458	52	LOC108636428	CDS	STOP_GAINED	W/*	tGg/tAg	328
NC_030814.1	69243445	G	T	SNP	Het	217.468	45	LOC102169095	exon	STOP_GAINED	G/*	Gga/Tga	70
NC_030814.1	69464782	C	T	SNP	Het	152.468	40	LOC102189945	CDS	STOP_GAINED	R/*	Cga/Tga	290
NC_030814.1	69552482	C	T	SNP	Het	215.468	63	LOC102188133	CDS	STOP_GAINED	W/*	tgG/tgA	149
NC_030814.1	70127102	T	G	SNP	Hom	214.458	65	LOC102183958	CDS	STOP_GAINED	Y/*	taT/taG	311
NC_030814.1	77850288	C	T	SNP	Het	168.468	50	LOC102170598	exon	STOP_GAINED	Q/*	Cag/Tag	301
NC_030814.1	77850756	C	T	SNP	Het	185.468	48	LOC102170598	exon	STOP_GAINED	Q/*	Caa/Taa	457
NC_030814.1	92726851	C	T	SNP	Het	203.468	107	C3	CDS	STOP_GAINED	W/*	tgG/tgA	592
NC_030814.1	94145805	G	A	SNP	Het	193.468	43	ZNF177	CDS	STOP_GAINED	W/*	tgG/tgA	28
NC_030814.1	98645970	C	A	SNP	Hom	214.458	42	LOC108636464	exon	STOP_GAINED	E/*	Gaa/Taa	266
NC_030814.1	98947751	A	C	SNP	Het	188.468	32	LOC102175475	exon	STOP_GAINED	L/*	tTa/tGa	218
NC_030814.1	99065545	G	T	SNP	Het	136.467	48	LOC102183231	CDS	STOP_GAINED	C/*	tgC/tgA	268
NC_030814.1	99430762	G	T	SNP	Het	196.468	30	LOC102183056	CDS	STOP_GAINED	Y/*	taC/taA	350
NC_030814.1	99688746	C	G	SNP	Het	183.468	57	LOC102187207	exon	STOP_GAINED	Y/*	taC/taG	8
NC_030814.1	100435134	C	T	SNP	Hom	214.458	45	LOC102168902	exon	STOP_GAINED	Q/*	Cag/Tag	24
NC_030814.1	100476154	G	A	SNP	Het	217.468	65	LOC102191414	CDS	STOP_GAINED	W/*	tgG/tgA	264
NC_030814.1	101445108	G	A	SNP	Het	217.468	70	LOC102182293	CDS	STOP_GAINED	W/*	tGg/tAg	131
NC_030814.1	105075433	G	A	SNP	Het	217.468	84	ATP13A1	CDS	STOP_GAINED	Q/*	Cag/Tag	950
NC_030814.1	105220992	A	T	SNP	Het	217.468	34	LOC102186292	exon	STOP_GAINED	Y/*	taT/taA	151
NC_030814.1	105425231	C	G	SNP	Het	110.467	55	LOC102181916	CDS	STOP_GAINED	Y/*	taC/taG	73
NC_030815.1	37554	C	T	SNP	Het	206.468	57	LOC106502377	CDS	STOP_GAINED	R/*	Cga/Tga	33
NC_030812.1	101105392	C	T	SNP	Het	42.4664	44	LOC108633331	exon	STOP_GAINED	R/*	Cga/Tga	1238
NC_030812.1	101202254	C	T	SNP	Het	111.467	44	LOC102185252	exon	STOP_GAINED	Q/*	Caa/Taa	1421
NC_030812.1	101614826	C	T	SNP	Het	217.468	184	LOC102185816	exon	STOP_GAINED	R/*	Cga/Tga	1037
NC_030812.1	101615030	C	T	SNP	Het	160.468	163	LOC102185816	exon	STOP_GAINED	R/*	Cga/Tga	1105
NC_030812.1	101815717	G	A	SNP	Hom	210.458	55	LOC102168248	CDS	STOP_GAINED	R/*	Cga/Tga	1301
NC_030812.1	101856041	G	A	SNP	Hom	68.7225	78	LOC102168248	CDS	STOP_GAINED	Q/*	Caa/Taa	356
NC_030812.1	102140605	G	A	SNP	Het	192.468	52	LOC102186195	exon	STOP_GAINED	R/*	Cga/Tga	88
NC_030812.1	102192419	A	C	SNP	Het	217.468	37	LOC102187572	exon	STOP_GAINED	L/*	tTa/tGa	113
NC_030812.1	102192447	G	A	SNP	Het	217.468	45	LOC102187572	exon	STOP_GAINED	Q/*	Cag/Tag	104
NC_030812.1	102270439	C	T	SNP	Het	208.468	56	LOC102188569	CDS	STOP_GAINED	Q/*	Cag/Tag	91
NC_030812.1	109465820	C	T	SNP	Hom	214.458	76	LOC106502147	exon	STOP_GAINED	Q/*	Caa/Taa	30
NC_030812.1	118979953	G	A	SNP	Het	217.468	70	LOC102191691	exon	STOP_GAINED	Q/*	Cag/Tag	137
NC_030813.1	257743	C	T	SNP	Het	217.468	75	LOC102190503	exon	STOP_GAINED	R/*	Cga/Tga	184
NC_030813.1	1385125	G	A	SNP	Het	225.009	63	LOC102175391	exon	STOP_GAINED	R/*	Cga/Tga	408
NC_030813.1	8408709	C	T	SNP	Het	217.468	53	LOC102173273	exon	STOP_GAINED	Q/*	Cag/Tag	571
NC_030813.1	47472296	C	T	SNP	Hom	214.458	47	LOC102171416	exon	STOP_GAINED	W/*	tgG/tgA	224
NC_030813.1	57643431	C	T	SNP	Het	217.468	45	LOC102174467	exon	STOP_GAINED	W/*	tGg/tAg	304
NC_030813.1	68641924	G	T	SNP	Het	164.468	38	LOC102179181	exon	STOP_GAINED	E/*	Gag/Tag	54
NC_030813.1	68642510	T	A	SNP	Het	217.468	39	LOC102179181	exon	STOP_GAINED	L/*	tTg/tAg	249
NC_030813.1	84639608	G	A	SNP	Hom	196.458	30	LOC102185995	CDS	STOP_GAINED	Q/*	Caa/Taa	365
NC_030813.1	85239959	C	T	SNP	Het	156.468	33	LOC102174018	exon	STOP_GAINED	W/*	tgG/tgA	207
NC_030813.1	85239987	A	C	SNP	Het	121.467	30	LOC102174018	exon	STOP_GAINED	L/*	tTa/tGa	198
NC_030813.1	85240045	T	A	SNP	Het	125.467	27	LOC102174018	exon	STOP_GAINED	R/*	Aga/Tga	179
NC_030813.1	85240421	C	T	SNP	Het	111.467	30	LOC102174018	exon	STOP_GAINED	W/*	tgG/tgA	53
NC_030813.1	85240422	C	T	SNP	Het	126.467	31	LOC102174018	exon	STOP_GAINED	W/*	tGg/tAg	53
NC_030813.1	85286286	G	A	SNP	Het	168.468	58	LOC102174295	exon	STOP_GAINED	R/*	Cga/Tga	87
NC_030813.1	85872276	G	A	SNP	Het	217.468	51	TRNAH-GUG	exon	STOP_GAINED	R/*	Cga/Tga	19
NC_030813.1	97630842	G	A	SNP	Het	91.4667	63	LOC102187117	exon	STOP_GAINED	R/*	Cga/Tga	353
NC_030818.1	102701839	G	A	SNP	Het	217.468	43	LOC108637095	CDS	STOP_GAINED	W/*	tgG/tgA	34
NC_030818.1	103594443	G	C	SNP	Het	217.468	69	ABO	CDS	STOP_GAINED	Y/*	taC/taG	292
NC_030818.1	104355999	C	T	SNP	Het	217.468	81	LOC108637096	CDS	STOP_GAINED	R/*	Cga/Tga	41
NC_030819.1	36316451	C	T	SNP	Hom	51.456	56	LOC102189597	exon	STOP_GAINED	W/*	tGg/tAg	158
NC_030819.1	36316853	C	T	SNP	Hom	34.4573	44	LOC102189597	exon	STOP_GAINED	W/*	tGg/tAg	24
NC_030819.1	51904307	G	A	SNP	Het	217.468	43	TRNAK-UUU	exon	STOP_GAINED	W/*	tGg/tAg	2
NC_030819.1	53413998	G	A	SNP	Het	217.468	53	LOC102190971	CDS	STOP_GAINED	R/*	Cga/Tga	1394
NC_030819.1	76332688	G	A	SNP	Het	66.4664	71	LOC108637284	exon	STOP_GAINED	W/*	tgG/tgA	109
NC_030819.1	76332951	G	A	SNP	Het	44.4663	48	LOC108637284	exon	STOP_GAINED	W/*	tGg/tAg	197
NC_030820.1	18967200	C	A	SNP	Hom	214.458	46	LOC108637380	CDS	STOP_GAINED	G/*	Gga/Tga	141
NC_030820.1	25642383	G	A	SNP	Het	192.468	55	LOC102177813	exon	STOP_GAINED	W/*	tGg/tAg	317
NC_030820.1	37222937	C	T	SNP	Het	122.467	151	PCSK2	CDS	STOP_GAINED	W/*	tgG/tgA	393
NC_030820.1	38729835	A	T	SNP	Hom	214.458	51	LOC102169606	exon	STOP_GAINED	K/*	Aag/Tag	522
NC_030820.1	42246916	C	T	SNP	Het	217.468	89	LOC102186494	exon	STOP_GAINED	R/*	Cga/Tga	62
NC_030820.1	52793279	C	T	SNP	Het	156.468	61	LOC102175312	CDS	STOP_GAINED	Q/*	Cag/Tag	123
NC_030820.1	62504965	C	T	SNP	Het	179.468	35	SNTA1	CDS	STOP_GAINED	W/*	tGg/tAg	17
NC_030820.1	62912683	C	T	SNP	Het	217.468	31	TRNAG-UCC	exon	STOP_GAINED	W/*	tGg/tAg	6
NC_030820.1	73668854	G	A	SNP	Hom	214.458	53	LOC102176706	exon	STOP_GAINED	Q/*	Cag/Tag	270
NC_030820.1	73735311	G	A	SNP	Het	217.468	70	TRNAC-GCA	exon	STOP_GAINED	W/*	tGg/tAg	23
NC_030821.1	5576961	C	T	SNP	Het	217.468	52	PSKH2	CDS	STOP_GAINED	W/*	tGg/tAg	156
NC_030821.1	6817127	C	A	SNP	Hom	214.458	33	CNBD1	CDS	STOP_GAINED	Y/*	taC/taA	436
NC_030821.1	16959227	T	A	SNP	Hom	214.458	41	LOC108637491	exon	STOP_GAINED	L/*	tTg/tAg	145
NC_030821.1	24597827	C	G	SNP	Het	217.468	82	LOC102186782	exon	STOP_GAINED	S/*	tCa/tGa	166
NC_030821.1	24597840	G	A	SNP	Het	217.468	88	LOC102186782	exon	STOP_GAINED	W/*	tgG/tgA	170
NC_030821.1	37328918	C	T	SNP	Hom	214.458	35	LOC102183983	CDS	STOP_GAINED	Q/*	Caa/Taa	138
NC_030821.1	38548453	G	A	SNP	Het	217.468	97	LOC102182892	exon	STOP_GAINED	R/*	Cga/Tga	55
NC_030821.1	40417719	T	A	SNP	Het	217.468	64	LOC102181796	CDS	STOP_GAINED	L/*	tTa/tAa	332
NC_030821.1	62978361	C	T	SNP	Het	217.468	65	LOC106502837	exon	STOP_GAINED	W/*	tGg/tAg	187
NC_030821.1	80956863	C	T	SNP	Het	217.468	61	LOC102183805	CDS	STOP_GAINED	W/*	tgG/tgA	222
NC_030821.1	81056943	A	C	SNP	Het	49.4663	216	PLEC	CDS	STOP_GAINED	L/*	tTa/tGa	3849
NC_030821.1	81057228	C	T	SNP	Het	51.4663	147	PLEC	CDS	STOP_GAINED	W/*	tGg/tAg	3754
NC_030821.1	91707862	C	T	SNP	Het	96.4668	31	LOC108637489	exon	STOP_GAINED	W/*	tGg/tAg	323
NC_030822.1	3267161	G	A	SNP	Het	217.468	86	LOC102168372	CDS	STOP_GAINED	R/*	Cga/Tga	226
NC_030822.1	3349977	C	T	SNP	Het	128.467	26	LOC102181800	CDS	STOP_GAINED	Q/*	Caa/Taa	306
NC_030822.1	3397264	T	G	SNP	Hom	214.458	50	LOC102190896	exon	STOP_GAINED	L/*	tTa/tGa	291
NC_030822.1	3477935	G	A	SNP	Het	217.468	47	LOC102189502	CDS	STOP_GAINED	Q/*	Cag/Tag	24
NC_030822.1	3521458	A	T	SNP	Het	217.468	65	LOC102188962	CDS	STOP_GAINED	Y/*	taT/taA	73
NC_030822.1	3721326	T	A	SNP	Het	109.467	45	LOC102178290	CDS	STOP_GAINED	K/*	Aag/Tag	64
NC_030822.1	4099254	T	A	SNP	Het	171.468	52	LOC102177455	exon	STOP_GAINED	K/*	Aag/Tag	89
NC_030822.1	8771507	C	T	SNP	Het	191.468	57	EXT2	exon	STOP_GAINED	W/*	tgG/tgA	382
NC_030822.1	14490996	C	T	SNP	Het	217.468	63	LOC102185199	exon	STOP_GAINED	R/*	Cga/Tga	71
NC_030822.1	14491221	C	T	SNP	Het	204.468	39	LOC102185199	exon	STOP_GAINED	R/*	Cga/Tga	146
NC_030822.1	33484982	G	A	SNP	Hom	188.458	72	LOC102190053	exon	STOP_GAINED	R/*	Cga/Tga	55
NC_030822.1	33620821	G	A	SNP	Het	217.468	67	LOC102187612	exon	STOP_GAINED	Q/*	Caa/Taa	74
NC_030822.1	33654868	G	A	SNP	Het	135.467	43	LOC102177260	CDS	STOP_GAINED	R/*	Cga/Tga	255
NC_030822.1	34305338	C	T	SNP	Het	217.468	78	LOC102173673	CDS	STOP_GAINED	Q/*	Cag/Tag	298
NC_030822.1	34529015	G	A	SNP	Het	167.468	53	LOC102178190	CDS	STOP_GAINED	Q/*	Cag/Tag	270
NC_030822.1	34708685	G	A	SNP	Het	141.467	37	LOC106502899	exon	STOP_GAINED	W/*	tGg/tAg	343
NC_030822.1	34857252	C	T	SNP	Het	217.468	58	LOC102181589	exon	STOP_GAINED	R/*	Cga/Tga	42
NC_030822.1	35160850	A	T	SNP	Het	144.467	29	LOC102191257	CDS	STOP_GAINED	L/*	tTa/tAa	312
NC_030822.1	35404989	G	A	SNP	Het	119.467	84	LOC102188519	CDS	STOP_GAINED	R/*	Cga/Tga	326
NC_030822.1	35427520	G	A	SNP	Het	201.468	49	LOC102181321	exon	STOP_GAINED	R/*	Cga/Tga	274
NC_030822.1	37761592	G	A	SNP	Hom	214.458	50	LOC102186323	exon	STOP_GAINED	Q/*	Caa/Taa	175
NC_030822.1	37791460	G	A	SNP	Hom	214.458	47	LOC102185760	CDS	STOP_GAINED	Q/*	Cag/Tag	26
NC_030822.1	48664870	C	T	SNP	Hom	214.458	56	LOC102181970	exon	STOP_GAINED	Q/*	Cag/Tag	110
NC_030822.1	53797721	G	C	SNP	Het	157.468	59	LOC102181520	exon	STOP_GAINED	Y/*	taC/taG	558
NC_030822.1	62767031	C	G	SNP	Het	69.4665	45	LOC102191632	exon	STOP_GAINED	Y/*	taC/taG	261
NC_030822.1	71868055	G	T	SNP	Het	137.467	21	LOC102170960	exon	STOP_GAINED	G/*	Gga/Tga	134
NC_030822.1	76043812	A	T	SNP	Hom	214.458	50	LOC102176708	exon	STOP_GAINED	L/*	tTa/tAa	24
NC_030822.1	76866231	C	T	SNP	Hom	214.458	57	LOC102172171	exon	STOP_GAINED	R/*	Cga/Tga	68
NC_030822.1	81470458	C	A	SNP	Het	217.468	42	LOC106502874	exon	STOP_GAINED	S/*	tCa/tAa	170
NC_030822.1	81599828	T	A	SNP	Het	102.467	54	LOC108637621	exon	STOP_GAINED	R/*	Aga/Tga	316
NC_030823.1	33498	A	T	SNP	Het	87.4667	69	LOC102185853	exon	STOP_GAINED	Y/*	taT/taA	126
NC_030823.1	467706	C	T	SNP	Het	217.468	87	LOC102183166	exon	STOP_GAINED	R/*	Cga/Tga	243
NC_030820.1	25642383	G	A	SNP	Het	192.468	55	LOC102177813	exon	STOP_GAINED	W/*	tGg/tAg	317
NC_030820.1	37222937	C	T	SNP	Het	122.467	151	PCSK2	CDS	STOP_GAINED	W/*	tgG/tgA	393
NC_030820.1	38729835	A	T	SNP	Hom	214.458	51	LOC102169606	exon	STOP_GAINED	K/*	Aag/Tag	522
NC_030820.1	42246916	C	T	SNP	Het	217.468	89	LOC102186494	exon	STOP_GAINED	R/*	Cga/Tga	62
NC_030820.1	52793279	C	T	SNP	Het	156.468	61	LOC102175312	CDS	STOP_GAINED	Q/*	Cag/Tag	123
NC_030820.1	62504965	C	T	SNP	Het	179.468	35	SNTA1	CDS	STOP_GAINED	W/*	tGg/tAg	17
NC_030820.1	62912683	C	T	SNP	Het	217.468	31	TRNAG-UCC	exon	STOP_GAINED	W/*	tGg/tAg	6
NC_030820.1	73668854	G	A	SNP	Hom	214.458	53	LOC102176706	exon	STOP_GAINED	Q/*	Cag/Tag	270
NC_030820.1	73735311	G	A	SNP	Het	217.468	70	TRNAC-GCA	exon	STOP_GAINED	W/*	tGg/tAg	23
NC_030821.1	5576961	C	T	SNP	Het	217.468	52	PSKH2	CDS	STOP_GAINED	W/*	tGg/tAg	156
NC_030821.1	6817127	C	A	SNP	Hom	214.458	33	CNBD1	CDS	STOP_GAINED	Y/*	taC/taA	436
NC_030821.1	16959227	T	A	SNP	Hom	214.458	41	LOC108637491	exon	STOP_GAINED	L/*	tTg/tAg	145
NC_030821.1	24597827	C	G	SNP	Het	217.468	82	LOC102186782	exon	STOP_GAINED	S/*	tCa/tGa	166
NC_030821.1	24597840	G	A	SNP	Het	217.468	88	LOC102186782	exon	STOP_GAINED	W/*	tgG/tgA	170
NC_030821.1	37328918	C	T	SNP	Hom	214.458	35	LOC102183983	CDS	STOP_GAINED	Q/*	Caa/Taa	138
NC_030821.1	38548453	G	A	SNP	Het	217.468	97	LOC102182892	exon	STOP_GAINED	R/*	Cga/Tga	55
NC_030821.1	40417719	T	A	SNP	Het	217.468	64	LOC102181796	CDS	STOP_GAINED	L/*	tTa/tAa	332
NC_030821.1	62978361	C	T	SNP	Het	217.468	65	LOC106502837	exon	STOP_GAINED	W/*	tGg/tAg	187
NC_030823.1	21852736	C	T	SNP	Het	217.468	50	LOC102176809	exon	STOP_GAINED	Q/*	Caa/Taa	114
NC_030823.1	35589976	G	T	SNP	Het	217.468	56	LOC102189781	exon	STOP_GAINED	E/*	Gag/Tag	206
NC_030823.1	49816144	G	A	SNP	Het	217.468	63	TTLL10	CDS	STOP_GAINED	Q/*	Caa/Taa	237
NC_030823.1	50565031	C	A	SNP	Het	39.4666	99	EFHD2	CDS	STOP_GAINED	E/*	Gaa/Taa	53
NC_030823.1	52678756	G	A	SNP	Het	217.468	56	LOC102172469	exon	STOP_GAINED	Q/*	Cag/Tag	461
NC_030823.1	52816189	C	T	SNP	Het	215.468	67	LOC102177647	exon	STOP_GAINED	R/*	Cga/Tga	397
NC_030823.1	54876317	G	A	SNP	Hom	214.458	105	TNN	CDS	STOP_GAINED	W/*	tGg/tAg	951
NC_030823.1	58540514	C	T	SNP	Het	217.468	49	TEX35	CDS	STOP_GAINED	R/*	Cga/Tga	110
NC_030823.1	67222357	A	T	SNP	Hom	214.458	56	LOC102189232	exon	STOP_GAINED	C/*	tgT/tgA	117
NC_030824.1	26045079	A	T	SNP	Hom	100.459	34	LOC102173027	exon	STOP_GAINED	L/*	tTa/tAa	300
NC_030824.1	27086822	G	A	SNP	Het	217.468	68	ZNF84	CDS	STOP_GAINED	Q/*	Cag/Tag	257
NC_030824.1	32049798	G	A	SNP	Het	128.467	48	LOC102190061	exon	STOP_GAINED	W/*	tgG/tgA	417
NC_030824.1	43898587	C	T	SNP	Het	94.4668	39	LOC102177913	exon	STOP_GAINED	R/*	Cga/Tga	420
NC_030824.1	60639649	C	T	SNP	Het	109.467	41	ARHGAP10	exon	STOP_GAINED	Q/*	Cag/Tag	229
NC_030824.1	69419785	C	T	SNP	Hom	214.458	67	LOC108637867	exon	STOP_GAINED	Q/*	Cag/Tag	174
NC_030825.1	1539340	A	T	SNP	Het	217.468	47	LOC102184390	CDS	STOP_GAINED	Y/*	taT/taA	239
NC_030825.1	29658096	C	A	SNP	Het	209.468	48	LOC102172002	exon	STOP_GAINED	G/*	Gga/Tga	205
NC_030825.1	36742907	G	A	SNP	Hom	214.458	82	DDX28	CDS	STOP_GAINED	Q/*	Cag/Tag	543
NC_030825.1	45986748	T	A	SNP	Hom	95.4566	25	LOC106503120	CDS	STOP_GAINED	K/*	Aag/Tag	75
NC_030825.1	46370559	A	C	SNP	Het	217.468	73	ZNF599	CDS	STOP_GAINED	Y/*	taT/taG	226
NC_030825.1	48315338	T	A	SNP	Het	217.468	47	LOC102174151	exon	STOP_GAINED	L/*	tTa/tAa	52
NC_030825.1	52322124	A	T	SNP	Het	209.468	70	LOC106501782	CDS	STOP_GAINED	L/*	tTa/tAa	483
NC_030825.1	52445328	C	A	SNP	Het	217.468	69	LOC102181983	CDS	STOP_GAINED	E/*	Gag/Tag	323
NC_030825.1	52491337	C	A	SNP	Het	210.468	54	LOC102182251	exon	STOP_GAINED	E/*	Gaa/Taa	88
NC_030825.1	53335154	G	A	SNP	Het	179.468	59	ZNF285	CDS	STOP_GAINED	Q/*	Cag/Tag	100
NC_030825.1	53457640	C	T	SNP	Hom	214.458	55	IGSF23	CDS	STOP_GAINED	Q/*	Caa/Taa	226
NC_030825.1	57739150	G	A	SNP	Het	217.468	69	ASPDH	mRNA	STOP_GAINED	Q/*	Caa/Taa	249
NC_030825.1	58219971	G	A	SNP	Het	52.4663	50	LOC102169896	CDS	STOP_GAINED	Q/*	Cag/Tag	307
NC_030825.1	58684700	C	T	SNP	Het	48.4663	28	LOC102180073	CDS	STOP_GAINED	W/*	tGg/tAg	15
NC_030825.1	60514645	G	A	SNP	Het	89.4667	117	LOC108638083	exon	STOP_GAINED	R/*	Cga/Tga	569
NC_030825.1	61362962	C	T	SNP	Het	166.468	64	LOC108638085	exon	STOP_GAINED	W/*	tGg/tAg	377
NC_030825.1	61598090	G	A	SNP	Het	95.4668	39	LOC108638086	CDS	STOP_GAINED	R/*	Cga/Tga	226
NC_030825.1	62068210	T	A	SNP	Het	180.468	51	LOC102175108	CDS	STOP_GAINED	K/*	Aag/Tag	710
NC_030825.1	62778580	C	T	SNP	Het	76.4665	79	LOC102191827	CDS	STOP_GAINED	R/*	Cga/Tga	592
NC_030825.1	63072210	C	T	SNP	Hom	214.458	67	LOC102173224	CDS	STOP_GAINED	Q/*	Cag/Tag	604
NC_030825.1	63626156	G	T	SNP	Hom	214.458	30	EPN1	CDS	STOP_GAINED	C/*	tgC/tgA	3
NC_030825.1	64179871	G	A	SNP	Hom	148.457	54	NLRP2	CDS	STOP_GAINED	Q/*	Cag/Tag	12
NC_030825.1	64692192	G	A	SNP	Het	183.468	56	LOC102175121	exon	STOP_GAINED	W/*	tGg/tAg	520
NC_030825.1	66362426	C	T	SNP	Het	217.468	79	LOC102179040	CDS	STOP_GAINED	R/*	Cga/Tga	112
NC_030825.1	66417586	A	T	SNP	Het	195.468	56	LOC106503170	exon	STOP_GAINED	Y/*	taT/taA	541
NC_030825.1	66919352	C	G	SNP	Hom	214.458	75	LOC102182436	CDS	STOP_GAINED	S/*	tCa/tGa	14
NC_030826.1	1263596	C	T	SNP	Het	217.468	55	LOC102178390	exon	STOP_GAINED	W/*	tgG/tgA	154
NC_030826.1	12033872	G	A	SNP	Het	148.467	70	LOC108638222	exon	STOP_GAINED	Q/*	Cag/Tag	806
NC_030826.1	13867504	C	T	SNP	Het	50.4663	33	LOC102179130	CDS	STOP_GAINED	W/*	tgG/tgA	88
NC_030826.1	23809728	C	A	SNP	Het	217.468	70	LOC102181809	exon	STOP_GAINED	Y/*	taC/taA	143
NC_030826.1	26541486	C	T	SNP	Het	203.468	58	LOC102178853	CDS	STOP_GAINED	R/*	Cga/Tga	652
NC_030826.1	31401442	G	A	SNP	Het	195.468	49	TRNAC-ACA	exon	STOP_GAINED	R/*	Cga/Tga	19
NC_030826.1	35063510	C	T	SNP	Het	217.468	40	LOC102186339	exon	STOP_GAINED	W/*	tGg/tAg	307
NC_030826.1	40320547	A	T	SNP	Het	30.4699	106	IGFBP4	CDS	STOP_GAINED	K/*	Aag/Tag	63
NC_030826.1	42724885	C	A	SNP	Het	217.468	64	LOC106503257	CDS	STOP_GAINED	C/*	tgC/tgA	173
NC_030826.1	49859146	C	T	SNP	Hom	214.458	56	LOC102177191	exon	STOP_GAINED	R/*	Cga/Tga	47
NC_030826.1	56162594	C	T	SNP	Hom	180.458	56	LOC102173969	CDS	STOP_GAINED	W/*	tGg/tAg	107
NC_030826.1	56256883	G	A	SNP	Het	217.468	61	GPR142	CDS	STOP_GAINED	R/*	Cga/Tga	53
NC_030827.1	8098592	C	T	SNP	Het	132.467	147	ANKRA2	CDS	STOP_GAINED	R/*	Cga/Tga	59
NC_030827.1	21963786	C	T	SNP	Het	163.468	45	LOC102183365	exon	STOP_GAINED	Q/*	Caa/Taa	23
NC_030827.1	29095775	A	T	SNP	Het	211.468	45	LOC102186721	exon	STOP_GAINED	K/*	Aaa/Taa	45
NC_030827.1	53190229	G	C	SNP	Hom	186.458	56	LOC102189711	exon	STOP_GAINED	Y/*	taC/taG	454
NC_030827.1	53190405	G	A	SNP	Het	74.4665	61	LOC102189711	exon	STOP_GAINED	R/*	Cga/Tga	396
NC_030827.1	66340859	C	T	SNP	Hom	214.458	50	LOC102180156	exon	STOP_GAINED	Q/*	Caa/Taa	84
NC_030827.1	70735175	C	A	SNP	Het	199.468	46	LOC106503322	exon	STOP_GAINED	C/*	tgC/tgA	38
NC_030828.1	19257902	C	G	SNP	Het	217.468	109	LOC102179704	exon	STOP_GAINED	Y/*	taC/taG	98
NC_030828.1	19408577	C	T	SNP	Het	217.468	54	LOC102181075	exon	STOP_GAINED	R/*	Cga/Tga	232
NC_030828.1	19523841	G	T	SNP	Hom	214.458	88	LOC102183550	exon	STOP_GAINED	S/*	tCg/tAg	145
NC_030828.1	34254684	G	T	SNP	Het	95.4668	65	LOC108633344	exon	STOP_GAINED	S/*	tCa/tAa	71
NC_030828.1	60072145	G	T	SNP	Hom	214.458	89	LOC108638480	CDS	STOP_GAINED	E/*	Gag/Tag	4
NC_030828.1	66174976	C	T	SNP	Het	217.468	80	LOC102170558	CDS	STOP_GAINED	W/*	tGg/tAg	118
NC_030828.1	66301516	G	A	SNP	Het	113.467	251	WDR20	CDS	STOP_GAINED	W/*	tGg/tAg	88
NC_030828.1	67093542	C	T	SNP	Hom	130.457	71	LOC108638483	CDS	STOP_GAINED	R/*	Cga/Tga	47
NC_030828.1	67100720	C	T	SNP	Hom	153.457	72	LOC108638483	CDS	STOP_GAINED	R/*	Cga/Tga	502
NC_030828.1	68294123	C	T	SNP	Het	182.468	55	C21H14orf180	CDS	STOP_GAINED	Q/*	Cag/Tag	52
NC_030828.1	68736122	T	A	SNP	Het	217.468	45	CEP170B	CDS	STOP_GAINED	L/*	tTg/tAg	1319
NC_030829.1	3039283	G	A	SNP	Het	217.468	59	LOC102168778	exon	STOP_GAINED	W/*	tGg/tAg	11
NC_030829.1	48445743	C	A	SNP	Het	41.9189	86	LOC102182608	exon	STOP_GAINED	Y/*	taC/taA	462
NC_030830.1	12254298	G	T	SNP	Het	217.468	57	LOC102183024	exon	STOP_GAINED	G/*	Gga/Tga	30
NC_030830.1	16564428	G	A	SNP	Hom	214.458	86	LOC102176480	exon	STOP_GAINED	R/*	Cga/Tga	289
NC_030830.1	16564509	G	A	SNP	Het	217.468	91	LOC102176480	exon	STOP_GAINED	Q/*	Caa/Taa	262
NC_030830.1	18355077	G	T	SNP	Het	181.468	43	BTN3A3	CDS	STOP_GAINED	E/*	Gaa/Taa	407
NC_030830.1	18930023	G	A	SNP	Het	207.468	40	TRNAQ-CUG	exon	STOP_GAINED	R/*	Cga/Tga	17
NC_030830.1	19406400	C	G	SNP	Het	112.467	150	ZKSCAN8	CDS	STOP_GAINED	S/*	tCa/tGa	308
NC_030830.1	19593468	C	T	SNP	Het	204.468	99	ZSCAN12	CDS	STOP_GAINED	W/*	tGg/tAg	112
NC_030830.1	19946867	A	C	SNP	Het	176.468	29	LOC102174177	CDS	STOP_GAINED	L/*	tTa/tGa	315
NC_030830.1	20585594	G	A	SNP	Het	148.467	60	LOC102189855	CDS	STOP_GAINED	Q/*	Cag/Tag	271
NC_030830.1	20680868	G	T	SNP	Het	85.4667	73	LOC102189029	exon	STOP_GAINED	E/*	Gaa/Taa	181
NC_030830.1	20718854	G	A	SNP	Hom	214.458	49	LOC102168718	exon	STOP_GAINED	W/*	tgG/tgA	273
NC_030830.1	20832198	C	A	SNP	Het	43.4663	53	LOC102188991	CDS	STOP_GAINED	E/*	Gaa/Taa	313
NC_030830.1	20905313	G	A	SNP	Het	160.468	76	LOC102172138	CDS	STOP_GAINED	Q/*	Cag/Tag	448
NC_030830.1	22176497	C	T	SNP	Het	217.468	90	LOC102181347	CDS	STOP_GAINED	W/*	tGg/tAg	253
NC_030830.1	22259592	G	A	SNP	Het	217.468	51	NCR3	CDS	STOP_GAINED	Q/*	Cag/Tag	56
NC_030830.1	23288508	G	A	SNP	Hom	81.4563	45	LOC102189916	CDS	STOP_GAINED	Q/*	Caa/Taa	456
NC_030830.1	23310129	C	T	SNP	Hom	214.458	62	LOC102189636	CDS	STOP_GAINED	Q/*	Caa/Taa	547
NC_030830.1	23317165	G	A	SNP	Hom	214.458	41	BTNL2	CDS	STOP_GAINED	R/*	Cga/Tga	338
NC_030830.1	23360010	C	T	SNP	Het	204.468	64	LOC108633435	exon	STOP_GAINED	W/*	tGg/tAg	62
NC_030830.1	35213710	C	T	SNP	Hom	214.458	63	LOC108633438	CDS	STOP_GAINED	R/*	Cga/Tga	20
NC_030830.1	38486755	G	A	SNP	Het	141.467	51	PNPLA1	exon	STOP_GAINED	R/*	Cga/Tga	557
NC_030830.1	41151176	C	T	SNP	Het	217.468	72	LOC102183375	exon	STOP_GAINED	W/*	tgG/tgA	64
NC_030830.1	46940000	C	T	SNP	Het	217.468	45	LOC102168528	exon	STOP_GAINED	R/*	Cga/Tga	140
NC_030830.1	46940255	G	T	SNP	Het	217.468	71	LOC102168528	exon	STOP_GAINED	G/*	Gga/Tga	225
NC_030831.1	55897	C	T	SNP	Het	217.468	25	LOC102185700	exon	STOP_GAINED	R/*	Cga/Tga	305
NC_030831.1	107666	G	A	SNP	Het	217.468	42	LOC106503527	CDS	STOP_GAINED	Q/*	Cag/Tag	307
NC_030831.1	138745	G	A	SNP	Het	217.468	48	LOC106503523	exon	STOP_GAINED	R/*	Cga/Tga	145
NC_030827.1	8098592	C	T	SNP	Het	132.467	147	ANKRA2	CDS	STOP_GAINED	R/*	Cga/Tga	59
NC_030827.1	21963786	C	T	SNP	Het	163.468	45	LOC102183365	exon	STOP_GAINED	Q/*	Caa/Taa	23
NC_030827.1	29095775	A	T	SNP	Het	211.468	45	LOC102186721	exon	STOP_GAINED	K/*	Aaa/Taa	45
NC_030827.1	53190229	G	C	SNP	Hom	186.458	56	LOC102189711	exon	STOP_GAINED	Y/*	taC/taG	454
NC_030827.1	53190405	G	A	SNP	Het	74.4665	61	LOC102189711	exon	STOP_GAINED	R/*	Cga/Tga	396
NC_030827.1	66340859	C	T	SNP	Hom	214.458	50	LOC102180156	exon	STOP_GAINED	Q/*	Caa/Taa	84
NC_030827.1	70735175	C	A	SNP	Het	199.468	46	LOC106503322	exon	STOP_GAINED	C/*	tgC/tgA	38
NC_030828.1	19257902	C	G	SNP	Het	217.468	109	LOC102179704	exon	STOP_GAINED	Y/*	taC/taG	98
NC_030828.1	19408577	C	T	SNP	Het	217.468	54	LOC102181075	exon	STOP_GAINED	R/*	Cga/Tga	232
NC_030828.1	19523841	G	T	SNP	Hom	214.458	88	LOC102183550	exon	STOP_GAINED	S/*	tCg/tAg	145
NC_030828.1	34254684	G	T	SNP	Het	95.4668	65	LOC108633344	exon	STOP_GAINED	S/*	tCa/tAa	71
NC_030831.1	12561879	G	T	SNP	Hom	214.458	49	LOC102169925	CDS	STOP_GAINED	C/*	tgC/tgA	2
NC_030831.1	24863911	C	T	SNP	Hom	186.458	46	LOC108633771	exon	STOP_GAINED	R/*	Cga/Tga	72
NC_030831.1	33418088	C	T	SNP	Het	217.468	80	NPC1	CDS	STOP_GAINED	R/*	Cga/Tga	1264
NC_030831.1	38992699	T	A	SNP	Het	217.468	57	LOC108633773	exon	STOP_GAINED	L/*	tTa/tAa	133
NC_030831.1	54194468	T	G	SNP	Hom	101.457	77	LOC108633810	CDS	STOP_GAINED	L/*	tTa/tGa	290
NC_030831.1	57942087	C	T	SNP	Het	95.4668	39	LOC108633765	exon	STOP_GAINED	R/*	Cga/Tga	38
NC_030831.1	58328435	C	T	SNP	Het	217.468	68	LOC102170388	CDS	STOP_GAINED	W/*	tgG/tgA	327
NC_030831.1	60032348	G	A	SNP	Het	177.468	58	LOC102176484	exon	STOP_GAINED	W/*	tGg/tAg	121
NC_030832.1	499558	C	T	SNP	Het	128.467	65	WDR90	CDS	STOP_GAINED	R/*	Cga/Tga	425
NC_030832.1	3370709	C	A	SNP	Het	217.468	100	TFAP4	exon	STOP_GAINED	G/*	Gga/Tga	104
NC_030832.1	18051351	A	T	SNP	Het	177.468	47	LOC102182010	exon	STOP_GAINED	K/*	Aaa/Taa	758
NC_030832.1	26505860	C	T	SNP	Het	76.4665	117	ZNF771	CDS	STOP_GAINED	R/*	Cga/Tga	264
NC_030832.1	27817594	T	A	SNP	Hom	214.458	59	LOC102174355	CDS	STOP_GAINED	Y/*	taT/taA	281
NC_030832.1	33958549	G	A	SNP	Het	217.468	31	LOC108633885	exon	STOP_GAINED	R/*	Cga/Tga	411
NC_030833.1	156039	G	T	SNP	Het	217.468	78	LOC106503889	CDS	STOP_GAINED	Y/*	taC/taA	17
NC_030833.1	417950	G	T	SNP	Het	217.468	72	LOC108634001	CDS	STOP_GAINED	G/*	Gga/Tga	431
NC_030833.1	1659944	G	A	SNP	Het	217.468	64	LOC102175826	exon	STOP_GAINED	R/*	Cga/Tga	180
NC_030833.1	9581435	C	T	SNP	Hom	214.458	98	LOC102169730	CDS	STOP_GAINED	W/*	tgG/tgA	104
NC_030833.1	12821834	G	A	SNP	Hom	214.458	26	LOC102191399	exon	STOP_GAINED	R/*	Cga/Tga	69
NC_030833.1	35398236	G	T	SNP	Het	80.4666	55	LOC108634008	CDS	STOP_GAINED	Y/*	taC/taA	95
NC_030833.1	46075701	A	T	SNP	Hom	214.458	49	PCDH15	CDS	STOP_GAINED	L/*	tTa/tAa	885
NC_030834.1	6397430	G	A	SNP	Het	217.468	63	LOC106503678	exon	STOP_GAINED	R/*	Cga/Tga	68
NC_030834.1	8169761	A	T	SNP	Het	209.468	93	CHRNB3	CDS	STOP_GAINED	C/*	tgT/tgA	61
NC_030834.1	13400440	G	T	SNP	Het	176.468	24	LOC102177773	exon	STOP_GAINED	C/*	tgC/tgA	350
NC_030834.1	19206473	A	T	SNP	Het	107.467	31	LOC102175001	exon	STOP_GAINED	K/*	Aaa/Taa	263
NC_030834.1	26359846	T	A	SNP	Het	216.468	36	LOC102191400	exon	STOP_GAINED	K/*	Aaa/Taa	10
NC_030834.1	28987578	C	T	SNP	Het	201.468	67	LOC102184781	exon	STOP_GAINED	R/*	Cga/Tga	99
NC_030835.1	1935164	G	A	SNP	Het	190.468	60	OGDHL	CDS	STOP_GAINED	W/*	tGg/tAg	1044
NC_030835.1	6789248	G	A	SNP	Het	105.467	52	LOC102169160	exon	STOP_GAINED	W/*	tGg/tAg	203
NC_030808.1	129608116	C	T	SNP	Het	205.468	64	LOC102190268	CDS	STOP_GAINED	Q/*	Caa/Taa	261
NC_030808.1	141226805	C	T	SNP	Het	207.468	47	MX2	CDS	STOP_GAINED	R/*	Cga/Tga	592
NC_030808.1	144579780	G	A	SNP	Het	151.467	70	LOC102173045	exon	STOP_GAINED	W/*	tgG/tgA	237
NC_030809.1	15683996	G	A	SNP	Het	217.468	49	LOC102180168	CDS	STOP_GAINED	R/*	Cga/Tga	299
NC_030809.1	39266305	C	T	SNP	Het	217.468	48	LOC102176278	exon	STOP_GAINED	R/*	Cga/Tga	89
NC_030809.1	52374914	G	A	SNP	Het	74.4665	54	LOC102191470	exon	STOP_GAINED	Q/*	Cag/Tag	422
NC_030809.1	78699922	C	A	SNP	Het	217.468	63	LOC102168309	exon	STOP_GAINED	E/*	Gag/Tag	230
NC_030809.1	87855667	A	T	SNP	Het	156.468	21	LOC102171744	exon	STOP_GAINED	K/*	Aaa/Taa	371
NC_030809.1	91384590	C	T	SNP	Het	100.467	52	LOC102171198	exon	STOP_GAINED	R/*	Cga/Tga	235
NC_030836.1	1456442	C	A	SNP	Het	217.468	71	LOC102176586	CDS	STOP_GAINED	Y/*	taC/taA	56
NC_030836.1	24084890	C	A	SNP	Het	170.468	40	LOC102184882	exon	STOP_GAINED	G/*	Gga/Tga	346
NC_030836.1	24668376	C	T	SNP	Hom	214.458	69	TRNAC-GCA	exon	STOP_GAINED	W/*	tGg/tAg	23
NC_030836.1	25998401	G	A	SNP	Het	217.468	40	LOC102170300	CDS	STOP_GAINED	Q/*	Caa/Taa	310
NC_030836.1	26063386	A	T	SNP	Het	217.468	41	LOC106503724	exon	STOP_GAINED	K/*	Aaa/Taa	108
NC_030836.1	26074651	A	T	SNP	Het	122.467	39	LOC102171408	CDS	STOP_GAINED	Y/*	taT/taA	307
NC_030836.1	26731038	C	T	SNP	Hom	65.4561	56	LOC102174278	exon	STOP_GAINED	Q/*	Cag/Tag	144
NC_030836.1	26821568	C	T	SNP	Het	185.468	41	LOC102175927	CDS	STOP_GAINED	R/*	Cga/Tga	306
NC_030836.1	26972514	C	A	SNP	Het	217.468	56	LOC102177870	CDS	STOP_GAINED	E/*	Gaa/Taa	198
NC_030836.1	26984644	G	A	SNP	Het	217.468	67	LOC102178146	exon	STOP_GAINED	Q/*	Caa/Taa	144
NC_030836.1	38327719	C	T	SNP	Het	217.468	68	LOC102179182	exon	STOP_GAINED	W/*	tgG/tgA	240
NC_030836.1	41595052	G	C	SNP	Het	204.468	61	LOC102174193	CDS	STOP_GAINED	Y/*	taC/taG	111
NC_030836.1	43405997	C	T	SNP	Het	217.468	83	RASGRP2	exon	STOP_GAINED	W/*	tgG/tgA	56
NC_030836.1	44377224	G	A	SNP	Het	172.468	56	SNX32	CDS	STOP_GAINED	W/*	tGg/tAg	3
NW_017189516.1	1948972	G	T	SNP	Hom	71.652	37	LOC102177604	CDS	STOP_GAINED	E/*	Gaa/Taa	297
NW_017189516.1	8502426	G	A	SNP	Hom	214.458	42	LOC102180927	exon	STOP_GAINED	W/*	tgG/tgA	298
NW_017189516.1	38649833	C	T	SNP	Hom	46.456	53	DMD	CDS	STOP_GAINED	Q/*	Caa/Taa	2531
NW_017189516.1	41615442	C	T	SNP	Hom	214.458	30	LOC102175014	exon	STOP_GAINED	W/*	tGg/tAg	221
NW_017189516.1	52576257	C	T	SNP	Hom	214.458	26	LOC102180744	exon	STOP_GAINED	W/*	tgG/tgA	161
NW_017189516.1	52576520	G	A	SNP	Hom	214.458	25	LOC102180744	exon	STOP_GAINED	R/*	Cga/Tga	74
NW_017189516.1	59243489	G	A	SNP	Hom	214.458	41	LOC102175284	exon	STOP_GAINED	R/*	Cga/Tga	227
NW_017189516.1	61325434	G	T	SNP	Het	217.468	83	LOC108634329	CDS	STOP_GAINED	S/*	tCa/tAa	153
NW_017189517.1	24564928	G	A	SNP	Hom	214.458	26	LOC102176862	exon	STOP_GAINED	R/*	Cga/Tga	82
NW_017189517.1	34293464	G	A	SNP	Het	143.467	85	GUCY2F	CDS	STOP_GAINED	W/*	tGg/tAg	372
NW_017189517.1	43044713	G	A	SNP	Hom	214.458	32	LOC102168703	exon	STOP_GAINED	W/*	tgG/tgA	78
NW_017189517.1	47743976	T	A	SNP	Hom	214.458	21	LOC102190387	exon	STOP_GAINED	R/*	Aga/Tga	162
NW_017189533.1	49060	C	G	SNP	Het	69.4773	33	LOC108634512	exon	STOP_GAINED	Y/*	taC/taG	463
NW_017189574.1	478683	G	A	SNP	Hom	214.458	37	LOC102191132	exon	STOP_GAINED	Q/*	Cag/Tag	227
NW_017189652.1	12179	G	A	SNP	Hom	173.457	34	LOC102170591	exon	STOP_GAINED	Q/*	Cag/Tag	79
NW_017189682.1	27534	G	A	SNP	Hom	214.458	70	LOC102186325	exon	STOP_GAINED	Q/*	Cag/Tag	151
NW_017189699.1	27271	G	A	SNP	Het	89.4667	47	LOC108634639	exon	STOP_GAINED	R/*	Cga/Tga	206
NW_017189740.1	24782	G	A	SNP	Hom	126.457	33	LOC102189745	exon	STOP_GAINED	Q/*	Cag/Tag	97
NW_017189782.1	22575	C	T	SNP	Het	55.4663	72	LOC108634673	CDS	STOP_GAINED	R/*	Cga/Tga	3
NW_017189832.1	938	G	A	SNP	Hom	101.457	56	LOC108634698	exon	STOP_GAINED	W/*	tgG/tgA	305
NW_017189851.1	357888	G	A	SNP	Het	135.467	35	UFD1L	CDS	STOP_GAINED	R/*	Cga/Tga	139
NW_017189875.1	10229	C	T	SNP	Hom	214.458	61	LOC108634716	CDS	STOP_GAINED	W/*	tGg/tAg	244
NW_017189879.1	8299	C	T	SNP	Het	122.467	139	LOC108634718	CDS	STOP_GAINED	R/*	Cga/Tga	116
NW_017192043.1	1364	C	A	SNP	Hom	74.4563	22	LOC102188398	exon	STOP_GAINED	E/*	Gag/Tag	329
NW_017212019.1	15998	C	T	SNP	Hom	50.456	24	LOC108635216	exon	STOP_GAINED	W/*	tgG/tgA	171
NC_030809.1	103223752	G	A	SNP	Het	30.4699	32	LOC108633446	exon	STOP_GAINED
NC_030809.1	107064592	T	A	SNP	Het	205.468	31	LOC106502691	exon	STOP_GAINED
NC_030809.1	108067693	G	A	SNP	Hom	204.458	40	LOC102170317	exon	STOP_GAINED
NC_030809.1	108067859	C	T	SNP	Hom	214.458	37	LOC102170317	exon	STOP_GAINED
NC_030809.1	111316517	G	A	SNP	Het	208.468	38	LOC102188983	exon	STOP_GAINED
NC_030809.1	113911253	A	T	SNP	Hom	214.458	39	SCRN3	CDS	STOP_GAINED
NC_030809.1	114483213	C	T	SNP	Het	217.468	55	LOC102181246	exon	STOP_GAINED
NC_030809.1	116231334	C	T	SNP	Het	217.468	63	LOC102184851	exon	STOP_GAINED
NC_030809.1	116231447	G	A	SNP	Hom	214.458	74	LOC102184851	exon	STOP_GAINED
NC_030809.1	126128180	C	A	SNP	Hom	102.457	25	LOC102188091	exon	STOP_GAINED
NC_030809.1	130272343	G	A	SNP	Het	217.468	55	TRNAC-GCA	exon	STOP_GAINED
NC_030810.1	25731210	C	G	SNP	Het	217.468	61	LOC102190371	exon	STOP_GAINED
NC_030810.1	35402417	C	T	SNP	Het	80.4666	60	LOC102184305	exon	STOP_GAINED
NC_030810.1	38924670	G	A	SNP	Het	217.468	56	LOC102182370	exon	STOP_GAINED
NC_030810.1	61819289	G	A	SNP	Het	217.468	56	LOC102187095	exon	STOP_GAINED
NC_030810.1	62632711	G	A	SNP	Het	179.468	39	LOC102185969	exon	STOP_GAINED
NC_030810.1	63855894	C	T	SNP	Het	160.468	28	LOC102185237	CDS	STOP_GAINED
NC_030810.1	66494120	G	A	SNP	Het	217.468	66	LOC102180934	CDS	STOP_GAINED
NC_030810.1	66652251	T	A	SNP	Het	110.467	36	LOC102185828	exon	STOP_GAINED
NC_030810.1	71944174	T	A	SNP	Het	217.468	28	LOC108635622	exon	STOP_GAINED
NC_030810.1	101588152	G	A	SNP	Hom	214.458	36	TRNAG-CCC	exon	STOP_GAINED	W/*	tGg/tAg	7
NC_030810.1	102117525	A	C	SNP	Het	186.468	36	LOC106501763	CDS	STOP_GAINED	L/*	tTa/tGa	1422
NC_030810.1	102359501	C	T	SNP	Hom	214.458	69	LOC102186818	exon	STOP_GAINED	R/*	Cga/Tga	149
NC_030810.1	105191729	G	A	SNP	Het	45.4663	63	YY1AP1	CDS	STOP_GAINED	Q/*	Cag/Tag	440
NC_030810.1	107835840	C	T	SNP	Het	217.468	58	LOC106503795	exon	STOP_GAINED	R/*	Cga/Tga	10
NC_030810.1	108572071	C	T	SNP	Het	217.468	84	LOC102189080	CDS	STOP_GAINED	R/*	Cga/Tga	233
NC_030810.1	108616602	C	T	SNP	Het	217.468	69	LOC102188816	exon	STOP_GAINED	Q/*	Caa/Taa	14
NC_030811.1	6600498	C	A	SNP	Het	41.4664	140	LOC102177217	CDS	STOP_GAINED	Y/*	taC/taA	305
NC_030811.1	6722284	G	A	SNP	Het	64.4664	91	LOC108635867	exon	STOP_GAINED	W/*	tgG/tgA	185
NC_030811.1	6722436	C	A	SNP	Het	66.4664	102	LOC108635867	exon	STOP_GAINED	S/*	tCa/tAa	236
NC_030811.1	6723335	C	T	SNP	Het	68.4664	72	LOC108635867	exon	STOP_GAINED	Q/*	Cag/Tag	405
NC_030811.1	7759066	C	T	SNP	Het	212.468	42	LOC102171216	exon	STOP_GAINED	Q/*	Caa/Taa	348
NC_030811.1	8256750	C	T	SNP	Het	217.468	54	TRNAC-GCA	exon	STOP_GAINED	Q/*	Caa/Taa	19
NC_030811.1	13282942	G	A	SNP	Het	217.468	81	LOC102186931	CDS	STOP_GAINED	Q/*	Cag/Tag	115
NC_030811.1	13709166	G	A	SNP	Het	58.4663	68	LOC102186275	CDS	STOP_GAINED	W/*	tGg/tAg	50
NC_030811.1	14589272	G	A	SNP	Het	186.468	56	LOC102181266	CDS	STOP_GAINED	R/*	Cga/Tga	118
NC_030811.1	14601118	G	A	SNP	Het	188.468	67	LOC102173285	CDS	STOP_GAINED	R/*	Cga/Tga	132
NC_030811.1	14620747	A	T	SNP	Het	192.468	47	LOC102172430	CDS	STOP_GAINED	C/*	tgT/tgA	8
NC_030811.1	14803988	C	A	SNP	Het	52.4663	64	LOC108635884	exon	STOP_GAINED	G/*	Gga/Tga	92
NC_030811.1	14847995	G	A	SNP	Hom	88.4564	89	LOC108635888	CDS	STOP_GAINED	R/*	Cga/Tga	55
NC_030811.1	16158221	A	T	SNP	Het	201.468	33	LOC102175093	exon	STOP_GAINED	K/*	Aaa/Taa	241
NC_030811.1	25697702	G	A	SNP	Het	50.4663	70	LOC102184690	exon	STOP_GAINED	R/*	Cga/Tga	133
NC_030811.1	37619614	G	A	SNP	Het	217.468	39	LOC102191204	CDS	STOP_GAINED	R/*	Cga/Tga	241
NC_030811.1	47831758	C	A	SNP	Het	217.468	62	LOC108635898	CDS	STOP_GAINED	Y/*	taC/taA	30
NC_030811.1	48139741	A	T	SNP	Het	141.467	34	LOC106502034	exon	STOP_GAINED	K/*	Aag/Tag	60
NC_030811.1	70143396	C	T	SNP	Het	72.4679	51	LOC108635902	CDS	STOP_GAINED	R/*	Cga/Tga	40
NC_030811.1	71100171	C	T	SNP	Hom	214.458	53	LAMB4	CDS	STOP_GAINED	R/*	Cga/Tga	140
NC_030811.1	72195527	C	T	SNP	Het	217.468	54	LOC102174089	exon	STOP_GAINED	R/*	Cga/Tga	12
NC_030811.1	106075706	G	A	SNP	Het	217.468	42	LOC102185057	exon	STOP_GAINED	R/*	Cga/Tga	51
NC_030811.1	111584682	C	T	SNP	Hom	214.458	55	LOC102183483	exon	STOP_GAINED	W/*	tGg/tAg	82
NC_030811.1	119701011	C	T	SNP	Het	47.4663	87	LOC102172702	exon	STOP_GAINED	W/*	tgG/tgA	683
NC_030811.1	120285259	G	A	SNP	Het	190.468	42	LOC102174552	exon	STOP_GAINED	R/*	Cga/Tga	87
NC_030811.1	120315321	G	A	SNP	Hom	214.458	34	LOC102175107	exon	STOP_GAINED	R/*	Cga/Tga	418
NC_030811.1	120348787	G	A	SNP	Het	124.467	52	LOC102175107	exon	STOP_GAINED	R/*	Cga/Tga	223
NC_030812.1	3247941	C	T	SNP	Het	31.4691	74	LOC102175554	exon	STOP_GAINED	W/*	tgG/tgA	75
NC_030812.1	27957894	C	A	SNP	Hom	214.458	52	LOC102186559	exon	STOP_GAINED	E/*	Gaa/Taa	82
NC_030812.1	31423210	C	T	SNP	Het	217.468	79	LOC102174812	exon	STOP_GAINED	Q/*	Caa/Taa	211
NC_030812.1	31440349	C	T	SNP	Het	91.4667	65	LOC102175096	exon	STOP_GAINED	Q/*	Cag/Tag	71
NC_030812.1	31586675	C	T	SNP	Het	217.468	38	LOC102176199	exon	STOP_GAINED	Q/*	Caa/Taa	280
NC_030812.1	31643064	C	T	SNP	Hom	202.458	48	LOC102184595	CDS	STOP_GAINED	R/*	Cga/Tga	295
NC_030812.1	38566668	C	A	SNP	Het	217.468	47	LOC102185899	exon	STOP_GAINED	Y/*	taC/taA	98
NC_030812.1	41238807	T	A	SNP	Het	217.468	69	LOC102189463	exon	STOP_GAINED	L/*	tTa/tAa	72
NC_030812.1	45094973	G	T	SNP	Het	217.468	52	LOC108636102	exon	STOP_GAINED	C/*	tgC/tgA	520
NC_030812.1	49789754	G	A	SNP	Het	217.468	51	LOC102185154	exon	STOP_GAINED	Q/*	Cag/Tag	170
NC_030812.1	55870124	C	T	SNP	Hom	214.458	65	LOC102183574	exon	STOP_GAINED	R/*	Cga/Tga	153
NC_030812.1	57063325	T	A	SNP	Het	154.468	45	LOC102170952	CDS	STOP_GAINED	C/*	tgT/tgA	167
NC_030812.1	57339739	C	T	SNP	Het	217.468	62	LOC102182950	exon	STOP_GAINED	R/*	Cga/Tga	176
NC_030812.1	57603033	G	A	SNP	Het	217.468	59	LOC102177597	exon	STOP_GAINED	R/*	Cga/Tga	147
NC_030812.1	57603421	A	T	SNP	Het	196.468	43	LOC102177597	exon	STOP_GAINED	Y/*	taT/taA	17
NC_030812.1	57658084	G	A	SNP	Hom	214.458	44	LOC102178431	exon	STOP_GAINED	Q/*	Caa/Taa	153
NC_030812.1	57984775	T	A	SNP	Hom	214.458	31	LOC106502111	exon	STOP_GAINED	K/*	Aag/Tag	137
NC_030812.1	58085812	C	T	SNP	Het	53.4663	31	LOC102179172	exon	STOP_GAINED	W/*	tGg/tAg	185
NC_030812.1	58085978	C	A	SNP	Het	175.468	62	LOC102179172	exon	STOP_GAINED	E/*	Gag/Tag	130
NC_030812.1	86060542	C	T	SNP	Het	217.468	39	LOC102185541	exon	STOP_GAINED	R/*	Cga/Tga	254
NC_030812.1	92199761	C	T	SNP	Hom	214.458	47	SLC15A5	CDS	STOP_GAINED	Q/*	Cag/Tag	75
NC_030812.1	94347937	G	A	SNP	Het	214.468	44	LOC108636113	exon	STOP_GAINED	R/*	Cga/Tga	10
NC_030812.1	97287602	C	A	SNP	Het	122.467	41	LOC102179923	CDS	STOP_GAINED	S/*	tCa/tAa	137
NC_030812.1	98007582	C	T	SNP	Het	118.467	21	LOC102183669	CDS	STOP_GAINED	Q/*	Cag/Tag	107
NC_030812.1	98488324	C	T	SNP	Hom	214.458	33	LOC102188567	CDS	STOP_GAINED	Q/*	Caa/Taa	211
NC_030812.1	98993965	A	T	SNP	Hom	161.457	30	LOC102184052	exon	STOP_GAINED	L/*	tTg/tAg	154
NC_030812.1	101105392	C	T	SNP	Het	42.4664	44	LOC108633331	exon	STOP_GAINED	R/*	Cga/Tga	1238
NC_030812.1	101202254	C	T	SNP	Het	111.467	44	LOC102185252	exon	STOP_GAINED	Q/*	Caa/Taa	1421
NC_030812.1	101614826	C	T	SNP	Het	217.468	184	LOC102185816	exon	STOP_GAINED	R/*	Cga/Tga	1037
NC_030812.1	101615030	C	T	SNP	Het	160.468	163	LOC102185816	exon	STOP_GAINED	R/*	Cga/Tga	1105
NC_030812.1	101815717	G	A	SNP	Hom	210.458	55	LOC102168248	CDS	STOP_GAINED	R/*	Cga/Tga	1301
NC_030812.1	101856041	G	A	SNP	Hom	68.7225	78	LOC102168248	CDS	STOP_GAINED	Q/*	Caa/Taa	356
NC_030812.1	102140605	G	A	SNP	Het	192.468	52	LOC102186195	exon	STOP_GAINED	R/*	Cga/Tga	88
NC_030812.1	102192419	A	C	SNP	Het	217.468	37	LOC102187572	exon	STOP_GAINED	L/*	tTa/tGa	113
NC_030812.1	102192447	G	A	SNP	Het	217.468	45	LOC102187572	exon	STOP_GAINED	Q/*	Cag/Tag	104
NC_030812.1	102270439	C	T	SNP	Het	208.468	56	LOC102188569	CDS	STOP_GAINED	Q/*	Cag/Tag	91
NC_030812.1	109465820	C	T	SNP	Hom	214.458	76	LOC106502147	exon	STOP_GAINED	Q/*	Caa/Taa	30
NC_030812.1	118979953	G	A	SNP	Het	217.468	70	LOC102191691	exon	STOP_GAINED	Q/*	Cag/Tag	137
NC_030813.1	257743	C	T	SNP	Het	217.468	75	LOC102190503	exon	STOP_GAINED	R/*	Cga/Tga	184
NC_030813.1	1385125	G	A	SNP	Het	225.009	63	LOC102175391	exon	STOP_GAINED	R/*	Cga/Tga	408
NC_030813.1	8408709	C	T	SNP	Het	217.468	53	LOC102173273	exon	STOP_GAINED	Q/*	Cag/Tag	571
NC_030813.1	47472296	C	T	SNP	Hom	214.458	47	LOC102171416	exon	STOP_GAINED	W/*	tgG/tgA	224
NC_030813.1	57643431	C	T	SNP	Het	217.468	45	LOC102174467	exon	STOP_GAINED	W/*	tGg/tAg	304
NC_030813.1	68641924	G	T	SNP	Het	164.468	38	LOC102179181	exon	STOP_GAINED	E/*	Gag/Tag	54
NC_030813.1	68642510	T	A	SNP	Het	217.468	39	LOC102179181	exon	STOP_GAINED	L/*	tTg/tAg	249
NC_030813.1	84639608	G	A	SNP	Hom	196.458	30	LOC102185995	CDS	STOP_GAINED	Q/*	Caa/Taa	365
NC_030813.1	85239959	C	T	SNP	Het	156.468	33	LOC102174018	exon	STOP_GAINED	W/*	tgG/tgA	207
NC_030813.1	85239987	A	C	SNP	Het	121.467	30	LOC102174018	exon	STOP_GAINED	L/*	tTa/tGa	198
NC_030813.1	85240045	T	A	SNP	Het	125.467	27	LOC102174018	exon	STOP_GAINED	R/*	Aga/Tga	179
NC_030813.1	85240421	C	T	SNP	Het	111.467	30	LOC102174018	exon	STOP_GAINED	W/*	tgG/tgA	53
NC_030813.1	85240422	C	T	SNP	Het	126.467	31	LOC102174018	exon	STOP_GAINED	W/*	tGg/tAg	53
NC_030813.1	85286286	G	A	SNP	Het	168.468	58	LOC102174295	exon	STOP_GAINED	R/*	Cga/Tga	87
NC_030813.1	85872276	G	A	SNP	Het	217.468	51	TRNAH-GUG	exon	STOP_GAINED	R/*	Cga/Tga	19
NC_030813.1	97630842	G	A	SNP	Het	91.4667	63	LOC102187117	exon	STOP_GAINED	R/*	Cga/Tga	353
NC_030814.1	769385	C	T	SNP	Het	217.468	62	LOC102186395	exon	STOP_GAINED	R/*	Cga/Tga	203
NC_030814.1	6012215	C	T	SNP	Hom	214.458	71	LOC102184430	exon	STOP_GAINED	W/*	tGg/tAg	485
NC_030814.1	7175774	C	T	SNP	Het	217.468	34	LOC102184146	exon	STOP_GAINED	R/*	Cga/Tga	15
NC_030814.1	7176004	G	A	SNP	Het	217.468	85	LOC102184146	exon	STOP_GAINED	W/*	tgG/tgA	91
NC_030814.1	8557407	C	T	SNP	Het	217.468	57	LOC102190410	exon	STOP_GAINED	Q/*	Cag/Tag	105
NC_030814.1	8557868	T	A	SNP	Het	217.468	34	LOC102190410	exon	STOP_GAINED	C/*	tgT/tgA	258
NC_030814.1	33581225	G	A	SNP	Het	217.468	73	LOC102187131	exon	STOP_GAINED	W/*	tgG/tgA	374
NC_030814.1	36138749	G	T	SNP	Het	183.468	26	LOC102186589	exon	STOP_GAINED	E/*	Gag/Tag	363
NC_030814.1	45814241	G	A	SNP	Hom	146.458	87	LOC108636423	CDS	STOP_GAINED	R/*	Cga/Tga	1212
NC_030814.1	47207969	G	A	SNP	Het	196.468	56	LOC102170226	exon	STOP_GAINED	Q/*	Cag/Tag	16
NC_030814.1	63144573	G	A	SNP	Het	217.468	50	FBXL21	CDS	STOP_GAINED	Q/*	Cag/Tag	146
NC_030814.1	66103382	C	A	SNP	Het	217.468	52	LOC102170602	exon	STOP_GAINED	G/*	Gga/Tga	34
NC_030814.1	67811502	C	T	SNP	Het	184.468	49	LOC102180846	exon	STOP_GAINED	Q/*	Cag/Tag	62
NC_030814.1	67811538	C	T	SNP	Hom	214.458	50	LOC102180846	exon	STOP_GAINED	Q/*	Caa/Taa	74
NC_030814.1	68102300	C	T	SNP	Het	217.468	53	LOC108636427	exon	STOP_GAINED	W/*	tgG/tgA	183
NC_030814.1	68109395	C	T	SNP	Hom	214.458	52	LOC108636428	CDS	STOP_GAINED	W/*	tGg/tAg	328
NC_030814.1	69243445	G	T	SNP	Het	217.468	45	LOC102169095	exon	STOP_GAINED	G/*	Gga/Tga	70
NC_030814.1	69464782	C	T	SNP	Het	152.468	40	LOC102189945	CDS	STOP_GAINED	R/*	Cga/Tga	290
NC_030814.1	69552482	C	T	SNP	Het	215.468	63	LOC102188133	CDS	STOP_GAINED	W/*	tgG/tgA	149
NC_030814.1	70127102	T	G	SNP	Hom	214.458	65	LOC102183958	CDS	STOP_GAINED	Y/*	taT/taG	311
NC_030814.1	77850288	C	T	SNP	Het	168.468	50	LOC102170598	exon	STOP_GAINED	Q/*	Cag/Tag	301
NC_030814.1	77850756	C	T	SNP	Het	185.468	48	LOC102170598	exon	STOP_GAINED	Q/*	Caa/Taa	457
NC_030814.1	92726851	C	T	SNP	Het	203.468	107	C3	CDS	STOP_GAINED	W/*	tgG/tgA	592
NC_030814.1	94145805	G	A	SNP	Het	193.468	43	ZNF177	CDS	STOP_GAINED	W/*	tgG/tgA	28
NC_030814.1	98645970	C	A	SNP	Hom	214.458	42	LOC108636464	exon	STOP_GAINED	E/*	Gaa/Taa	266
NC_030814.1	98947751	A	C	SNP	Het	188.468	32	LOC102175475	exon	STOP_GAINED	L/*	tTa/tGa	218
NC_030814.1	99065545	G	T	SNP	Het	136.467	48	LOC102183231	CDS	STOP_GAINED	C/*	tgC/tgA	268
NC_030814.1	99430762	G	T	SNP	Het	196.468	30	LOC102183056	CDS	STOP_GAINED	Y/*	taC/taA	350
NC_030814.1	99688746	C	G	SNP	Het	183.468	57	LOC102187207	exon	STOP_GAINED	Y/*	taC/taG	8
NC_030814.1	100435134	C	T	SNP	Hom	214.458	45	LOC102168902	exon	STOP_GAINED	Q/*	Cag/Tag	24
NC_030814.1	100476154	G	A	SNP	Het	217.468	65	LOC102191414	CDS	STOP_GAINED	W/*	tgG/tgA	264
NC_030814.1	101445108	G	A	SNP	Het	217.468	70	LOC102182293	CDS	STOP_GAINED	W/*	tGg/tAg	131
NC_030814.1	105075433	G	A	SNP	Het	217.468	84	ATP13A1	CDS	STOP_GAINED	Q/*	Cag/Tag	950
NC_030814.1	105220992	A	T	SNP	Het	217.468	34	LOC102186292	exon	STOP_GAINED	Y/*	taT/taA	151
NC_030814.1	105425231	C	G	SNP	Het	110.467	55	LOC102181916	CDS	STOP_GAINED	Y/*	taC/taG	73
NC_030815.1	37554	C	T	SNP	Het	206.468	57	LOC106502377	CDS	STOP_GAINED	R/*	Cga/Tga	33
NC_030812.1	101105392	C	T	SNP	Het	42.4664	44	LOC108633331	exon	STOP_GAINED	R/*	Cga/Tga	1238
NC_030812.1	101202254	C	T	SNP	Het	111.467	44	LOC102185252	exon	STOP_GAINED	Q/*	Caa/Taa	1421
NC_030812.1	101614826	C	T	SNP	Het	217.468	184	LOC102185816	exon	STOP_GAINED	R/*	Cga/Tga	1037
NC_030812.1	101615030	C	T	SNP	Het	160.468	163	LOC102185816	exon	STOP_GAINED	R/*	Cga/Tga	1105
NC_030812.1	101815717	G	A	SNP	Hom	210.458	55	LOC102168248	CDS	STOP_GAINED	R/*	Cga/Tga	1301
NC_030812.1	101856041	G	A	SNP	Hom	68.7225	78	LOC102168248	CDS	STOP_GAINED	Q/*	Caa/Taa	356
NC_030812.1	102140605	G	A	SNP	Het	192.468	52	LOC102186195	exon	STOP_GAINED	R/*	Cga/Tga	88
NC_030812.1	102192419	A	C	SNP	Het	217.468	37	LOC102187572	exon	STOP_GAINED	L/*	tTa/tGa	113
NC_030812.1	102192447	G	A	SNP	Het	217.468	45	LOC102187572	exon	STOP_GAINED	Q/*	Cag/Tag	104
NC_030812.1	102270439	C	T	SNP	Het	208.468	56	LOC102188569	CDS	STOP_GAINED	Q/*	Cag/Tag	91
NC_030812.1	109465820	C	T	SNP	Hom	214.458	76	LOC106502147	exon	STOP_GAINED	Q/*	Caa/Taa	30
NC_030812.1	118979953	G	A	SNP	Het	217.468	70	LOC102191691	exon	STOP_GAINED	Q/*	Cag/Tag	137
NC_030813.1	257743	C	T	SNP	Het	217.468	75	LOC102190503	exon	STOP_GAINED	R/*	Cga/Tga	184
NC_030813.1	1385125	G	A	SNP	Het	225.009	63	LOC102175391	exon	STOP_GAINED	R/*	Cga/Tga	408
NC_030813.1	8408709	C	T	SNP	Het	217.468	53	LOC102173273	exon	STOP_GAINED	Q/*	Cag/Tag	571
NC_030813.1	47472296	C	T	SNP	Hom	214.458	47	LOC102171416	exon	STOP_GAINED	W/*	tgG/tgA	224
NC_030813.1	57643431	C	T	SNP	Het	217.468	45	LOC102174467	exon	STOP_GAINED	W/*	tGg/tAg	304
NC_030813.1	68641924	G	T	SNP	Het	164.468	38	LOC102179181	exon	STOP_GAINED	E/*	Gag/Tag	54
NC_030813.1	68642510	T	A	SNP	Het	217.468	39	LOC102179181	exon	STOP_GAINED	L/*	tTg/tAg	249
NC_030813.1	84639608	G	A	SNP	Hom	196.458	30	LOC102185995	CDS	STOP_GAINED	Q/*	Caa/Taa	365
NC_030813.1	85239959	C	T	SNP	Het	156.468	33	LOC102174018	exon	STOP_GAINED	W/*	tgG/tgA	207
NC_030813.1	85239987	A	C	SNP	Het	121.467	30	LOC102174018	exon	STOP_GAINED	L/*	tTa/tGa	198
NC_030813.1	85240045	T	A	SNP	Het	125.467	27	LOC102174018	exon	STOP_GAINED	R/*	Aga/Tga	179
NC_030813.1	85240421	C	T	SNP	Het	111.467	30	LOC102174018	exon	STOP_GAINED	W/*	tgG/tgA	53
NC_030813.1	85240422	C	T	SNP	Het	126.467	31	LOC102174018	exon	STOP_GAINED	W/*	tGg/tAg	53
NC_030813.1	85286286	G	A	SNP	Het	168.468	58	LOC102174295	exon	STOP_GAINED	R/*	Cga/Tga	87
NC_030813.1	85872276	G	A	SNP	Het	217.468	51	TRNAH-GUG	exon	STOP_GAINED	R/*	Cga/Tga	19
NC_030813.1	97630842	G	A	SNP	Het	91.4667	63	LOC102187117	exon	STOP_GAINED	R/*	Cga/Tga	353
NC_030815.1	13592810	G	A	SNP	Hom	95.4576	25	LOC108636592	exon	STOP_GAINED	R/*	Cga/Tga	460
NC_030815.1	17915347	C	T	SNP	Het	32.4684	53	LOC108636659	CDS	STOP_GAINED	Q/*	Cag/Tag	116
NC_030815.1	19415035	G	A	SNP	Hom	201.458	45	LOC102171065	exon	STOP_GAINED	R/*	Cga/Tga	219
NC_030815.1	19930583	G	A	SNP	Het	86.4667	54	LOC102171789	exon	STOP_GAINED	W/*	tgG/tgA	321
NC_030815.1	33836273	C	T	SNP	Het	169.468	34	LOC102173935	exon	STOP_GAINED	Q/*	Caa/Taa	322
NC_030815.1	39654225	C	T	SNP	Het	217.468	42	AK3	CDS	STOP_GAINED	Q/*	Cag/Tag	221
NC_030815.1	43594708	C	T	SNP	Hom	214.458	65	LOC102183789	exon	STOP_GAINED	R/*	Cga/Tga	64
NC_030815.1	47158837	C	T	SNP	Het	217.468	69	LOC102181950	CDS	STOP_GAINED	W/*	tGg/tAg	63
NC_030815.1	49710976	C	T	SNP	Het	182.468	31	LOC102184808	exon	STOP_GAINED	W/*	tgG/tgA	177
NC_030815.1	50913624	C	T	SNP	Het	43.4663	45	LOC102191796	exon	STOP_GAINED	Q/*	Cag/Tag	945
NC_030815.1	51135831	G	A	SNP	Het	217.468	37	LOC102186867	exon	STOP_GAINED	R/*	Cga/Tga	216
NC_030815.1	61518784	C	T	SNP	Het	217.468	66	FRMPD1	CDS	STOP_GAINED	Q/*	Cag/Tag	1376
NC_030815.1	78393489	C	T	SNP	Het	34.4676	53	LOC102174071	CDS	STOP_GAINED	R/*	Cga/Tga	148
NC_030815.1	78832727	C	T	SNP	Het	217.468	50	LOC102182225	exon	STOP_GAINED	Q/*	Caa/Taa	124
NC_030815.1	85284910	G	C	SNP	Het	217.468	48	LOC102168259	exon	STOP_GAINED	Y/*	taC/taG	140
NC_030815.1	88286711	G	A	SNP	Het	170.468	37	LOC102188592	exon	STOP_GAINED	W/*	tgG/tgA	54
NC_030815.1	94777915	C	T	SNP	Hom	214.458	49	LOC102171070	exon	STOP_GAINED	Q/*	Cag/Tag	311
NC_030815.1	96207312	C	T	SNP	Het	157.468	54	LOC102183515	exon	STOP_GAINED	R/*	Cga/Tga	71
NC_030815.1	102581378	C	T	SNP	Hom	214.458	58	LOC102175128	exon	STOP_GAINED	Q/*	Caa/Taa	16
NC_030816.1	862992	G	C	SNP	Het	217.468	47	LOC102188137	exon	STOP_GAINED	Y/*	taC/taG	75
NC_030816.1	998800	C	G	SNP	Het	217.468	76	LOC102190131	exon	STOP_GAINED	S/*	tCa/tGa	35
NC_030816.1	3953787	C	T	SNP	Het	217.468	75	LOC102171337	exon	STOP_GAINED	Q/*	Cag/Tag	53
NC_030816.1	3954125	C	G	SNP	Het	207.468	39	LOC102171337	exon	STOP_GAINED	Y/*	taC/taG	165
NC_030816.1	6804567	A	T	SNP	Het	217.468	52	LOC102172153	exon	STOP_GAINED	K/*	Aaa/Taa	125
NC_030814.1	769385	C	T	SNP	Het	217.468	62	LOC102186395	exon	STOP_GAINED	R/*	Cga/Tga	203
NC_030814.1	6012215	C	T	SNP	Hom	214.458	71	LOC102184430	exon	STOP_GAINED	W/*	tGg/tAg	485
NC_030814.1	7175774	C	T	SNP	Het	217.468	34	LOC102184146	exon	STOP_GAINED	R/*	Cga/Tga	15
NC_030814.1	7176004	G	A	SNP	Het	217.468	85	LOC102184146	exon	STOP_GAINED	W/*	tgG/tgA	91
NC_030814.1	8557407	C	T	SNP	Het	217.468	57	LOC102190410	exon	STOP_GAINED	Q/*	Cag/Tag	105
NC_030814.1	8557868	T	A	SNP	Het	217.468	34	LOC102190410	exon	STOP_GAINED	C/*	tgT/tgA	258
NC_030814.1	33581225	G	A	SNP	Het	217.468	73	LOC102187131	exon	STOP_GAINED	W/*	tgG/tgA	374
NC_030814.1	36138749	G	T	SNP	Het	183.468	26	LOC102186589	exon	STOP_GAINED	E/*	Gag/Tag	363
NC_030814.1	45814241	G	A	SNP	Hom	146.458	87	LOC108636423	CDS	STOP_GAINED	R/*	Cga/Tga	1212
NC_030814.1	47207969	G	A	SNP	Het	196.468	56	LOC102170226	exon	STOP_GAINED	Q/*	Cag/Tag	16
NC_030814.1	63144573	G	A	SNP	Het	217.468	50	FBXL21	CDS	STOP_GAINED	Q/*	Cag/Tag	146
NC_030814.1	66103382	C	A	SNP	Het	217.468	52	LOC102170602	exon	STOP_GAINED	G/*	Gga/Tga	34
NC_030814.1	67811502	C	T	SNP	Het	184.468	49	LOC102180846	exon	STOP_GAINED	Q/*	Cag/Tag	62
NC_030814.1	67811538	C	T	SNP	Hom	214.458	50	LOC102180846	exon	STOP_GAINED	Q/*	Caa/Taa	74
NC_030814.1	68102300	C	T	SNP	Het	217.468	53	LOC108636427	exon	STOP_GAINED	W/*	tgG/tgA	183
NC_030814.1	68109395	C	T	SNP	Hom	214.458	52	LOC108636428	CDS	STOP_GAINED	W/*	tGg/tAg	328
NC_030814.1	69243445	G	T	SNP	Het	217.468	45	LOC102169095	exon	STOP_GAINED	G/*	Gga/Tga	70
NC_030814.1	69464782	C	T	SNP	Het	152.468	40	LOC102189945	CDS	STOP_GAINED	R/*	Cga/Tga	290
NC_030814.1	69552482	C	T	SNP	Het	215.468	63	LOC102188133	CDS	STOP_GAINED	W/*	tgG/tgA	149
NC_030814.1	70127102	T	G	SNP	Hom	214.458	65	LOC102183958	CDS	STOP_GAINED	Y/*	taT/taG	311
NC_030814.1	77850288	C	T	SNP	Het	168.468	50	LOC102170598	exon	STOP_GAINED	Q/*	Cag/Tag	301
NC_030814.1	77850756	C	T	SNP	Het	185.468	48	LOC102170598	exon	STOP_GAINED	Q/*	Caa/Taa	457
NC_030814.1	92726851	C	T	SNP	Het	203.468	107	C3	CDS	STOP_GAINED	W/*	tgG/tgA	592
NC_030814.1	94145805	G	A	SNP	Het	193.468	43	ZNF177	CDS	STOP_GAINED	W/*	tgG/tgA	28
NC_030814.1	98645970	C	A	SNP	Hom	214.458	42	LOC108636464	exon	STOP_GAINED	E/*	Gaa/Taa	266
NC_030814.1	98947751	A	C	SNP	Het	188.468	32	LOC102175475	exon	STOP_GAINED	L/*	tTa/tGa	218
NC_030814.1	99065545	G	T	SNP	Het	136.467	48	LOC102183231	CDS	STOP_GAINED	C/*	tgC/tgA	268
NC_030814.1	99430762	G	T	SNP	Het	196.468	30	LOC102183056	CDS	STOP_GAINED	Y/*	taC/taA	350
NC_030814.1	99688746	C	G	SNP	Het	183.468	57	LOC102187207	exon	STOP_GAINED	Y/*	taC/taG	8
NC_030814.1	100435134	C	T	SNP	Hom	214.458	45	LOC102168902	exon	STOP_GAINED	Q/*	Cag/Tag	24
NC_030814.1	100476154	G	A	SNP	Het	217.468	65	LOC102191414	CDS	STOP_GAINED	W/*	tgG/tgA	264
NC_030814.1	101445108	G	A	SNP	Het	217.468	70	LOC102182293	CDS	STOP_GAINED	W/*	tGg/tAg	131
NC_030814.1	105075433	G	A	SNP	Het	217.468	84	ATP13A1	CDS	STOP_GAINED	Q/*	Cag/Tag	950
NC_030814.1	105220992	A	T	SNP	Het	217.468	34	LOC102186292	exon	STOP_GAINED	Y/*	taT/taA	151
NC_030814.1	105425231	C	G	SNP	Het	110.467	55	LOC102181916	CDS	STOP_GAINED	Y/*	taC/taG	73
NC_030815.1	37554	C	T	SNP	Het	206.468	57	LOC106502377	CDS	STOP_GAINED	R/*	Cga/Tga	33
NC_030812.1	101105392	C	T	SNP	Het	42.4664	44	LOC108633331	exon	STOP_GAINED	R/*	Cga/Tga	1238
NC_030812.1	101202254	C	T	SNP	Het	111.467	44	LOC102185252	exon	STOP_GAINED	Q/*	Caa/Taa	1421
NC_030812.1	101614826	C	T	SNP	Het	217.468	184	LOC102185816	exon	STOP_GAINED	R/*	Cga/Tga	1037
NC_030812.1	101615030	C	T	SNP	Het	160.468	163	LOC102185816	exon	STOP_GAINED	R/*	Cga/Tga	1105
NC_030812.1	101815717	G	A	SNP	Hom	210.458	55	LOC102168248	CDS	STOP_GAINED	R/*	Cga/Tga	1301
NC_030812.1	101856041	G	A	SNP	Hom	68.7225	78	LOC102168248	CDS	STOP_GAINED	Q/*	Caa/Taa	356
NC_030812.1	102140605	G	A	SNP	Het	192.468	52	LOC102186195	exon	STOP_GAINED	R/*	Cga/Tga	88
NC_030812.1	102192419	A	C	SNP	Het	217.468	37	LOC102187572	exon	STOP_GAINED	L/*	tTa/tGa	113
NC_030812.1	102192447	G	A	SNP	Het	217.468	45	LOC102187572	exon	STOP_GAINED	Q/*	Cag/Tag	104
NC_030812.1	102270439	C	T	SNP	Het	208.468	56	LOC102188569	CDS	STOP_GAINED	Q/*	Cag/Tag	91
NC_030812.1	109465820	C	T	SNP	Hom	214.458	76	LOC106502147	exon	STOP_GAINED	Q/*	Caa/Taa	30
NC_030812.1	118979953	G	A	SNP	Het	217.468	70	LOC102191691	exon	STOP_GAINED	Q/*	Cag/Tag	137
NC_030813.1	257743	C	T	SNP	Het	217.468	75	LOC102190503	exon	STOP_GAINED	R/*	Cga/Tga	184
NC_030813.1	1385125	G	A	SNP	Het	225.009	63	LOC102175391	exon	STOP_GAINED	R/*	Cga/Tga	408
NC_030813.1	8408709	C	T	SNP	Het	217.468	53	LOC102173273	exon	STOP_GAINED	Q/*	Cag/Tag	571
NC_030813.1	47472296	C	T	SNP	Hom	214.458	47	LOC102171416	exon	STOP_GAINED	W/*	tgG/tgA	224
NC_030813.1	57643431	C	T	SNP	Het	217.468	45	LOC102174467	exon	STOP_GAINED	W/*	tGg/tAg	304
NC_030813.1	68641924	G	T	SNP	Het	164.468	38	LOC102179181	exon	STOP_GAINED	E/*	Gag/Tag	54
NC_030813.1	68642510	T	A	SNP	Het	217.468	39	LOC102179181	exon	STOP_GAINED	L/*	tTg/tAg	249
NC_030813.1	84639608	G	A	SNP	Hom	196.458	30	LOC102185995	CDS	STOP_GAINED	Q/*	Caa/Taa	365
NC_030813.1	85239959	C	T	SNP	Het	156.468	33	LOC102174018	exon	STOP_GAINED	W/*	tgG/tgA	207
NC_030813.1	85239987	A	C	SNP	Het	121.467	30	LOC102174018	exon	STOP_GAINED	L/*	tTa/tGa	198
NC_030813.1	85240045	T	A	SNP	Het	125.467	27	LOC102174018	exon	STOP_GAINED	R/*	Aga/Tga	179
NC_030813.1	85240421	C	T	SNP	Het	111.467	30	LOC102174018	exon	STOP_GAINED	W/*	tgG/tgA	53
NC_030813.1	85240422	C	T	SNP	Het	126.467	31	LOC102174018	exon	STOP_GAINED	W/*	tGg/tAg	53
NC_030813.1	85286286	G	A	SNP	Het	168.468	58	LOC102174295	exon	STOP_GAINED	R/*	Cga/Tga	87
NC_030813.1	85872276	G	A	SNP	Het	217.468	51	TRNAH-GUG	exon	STOP_GAINED	R/*	Cga/Tga	19
NC_030813.1	97630842	G	A	SNP	Het	91.4667	63	LOC102187117	exon	STOP_GAINED	R/*	Cga/Tga	353
NC_030816.1	29355945	C	T	SNP	Hom	214.458	68	LOC102189482	exon	STOP_GAINED	W/*	tGg/tAg	33
NC_030816.1	41441133	G	A	SNP	Het	174.468	33	LOC102170519	exon	STOP_GAINED	R/*	Cga/Tga	86
NC_030816.1	45691804	C	T	SNP	Het	205.468	77	LOC102171710	CDS	STOP_GAINED	W/*	tgG/tgA	461
NC_030816.1	45691978	G	T	SNP	Het	211.468	56	LOC102171710	CDS	STOP_GAINED	Y/*	taC/taA	403
NC_030816.1	46681295	C	T	SNP	Het	91.4667	82	LOC102172155	exon	STOP_GAINED	W/*	tgG/tgA	334
NC_030816.1	57847261	C	T	SNP	Het	33.799	60	LOC102168829	exon	STOP_GAINED	W/*	tgG/tgA	98
NC_030816.1	64954060	G	A	SNP	Het	217.468	42	TRNAC-GCA	exon	STOP_GAINED	W/*	tGg/tAg	17
NC_030816.1	70148115	C	A	SNP	Het	47.4663	122	FBXO30	CDS	STOP_GAINED	G/*	Gga/Tga	43
NC_030816.1	74092150	A	T	SNP	Hom	91.4564	133	LOC108633322	exon	STOP_GAINED	K/*	Aaa/Taa	430
NC_030816.1	74123352	G	A	SNP	Het	52.4663	40	LOC108636738	exon	STOP_GAINED	Q/*	Cag/Tag	2
NC_030816.1	74153039	G	A	SNP	Hom	105.457	68	LOC102189662	exon	STOP_GAINED	R/*	Cga/Tga	320
NC_030816.1	80505288	C	T	SNP	Het	174.468	44	LOC108636784	exon	STOP_GAINED	R/*	Cga/Tga	4
NC_030816.1	83181167	G	A	SNP	Het	217.468	67	LOC102171154	exon	STOP_GAINED	W/*	tgG/tgA	340
NC_030816.1	83199886	C	T	SNP	Het	217.468	80	LOC102171426	exon	STOP_GAINED	W/*	tgG/tgA	115
NC_030817.1	16194602	G	A	SNP	Het	217.468	56	LOC102175964	CDS	STOP_GAINED	Q/*	Caa/Taa	8
NC_030817.1	16851793	C	T	SNP	Het	217.468	52	MLH3	CDS	STOP_GAINED	Q/*	Cag/Tag	569
NC_030817.1	27503691	G	A	SNP	Het	217.468	55	LOC102174481	exon	STOP_GAINED	Q/*	Cag/Tag	299
NC_030817.1	30805826	A	T	SNP	Het	91.4667	52	LOC108636968	CDS	STOP_GAINED	R/*	Aga/Tga	257
NC_030817.1	38048399	C	T	SNP	Hom	214.458	61	LOC108636905	exon	STOP_GAINED	R/*	Cga/Tga	144
NC_030817.1	44222349	G	A	SNP	Het	217.468	55	LOC102175407	exon	STOP_GAINED	W/*	tgG/tgA	60
NC_030817.1	55261134	C	T	SNP	Het	217.468	51	LOC102170979	exon	STOP_GAINED	Q/*	Cag/Tag	69
NC_030817.1	55261147	C	A	SNP	Het	217.468	50	LOC102170979	exon	STOP_GAINED	S/*	tCg/tAg	73
NC_030817.1	60430391	G	T	SNP	Het	73.4665	46	LOC102188224	exon	STOP_GAINED	E/*	Gaa/Taa	569
NC_030815.1	13592810	G	A	SNP	Hom	95.4576	25	LOC108636592	exon	STOP_GAINED	R/*	Cga/Tga	460
NC_030815.1	17915347	C	T	SNP	Het	32.4684	53	LOC108636659	CDS	STOP_GAINED	Q/*	Cag/Tag	116
NC_030815.1	19415035	G	A	SNP	Hom	201.458	45	LOC102171065	exon	STOP_GAINED	R/*	Cga/Tga	219
NC_030815.1	19930583	G	A	SNP	Het	86.4667	54	LOC102171789	exon	STOP_GAINED	W/*	tgG/tgA	321
NC_030815.1	33836273	C	T	SNP	Het	169.468	34	LOC102173935	exon	STOP_GAINED	Q/*	Caa/Taa	322
NC_030815.1	39654225	C	T	SNP	Het	217.468	42	AK3	CDS	STOP_GAINED	Q/*	Cag/Tag	221
NC_030815.1	43594708	C	T	SNP	Hom	214.458	65	LOC102183789	exon	STOP_GAINED	R/*	Cga/Tga	64
NC_030815.1	47158837	C	T	SNP	Het	217.468	69	LOC102181950	CDS	STOP_GAINED	W/*	tGg/tAg	63
NC_030815.1	49710976	C	T	SNP	Het	182.468	31	LOC102184808	exon	STOP_GAINED	W/*	tgG/tgA	177
NC_030815.1	50913624	C	T	SNP	Het	43.4663	45	LOC102191796	exon	STOP_GAINED	Q/*	Cag/Tag	945
NC_030815.1	51135831	G	A	SNP	Het	217.468	37	LOC102186867	exon	STOP_GAINED	R/*	Cga/Tga	216
NC_030815.1	61518784	C	T	SNP	Het	217.468	66	FRMPD1	CDS	STOP_GAINED	Q/*	Cag/Tag	1376
NC_030815.1	78393489	C	T	SNP	Het	34.4676	53	LOC102174071	CDS	STOP_GAINED	R/*	Cga/Tga	148
NC_030815.1	78832727	C	T	SNP	Het	217.468	50	LOC102182225	exon	STOP_GAINED	Q/*	Caa/Taa	124
NC_030815.1	85284910	G	C	SNP	Het	217.468	48	LOC102168259	exon	STOP_GAINED	Y/*	taC/taG	140
NC_030815.1	88286711	G	A	SNP	Het	170.468	37	LOC102188592	exon	STOP_GAINED	W/*	tgG/tgA	54
NC_030815.1	94777915	C	T	SNP	Hom	214.458	49	LOC102171070	exon	STOP_GAINED	Q/*	Cag/Tag	311
NC_030815.1	96207312	C	T	SNP	Het	157.468	54	LOC102183515	exon	STOP_GAINED	R/*	Cga/Tga	71
NC_030815.1	102581378	C	T	SNP	Hom	214.458	58	LOC102175128	exon	STOP_GAINED	Q/*	Caa/Taa	16
NC_030816.1	862992	G	C	SNP	Het	217.468	47	LOC102188137	exon	STOP_GAINED	Y/*	taC/taG	75
NC_030816.1	998800	C	G	SNP	Het	217.468	76	LOC102190131	exon	STOP_GAINED	S/*	tCa/tGa	35
NC_030816.1	3953787	C	T	SNP	Het	217.468	75	LOC102171337	exon	STOP_GAINED	Q/*	Cag/Tag	53
NC_030816.1	3954125	C	G	SNP	Het	207.468	39	LOC102171337	exon	STOP_GAINED	Y/*	taC/taG	165
NC_030816.1	6804567	A	T	SNP	Het	217.468	52	LOC102172153	exon	STOP_GAINED	K/*	Aaa/Taa	125
NC_030814.1	769385	C	T	SNP	Het	217.468	62	LOC102186395	exon	STOP_GAINED	R/*	Cga/Tga	203
NC_030814.1	6012215	C	T	SNP	Hom	214.458	71	LOC102184430	exon	STOP_GAINED	W/*	tGg/tAg	485
NC_030814.1	7175774	C	T	SNP	Het	217.468	34	LOC102184146	exon	STOP_GAINED	R/*	Cga/Tga	15
NC_030814.1	7176004	G	A	SNP	Het	217.468	85	LOC102184146	exon	STOP_GAINED	W/*	tgG/tgA	91
NC_030814.1	8557407	C	T	SNP	Het	217.468	57	LOC102190410	exon	STOP_GAINED	Q/*	Cag/Tag	105
NC_030814.1	8557868	T	A	SNP	Het	217.468	34	LOC102190410	exon	STOP_GAINED	C/*	tgT/tgA	258
NC_030814.1	33581225	G	A	SNP	Het	217.468	73	LOC102187131	exon	STOP_GAINED	W/*	tgG/tgA	374
NC_030814.1	36138749	G	T	SNP	Het	183.468	26	LOC102186589	exon	STOP_GAINED	E/*	Gag/Tag	363
NC_030814.1	45814241	G	A	SNP	Hom	146.458	87	LOC108636423	CDS	STOP_GAINED	R/*	Cga/Tga	1212
NC_030814.1	47207969	G	A	SNP	Het	196.468	56	LOC102170226	exon	STOP_GAINED	Q/*	Cag/Tag	16
NC_030814.1	63144573	G	A	SNP	Het	217.468	50	FBXL21	CDS	STOP_GAINED	Q/*	Cag/Tag	146
NC_030814.1	66103382	C	A	SNP	Het	217.468	52	LOC102170602	exon	STOP_GAINED	G/*	Gga/Tga	34
NC_030814.1	67811502	C	T	SNP	Het	184.468	49	LOC102180846	exon	STOP_GAINED	Q/*	Cag/Tag	62
NC_030814.1	67811538	C	T	SNP	Hom	214.458	50	LOC102180846	exon	STOP_GAINED	Q/*	Caa/Taa	74
NC_030814.1	68102300	C	T	SNP	Het	217.468	53	LOC108636427	exon	STOP_GAINED	W/*	tgG/tgA	183
NC_030814.1	68109395	C	T	SNP	Hom	214.458	52	LOC108636428	CDS	STOP_GAINED	W/*	tGg/tAg	328
NC_030814.1	69243445	G	T	SNP	Het	217.468	45	LOC102169095	exon	STOP_GAINED	G/*	Gga/Tga	70
NC_030814.1	69464782	C	T	SNP	Het	152.468	40	LOC102189945	CDS	STOP_GAINED	R/*	Cga/Tga	290
NC_030814.1	69552482	C	T	SNP	Het	215.468	63	LOC102188133	CDS	STOP_GAINED	W/*	tgG/tgA	149
NC_030814.1	70127102	T	G	SNP	Hom	214.458	65	LOC102183958	CDS	STOP_GAINED	Y/*	taT/taG	311
NC_030814.1	77850288	C	T	SNP	Het	168.468	50	LOC102170598	exon	STOP_GAINED	Q/*	Cag/Tag	301
NC_030814.1	77850756	C	T	SNP	Het	185.468	48	LOC102170598	exon	STOP_GAINED	Q/*	Caa/Taa	457
NC_030814.1	92726851	C	T	SNP	Het	203.468	107	C3	CDS	STOP_GAINED	W/*	tgG/tgA	592
NC_030814.1	94145805	G	A	SNP	Het	193.468	43	ZNF177	CDS	STOP_GAINED	W/*	tgG/tgA	28
NC_030814.1	98645970	C	A	SNP	Hom	214.458	42	LOC108636464	exon	STOP_GAINED	E/*	Gaa/Taa	266
NC_030814.1	98947751	A	C	SNP	Het	188.468	32	LOC102175475	exon	STOP_GAINED	L/*	tTa/tGa	218
NC_030814.1	99065545	G	T	SNP	Het	136.467	48	LOC102183231	CDS	STOP_GAINED	C/*	tgC/tgA	268
NC_030814.1	99430762	G	T	SNP	Het	196.468	30	LOC102183056	CDS	STOP_GAINED	Y/*	taC/taA	350
NC_030814.1	99688746	C	G	SNP	Het	183.468	57	LOC102187207	exon	STOP_GAINED	Y/*	taC/taG	8
NC_030814.1	100435134	C	T	SNP	Hom	214.458	45	LOC102168902	exon	STOP_GAINED	Q/*	Cag/Tag	24
NC_030814.1	100476154	G	A	SNP	Het	217.468	65	LOC102191414	CDS	STOP_GAINED	W/*	tgG/tgA	264
NC_030814.1	101445108	G	A	SNP	Het	217.468	70	LOC102182293	CDS	STOP_GAINED	W/*	tGg/tAg	131
NC_030814.1	105075433	G	A	SNP	Het	217.468	84	ATP13A1	CDS	STOP_GAINED	Q/*	Cag/Tag	950
NC_030814.1	105220992	A	T	SNP	Het	217.468	34	LOC102186292	exon	STOP_GAINED	Y/*	taT/taA	151
NC_030814.1	105425231	C	G	SNP	Het	110.467	55	LOC102181916	CDS	STOP_GAINED	Y/*	taC/taG	73
NC_030815.1	37554	C	T	SNP	Het	206.468	57	LOC106502377	CDS	STOP_GAINED	R/*	Cga/Tga	33
NC_030812.1	101105392	C	T	SNP	Het	42.4664	44	LOC108633331	exon	STOP_GAINED	R/*	Cga/Tga	1238
NC_030812.1	101202254	C	T	SNP	Het	111.467	44	LOC102185252	exon	STOP_GAINED	Q/*	Caa/Taa	1421
NC_030812.1	101614826	C	T	SNP	Het	217.468	184	LOC102185816	exon	STOP_GAINED	R/*	Cga/Tga	1037
NC_030812.1	101615030	C	T	SNP	Het	160.468	163	LOC102185816	exon	STOP_GAINED	R/*	Cga/Tga	1105
NC_030812.1	101815717	G	A	SNP	Hom	210.458	55	LOC102168248	CDS	STOP_GAINED	R/*	Cga/Tga	1301
NC_030812.1	101856041	G	A	SNP	Hom	68.7225	78	LOC102168248	CDS	STOP_GAINED	Q/*	Caa/Taa	356
NC_030812.1	102140605	G	A	SNP	Het	192.468	52	LOC102186195	exon	STOP_GAINED	R/*	Cga/Tga	88
NC_030812.1	102192419	A	C	SNP	Het	217.468	37	LOC102187572	exon	STOP_GAINED	L/*	tTa/tGa	113
NC_030812.1	102192447	G	A	SNP	Het	217.468	45	LOC102187572	exon	STOP_GAINED	Q/*	Cag/Tag	104
NC_030812.1	102270439	C	T	SNP	Het	208.468	56	LOC102188569	CDS	STOP_GAINED	Q/*	Cag/Tag	91
NC_030812.1	109465820	C	T	SNP	Hom	214.458	76	LOC106502147	exon	STOP_GAINED	Q/*	Caa/Taa	30
NC_030812.1	118979953	G	A	SNP	Het	217.468	70	LOC102191691	exon	STOP_GAINED	Q/*	Cag/Tag	137
NC_030813.1	257743	C	T	SNP	Het	217.468	75	LOC102190503	exon	STOP_GAINED	R/*	Cga/Tga	184
NC_030813.1	1385125	G	A	SNP	Het	225.009	63	LOC102175391	exon	STOP_GAINED	R/*	Cga/Tga	408
NC_030813.1	8408709	C	T	SNP	Het	217.468	53	LOC102173273	exon	STOP_GAINED	Q/*	Cag/Tag	571
NC_030813.1	47472296	C	T	SNP	Hom	214.458	47	LOC102171416	exon	STOP_GAINED	W/*	tgG/tgA	224
NC_030813.1	57643431	C	T	SNP	Het	217.468	45	LOC102174467	exon	STOP_GAINED	W/*	tGg/tAg	304
NC_030813.1	68641924	G	T	SNP	Het	164.468	38	LOC102179181	exon	STOP_GAINED	E/*	Gag/Tag	54
NC_030813.1	68642510	T	A	SNP	Het	217.468	39	LOC102179181	exon	STOP_GAINED	L/*	tTg/tAg	249
NC_030813.1	84639608	G	A	SNP	Hom	196.458	30	LOC102185995	CDS	STOP_GAINED	Q/*	Caa/Taa	365
NC_030813.1	85239959	C	T	SNP	Het	156.468	33	LOC102174018	exon	STOP_GAINED	W/*	tgG/tgA	207
NC_030813.1	85239987	A	C	SNP	Het	121.467	30	LOC102174018	exon	STOP_GAINED	L/*	tTa/tGa	198
NC_030813.1	85240045	T	A	SNP	Het	125.467	27	LOC102174018	exon	STOP_GAINED	R/*	Aga/Tga	179
NC_030813.1	85240421	C	T	SNP	Het	111.467	30	LOC102174018	exon	STOP_GAINED	W/*	tgG/tgA	53
NC_030813.1	85240422	C	T	SNP	Het	126.467	31	LOC102174018	exon	STOP_GAINED	W/*	tGg/tAg	53
NC_030813.1	85286286	G	A	SNP	Het	168.468	58	LOC102174295	exon	STOP_GAINED	R/*	Cga/Tga	87
NC_030813.1	85872276	G	A	SNP	Het	217.468	51	TRNAH-GUG	exon	STOP_GAINED	R/*	Cga/Tga	19
NC_030813.1	97630842	G	A	SNP	Het	91.4667	63	LOC102187117	exon	STOP_GAINED	R/*	Cga/Tga	353
NC_030808.1	536330	A	G	SNP	Het	217.468	53	IFNGR2	CDS	STOP_LOST	*/Q	Taa/Caa	303
NC_030808.1	42309674	G	T	SNP	Het	89.4667	21	LOC102189622	CDS	STOP_LOST	*/Y	taG/taT	310
NC_030808.1	44450723	A	G	SNP	Het	217.468	132	TOMM70	CDS	STOP_LOST	*/Q	Taa/Caa	610
NC_030808.1	65753710	T	C	SNP	Het	99.4668	31	LOC102180537	exon	STOP_LOST	*/W	tAg/tGg	56
NC_030808.1	80932321	A	G	SNP	Hom	214.458	63	LOC102179418	CDS	STOP_LOST	*/R	Tga/Cga	237
NC_030808.1	101790351	T	C	SNP	Het	217.468	54	LOC102168392	exon	STOP_LOST	*/R	Tga/Cga	89
NC_030808.1	111210840	A	C	SNP	Hom	214.458	58	LOC102177841	CDS	STOP_LOST	*/E	Taa/Gaa	240
NC_030808.1	112780273	A	G	SNP	Hom	214.458	70	LOC102185610	CDS	STOP_LOST	*/R	Tga/Cga	153
NC_030808.1	118469076	T	C	SNP	Hom	214.458	52	LOC102183642	exon	STOP_LOST	*/R	Tga/Cga	168
NC_030808.1	118469820	T	C	SNP	Hom	193.458	57	LOC102183642	exon	STOP_LOST	*/R	Tga/Cga	416
NC_030817.1	64468247	A	T	SNP	Het	102.467	58	LOC108636857	exon	STOP_LOST	*/L	tAg/tTg	395
NC_030817.1	74879736	T	C	SNP	Hom	51.456	47	LOC102189761	CDS	STOP_LOST	*/R	Tga/Cga	139
NC_030817.1	75342596	A	G	SNP	Het	139.467	52	LOC102185841	CDS	STOP_LOST	*/R	Tga/Cga	328
NC_030817.1	75381507	C	A	SNP	Het	114.467	29	LOC102184727	exon	STOP_LOST	*/L	tGa/tTa	377
NC_030817.1	75798511	T	C	SNP	Het	199.468	60	LOC102178627	exon	STOP_LOST	*/R	Tga/Cga	231
NC_030817.1	75844201	T	G	SNP	Het	49.4663	38	LOC102178077	exon	STOP_LOST	*/E	Taa/Gaa	15
NC_030817.1	75941373	A	G	SNP	Hom	214.458	31	LOC102176692	exon	STOP_LOST	*/R	Tga/Cga	322
NC_030817.1	81737017	T	A	SNP	Hom	34.2251	43	LOC102181783	exon	STOP_LOST	*/R	Tga/Aga	258
NC_030817.1	96762968	T	C	SNP	Hom	214.458	77	LOC106502523	exon	STOP_LOST	*/W	tgA/tgG	307
NC_030818.1	2258912	T	G	SNP	Het	217.468	64	STARD7	CDS	STOP_LOST	*/C	tgA/tgC	334
NC_030818.1	9778819	A	G	SNP	Het	217.468	32	LOC106502600	exon	STOP_LOST	*/Q	Taa/Caa	90
NC_030818.1	24271734	T	C	SNP	Het	217.468	59	C11H2orf91	CDS	STOP_LOST	*/W	tgA/tgG	52
NC_030818.1	45367753	T	G	SNP	Het	30.4699	66	LOC102176428	exon	STOP_LOST	*/G	Tga/Gga	72
NC_030818.1	51779034	T	C	SNP	Het	91.4667	34	LOC102189491	exon	STOP_LOST	*/R	Tga/Cga	112
NC_030818.1	53613758	T	A	SNP	Het	198.468	58	LOC102191807	exon	STOP_LOST	*/R	Tga/Aga	110
NC_030818.1	56272465	T	C	SNP	Hom	140.457	51	LOC108637087	CDS	STOP_LOST	*/Q	Taa/Caa	1315
NC_030818.1	59472966	A	C	SNP	Hom	214.458	35	LOC102170243	exon	STOP_LOST	*/E	Taa/Gaa	164
NC_030818.1	60089885	A	C	SNP	Het	217.468	45	LOC102174852	exon	STOP_LOST	*/E	Tag/Gag	481
NC_030818.1	84240484	A	G	SNP	Hom	203.458	42	LOC102180052	exon	STOP_LOST	*/Q	Tag/Cag	338
NC_030818.1	87920779	A	G	SNP	Het	155.468	34	LOC102188602	exon	STOP_LOST	*/Q	Taa/Caa	96
NC_030818.1	88980008	T	C	SNP	Hom	214.458	58	LOC102189410	exon	STOP_LOST	*/R	Tga/Cga	248
NC_030818.1	93091628	T	C	SNP	Het	124.467	79	LOC106502636	exon	STOP_LOST	*/Q	Taa/Caa	90
NC_030818.1	93240194	T	C	SNP	Het	217.468	67	LOC102178368	exon	STOP_LOST	*/W	tAg/tGg	232
NC_030816.1	22400267	G	T	SNP	Hom	214.458	73	LOC102175960	exon	STOP_LOST	*/L	tGa/tTa	72
NC_030816.1	31069051	A	G	SNP	Het	217.468	52	LOC102180942	exon	STOP_LOST	*/W	tgA/tgG	235
NC_030816.1	46681366	A	G	SNP	Het	195.468	81	LOC102172155	exon	STOP_LOST	*/Q	Taa/Caa	311
NC_030816.1	46683240	A	T	SNP	Hom	214.458	29	LOC102172155	exon	STOP_LOST	*/K	Tag/Aag	210
NC_030816.1	61426051	A	T	SNP	Het	184.468	30	LOC102181686	exon	STOP_LOST	*/L	tAa/tTa	27
NC_030816.1	67924031	T	A	SNP	Hom	214.458	45	ADAT2	exon	STOP_LOST	*/L	tAg/tTg	209
NC_030816.1	73996668	T	G	SNP	Het	96.4668	48	LOC108636771	exon	STOP_LOST	*/E	Taa/Gaa	228
NC_030816.1	74005546	T	C	SNP	Het	35.4679	62	LOC108636772	exon	STOP_LOST	*/R	Tga/Cga	197
NC_030816.1	74092390	A	G	SNP	Het	72.4665	167	LOC108633322	exon	STOP_LOST	*/W	tgA/tgG	455
NC_030816.1	78532520	C	G	SNP	Hom	213.458	88	LOC102191140	exon	STOP_LOST	*/Y	taG/taC	131
NC_030816.1	87280729	T	A	SNP	Hom	214.458	51	LOC106502500	exon	STOP_LOST	*/K	Taa/Aaa	200
NC_030817.1	27504495	A	G	SNP	Het	217.468	79	LOC102174481	exon	STOP_LOST	*/Q	Tag/Cag	31
NC_030817.1	37758700	T	G	SNP	Het	217.468	58	LOC102186486	exon	STOP_LOST	*/C	tgA/tgC	1031
NC_030817.1	44948526	T	C	SNP	Het	217.468	57	LOC102168911	exon	STOP_LOST	*/Q	Taa/Caa	325
NC_030817.1	46177428	T	C	SNP	Het	217.468	43	LOC102190696	exon	STOP_LOST	*/Q	Taa/Caa	197
NC_030817.1	60430277	T	C	SNP	Het	84.4666	66	LOC102188224	exon	STOP_LOST	*/R	Tga/Cga	531
NC_030815.1	13351805	T	C	SNP	Hom	214.458	58	LOC102185167	exon	STOP_LOST	*/R	Tga/Cga	205
NC_030815.1	19415232	T	C	SNP	Hom	88.4564	45	LOC102171065	exon	STOP_LOST	*/W	tAg/tGg	153
NC_030815.1	25002068	T	C	SNP	Hom	214.458	102	PLIN2	CDS	STOP_LOST	*/Q	Tag/Cag	334
NC_030815.1	26681043	A	G	SNP	Hom	148.457	28	LOC108636596	exon	STOP_LOST	*/R	Tga/Cga	173
NC_030815.1	45265062	A	G	SNP	Hom	196.458	67	LOC102187219	exon	STOP_LOST	*/R	Tga/Cga	25
NC_030815.1	49710951	A	C	SNP	Hom	214.458	33	LOC102184808	exon	STOP_LOST	*/E	Taa/Gaa	186
NC_030815.1	60466224	T	C	SNP	Hom	214.458	64	LOC102182502	exon	STOP_LOST	*/W	tgA/tgG	53
NC_030815.1	64512363	G	C	SNP	Hom	214.458	52	LOC108636569	exon	STOP_LOST	*/S	tGa/tCa	134
NC_030815.1	82506708	A	G	SNP	Hom	214.458	44	LOC106502426	CDS	STOP_LOST	*/R	Tga/Cga	370
NC_030815.1	91077805	T	C	SNP	Het	217.468	81	LOC102191333	CDS	STOP_LOST	*/R	Tga/Cga	596
NC_030816.1	5088235	T	C	SNP	Het	62.4664	38	LOC106502456	exon	STOP_LOST	*/Q	Tag/Cag	847
NC_030816.1	6805084	A	G	SNP	Hom	214.458	84	LOC102172153	exon	STOP_LOST	*/W	tgA/tgG	284
NC_030816.1	9231504	A	G	SNP	Het	217.468	71	LOC102174660	exon	STOP_LOST	*/Q	Tag/Cag	29
NC_030813.1	103033251	T	G	SNP	Het	199.468	70	LOC102189848	CDS	STOP_LOST	*/C	tgA/tgC	258
NC_030814.1	7725263	T	C	SNP	Hom	214.458	46	LOC102179384	exon	STOP_LOST	*/Q	Tag/Cag	142
NC_030814.1	9222286	G	C	SNP	Hom	214.458	81	LOC102189395	exon	STOP_LOST	*/S	tGa/tCa	429
NC_030814.1	43735606	T	C	SNP	Het	168.468	44	LOC106502343	exon	STOP_LOST	*/R	Tga/Cga	102
NC_030814.1	67703990	T	A	SNP	Hom	214.458	36	LOC102168256	exon	STOP_LOST	*/K	Tag/Aag	96
NC_030814.1	67812166	A	G	SNP	Hom	144.457	34	LOC102180846	exon	STOP_LOST	*/W	tAg/tGg	283
NC_030814.1	69037679	A	G	SNP	Het	217.468	43	LOC102171057	CDS	STOP_LOST	*/R	Tga/Cga	37
NC_030814.1	69737635	T	C	SNP	Het	128.467	54	LOC102186762	CDS	STOP_LOST	*/R	Tga/Cga	316
NC_030814.1	70787246	T	C	SNP	Het	100.467	74	LOC102180389	exon	STOP_LOST	*/R	Tga/Cga	198
NC_030814.1	71539023	T	C	SNP	Hom	214.458	71	LOC102179560	exon	STOP_LOST	*/R	Tga/Cga	210
NC_030814.1	74309604	A	G	SNP	Het	64.4664	33	LOC108636435	exon	STOP_LOST	*/R	Tga/Cga	555
NC_030814.1	95873866	A	G	SNP	Hom	214.458	72	LOC108636440	exon	STOP_LOST	*/Q	Tag/Cag	260
NC_030814.1	96409164	T	A	SNP	Hom	214.458	64	LOC102186000	exon	STOP_LOST	*/K	Tag/Aag	243
NC_030814.1	98730766	T	C	SNP	Het	217.468	82	LOC102179757	exon	STOP_LOST	*/R	Tga/Cga	130
NC_030814.1	98888065	A	G	SNP	Het	217.468	68	LOC102179659	exon	STOP_LOST	*/W	tgA/tgG	106
NC_030814.1	99076494	T	C	SNP	Hom	214.458	51	LOC106502292	exon	STOP_LOST	*/W	tAg/tGg	129
NC_030814.1	99673569	G	C	SNP	Het	184.468	45	LOC102186677	CDS	STOP_LOST	*/S	tGa/tCa	327
NC_030814.1	99959076	A	G	SNP	Hom	147.457	28	LOC108636445	exon	STOP_LOST	*/R	Tga/Cga	165
NC_030814.1	100146644	C	A	SNP	Het	192.468	66	LOC102170504	exon	STOP_LOST	*/Y	taG/taT	144
NC_030814.1	101756638	A	G	SNP	Hom	214.458	83	LOC106502259	CDS	STOP_LOST	*/Q	Tag/Cag	50
NC_030812.1	101299178	T	C	SNP	Het	157.468	77	LOC106501783	exon	STOP_LOST	*/R	Tga/Cga	262
NC_030812.1	102321857	A	G	SNP	Hom	214.458	71	LOC102186752	exon	STOP_LOST	*/W	tgA/tgG	54
NC_030813.1	164941	T	C	SNP	Het	217.468	44	LOC102177053	exon	STOP_LOST	*/Q	Taa/Caa	448
NC_030813.1	245577	T	C	SNP	Het	61.4664	40	LOC102190212	exon	STOP_LOST	*/Q	Taa/Caa	27
NC_030813.1	4089250	A	C	SNP	Het	217.468	56	LOC102190946	exon	STOP_LOST	*/E	Tag/Gag	12
NC_030813.1	7303576	T	C	SNP	Het	179.468	63	LOC102171497	exon	STOP_LOST	*/Q	Tag/Cag	30
NC_030813.1	9632568	T	C	SNP	Het	217.468	67	LOC102174916	exon	STOP_LOST	*/W	tgA/tgG	363
NC_030813.1	18083641	T	C	SNP	Hom	214.458	45	LOC108636263	exon	STOP_LOST	*/Q	Tag/Cag	207
NC_030813.1	21747676	A	G	SNP	Het	217.468	51	LOC102168809	exon	STOP_LOST	*/R	Tga/Cga	129
NC_030813.1	44701730	T	C	SNP	Hom	214.458	58	LOC102169170	exon	STOP_LOST	*/W	tgA/tgG	163
NC_030813.1	52060304	A	G	SNP	Het	217.468	87	LOC102172249	exon	STOP_LOST	*/R	Tga/Cga	112
NC_030813.1	58628963	A	T	SNP	Hom	73.4562	45	LOC108636266	CDS	STOP_LOST	*/K	Taa/Aaa	1050
NC_030813.1	63075361	A	T	SNP	Het	58.4663	44	LOC102181577	exon	STOP_LOST	*/L	tAa/tTa	213
NC_030813.1	63076139	A	G	SNP	Het	88.4667	35	LOC102181577	exon	STOP_LOST	*/W	tgA/tgG	472
NC_030813.1	83782953	T	C	SNP	Hom	157.457	70	LOC108636267	exon	STOP_LOST	*/R	Tga/Cga	155
NC_030813.1	85542597	T	C	SNP	Hom	214.458	40	LOC102183411	exon	STOP_LOST	*/W	tgA/tgG	108
NC_030813.1	92891919	T	C	SNP	Het	78.4666	208	CNOT6L	CDS	STOP_LOST	*/W	tAg/tGg	551
NC_030813.1	95042356	A	G	SNP	Het	217.468	54	LOC108636283	exon	STOP_LOST	*/R	Tga/Cga	178
NC_030818.1	93321601	T	A	SNP	Het	217.468	49	LOC102176702	CDS	STOP_LOST	*/K	Taa/Aaa	89
NC_030819.1	56867527	T	C	SNP	Hom	214.458	96	LOC102187959	CDS	STOP_LOST	*/R	Tga/Cga	505
NC_030819.1	56867529	A	G	SNP	Het	217.468	92	LOC102187959	CDS	STOP_LOST	*/W	tgA/tgG	505
NC_030819.1	59583740	A	G	SNP	Het	217.468	84	LOC102179107	exon	STOP_LOST	*/Q	Tag/Cag	244
NC_030819.1	76023917	T	C	SNP	Hom	42.4561	35	LOC108637282	exon	STOP_LOST	*/R	Tga/Cga	205
NC_030819.1	76050124	T	C	SNP	Hom	151.457	86	LOC108637262	exon	STOP_LOST	*/Q	Tag/Cag	126
NC_030819.1	84629787	A	G	SNP	Hom	214.458	64	LOC102169486	exon	STOP_LOST	*/R	Tga/Cga	311
NC_030819.1	85951113	A	G	SNP	Het	215.468	38	LOC102170684	exon	STOP_LOST	*/Q	Tag/Cag	289
NC_030820.1	84813	A	T	SNP	Hom	66.4561	58	LOC108637346	exon	STOP_LOST	*/K	Tag/Aag	945
NC_030820.1	2991431	T	C	SNP	Het	217.468	49	LOC108637348	exon	STOP_LOST	*/Q	Taa/Caa	70
NC_030820.1	25642295	T	C	SNP	Het	217.468	66	LOC102177813	exon	STOP_LOST	*/R	Tga/Cga	288
NC_030820.1	42835190	T	C	SNP	Het	217.468	39	LOC102189938	exon	STOP_LOST	*/R	Tga/Cga	103
NC_030820.1	62395911	T	A	SNP	Hom	214.458	71	LOC102187691	CDS	STOP_LOST	*/K	Tag/Aag	491
NC_030821.1	24601190	A	C	SNP	Het	217.468	78	LOC102186782	exon	STOP_LOST	*/C	tgA/tgC	1067
NC_030821.1	34091254	T	C	SNP	Hom	214.458	45	LOC102185105	exon	STOP_LOST	*/R	Tga/Cga	444
NC_030821.1	55422221	A	G	SNP	Hom	214.458	31	LOC102189222	exon	STOP_LOST	*/R	Tga/Cga	204
NC_030821.1	63878112	T	C	SNP	Het	39.4666	53	LOC102170800	CDS	STOP_LOST	*/W	tAg/tGg	348
NC_030821.1	81063643	T	G	SNP	Hom	214.458	94	PLEC	CDS	STOP_LOST	*/C	tgA/tgC	1647
NC_030821.1	90015866	T	G	SNP	Hom	214.458	27	LOC102181795	exon	STOP_LOST	*/S	tAg/tCg	5
NC_030822.1	1675916	T	C	SNP	Het	217.468	55	LOC106501746	exon	STOP_LOST	*/Q	Tag/Cag	281
NC_030822.1	1833030	A	T	SNP	Het	162.468	60	LOC106501739	exon	STOP_LOST	*/L	tAg/tTg	200
NC_030822.1	3349473	T	C	SNP	Hom	214.458	48	LOC102181800	CDS	STOP_LOST	*/R	Tga/Cga	138
NC_030822.1	3377524	A	G	SNP	Het	212.468	41	LOC102191159	exon	STOP_LOST	*/W	tgA/tgG	275
NC_030822.1	3422509	T	C	SNP	Hom	214.458	39	LOC102190624	exon	STOP_LOST	*/Q	Tag/Cag	19
NC_030822.1	3704728	T	G	SNP	Het	217.468	45	LOC102186505	exon	STOP_LOST	*/S	tAg/tCg	164
NC_030822.1	3841499	A	G	SNP	Hom	214.458	38	LOC102184269	CDS	STOP_LOST	*/Q	Tag/Cag	312
NC_030822.1	4268329	T	C	SNP	Hom	214.458	53	LOC102174411	exon	STOP_LOST	*/Q	Tag/Cag	87
NC_030822.1	4700007	A	G	SNP	Hom	173.457	32	LOC102179219	exon	STOP_LOST	*/R	Tga/Cga	138
NC_030822.1	4786277	T	C	SNP	Hom	214.458	68	LOC102178378	exon	STOP_LOST	*/W	tAg/tGg	147
NC_030822.1	5091914	A	G	SNP	Het	217.468	52	LOC102189696	CDS	STOP_LOST	*/Q	Taa/Caa	316
NC_030822.1	12181824	T	G	SNP	Hom	178.458	62	LOC102181139	exon	STOP_LOST	*/E	Tag/Gag	245
NC_030822.1	27773150	A	G	SNP	Het	217.468	36	LOC102174137	exon	STOP_LOST	*/W	tgA/tgG	38
NC_030822.1	28060223	A	G	SNP	Hom	214.458	54	LOC102174953	exon	STOP_LOST	*/Q	Taa/Caa	329
NC_030822.1	32998359	T	C	SNP	Het	217.468	58	LOC102172561	exon	STOP_LOST	*/R	Tga/Cga	124
NC_030822.1	33484448	A	G	SNP	Het	217.468	76	LOC102190053	exon	STOP_LOST	*/R	Tga/Cga	233
NC_030822.1	33543334	A	G	SNP	Het	31.4691	72	LOC102188696	exon	STOP_LOST	*/R	Tga/Cga	55
NC_030822.1	33828828	T	A	SNP	Hom	214.458	56	LOC102176778	exon	STOP_LOST	*/Y	taA/taT	133
NC_030822.1	33867516	A	G	SNP	Hom	214.458	47	LOC102186686	exon	STOP_LOST	*/Q	Taa/Caa	283
NC_030822.1	34406185	A	T	SNP	Het	104.467	79	LOC102172560	exon	STOP_LOST	*/K	Tag/Aag	282
NC_030822.1	34491304	A	G	SNP	Hom	214.458	85	LOC108637610	exon	STOP_LOST	*/R	Tga/Cga	102
NC_030822.1	34701586	A	C	SNP	Het	217.468	43	LOC106502899	exon	STOP_LOST	*/C	tgA/tgC	64
NC_030822.1	35287983	T	C	SNP	Het	217.468	49	LOC102182425	CDS	STOP_LOST	*/R	Tga/Cga	294
NC_030822.1	36306943	T	C	SNP	Hom	214.458	47	LOC106502890	CDS	STOP_LOST	*/W	tAg/tGg	325
NC_030822.1	41432980	T	C	SNP	Hom	214.458	56	LOC108637615	exon	STOP_LOST	*/Q	Tag/Cag	109
NC_030822.1	62766632	A	G	SNP	Hom	214.458	42	LOC102191632	exon	STOP_LOST	*/W	tgA/tgG	128
NC_030822.1	76866592	G	T	SNP	Het	217.468	63	LOC102172171	exon	STOP_LOST	*/L	tGa/tTa	188
NC_030822.1	76866965	A	G	SNP	Hom	214.458	78	LOC102172171	exon	STOP_LOST	*/W	tgA/tgG	312
NC_030822.1	81462639	T	C	SNP	Het	181.468	40	LOC106502874	exon	STOP_LOST	*/R	Tga/Cga	39
NC_030822.1	81546217	A	G	SNP	Het	98.4668	73	NANOG	CDS	STOP_LOST	*/W	tAg/tGg	190
NC_030823.1	20662	A	G	SNP	Het	174.468	38	LOC102185292	exon	STOP_LOST	*/R	Tga/Cga	299
NC_030823.1	466947	T	A	SNP	Hom	214.458	41	LOC102183166	exon	STOP_LOST	*/K	Tag/Aag	25
NC_030823.1	4406722	G	T	SNP	Het	202.468	50	LOC102185487	CDS	STOP_LOST	*/Y	taG/taT	255
NC_030823.1	4928972	A	C	SNP	Het	178.468	38	LOC108633330	exon	STOP_LOST	*/G	Tga/Gga	115
NC_030823.1	5011339	A	T	SNP	Hom	196.458	25	LOC102187790	exon	STOP_LOST	*/K	Tag/Aag	124
NC_030820.1	25642295	T	C	SNP	Het	217.468	66	LOC102177813	exon	STOP_LOST	*/R	Tga/Cga	288
NC_030820.1	42835190	T	C	SNP	Het	217.468	39	LOC102189938	exon	STOP_LOST	*/R	Tga/Cga	103
NC_030820.1	62395911	T	A	SNP	Hom	214.458	71	LOC102187691	CDS	STOP_LOST	*/K	Tag/Aag	491
NC_030821.1	24601190	A	C	SNP	Het	217.468	78	LOC102186782	exon	STOP_LOST	*/C	tgA/tgC	1067
NC_030821.1	34091254	T	C	SNP	Hom	214.458	45	LOC102185105	exon	STOP_LOST	*/R	Tga/Cga	444
NC_030821.1	55422221	A	G	SNP	Hom	214.458	31	LOC102189222	exon	STOP_LOST	*/R	Tga/Cga	204
NC_030821.1	63878112	T	C	SNP	Het	39.4666	53	LOC102170800	CDS	STOP_LOST	*/W	tAg/tGg	348
NC_030823.1	24552660	C	G	SNP	Hom	214.458	34	TAF1A	CDS	STOP_LOST	*/S	tGa/tCa	448
NC_030823.1	52816126	T	C	SNP	Hom	214.458	85	LOC102177647	exon	STOP_LOST	*/Q	Tag/Cag	376
NC_030823.1	61905317	A	G	SNP	Hom	214.458	62	LOC102185390	exon	STOP_LOST	*/R	Tga/Cga	143
NC_030824.1	694238	T	C	SNP	Het	208.468	55	LOC102175148	CDS	STOP_LOST	*/Q	Tag/Cag	444
NC_030824.1	3832913	T	C	SNP	Hom	214.458	65	TRNAW-CCA	exon	STOP_LOST	*/W	tAg/tGg	17
NC_030824.1	31754855	T	A	SNP	Het	217.468	70	LOC102190344	exon	STOP_LOST	*/K	Taa/Aaa	136
NC_030824.1	68994233	A	G	SNP	Het	217.468	55	LOC102179405	exon	STOP_LOST	*/Q	Tag/Cag	63
NC_030825.1	26908328	A	G	SNP	Hom	214.458	57	LOC102190540	exon	STOP_LOST	*/Q	Tag/Cag	20
NC_030825.1	27847620	T	C	SNP	Hom	214.458	69	LOC102177828	exon	STOP_LOST	*/W	tAg/tGg	32
NC_030825.1	43399499	G	T	SNP	Het	181.468	54	LOC102188165	exon	STOP_LOST	*/Y	taG/taT	355
NC_030825.1	47999063	A	G	SNP	Het	217.468	46	LOC102171183	CDS	STOP_LOST	*/Q	Tag/Cag	216
NC_030825.1	48588160	A	G	SNP	Het	217.468	73	LOC102176724	exon	STOP_LOST	*/W	tAg/tGg	49
NC_030825.1	53938039	A	C	SNP	Hom	214.458	47	LOC108633299	exon	STOP_LOST	*/Y	taA/taC	217
NC_030825.1	54693841	A	C	SNP	Hom	214.458	44	PNMAL1	CDS	STOP_LOST	*/S	tAg/tCg	392
NC_030825.1	54716346	T	C	SNP	Het	167.468	40	LOC102169127	exon	STOP_LOST	*/R	Tga/Cga	91
NC_030825.1	60227098	T	A	SNP	Het	139.467	131	LOC108638022	CDS	STOP_LOST	*/Y	taA/taT	538
NC_030825.1	61368319	A	C	SNP	Het	129.467	46	LOC106502321	exon	STOP_LOST	*/S	tAa/tCa	425
NC_030825.1	61371669	T	C	SNP	Het	34.4387	32	LOC106502321	exon	STOP_LOST	*/R	Tga/Cga	1150
NC_030825.1	61766041	A	G	SNP	Hom	214.458	55	LOC102186716	CDS	STOP_LOST	*/Q	Tag/Cag	222
NC_030825.1	62607804	A	G	SNP	Het	107.467	70	LOC102180668	CDS	STOP_LOST	*/R	Tga/Cga	15
NC_030825.1	62792873	G	C	SNP	Het	208.468	66	LOC102169326	CDS	STOP_LOST	*/Y	taG/taC	312
NC_030825.1	64373723	A	G	SNP	Hom	184.458	105	LOC102190509	exon	STOP_LOST	*/R	Tga/Cga	308
NC_030825.1	64692263	T	C	SNP	Het	217.468	62	LOC102175121	exon	STOP_LOST	*/R	Tga/Cga	544
NC_030826.1	2714253	T	C	SNP	Hom	214.458	41	LOC108638240	exon	STOP_LOST	*/Q	Tag/Cag	191
NC_030826.1	2974524	T	C	SNP	Het	148.467	35	LOC108638239	exon	STOP_LOST	*/W	tgA/tgG	98
NC_030826.1	2974834	A	G	SNP	Het	217.468	35	LOC108638239	exon	STOP_LOST	*/Q	Taa/Caa	63
NC_030826.1	12033682	T	G	SNP	Het	193.468	50	LOC108638222	exon	STOP_LOST	*/S	tAa/tCa	869
NC_030826.1	12052685	A	G	SNP	Het	175.468	42	LOC102191078	exon	STOP_LOST	*/R	Tga/Cga	15
NC_030826.1	18095795	T	C	SNP	Hom	214.458	32	LOC102180881	exon	STOP_LOST	*/R	Tga/Cga	153
NC_030826.1	50404165	A	G	SNP	Hom	214.458	55	LOC102169622	exon	STOP_LOST	*/Q	Tag/Cag	136
NC_030826.1	51463724	A	G	SNP	Hom	214.458	70	ENDOV	exon	STOP_LOST	*/R	Tga/Cga	294
NC_030827.1	5561456	A	G	SNP	Het	217.468	114	LOC102180891	exon	STOP_LOST	*/W	tgA/tgG	82
NC_030827.1	8126090	A	G	SNP	Het	217.468	61	LOC102182829	exon	STOP_LOST	*/R	Tga/Cga	58
NC_030827.1	49030773	T	C	SNP	Hom	214.458	53	LOC102187715	exon	STOP_LOST	*/W	tgA/tgG	16
NC_030827.1	54689949	A	C	SNP	Hom	214.458	35	LOC102174341	exon	STOP_LOST	*/E	Taa/Gaa	58
NC_030827.1	58092823	T	C	SNP	Het	108.467	34	TRNAC-GCA	exon	STOP_LOST	*/W	tAg/tGg	23
NC_030827.1	66340991	T	C	SNP	Hom	214.458	71	LOC102180156	exon	STOP_LOST	*/Q	Taa/Caa	128
NC_030828.1	1836107	A	G	SNP	Hom	214.458	69	LOC102190462	CDS	STOP_LOST	*/Q	Taa/Caa	291
NC_030828.1	2277144	T	A	SNP	Hom	152.457	32	LOC102190914	exon	STOP_LOST	*/L	tAa/tTa	69
NC_030828.1	4660874	A	G	SNP	Het	217.468	68	LOC102179600	exon	STOP_LOST	*/W	tAg/tGg	59
NC_030828.1	7783858	C	G	SNP	Het	162.468	52	LOC108638451	exon	STOP_LOST	*/S	tGa/tCa	132
NC_030828.1	19524038	T	C	SNP	Hom	30.4596	71	LOC102183550	exon	STOP_LOST	*/W	tgA/tgG	79
NC_030828.1	20486467	A	G	SNP	Het	217.468	63	ANPEP	CDS	STOP_LOST	*/Q	Taa/Caa	974
NC_030828.1	30363504	T	C	SNP	Hom	214.458	50	LOC102187439	exon	STOP_LOST	*/W	tgA/tgG	210
NC_030828.1	36062879	T	C	SNP	Het	139.467	47	LOC102178018	exon	STOP_LOST	*/R	Tga/Cga	20
NC_030828.1	49388520	T	G	SNP	Het	89.4667	62	LOC102189438	exon	STOP_LOST	*/G	Tga/Gga	249
NC_030829.1	47658714	A	G	SNP	Hom	214.458	48	LOC102171200	exon	STOP_LOST	*/R	Tga/Cga	92
NC_030829.1	53315046	T	G	SNP	Hom	214.458	67	LOC102186166	exon	STOP_LOST	*/S	tAg/tCg	313
NC_030830.1	5673006	A	G	SNP	Het	213.468	36	ADTRP	CDS	STOP_LOST	*/R	Tga/Cga	231
NC_030830.1	16564516	T	C	SNP	Het	217.468	92	LOC102176480	exon	STOP_LOST	*/W	tgA/tgG	259
NC_030830.1	18540786	A	G	SNP	Hom	214.458	24	TRNAM-CAU	exon	STOP_LOST	*/Q	Tag/Cag	5
NC_030830.1	20296147	T	G	SNP	Het	118.467	32	TRNAG-ACC	exon	STOP_LOST	*/E	Tag/Gag	17
NC_030830.1	20369421	T	A	SNP	Hom	85.4564	27	LOC102187043	exon	STOP_LOST	*/L	tAg/tTg	67
NC_030830.1	20753865	T	C	SNP	Hom	137.457	48	LOC108633451	exon	STOP_LOST	*/R	Tga/Cga	287
NC_030830.1	20777847	T	C	SNP	Het	54.4663	49	LOC102190366	exon	STOP_LOST	*/Q	Tag/Cag	205
NC_030830.1	20817373	A	G	SNP	Hom	214.458	34	LOC102189258	CDS	STOP_LOST	*/W	tgA/tgG	308
NC_030830.1	21459562	A	G	SNP	Hom	214.458	64	LOC108633462	CDS	STOP_LOST	*/W	tAg/tGg	80
NC_030830.1	22259364	A	G	SNP	Hom	214.458	63	NCR3	CDS	STOP_LOST	*/R	Tga/Cga	132
NC_030830.1	22453778	T	C	SNP	Het	174.468	45	LOC102178315	CDS	STOP_LOST	*/Q	Tag/Cag	642
NC_030830.1	23410237	T	C	SNP	Het	46.4663	77	LOC102190472	exon	STOP_LOST	*/W	tAg/tGg	130
NC_030830.1	32260684	A	G	SNP	Hom	214.458	21	PTCRA	CDS	STOP_LOST	*/Q	Taa/Caa	29
NC_030830.1	38839405	C	A	SNP	Het	217.468	67	LOC102188908	exon	STOP_LOST	*/L	tGa/tTa	397
NC_030827.1	5561456	A	G	SNP	Het	217.468	114	LOC102180891	exon	STOP_LOST	*/W	tgA/tgG	82
NC_030827.1	8126090	A	G	SNP	Het	217.468	61	LOC102182829	exon	STOP_LOST	*/R	Tga/Cga	58
NC_030827.1	49030773	T	C	SNP	Hom	214.458	53	LOC102187715	exon	STOP_LOST	*/W	tgA/tgG	16
NC_030827.1	54689949	A	C	SNP	Hom	214.458	35	LOC102174341	exon	STOP_LOST	*/E	Taa/Gaa	58
NC_030827.1	58092823	T	C	SNP	Het	108.467	34	TRNAC-GCA	exon	STOP_LOST	*/W	tAg/tGg	23
NC_030827.1	66340991	T	C	SNP	Hom	214.458	71	LOC102180156	exon	STOP_LOST	*/Q	Taa/Caa	128
NC_030828.1	1836107	A	G	SNP	Hom	214.458	69	LOC102190462	CDS	STOP_LOST	*/Q	Taa/Caa	291
NC_030828.1	2277144	T	A	SNP	Hom	152.457	32	LOC102190914	exon	STOP_LOST	*/L	tAa/tTa	69
NC_030828.1	4660874	A	G	SNP	Het	217.468	68	LOC102179600	exon	STOP_LOST	*/W	tAg/tGg	59
NC_030828.1	7783858	C	G	SNP	Het	162.468	52	LOC108638451	exon	STOP_LOST	*/S	tGa/tCa	132
NC_030828.1	19524038	T	C	SNP	Hom	30.4596	71	LOC102183550	exon	STOP_LOST	*/W	tgA/tgG	79
NC_030828.1	20486467	A	G	SNP	Het	217.468	63	ANPEP	CDS	STOP_LOST	*/Q	Taa/Caa	974
NC_030828.1	30363504	T	C	SNP	Hom	214.458	50	LOC102187439	exon	STOP_LOST	*/W	tgA/tgG	210
NC_030828.1	36062879	T	C	SNP	Het	139.467	47	LOC102178018	exon	STOP_LOST	*/R	Tga/Cga	20
NC_030828.1	49388520	T	G	SNP	Het	89.4667	62	LOC102189438	exon	STOP_LOST	*/G	Tga/Gga	249
NC_030831.1	15179487	T	G	SNP	Het	135.467	32	LOC102182184	exon	STOP_LOST	*/C	tgA/tgC	179
NC_030831.1	24865782	G	C	SNP	Hom	117.457	27	LOC108633771	exon	STOP_LOST	*/Y	taG/taC	695
NC_030831.1	46936427	A	T	SNP	Het	31.4691	34	LOC108633247	CDS	STOP_LOST	*/L	tAa/tTa	114
NC_030831.1	57941979	T	C	SNP	Het	72.4665	33	LOC108633765	exon	STOP_LOST	*/Q	Taa/Caa	2
NC_030832.1	2290962	T	G	SNP	Hom	214.458	58	LOC108633926	CDS	STOP_LOST	*/E	Tag/Gag	156
NC_030832.1	10523465	T	C	SNP	Het	213.468	47	LOC106503572	exon	STOP_LOST	*/R	Tga/Cga	202
NC_030832.1	13550692	A	G	SNP	Hom	214.458	45	LOC102172680	exon	STOP_LOST	*/Q	Tag/Cag	118
NC_030832.1	42397883	A	G	SNP	Het	217.468	62	LOC102173992	exon	STOP_LOST	*/R	Tga/Cga	308
NC_030833.1	39142735	A	G	SNP	Hom	214.458	72	LOC102181559	exon	STOP_LOST	*/W	tgA/tgG	222
NC_030833.1	49530244	T	C	SNP	Het	180.468	46	LOC102178418	exon	STOP_LOST	*/Q	Taa/Caa	101
NC_030834.1	18667294	T	A	SNP	Het	217.468	41	TEX15	CDS	STOP_LOST	*/K	Taa/Aaa	2509
NC_030834.1	31287151	T	A	SNP	Hom	214.458	56	LOC102186930	exon	STOP_LOST	*/K	Taa/Aaa	404
NC_030834.1	34083687	T	C	SNP	Het	217.468	53	LOC108634075	exon	STOP_LOST	*/Q	Taa/Caa	185
NC_030835.1	1331771	A	G	SNP	Het	217.468	42	LOC102168977	exon	STOP_LOST	*/W	tAg/tGg	291
NC_030835.1	3696917	T	C	SNP	Hom	214.458	55	LOC102189005	exon	STOP_LOST	*/Q	Tag/Cag	184
NC_030835.1	21195178	T	C	SNP	Het	72.4665	51	HERC4	CDS	STOP_LOST	*/R	Tga/Cga	870
NC_030835.1	25850082	A	G	SNP	Hom	214.458	53	LOC102176196	exon	STOP_LOST	*/R	Tga/Cga	92
NC_030835.1	36396172	T	G	SNP	Het	217.468	62	LOC102179735	exon	STOP_LOST	*/S	tAa/tCa	318
NC_030808.1	124318491	A	G	SNP	Het	205.468	65	LOC102186438	exon	STOP_LOST	*/R	Tga/Cga	315
NC_030808.1	149154314	A	G	SNP	Hom	214.458	29	RIPPLY3	CDS	STOP_LOST	*/W	tAg/tGg	316
NC_030808.1	151693614	A	G	SNP	Het	186.468	35	COL6A5	CDS	STOP_LOST	*/R	Tga/Cga	2264
NC_030809.1	13698652	A	G	SNP	Het	217.468	63	LOC102173430	exon	STOP_LOST	*/R	Tga/Cga	202
NC_030809.1	27276291	A	C	SNP	Hom	214.458	54	LOC102182925	exon	STOP_LOST	*/E	Taa/Gaa	78
NC_030809.1	53009039	T	A	SNP	Het	194.468	42	LOC102181441	exon	STOP_LOST	*/K	Tag/Aag	174
NC_030809.1	61110512	A	G	SNP	Het	217.468	83	LOC102180354	exon	STOP_LOST	*/R	Tga/Cga	230
NC_030809.1	62497068	T	G	SNP	Hom	214.458	49	LOC102179525	exon	STOP_LOST	*/E	Taa/Gaa	227
NC_030809.1	65212349	T	C	SNP	Hom	214.458	69	LOC102181727	exon	STOP_LOST	*/Q	Taa/Caa	85
NC_030836.1	4922879	T	C	SNP	Hom	214.458	56	LOC102180286	exon	STOP_LOST	*/R	Tga/Cga	80
NC_030836.1	24183781	A	G	SNP	Hom	214.458	73	LOC102185439	exon	STOP_LOST	*/Q	Tag/Cag	54
NC_030836.1	26031312	A	C	SNP	Het	133.467	54	LOC102170855	exon	STOP_LOST	*/C	tgA/tgC	289
NC_030836.1	26282048	A	T	SNP	Het	146.467	36	LOC102168429	CDS	STOP_LOST	*/K	Taa/Aaa	306
NC_030836.1	26310846	A	T	SNP	Hom	214.458	39	LOC102173069	exon	STOP_LOST	*/K	Taa/Aaa	86
NC_030836.1	26495535	C	G	SNP	Hom	214.458	54	LOC102173918	exon	STOP_LOST	*/Y	taG/taC	32
NC_030836.1	26526716	C	G	SNP	Het	217.468	61	LOC102171765	exon	STOP_LOST	*/S	tGa/tCa	85
NC_030836.1	26526885	A	G	SNP	Het	217.468	51	LOC102171765	exon	STOP_LOST	*/R	Tga/Cga	29
NC_030836.1	26795703	A	C	SNP	Hom	214.458	41	LOC102175651	exon	STOP_LOST	*/G	Tga/Gga	38
NC_030836.1	38646041	A	C	SNP	Het	206.468	98	LOC102182491	exon	STOP_LOST	*/G	Tga/Gga	366
NC_030836.1	42068287	T	C	SNP	Hom	214.458	79	LOC102175191	CDS	STOP_LOST	*/Q	Tag/Cag	325
NC_030836.1	43271761	T	C	SNP	Het	217.468	63	SLC22A12	CDS	STOP_LOST	*/Q	Tag/Cag	352
NW_017189516.1	2297484	A	T	SNP	Hom	147.457	25	LOC102177040	exon	STOP_LOST	*/L	tAg/tTg	713
NW_017189516.1	10574596	T	C	SNP	Hom	214.458	29	LOC102168708	exon	STOP_LOST	*/W	tgA/tgG	20
NW_017189516.1	26759112	A	T	SNP	Hom	214.458	25	LOC102178992	exon	STOP_LOST	*/Y	taA/taT	233
NW_017189516.1	61325279	A	G	SNP	Hom	214.458	56	LOC108634329	CDS	STOP_LOST	*/R	Tga/Cga	205
NW_017189517.1	27076398	T	G	SNP	Hom	214.458	65	LOC106501902	CDS	STOP_LOST	*/Y	taA/taC	252
NW_017189517.1	27786318	A	G	SNP	Hom	214.458	36	LOC102191406	exon	STOP_LOST	*/W	tAg/tGg	125
NW_017189517.1	37036103	G	C	SNP	Hom	214.458	39	LOC102177698	CDS	STOP_LOST	*/S	tGa/tCa	46
NW_017189517.1	47743920	T	C	SNP	Hom	214.458	31	LOC102190387	exon	STOP_LOST	*/W	tgA/tgG	180
NW_017189523.1	25028	A	C	SNP	Het	57.4663	41	LOC102190116	exon	STOP_LOST	*/G	Tga/Gga	662
NW_017189556.1	1791	A	G	SNP	Hom	214.458	26	LOC102180578	exon	STOP_LOST	*/Q	Tag/Cag	215
NW_017189574.1	69257	A	G	SNP	Hom	214.458	30	LOC102178890	exon	STOP_LOST	*/Q	Tag/Cag	1084
NW_017189574.1	311777	T	C	SNP	Hom	214.458	60	LOC102190111	exon	STOP_LOST	*/W	tgA/tgG	260
NW_017189574.1	335974	A	C	SNP	Het	217.468	76	LOC102178339	exon	STOP_LOST	*/C	tgA/tgC	113
NW_017189574.1	379549	A	G	SNP	Het	217.468	79	LOC108634537	exon	STOP_LOST	*/R	Tga/Cga	116
NW_017189574.1	446872	C	G	SNP	Hom	214.458	34	LOC102179188	exon	STOP_LOST	*/S	tGa/tCa	169
NW_017189574.1	518706	A	G	SNP	Hom	214.458	45	LOC102191220	exon	STOP_LOST	*/R	Tga/Cga	374
NW_017189574.1	519951	A	G	SNP	Het	151.467	57	LOC102191220	exon	STOP_LOST	*/R	Tga/Cga	71
NW_017189621.1	28019	A	G	SNP	Hom	93.4565	43	LOC102187762	exon	STOP_LOST	*/Q	Taa/Caa	146
NW_017212019.1	15491	C	A	SNP	Hom	92.4565	31	LOC108635216	exon	STOP_LOST	*/Y	taG/taT	340
NC_030809.1	111314486	A	T	SNP	Hom	214.458	24	LOC102188983	exon	STOP_LOST
NC_030809.1	120417633	T	C	SNP	Het	167.468	50	LOC102170470	exon	STOP_LOST
NC_030809.1	120417639	T	G	SNP	Het	142.467	47	LOC102170470	exon	STOP_LOST
NC_030809.1	124895555	A	G	SNP	Hom	214.458	74	LOC102188636	exon	STOP_LOST
NC_030809.1	124896174	A	C	SNP	Hom	214.458	74	LOC102188636	exon	STOP_LOST
NC_030809.1	129615351	A	C	SNP	Het	217.468	53	LOC108633294	exon	STOP_LOST
NC_030810.1	1439113	A	C	SNP	Het	204.468	39	LOC102185239	exon	STOP_LOST
NC_030810.1	1439137	A	G	SNP	Het	187.468	35	LOC102185239	exon	STOP_LOST
NC_030810.1	6026715	A	C	SNP	Hom	193.458	46	LOC102168512	exon	STOP_LOST
NC_030810.1	13775742	A	T	SNP	Hom	214.458	39	LOC102187914	exon	STOP_LOST
NC_030810.1	13775880	A	G	SNP	Hom	214.458	50	LOC102187914	exon	STOP_LOST
NC_030810.1	38924269	A	G	SNP	Hom	214.458	58	LOC102182370	exon	STOP_LOST
NC_030810.1	61552700	A	T	SNP	Het	217.468	37	LOC102187911	exon	STOP_LOST
NC_030810.1	79749542	T	G	SNP	Hom	33.4577	46	LOC108633213	exon	STOP_LOST
NC_030810.1	81033308	T	G	SNP	Hom	214.458	45	LOC108635623	exon	STOP_LOST
NC_030810.1	81033561	A	T	SNP	Hom	214.458	41	LOC108635623	exon	STOP_LOST
NC_030810.1	88049806	A	C	SNP	Hom	214.458	55	LOC102183652	exon	STOP_LOST	*/C	tgA/tgC	272
NC_030810.1	90157033	T	C	SNP	Hom	214.458	41	LOC102181459	exon	STOP_LOST	*/Q	Tag/Cag	177
NC_030810.1	93153253	A	T	SNP	Het	151.467	64	LOC102179254	exon	STOP_LOST	*/L	tAg/tTg	142
NC_030810.1	107916242	A	C	SNP	Het	194.468	40	LOC102169062	exon	STOP_LOST	*/E	Taa/Gaa	501
NC_030810.1	108342500	T	G	SNP	Het	134.467	49	LOC102176377	exon	STOP_LOST	*/Y	taA/taC	506
NC_030810.1	109522393	T	C	SNP	Het	217.468	53	LOC102172583	exon	STOP_LOST	*/Q	Taa/Caa	69
NC_030810.1	109635000	A	C	SNP	Het	162.468	70	LOC102190833	CDS	STOP_LOST	*/C	tgA/tgC	188
NC_030810.1	111491343	T	G	SNP	Het	217.468	56	LOC102174289	exon	STOP_LOST	*/E	Tag/Gag	182
NC_030810.1	111592456	C	G	SNP	Hom	214.458	35	LOC102177112	exon	STOP_LOST	*/Y	taG/taC	132
NC_030810.1	111592457	T	C	SNP	Hom	214.458	35	LOC102177112	exon	STOP_LOST	*/W	tAg/tGg	132
NC_030810.1	116749946	G	T	SNP	Hom	42.4561	55	LOC102169717	exon	STOP_LOST	*/Y	taG/taT	67
NC_030810.1	117608432	C	G	SNP	Hom	85.4564	73	LOC108635666	CDS	STOP_LOST	*/S	tGa/tCa	325
NC_030811.1	4866844	G	C	SNP	Hom	214.458	72	LOC108635906	exon	STOP_LOST	*/S	tGa/tCa	98
NC_030811.1	6723714	A	G	SNP	Het	70.4665	59	LOC108635867	exon	STOP_LOST	*/W	tAg/tGg	483
NC_030811.1	6790160	A	G	SNP	Het	45.4663	49	LOC108635824	exon	STOP_LOST	*/Q	Tag/Cag	7
NC_030811.1	7397663	T	G	SNP	Het	204.468	49	LOC102179752	exon	STOP_LOST	*/G	Tga/Gga	370
NC_030811.1	14765154	T	G	SNP	Hom	59.456	61	LOC102169952	exon	STOP_LOST	*/S	tAa/tCa	96
NC_030811.1	15314828	T	C	SNP	Hom	214.458	57	LOC102178239	CDS	STOP_LOST	*/W	tAg/tGg	149
NC_030811.1	27292368	A	G	SNP	Hom	214.458	41	LOC102170754	exon	STOP_LOST	*/Q	Taa/Caa	95
NC_030811.1	30796889	A	G	SNP	Hom	214.458	32	LOC102169254	exon	STOP_LOST	*/Q	Taa/Caa	48
NC_030811.1	37435879	A	G	SNP	Hom	214.458	46	ANKRD7	CDS	STOP_LOST	*/R	Tga/Cga	40
NC_030811.1	64559090	A	G	SNP	Hom	214.458	81	LOC102177686	exon	STOP_LOST	*/Q	Tag/Cag	374
NC_030811.1	87809418	A	T	SNP	Het	105.467	32	LOC102185452	exon	STOP_LOST	*/L	tAa/tTa	2183
NC_030811.1	87809425	A	C	SNP	Het	103.467	30	LOC102185452	exon	STOP_LOST	*/Y	taA/taC	2185
NC_030811.1	109472521	T	C	SNP	Het	217.468	59	LOC108635923	exon	STOP_LOST	*/R	Tga/Cga	240
NC_030811.1	116594713	C	A	SNP	Het	160.468	68	LOC102173063	exon	STOP_LOST	*/L	tGa/tTa	151
NC_030811.1	119702312	A	C	SNP	Hom	214.458	59	LOC102172702	exon	STOP_LOST	*/E	Taa/Gaa	250
NC_030811.1	120284926	A	C	SNP	Het	118.467	45	LOC102174552	exon	STOP_LOST	*/G	Tga/Gga	198
NC_030811.1	120349109	T	C	SNP	Hom	214.458	79	LOC102175107	exon	STOP_LOST	*/W	tgA/tgG	115
NC_030811.1	120402763	T	G	SNP	Hom	214.458	40	LOC102175940	exon	STOP_LOST	*/C	tgA/tgC	4
NC_030811.1	120475313	T	C	SNP	Het	178.468	24	LOC102176776	exon	STOP_LOST	*/Q	Taa/Caa	309
NC_030811.1	120482767	T	A	SNP	Het	217.468	54	LOC102174009	exon	STOP_LOST	*/K	Tag/Aag	296
NC_030812.1	45095045	T	C	SNP	Het	209.468	51	LOC108636102	exon	STOP_LOST	*/W	tgA/tgG	496
NC_030812.1	50237821	A	T	SNP	Het	171.468	24	LOC106502107	exon	STOP_LOST	*/K	Taa/Aaa	759
NC_030812.1	56999022	A	C	SNP	Hom	214.458	44	LOC102170121	CDS	STOP_LOST	*/E	Taa/Gaa	296
NC_030812.1	57602972	C	G	SNP	Het	217.468	50	LOC102177597	exon	STOP_LOST	*/S	tGa/tCa	167
NC_030812.1	57792658	T	G	SNP	Hom	68.4561	34	LOC102181006	exon	STOP_LOST	*/S	tAa/tCa	92
NC_030812.1	58105043	A	G	SNP	Hom	214.458	42	LOC102179741	exon	STOP_LOST	*/R	Tga/Cga	62
NC_030812.1	58132597	A	G	SNP	Het	75.4665	28	LOC102180017	exon	STOP_LOST	*/Q	Tag/Cag	292
NC_030812.1	92066632	A	T	SNP	Het	217.468	73	LOC108636135	exon	STOP_LOST	*/R	Tga/Aga	50
NC_030812.1	97312190	T	C	SNP	Het	217.468	36	LOC102170208	exon	STOP_LOST	*/R	Tga/Cga	221
NC_030812.1	97326136	G	C	SNP	Hom	214.458	28	LOC108636115	exon	STOP_LOST	*/S	tGa/tCa	26
NC_030812.1	97326221	A	T	SNP	Het	194.468	29	LOC108636115	exon	STOP_LOST	*/Y	taA/taT	54
NC_030812.1	98993078	A	G	SNP	Hom	214.458	41	LOC102184052	exon	STOP_LOST	*/R	Tga/Cga	450
NC_030812.1	101299178	T	C	SNP	Het	157.468	77	LOC106501783	exon	STOP_LOST	*/R	Tga/Cga	262
NC_030812.1	102321857	A	G	SNP	Hom	214.458	71	LOC102186752	exon	STOP_LOST	*/W	tgA/tgG	54
NC_030813.1	164941	T	C	SNP	Het	217.468	44	LOC102177053	exon	STOP_LOST	*/Q	Taa/Caa	448
NC_030813.1	245577	T	C	SNP	Het	61.4664	40	LOC102190212	exon	STOP_LOST	*/Q	Taa/Caa	27
NC_030813.1	4089250	A	C	SNP	Het	217.468	56	LOC102190946	exon	STOP_LOST	*/E	Tag/Gag	12
NC_030813.1	7303576	T	C	SNP	Het	179.468	63	LOC102171497	exon	STOP_LOST	*/Q	Tag/Cag	30
NC_030813.1	9632568	T	C	SNP	Het	217.468	67	LOC102174916	exon	STOP_LOST	*/W	tgA/tgG	363
NC_030813.1	18083641	T	C	SNP	Hom	214.458	45	LOC108636263	exon	STOP_LOST	*/Q	Tag/Cag	207
NC_030813.1	21747676	A	G	SNP	Het	217.468	51	LOC102168809	exon	STOP_LOST	*/R	Tga/Cga	129
NC_030813.1	44701730	T	C	SNP	Hom	214.458	58	LOC102169170	exon	STOP_LOST	*/W	tgA/tgG	163
NC_030813.1	52060304	A	G	SNP	Het	217.468	87	LOC102172249	exon	STOP_LOST	*/R	Tga/Cga	112
NC_030813.1	58628963	A	T	SNP	Hom	73.4562	45	LOC108636266	CDS	STOP_LOST	*/K	Taa/Aaa	1050
NC_030813.1	63075361	A	T	SNP	Het	58.4663	44	LOC102181577	exon	STOP_LOST	*/L	tAa/tTa	213
NC_030813.1	63076139	A	G	SNP	Het	88.4667	35	LOC102181577	exon	STOP_LOST	*/W	tgA/tgG	472
NC_030813.1	83782953	T	C	SNP	Hom	157.457	70	LOC108636267	exon	STOP_LOST	*/R	Tga/Cga	155
NC_030813.1	85542597	T	C	SNP	Hom	214.458	40	LOC102183411	exon	STOP_LOST	*/W	tgA/tgG	108
NC_030813.1	92891919	T	C	SNP	Het	78.4666	208	CNOT6L	CDS	STOP_LOST	*/W	tAg/tGg	551
NC_030813.1	95042356	A	G	SNP	Het	217.468	54	LOC108636283	exon	STOP_LOST	*/R	Tga/Cga	178
NC_030813.1	103033251	T	G	SNP	Het	199.468	70	LOC102189848	CDS	STOP_LOST	*/C	tgA/tgC	258
NC_030814.1	7725263	T	C	SNP	Hom	214.458	46	LOC102179384	exon	STOP_LOST	*/Q	Tag/Cag	142
NC_030814.1	9222286	G	C	SNP	Hom	214.458	81	LOC102189395	exon	STOP_LOST	*/S	tGa/tCa	429
NC_030814.1	43735606	T	C	SNP	Het	168.468	44	LOC106502343	exon	STOP_LOST	*/R	Tga/Cga	102
NC_030814.1	67703990	T	A	SNP	Hom	214.458	36	LOC102168256	exon	STOP_LOST	*/K	Tag/Aag	96
NC_030814.1	67812166	A	G	SNP	Hom	144.457	34	LOC102180846	exon	STOP_LOST	*/W	tAg/tGg	283
NC_030814.1	69037679	A	G	SNP	Het	217.468	43	LOC102171057	CDS	STOP_LOST	*/R	Tga/Cga	37
NC_030814.1	69737635	T	C	SNP	Het	128.467	54	LOC102186762	CDS	STOP_LOST	*/R	Tga/Cga	316
NC_030814.1	70787246	T	C	SNP	Het	100.467	74	LOC102180389	exon	STOP_LOST	*/R	Tga/Cga	198
NC_030814.1	71539023	T	C	SNP	Hom	214.458	71	LOC102179560	exon	STOP_LOST	*/R	Tga/Cga	210
NC_030814.1	74309604	A	G	SNP	Het	64.4664	33	LOC108636435	exon	STOP_LOST	*/R	Tga/Cga	555
NC_030814.1	95873866	A	G	SNP	Hom	214.458	72	LOC108636440	exon	STOP_LOST	*/Q	Tag/Cag	260
NC_030814.1	96409164	T	A	SNP	Hom	214.458	64	LOC102186000	exon	STOP_LOST	*/K	Tag/Aag	243
NC_030814.1	98730766	T	C	SNP	Het	217.468	82	LOC102179757	exon	STOP_LOST	*/R	Tga/Cga	130
NC_030814.1	98888065	A	G	SNP	Het	217.468	68	LOC102179659	exon	STOP_LOST	*/W	tgA/tgG	106
NC_030814.1	99076494	T	C	SNP	Hom	214.458	51	LOC106502292	exon	STOP_LOST	*/W	tAg/tGg	129
NC_030814.1	99673569	G	C	SNP	Het	184.468	45	LOC102186677	CDS	STOP_LOST	*/S	tGa/tCa	327
NC_030814.1	99959076	A	G	SNP	Hom	147.457	28	LOC108636445	exon	STOP_LOST	*/R	Tga/Cga	165
NC_030814.1	100146644	C	A	SNP	Het	192.468	66	LOC102170504	exon	STOP_LOST	*/Y	taG/taT	144
NC_030814.1	101756638	A	G	SNP	Hom	214.458	83	LOC106502259	CDS	STOP_LOST	*/Q	Tag/Cag	50
NC_030812.1	101299178	T	C	SNP	Het	157.468	77	LOC106501783	exon	STOP_LOST	*/R	Tga/Cga	262
NC_030812.1	102321857	A	G	SNP	Hom	214.458	71	LOC102186752	exon	STOP_LOST	*/W	tgA/tgG	54
NC_030813.1	164941	T	C	SNP	Het	217.468	44	LOC102177053	exon	STOP_LOST	*/Q	Taa/Caa	448
NC_030813.1	245577	T	C	SNP	Het	61.4664	40	LOC102190212	exon	STOP_LOST	*/Q	Taa/Caa	27
NC_030813.1	4089250	A	C	SNP	Het	217.468	56	LOC102190946	exon	STOP_LOST	*/E	Tag/Gag	12
NC_030813.1	7303576	T	C	SNP	Het	179.468	63	LOC102171497	exon	STOP_LOST	*/Q	Tag/Cag	30
NC_030813.1	9632568	T	C	SNP	Het	217.468	67	LOC102174916	exon	STOP_LOST	*/W	tgA/tgG	363
NC_030813.1	18083641	T	C	SNP	Hom	214.458	45	LOC108636263	exon	STOP_LOST	*/Q	Tag/Cag	207
NC_030813.1	21747676	A	G	SNP	Het	217.468	51	LOC102168809	exon	STOP_LOST	*/R	Tga/Cga	129
NC_030813.1	44701730	T	C	SNP	Hom	214.458	58	LOC102169170	exon	STOP_LOST	*/W	tgA/tgG	163
NC_030813.1	52060304	A	G	SNP	Het	217.468	87	LOC102172249	exon	STOP_LOST	*/R	Tga/Cga	112
NC_030813.1	58628963	A	T	SNP	Hom	73.4562	45	LOC108636266	CDS	STOP_LOST	*/K	Taa/Aaa	1050
NC_030813.1	63075361	A	T	SNP	Het	58.4663	44	LOC102181577	exon	STOP_LOST	*/L	tAa/tTa	213
NC_030813.1	63076139	A	G	SNP	Het	88.4667	35	LOC102181577	exon	STOP_LOST	*/W	tgA/tgG	472
NC_030813.1	83782953	T	C	SNP	Hom	157.457	70	LOC108636267	exon	STOP_LOST	*/R	Tga/Cga	155
NC_030813.1	85542597	T	C	SNP	Hom	214.458	40	LOC102183411	exon	STOP_LOST	*/W	tgA/tgG	108
NC_030813.1	92891919	T	C	SNP	Het	78.4666	208	CNOT6L	CDS	STOP_LOST	*/W	tAg/tGg	551
NC_030813.1	95042356	A	G	SNP	Het	217.468	54	LOC108636283	exon	STOP_LOST	*/R	Tga/Cga	178
NC_030815.1	13351805	T	C	SNP	Hom	214.458	58	LOC102185167	exon	STOP_LOST	*/R	Tga/Cga	205
NC_030815.1	19415232	T	C	SNP	Hom	88.4564	45	LOC102171065	exon	STOP_LOST	*/W	tAg/tGg	153
NC_030815.1	25002068	T	C	SNP	Hom	214.458	102	PLIN2	CDS	STOP_LOST	*/Q	Tag/Cag	334
NC_030815.1	26681043	A	G	SNP	Hom	148.457	28	LOC108636596	exon	STOP_LOST	*/R	Tga/Cga	173
NC_030815.1	45265062	A	G	SNP	Hom	196.458	67	LOC102187219	exon	STOP_LOST	*/R	Tga/Cga	25
NC_030815.1	49710951	A	C	SNP	Hom	214.458	33	LOC102184808	exon	STOP_LOST	*/E	Taa/Gaa	186
NC_030815.1	60466224	T	C	SNP	Hom	214.458	64	LOC102182502	exon	STOP_LOST	*/W	tgA/tgG	53
NC_030815.1	64512363	G	C	SNP	Hom	214.458	52	LOC108636569	exon	STOP_LOST	*/S	tGa/tCa	134
NC_030815.1	82506708	A	G	SNP	Hom	214.458	44	LOC106502426	CDS	STOP_LOST	*/R	Tga/Cga	370
NC_030815.1	91077805	T	C	SNP	Het	217.468	81	LOC102191333	CDS	STOP_LOST	*/R	Tga/Cga	596
NC_030816.1	5088235	T	C	SNP	Het	62.4664	38	LOC106502456	exon	STOP_LOST	*/Q	Tag/Cag	847
NC_030816.1	6805084	A	G	SNP	Hom	214.458	84	LOC102172153	exon	STOP_LOST	*/W	tgA/tgG	284
NC_030816.1	9231504	A	G	SNP	Het	217.468	71	LOC102174660	exon	STOP_LOST	*/Q	Tag/Cag	29
NC_030813.1	103033251	T	G	SNP	Het	199.468	70	LOC102189848	CDS	STOP_LOST	*/C	tgA/tgC	258
NC_030814.1	7725263	T	C	SNP	Hom	214.458	46	LOC102179384	exon	STOP_LOST	*/Q	Tag/Cag	142
NC_030814.1	9222286	G	C	SNP	Hom	214.458	81	LOC102189395	exon	STOP_LOST	*/S	tGa/tCa	429
NC_030814.1	43735606	T	C	SNP	Het	168.468	44	LOC106502343	exon	STOP_LOST	*/R	Tga/Cga	102
NC_030814.1	67703990	T	A	SNP	Hom	214.458	36	LOC102168256	exon	STOP_LOST	*/K	Tag/Aag	96
NC_030814.1	67812166	A	G	SNP	Hom	144.457	34	LOC102180846	exon	STOP_LOST	*/W	tAg/tGg	283
NC_030814.1	69037679	A	G	SNP	Het	217.468	43	LOC102171057	CDS	STOP_LOST	*/R	Tga/Cga	37
NC_030814.1	69737635	T	C	SNP	Het	128.467	54	LOC102186762	CDS	STOP_LOST	*/R	Tga/Cga	316
NC_030814.1	70787246	T	C	SNP	Het	100.467	74	LOC102180389	exon	STOP_LOST	*/R	Tga/Cga	198
NC_030814.1	71539023	T	C	SNP	Hom	214.458	71	LOC102179560	exon	STOP_LOST	*/R	Tga/Cga	210
NC_030814.1	74309604	A	G	SNP	Het	64.4664	33	LOC108636435	exon	STOP_LOST	*/R	Tga/Cga	555
NC_030814.1	95873866	A	G	SNP	Hom	214.458	72	LOC108636440	exon	STOP_LOST	*/Q	Tag/Cag	260
NC_030814.1	96409164	T	A	SNP	Hom	214.458	64	LOC102186000	exon	STOP_LOST	*/K	Tag/Aag	243
NC_030814.1	98730766	T	C	SNP	Het	217.468	82	LOC102179757	exon	STOP_LOST	*/R	Tga/Cga	130
NC_030814.1	98888065	A	G	SNP	Het	217.468	68	LOC102179659	exon	STOP_LOST	*/W	tgA/tgG	106
NC_030814.1	99076494	T	C	SNP	Hom	214.458	51	LOC106502292	exon	STOP_LOST	*/W	tAg/tGg	129
NC_030814.1	99673569	G	C	SNP	Het	184.468	45	LOC102186677	CDS	STOP_LOST	*/S	tGa/tCa	327
NC_030814.1	99959076	A	G	SNP	Hom	147.457	28	LOC108636445	exon	STOP_LOST	*/R	Tga/Cga	165
NC_030814.1	100146644	C	A	SNP	Het	192.468	66	LOC102170504	exon	STOP_LOST	*/Y	taG/taT	144
NC_030814.1	101756638	A	G	SNP	Hom	214.458	83	LOC106502259	CDS	STOP_LOST	*/Q	Tag/Cag	50
NC_030812.1	101299178	T	C	SNP	Het	157.468	77	LOC106501783	exon	STOP_LOST	*/R	Tga/Cga	262
NC_030812.1	102321857	A	G	SNP	Hom	214.458	71	LOC102186752	exon	STOP_LOST	*/W	tgA/tgG	54
NC_030813.1	164941	T	C	SNP	Het	217.468	44	LOC102177053	exon	STOP_LOST	*/Q	Taa/Caa	448
NC_030813.1	245577	T	C	SNP	Het	61.4664	40	LOC102190212	exon	STOP_LOST	*/Q	Taa/Caa	27
NC_030813.1	4089250	A	C	SNP	Het	217.468	56	LOC102190946	exon	STOP_LOST	*/E	Tag/Gag	12
NC_030813.1	7303576	T	C	SNP	Het	179.468	63	LOC102171497	exon	STOP_LOST	*/Q	Tag/Cag	30
NC_030813.1	9632568	T	C	SNP	Het	217.468	67	LOC102174916	exon	STOP_LOST	*/W	tgA/tgG	363
NC_030813.1	18083641	T	C	SNP	Hom	214.458	45	LOC108636263	exon	STOP_LOST	*/Q	Tag/Cag	207
NC_030813.1	21747676	A	G	SNP	Het	217.468	51	LOC102168809	exon	STOP_LOST	*/R	Tga/Cga	129
NC_030813.1	44701730	T	C	SNP	Hom	214.458	58	LOC102169170	exon	STOP_LOST	*/W	tgA/tgG	163
NC_030813.1	52060304	A	G	SNP	Het	217.468	87	LOC102172249	exon	STOP_LOST	*/R	Tga/Cga	112
NC_030813.1	58628963	A	T	SNP	Hom	73.4562	45	LOC108636266	CDS	STOP_LOST	*/K	Taa/Aaa	1050
NC_030813.1	63075361	A	T	SNP	Het	58.4663	44	LOC102181577	exon	STOP_LOST	*/L	tAa/tTa	213
NC_030813.1	63076139	A	G	SNP	Het	88.4667	35	LOC102181577	exon	STOP_LOST	*/W	tgA/tgG	472
NC_030813.1	83782953	T	C	SNP	Hom	157.457	70	LOC108636267	exon	STOP_LOST	*/R	Tga/Cga	155
NC_030813.1	85542597	T	C	SNP	Hom	214.458	40	LOC102183411	exon	STOP_LOST	*/W	tgA/tgG	108
NC_030813.1	92891919	T	C	SNP	Het	78.4666	208	CNOT6L	CDS	STOP_LOST	*/W	tAg/tGg	551
NC_030813.1	95042356	A	G	SNP	Het	217.468	54	LOC108636283	exon	STOP_LOST	*/R	Tga/Cga	178
NC_030816.1	22400267	G	T	SNP	Hom	214.458	73	LOC102175960	exon	STOP_LOST	*/L	tGa/tTa	72
NC_030816.1	31069051	A	G	SNP	Het	217.468	52	LOC102180942	exon	STOP_LOST	*/W	tgA/tgG	235
NC_030816.1	46681366	A	G	SNP	Het	195.468	81	LOC102172155	exon	STOP_LOST	*/Q	Taa/Caa	311
NC_030816.1	46683240	A	T	SNP	Hom	214.458	29	LOC102172155	exon	STOP_LOST	*/K	Tag/Aag	210
NC_030816.1	61426051	A	T	SNP	Het	184.468	30	LOC102181686	exon	STOP_LOST	*/L	tAa/tTa	27
NC_030816.1	67924031	T	A	SNP	Hom	214.458	45	ADAT2	exon	STOP_LOST	*/L	tAg/tTg	209
NC_030816.1	73996668	T	G	SNP	Het	96.4668	48	LOC108636771	exon	STOP_LOST	*/E	Taa/Gaa	228
NC_030816.1	74005546	T	C	SNP	Het	35.4679	62	LOC108636772	exon	STOP_LOST	*/R	Tga/Cga	197
NC_030816.1	74092390	A	G	SNP	Het	72.4665	167	LOC108633322	exon	STOP_LOST	*/W	tgA/tgG	455
NC_030816.1	78532520	C	G	SNP	Hom	213.458	88	LOC102191140	exon	STOP_LOST	*/Y	taG/taC	131
NC_030816.1	87280729	T	A	SNP	Hom	214.458	51	LOC106502500	exon	STOP_LOST	*/K	Taa/Aaa	200
NC_030817.1	27504495	A	G	SNP	Het	217.468	79	LOC102174481	exon	STOP_LOST	*/Q	Tag/Cag	31
NC_030817.1	37758700	T	G	SNP	Het	217.468	58	LOC102186486	exon	STOP_LOST	*/C	tgA/tgC	1031
NC_030817.1	44948526	T	C	SNP	Het	217.468	57	LOC102168911	exon	STOP_LOST	*/Q	Taa/Caa	325
NC_030817.1	46177428	T	C	SNP	Het	217.468	43	LOC102190696	exon	STOP_LOST	*/Q	Taa/Caa	197
NC_030817.1	60430277	T	C	SNP	Het	84.4666	66	LOC102188224	exon	STOP_LOST	*/R	Tga/Cga	531
NC_030815.1	13351805	T	C	SNP	Hom	214.458	58	LOC102185167	exon	STOP_LOST	*/R	Tga/Cga	205
NC_030815.1	19415232	T	C	SNP	Hom	88.4564	45	LOC102171065	exon	STOP_LOST	*/W	tAg/tGg	153
NC_030815.1	25002068	T	C	SNP	Hom	214.458	102	PLIN2	CDS	STOP_LOST	*/Q	Tag/Cag	334
NC_030815.1	26681043	A	G	SNP	Hom	148.457	28	LOC108636596	exon	STOP_LOST	*/R	Tga/Cga	173
NC_030815.1	45265062	A	G	SNP	Hom	196.458	67	LOC102187219	exon	STOP_LOST	*/R	Tga/Cga	25
NC_030815.1	49710951	A	C	SNP	Hom	214.458	33	LOC102184808	exon	STOP_LOST	*/E	Taa/Gaa	186
NC_030815.1	60466224	T	C	SNP	Hom	214.458	64	LOC102182502	exon	STOP_LOST	*/W	tgA/tgG	53
NC_030815.1	64512363	G	C	SNP	Hom	214.458	52	LOC108636569	exon	STOP_LOST	*/S	tGa/tCa	134
NC_030815.1	82506708	A	G	SNP	Hom	214.458	44	LOC106502426	CDS	STOP_LOST	*/R	Tga/Cga	370
NC_030815.1	91077805	T	C	SNP	Het	217.468	81	LOC102191333	CDS	STOP_LOST	*/R	Tga/Cga	596
NC_030816.1	5088235	T	C	SNP	Het	62.4664	38	LOC106502456	exon	STOP_LOST	*/Q	Tag/Cag	847
NC_030816.1	6805084	A	G	SNP	Hom	214.458	84	LOC102172153	exon	STOP_LOST	*/W	tgA/tgG	284
NC_030816.1	9231504	A	G	SNP	Het	217.468	71	LOC102174660	exon	STOP_LOST	*/Q	Tag/Cag	29
NC_030813.1	103033251	T	G	SNP	Het	199.468	70	LOC102189848	CDS	STOP_LOST	*/C	tgA/tgC	258
NC_030814.1	7725263	T	C	SNP	Hom	214.458	46	LOC102179384	exon	STOP_LOST	*/Q	Tag/Cag	142
NC_030814.1	9222286	G	C	SNP	Hom	214.458	81	LOC102189395	exon	STOP_LOST	*/S	tGa/tCa	429
NC_030814.1	43735606	T	C	SNP	Het	168.468	44	LOC106502343	exon	STOP_LOST	*/R	Tga/Cga	102
NC_030814.1	67703990	T	A	SNP	Hom	214.458	36	LOC102168256	exon	STOP_LOST	*/K	Tag/Aag	96
NC_030814.1	67812166	A	G	SNP	Hom	144.457	34	LOC102180846	exon	STOP_LOST	*/W	tAg/tGg	283
NC_030814.1	69037679	A	G	SNP	Het	217.468	43	LOC102171057	CDS	STOP_LOST	*/R	Tga/Cga	37
NC_030814.1	69737635	T	C	SNP	Het	128.467	54	LOC102186762	CDS	STOP_LOST	*/R	Tga/Cga	316
NC_030814.1	70787246	T	C	SNP	Het	100.467	74	LOC102180389	exon	STOP_LOST	*/R	Tga/Cga	198
NC_030814.1	71539023	T	C	SNP	Hom	214.458	71	LOC102179560	exon	STOP_LOST	*/R	Tga/Cga	210
NC_030814.1	74309604	A	G	SNP	Het	64.4664	33	LOC108636435	exon	STOP_LOST	*/R	Tga/Cga	555
NC_030814.1	95873866	A	G	SNP	Hom	214.458	72	LOC108636440	exon	STOP_LOST	*/Q	Tag/Cag	260
NC_030814.1	96409164	T	A	SNP	Hom	214.458	64	LOC102186000	exon	STOP_LOST	*/K	Tag/Aag	243
NC_030814.1	98730766	T	C	SNP	Het	217.468	82	LOC102179757	exon	STOP_LOST	*/R	Tga/Cga	130
NC_030814.1	98888065	A	G	SNP	Het	217.468	68	LOC102179659	exon	STOP_LOST	*/W	tgA/tgG	106
NC_030814.1	99076494	T	C	SNP	Hom	214.458	51	LOC106502292	exon	STOP_LOST	*/W	tAg/tGg	129
NC_030814.1	99673569	G	C	SNP	Het	184.468	45	LOC102186677	CDS	STOP_LOST	*/S	tGa/tCa	327
NC_030814.1	99959076	A	G	SNP	Hom	147.457	28	LOC108636445	exon	STOP_LOST	*/R	Tga/Cga	165
NC_030814.1	100146644	C	A	SNP	Het	192.468	66	LOC102170504	exon	STOP_LOST	*/Y	taG/taT	144
NC_030814.1	101756638	A	G	SNP	Hom	214.458	83	LOC106502259	CDS	STOP_LOST	*/Q	Tag/Cag	50
NC_030812.1	101299178	T	C	SNP	Het	157.468	77	LOC106501783	exon	STOP_LOST	*/R	Tga/Cga	262
NC_030812.1	102321857	A	G	SNP	Hom	214.458	71	LOC102186752	exon	STOP_LOST	*/W	tgA/tgG	54
NC_030813.1	164941	T	C	SNP	Het	217.468	44	LOC102177053	exon	STOP_LOST	*/Q	Taa/Caa	448
NC_030813.1	245577	T	C	SNP	Het	61.4664	40	LOC102190212	exon	STOP_LOST	*/Q	Taa/Caa	27
NC_030813.1	4089250	A	C	SNP	Het	217.468	56	LOC102190946	exon	STOP_LOST	*/E	Tag/Gag	12
NC_030813.1	7303576	T	C	SNP	Het	179.468	63	LOC102171497	exon	STOP_LOST	*/Q	Tag/Cag	30
NC_030813.1	9632568	T	C	SNP	Het	217.468	67	LOC102174916	exon	STOP_LOST	*/W	tgA/tgG	363
NC_030813.1	18083641	T	C	SNP	Hom	214.458	45	LOC108636263	exon	STOP_LOST	*/Q	Tag/Cag	207
NC_030813.1	21747676	A	G	SNP	Het	217.468	51	LOC102168809	exon	STOP_LOST	*/R	Tga/Cga	129
NC_030813.1	44701730	T	C	SNP	Hom	214.458	58	LOC102169170	exon	STOP_LOST	*/W	tgA/tgG	163
NC_030813.1	52060304	A	G	SNP	Het	217.468	87	LOC102172249	exon	STOP_LOST	*/R	Tga/Cga	112
NC_030813.1	58628963	A	T	SNP	Hom	73.4562	45	LOC108636266	CDS	STOP_LOST	*/K	Taa/Aaa	1050
NC_030813.1	63075361	A	T	SNP	Het	58.4663	44	LOC102181577	exon	STOP_LOST	*/L	tAa/tTa	213
NC_030813.1	63076139	A	G	SNP	Het	88.4667	35	LOC102181577	exon	STOP_LOST	*/W	tgA/tgG	472
NC_030813.1	83782953	T	C	SNP	Hom	157.457	70	LOC108636267	exon	STOP_LOST	*/R	Tga/Cga	155
NC_030813.1	85542597	T	C	SNP	Hom	214.458	40	LOC102183411	exon	STOP_LOST	*/W	tgA/tgG	108
NC_030813.1	92891919	T	C	SNP	Het	78.4666	208	CNOT6L	CDS	STOP_LOST	*/W	tAg/tGg	551
NC_030813.1	95042356	A	G	SNP	Het	217.468	54	LOC108636283	exon	STOP_LOST	*/R	Tga/Cga	178
