# Supplementary material for: Changthangi Pashmina Goat Genome: Sequencing, Assembly, and Annotation
Source: Front Genet. 2021 Jul 20;12:695178. doi: 10.3389/fgene.2021.695178 (PMC8329486; doi:10.3389/fgene.2021.695178)
Supplement: Supplementary file 6 [file Table_4.csv]

Chrom	Position	Reference	Variant	Type	Zygosity	Quality	Coverage	Gene_ID	Genomic Feature	Effect	old_AA/new_AA	Old_codon/New_codon	Codon_Num(CDS)
NC_030808.1	80207318	*	#NAME?	INS	Hom	134.457	62	HRG	CDS	STOP_GAINED	G/GAPPP*	ggg/ggGGCACCACCCCCATAg	407
NC_030817.1	89218508	*	#NAME?	INS	Het	116.467	68	UBAP1L	CDS	STOP_GAINED	-/*	-/TAG	174
NC_030820.1	22557354	*	#NAME?	INS	Het	112.467	62	DNAJC1	CDS	STOP_GAINED	-/R*	-/CGCTGA	28
NC_030825.1	57362916	*	#NAME?	INS	Het	217.468	73	LOC102174966	CDS	STOP_GAINED	Y/*S	tat/taAAGt	581
NC_030826.1	24829546	*	#NAME?	INS	Hom	163.724	55	MYBBP1A	CDS	STOP_GAINED	-/*S	-/TGAAGC	1254
NC_030826.1	36929436	*	#NAME?	INS	Het	183.468	70	ZNF652	CDS	STOP_GAINED	E/GE*	gag/gGGGAGTag	106
NC_030826.1	36929457	*	#NAME?	INS	Hom	214.671	68	ZNF652	CDS	STOP_GAINED	V/E*V	gtc/gAGTAGGtc	113
NC_030828.1	67033403	*	#NAME?	INS	Het	41.4664	72	EXOC3L4	CDS	STOP_GAINED	-/*AE	-/TGAGCAGAA	207
NC_030829.1	14389429	*	#NAME?	INS	Het	188.468	111	TRAK1	CDS	STOP_GAINED	-/*	-/TAG	634
NC_030829.1	51670680	*	#NAME?	INS	Het	38.4667	89	BAC5	CDS	STOP_GAINED	-/SLVH*	-/TCCCTCGTCCACTAG	141
NW_017189735.1	22332	*	#NAME?	INS	Het	151.467	226	LOC102186926	CDS	STOP_GAINED	E/GR*	gag/gGGAGGTag	444
NC_030810.1	101390887	*	#NAME?	INS	Het	217.468	126	LOC102177714	exon	STOP_GAINED	I/M*	ata/atGTAa	29
NC_030811.1	8239248	*	#NAME?	INS	Het	91.4667	56	ZNF777	CDS	STOP_GAINED	-/*	-/TAG	465
NC_030812.1	119005050	*	#NAME?	INS	Het	61.4664	44	RABL2B	CDS	STOP_GAINED	-/*	-/TAG	221
NC_030812.1	119005056	*	#NAME?	INS	Het	92.4668	46	RABL2B	CDS	STOP_GAINED	-/*	-/TAG	223
NC_030812.1	119005062	*	#NAME?	INS	Het	89.4667	51	RABL2B	CDS	STOP_GAINED	-/*	-/TAG	225
NC_030813.1	92676963	*	#NAME?	INS	Het	95.4668	63	LOC102185997	exon	STOP_GAINED	L/LL*TGCSY	ctt/ctACTATGAACTGGATGTTCATAt	180
NC_030813.1	98260353	*	#NAME?	INS	Het	217.468	111	LIN54	CDS	STOP_GAINED	Q/H*	caa/cACTaa	160
NC_030813.1	103291977	*	#NAME?	INS	Het	30.4699	62	WFS1	CDS	STOP_GAINED	A/APAPLL*AP	gct/gcTCCAGCGCCCCTCCTCTGAGCCCCt	2
NC_030816.1	56243742	*	#NAME?	INS	Het	128.467	60	EPB41L2	CDS	STOP_GAINED	E/G*	gag/gGGTag	738
NC_030808.1	7975448	*	#NAME?	INS	Het	60.4666	47	ADAMTS1	CDS	FRAME_SHIFT	-/W?	-/TGGGG	178
NC_030808.1	10079620	*	#NAME?	DEL	Het	71.4665	88	LOC108636215	exon	FRAME_SHIFT	-/-	-/-	191
NC_030808.1	21024537	*	#NAME?	INS	Hom	159.457	38	LOC106502499	exon	FRAME_SHIFT	-/?	-/G	7
NC_030808.1	33811489	*	#NAME?	INS	Hom	145.457	48	LOC102187712	exon	FRAME_SHIFT	-/?	-/C	85
NC_030808.1	34199436	*	#NAME?	INS	Hom	137.457	86	CHMP2B	CDS	FRAME_SHIFT	-/?	-/TC	13
NC_030808.1	42183926	*	#NAME?	DEL	Het	154.468	65	LOC102172388	CDS	FRAME_SHIFT	-/-	-/-	105
NC_030808.1	42251434	*	#NAME?	INS	Hom	214.458	87	LOC102172936	exon	FRAME_SHIFT	-/?	-/CT	102
NC_030808.1	42251432	*	#NAME?	INS	Hom	34.4917	89	LOC102172936	exon	FRAME_SHIFT	-/?	-/AT	101
NC_030808.1	42251433	*	#NAME?	INS	Hom	82.4563	86	LOC102172936	exon	FRAME_SHIFT	-/?	-/GC	102
NC_030808.1	42264617	*	#NAME?	DEL	Het	215.468	39	LOC108636222	exon	FRAME_SHIFT	-/-	-/-	302
NC_030808.1	42309028	*	#NAME?	DEL	Het	217.468	55	LOC102189622	CDS	FRAME_SHIFT	-/-	-/-	95
NC_030808.1	42315927	*	#NAME?	DEL	Hom	212.458	33	LOC102189903	exon	FRAME_SHIFT	-/-	-/-	245
NC_030808.1	42347002	*	#NAME?	INS	Het	202.468	53	LOC102190171	exon	FRAME_SHIFT	-/?	-/G	146
NC_030808.1	42365256	*	#NAME?	DEL	Het	126.467	40	LOC102173504	CDS	FRAME_SHIFT	-/-	-/-	284
NC_030808.1	42381849	*	#NAME?	DEL	Het	217.468	35	LOC102173783	CDS	FRAME_SHIFT	-/-	-/-	217
NC_030808.1	42381898	*	#NAME?	DEL	Het	109.467	38	LOC102173783	CDS	FRAME_SHIFT	-/-	-/-	234
NC_030808.1	57307946	*	#NAME?	DEL	Het	217.468	56	LOC102174159	CDS	FRAME_SHIFT	-/-	-/-	350
NC_030808.1	57336978	*	#NAME?	INS	Het	64.4664	37	LOC102174159	CDS	FRAME_SHIFT	-/?	-/A	119
NC_030808.1	57402695	*	#NAME?	INS	Hom	214.458	46	LOC102183007	CDS	FRAME_SHIFT	-/?	-/T	259
NC_030808.1	65753360	*	#NAME?	DEL	Het	217.468	62	LOC102180537	exon	FRAME_SHIFT	-/-	-/-	126
NC_030808.1	67774985	*	#NAME?	INS	Hom	214.458	46	MYLK	CDS	FRAME_SHIFT	-/?	-/C	1517
NC_030808.1	69448102	*	#NAME?	INS	Het	44.4663	75	ZNF148	CDS	FRAME_SHIFT	-/?	-/AA	668
NC_030808.1	70758925	*	#NAME?	INS	Hom	214.458	30	LOC106501980	exon	FRAME_SHIFT	-/?	-/T	216
NC_030808.1	80938715	*	#NAME?	INS	Hom	214.458	60	LOC102179418	CDS	FRAME_SHIFT	-/?	-/C	169
NC_030808.1	80938717	*	#NAME?	INS	Hom	214.458	61	LOC102179418	CDS	FRAME_SHIFT	-/?	-/C	169
NC_030808.1	102417396	*	#NAME?	INS	Het	217.468	79	LOC102168623	exon	FRAME_SHIFT	-/?	-/CA	579
NC_030808.1	105847788	*	#NAME?	DEL	Het	217.468	82	LOC108636362	exon	FRAME_SHIFT	-/-	-/-	374
NC_030808.1	105848191	*	#NAME?	DEL	Hom	214.458	70	LOC108636362	exon	FRAME_SHIFT	-/-	-/-	240
NC_030808.1	106492781	*	#NAME?	INS	Hom	214.458	43	KPNA4	CDS	FRAME_SHIFT	-/?	-/A	284
NC_030808.1	111197806	*	#NAME?	DEL	Hom	214.458	53	LOC102177841	CDS	FRAME_SHIFT	-/-	-/-	452
NC_030808.1	111215761	*	#NAME?	INS	Hom	214.465	43	LOC102177841	CDS	FRAME_SHIFT	-/?	-/C	134
NC_030808.1	115733495	*	-C	DEL	Het	217.468	32	LOC102189434	CDS	FRAME_SHIFT	-/-	-/-	160
NC_030808.1	118469027	*	#NAME?	INS	Het	161.468	38	LOC102183642	exon	FRAME_SHIFT	-/?	-/A	151
NC_030808.1	118489302	*	#NAME?	DEL	Het	201.468	61	LOC102172204	mRNA	FRAME_SHIFT	-/-	-/-	448
NC_030808.1	121482648	*	#NAME?	INS	Hom	214.458	90	PLSCR5	CDS	FRAME_SHIFT	-/?	-/G	124
NC_030817.1	63992306	*	#NAME?	INS	Hom	214.458	62	LOC102176888	exon	FRAME_SHIFT	-/?	-/A	36
NC_030817.1	72606225	*	+C	INS	Hom	214.458	47	ZNF770	CDS	FRAME_SHIFT	-/?	-/C	165
NC_030817.1	75014775	*	#NAME?	INS	Hom	214.458	51	LOC102188949	CDS	FRAME_SHIFT	-/?	-/T	97
NC_030817.1	75363665	*	#NAME?	DEL	Het	217.468	55	LOC102185277	exon	FRAME_SHIFT	-/-	-/-	110
NC_030817.1	75372707	*	#NAME?	DEL	Het	217.468	51	LOC102185004	exon	FRAME_SHIFT	-/-	-/-	22
NC_030817.1	75808811	*	#NAME?	INS	Het	87.4667	55	LOC102178361	CDS	FRAME_SHIFT	-/?	-/AT	231
NC_030817.1	75999437	*	#NAME?	DEL	Het	166.468	67	LOC102177709	CDS	FRAME_SHIFT	-/-	-/-	208
NC_030817.1	76107972	*	#NAME?	INS	Het	106.467	61	LOC102182874	exon	FRAME_SHIFT	-/?	-/T	108
NC_030817.1	76634929	*	#NAME?	DEL	Hom	214.458	90	LOC102175026	exon	FRAME_SHIFT	-/-	-/-	80
NC_030817.1	78719213	*	#NAME?	INS	Het	70.4665	88	LOC102183862	CDS	FRAME_SHIFT	-/?	-/CA	81
NC_030817.1	78719213	*	#NAME?	INS	Het	146.467	90	LOC102183862	CDS	FRAME_SHIFT	-/?	-/TA	81
NC_030817.1	78719213	*	#NAME?	INS	Het	47.4663	90	LOC102183862	CDS	FRAME_SHIFT	-/?	-/TC	81
NC_030817.1	80069013	*	#NAME?	INS	Hom	68.4562	36	JPH4	CDS	FRAME_SHIFT	-/?	-/C	15
NC_030817.1	86616065	*	+C	INS	Het	60.4663	58	SKOR1	CDS	FRAME_SHIFT	-/?	-/G	434
NC_030817.1	86616224	*	#NAME?	INS	Het	196.468	49	SKOR1	CDS	FRAME_SHIFT	-/?	-/C	381
NC_030817.1	89189147	*	+C	INS	Hom	205.458	72	LOC102182793	exon	FRAME_SHIFT	-/?	-/G	74
NC_030817.1	91808517	*	#NAME?	INS	Hom	75.4606	28	LOC102174124	exon	FRAME_SHIFT	-/?	-/A	185
NC_030817.1	96763075	*	#NAME?	INS	Hom	214.458	71	LOC106502523	exon	FRAME_SHIFT	-/?	-/CA	272
NC_030817.1	96763322	*	#NAME?	DEL	Hom	214.458	24	LOC106502523	exon	FRAME_SHIFT	-/-	-/-	188
NC_030817.1	99480287	*	#NAME?	INS	Hom	214.458	33	EPB41L4A	CDS	FRAME_SHIFT	-/?	-/T	653
NC_030818.1	13024210	*	#NAME?	INS	Hom	198.458	105	LOC106502599	exon	FRAME_SHIFT	-/?	-/T	115
NC_030818.1	18084561	*	#NAME?	INS	Hom	214.458	55	LOC102182881	exon	FRAME_SHIFT	-/?	-/G	119
NC_030818.1	31214367	*	#NAME?	INS	Hom	78.5247	35	LOC102182134	exon	FRAME_SHIFT	-/Y?	-/TATAA	194
NC_030818.1	37325170	*	#NAME?	INS	Het	217.468	74	EML6	mRNA	FRAME_SHIFT	-/?	-/T	1871
NC_030818.1	42730639	*	#NAME?	INS	Het	150.47	41	LOC102177248	exon	FRAME_SHIFT	-/?	-/T	152
NC_030818.1	43659021	*	#NAME?	DEL	Hom	133.457	55	LOC102178365	exon	FRAME_SHIFT	-/-	-/-	118
NC_030818.1	45741760	*	#NAME?	DEL	Het	217.468	59	LOC102176697	exon	FRAME_SHIFT	-/-	-/-	388
NC_030818.1	46077887	*	#NAME?	DEL	Het	91.4667	67	NT5DC4	CDS	FRAME_SHIFT	-/-	-/-	378
NC_030818.1	46127370	*	#NAME?	INS	Hom	214.458	74	IL1A	CDS	FRAME_SHIFT	-/?	-/A	46
NC_030818.1	46914972	*	+C	INS	Hom	214.458	63	LOC102184629	CDS	FRAME_SHIFT	-/?	-/C	139
NC_030818.1	47418236	*	#NAME?	INS	Hom	130.459	26	LOC108637083	exon	FRAME_SHIFT	-/K?	-/AAAA	361
NC_030818.1	47418236	*	#NAME?	INS	Hom	130.459	26	LOC108637083	exon	FRAME_SHIFT	-/?	-/A	361
NC_030818.1	47418236	*	#NAME?	INS	Hom	150.098	27	LOC108637083	exon	FRAME_SHIFT	-/K?	-/AAAA	361
NC_030818.1	48433527	*	#NAME?	INS	Hom	214.458	69	POLR1A	CDS	FRAME_SHIFT	-/?	-/G	1544
NC_030818.1	55873204	*	#NAME?	INS	Het	212.468	47	LOC102190424	exon	FRAME_SHIFT	-/G?	-/GGACT	224
NC_030818.1	55873320	*	#NAME?	DEL	Het	96.4668	68	LOC102190424	exon	FRAME_SHIFT	-/-	-/-	262
NC_030818.1	56272910	*	#NAME?	INS	Hom	52.4561	41	LOC108637087	CDS	FRAME_SHIFT	-/?	-/A	1438
NC_030818.1	60090813	*	#NAME?	DEL	Hom	214.458	60	LOC102174852	exon	FRAME_SHIFT	-/-	-/-	171
NC_030818.1	61310180	*	-C	DEL	Hom	214.458	71	LOC106502628	exon	FRAME_SHIFT	-/-	-/-	188
NC_030818.1	61310181	*	#NAME?	DEL	Hom	207.458	71	LOC106502628	exon	FRAME_SHIFT	-/-	-/-	188
NC_030818.1	61310578	*	#NAME?	DEL	Hom	214.458	62	LOC106502628	exon	FRAME_SHIFT	-/-	-/-	82
NC_030818.1	63060427	*	#NAME?	INS	Hom	40.4563	33	LOC102179207	exon	FRAME_SHIFT	-/?	-/TT	387
NC_030818.1	63060427	*	#NAME?	INS	Hom	40.4563	33	LOC102179207	exon	FRAME_SHIFT	-/?	-/T	387
NC_030818.1	63061527	*	-C	DEL	Het	176.468	68	LOC102179207	exon	FRAME_SHIFT	-/-	-/-	20
NC_030818.1	63138967	*	#NAME?	INS	Hom	214.458	51	SLC1A4	CDS	FRAME_SHIFT	-/?	-/G	460
NC_030818.1	72008094	*	#NAME?	INS	Hom	214.458	83	ZNF513	CDS	FRAME_SHIFT	-/?	-/CT	456
NC_030818.1	73026568	*	+C	INS	Hom	129.457	66	GAREM2	CDS	FRAME_SHIFT	-/?	-/G	201
NC_030818.1	84240849	*	#NAME?	DEL	Hom	214.458	66	LOC102180052	exon	FRAME_SHIFT	-/-	-/-	216
NC_030818.1	90546344	*	-C	DEL	Het	78.4666	27	LOC108637093	CDS	FRAME_SHIFT	-/-	-/-	76
NC_030818.1	92872780	*	#NAME?	INS	Hom	144.457	75	LOC102191625	CDS	FRAME_SHIFT	-/?	-/TC	148
NC_030818.1	93489922	*	#NAME?	INS	Hom	96.592	73	LOC102184531	CDS	FRAME_SHIFT	-/VPG?	-/GTCCCGGGCTG	137
NC_030818.1	93489923	*	#NAME?	INS	Hom	70.7225	63	LOC102184531	CDS	FRAME_SHIFT	-/SRA?	-/TCCCGGGCTGT	138
NC_030818.1	93489927	*	#NAME?	INS	Hom	101.491	74	LOC102184531	CDS	FRAME_SHIFT	-/?	-/TG	139
NC_030818.1	100934583	*	+C	INS	Hom	107.457	30	LOC108637171	CDS	FRAME_SHIFT	-/?	-/C	134
NC_030818.1	102726263	*	#NAME?	INS	Hom	214.458	26	PAEP	CDS	FRAME_SHIFT	-/AG?	-/GCAGGGC	177
NC_030818.1	104419847	*	#NAME?	DEL	Hom	214.458	61	LOC108637097	CDS	FRAME_SHIFT	-/-	-/-	36
NC_030818.1	104680501	*	#NAME?	DEL	Het	202.468	71	LOC108637100	CDS	FRAME_SHIFT	-/-	-/-	108
NC_030818.1	105160362	*	#NAME?	DEL	Het	69.4665	81	LOC108637101	exon	FRAME_SHIFT	-/-	-/-	379
NC_030818.1	105621996	*	-C	DEL	Hom	184.458	43	EHMT1	CDS	FRAME_SHIFT	-/-	-/-	1142
NC_030818.1	106042770	*	#NAME?	INS	Hom	214.458	38	NDOR1	CDS	FRAME_SHIFT	-/?	-/C	353
NC_030818.1	106110996	*	#NAME?	DEL	Het	217.468	79	LOC106501835	CDS	FRAME_SHIFT	-/-	-/-	96
NC_030818.1	106217641	*	+C	INS	Hom	214.458	62	ABCA2	CDS	FRAME_SHIFT	-/?	-/C	683
NC_030819.1	1402251	*	+C	INS	Hom	214.458	52	COL4A1	CDS	FRAME_SHIFT	-/?	-/C	600
NC_030819.1	14988632	*	#NAME?	INS	Hom	34.4584	41	LOC102185549	CDS	FRAME_SHIFT	-/?	-/C	159
NC_030819.1	16481784	*	+C	INS	Hom	214.458	57	ABCC4	CDS	FRAME_SHIFT	-/?	-/C	551
NC_030819.1	16481784	*	#NAME?	INS	Hom	214.458	56	ABCC4	CDS	FRAME_SHIFT	-/?	-/T	551
NC_030819.1	16857361	*	#NAME?	DEL	Het	217.468	52	LOC106502720	CDS	FRAME_SHIFT	-/-	-/-	19
NC_030819.1	26065857	*	#NAME?	DEL	Het	168.468	64	LOC108637257	exon	FRAME_SHIFT	-/-	-/-	158
NC_030819.1	41360491	*	#NAME?	DEL	Het	134.467	46	LOC106502715	exon	FRAME_SHIFT	-/-	-/-	99
NC_030819.1	61773366	*	#NAME?	INS	Hom	214.458	53	SERTM1	CDS	FRAME_SHIFT	-/?	-/GC	13
NC_030819.1	61773372	*	#NAME?	INS	Hom	99.5873	53	SERTM1	CDS	FRAME_SHIFT	-/A?	-/GCAC	15
NC_030819.1	61773370	*	#NAME?	INS	Hom	99.5873	53	SERTM1	CDS	FRAME_SHIFT	-/?	-/GC	15
NC_030819.1	61887519	*	+C	INS	Hom	214.458	30	RFXAP	CDS	FRAME_SHIFT	-/?	-/C	196
NC_030819.1	66138853	*	#NAME?	INS	Hom	214.458	72	LOC102182418	CDS	FRAME_SHIFT	-/?	-/T	420
NC_030819.1	70858044	*	#NAME?	INS	Hom	214.458	62	ERICH6B	CDS	FRAME_SHIFT	-/?	-/G	13
NC_030819.1	72538858	*	#NAME?	INS	Hom	164.001	50	LOC108637261	CDS	FRAME_SHIFT	-/R?	-/CGGCG	148
NC_030819.1	85841276	*	#NAME?	DEL	Het	167.468	58	LOC102170407	exon	FRAME_SHIFT	-/-	-/-	305
NC_030819.1	85912474	*	#NAME?	INS	Het	217.468	37	LOC102171229	exon	FRAME_SHIFT	-/L?	-/TTAC	189
NC_030819.1	86712639	*	#NAME?	DEL	Het	202.468	57	LOC102191602	exon	FRAME_SHIFT	-/-	-/-	50
NC_030820.1	16758759	*	#NAME?	DEL	Het	217.468	62	LOC102174945	exon	FRAME_SHIFT	-/-	-/-	161
NC_030820.1	19527357	*	-C	DEL	Hom	214.458	33	LOC108637350	exon	FRAME_SHIFT	-/-	-/-	134
NC_030820.1	19527358	*	#NAME?	DEL	Hom	214.458	32	LOC108637350	exon	FRAME_SHIFT	-/-	-/-	135
NC_030820.1	25642823	*	#NAME?	DEL	Het	71.4665	45	LOC102178086	exon	FRAME_SHIFT	-/-	-/-	35
NC_030820.1	30412562	*	#NAME?	INS	Hom	214.458	52	RSU1	CDS	FRAME_SHIFT	-/?	-/A	278
NC_030820.1	30412562	*	+C	INS	Hom	214.458	51	RSU1	CDS	FRAME_SHIFT	-/?	-/G	278
NC_030820.1	31429959	*	#NAME?	DEL	Het	83.4666	22	HACD1	CDS	FRAME_SHIFT	-/-	-/-	6
NC_030820.1	36500035	*	+C	INS	Het	51.4663	46	LOC102178183	CDS	FRAME_SHIFT	-/?	-/G	1123
NC_030820.1	37189161	*	-C	DEL	Het	115.467	142	LOC102171968	CDS	FRAME_SHIFT	-/-	-/-	28
NC_030820.1	37196348	*	#NAME?	DEL	Het	59.4663	161	LOC102171968	CDS	FRAME_SHIFT	-/-	-/-	175
NC_030820.1	37226818	*	+C	INS	Hom	214.458	130	PCSK2	CDS	FRAME_SHIFT	-/?	-/G	306
NC_030820.1	37226819	*	#NAME?	INS	Hom	214.458	131	PCSK2	CDS	FRAME_SHIFT	-/?	-/A	306
NC_030820.1	37924666	*	#NAME?	DEL	Het	97.4668	56	DZANK1	CDS	FRAME_SHIFT	-/-	-/-	6
NC_030820.1	37973234	*	#NAME?	INS	Hom	136.457	91	SEC23B	CDS	FRAME_SHIFT	-/?	-/G	470
NC_030820.1	39888005	*	#NAME?	DEL	Het	177.468	43	KIZ	CDS	FRAME_SHIFT	-/-	-/-	444
NC_030820.1	42146783	*	-C	DEL	Hom	199.458	70	PYGB	CDS	FRAME_SHIFT	-/-	-/-	659
NC_030820.1	42146784	*	#NAME?	DEL	Hom	214.458	71	PYGB	CDS	FRAME_SHIFT	-/-	-/-	659
NC_030820.1	42247309	*	#NAME?	DEL	Het	191.468	54	LOC102186494	exon	FRAME_SHIFT	-/-	-/-	193
NC_030820.1	42794207	*	#NAME?	INS	Hom	119.457	78	LOC102188841	CDS	FRAME_SHIFT	-/?	-/A	66
NC_030820.1	47867394	*	#NAME?	DEL	Hom	214.458	37	LOC102169196	exon	FRAME_SHIFT	-/-	-/-	308
NC_030820.1	47867398	*	#NAME?	DEL	Hom	214.458	36	LOC102169196	exon	FRAME_SHIFT	-/-	-/-	306
NC_030820.1	49372592	*	#NAME?	INS	Hom	214.458	49	LOC102175869	exon	FRAME_SHIFT	-/?	-/A	289
NC_030820.1	62776576	*	+C	INS	Hom	87.4737	24	ZNF341	CDS	FRAME_SHIFT	-/?	-/C	189
NC_030820.1	64266462	*	#NAME?	DEL	Het	217.468	50	TRNAM-CAU	exon	FRAME_SHIFT	-/-	-/-	9
NC_030820.1	73620327	*	#NAME?	INS	Het	44.4663	38	LOC102188237	CDS	FRAME_SHIFT	-/HT?	-/CATACAGT	85
NC_030820.1	73620327	*	#NAME?	INS	Het	71.4665	38	LOC102188237	CDS	FRAME_SHIFT	-/ENHT?	-/GAGAACCATACAGT	85
NC_030820.1	73669362	*	#NAME?	INS	Hom	136.457	51	LOC102176706	exon	FRAME_SHIFT	-/?	-/T	100
NC_030820.1	73669369	*	#NAME?	INS	Hom	79.4563	50	LOC102176706	exon	FRAME_SHIFT	-/?	-/A	98
NC_030820.1	73669617	*	-C	DEL	Hom	214.458	55	LOC102176706	exon	FRAME_SHIFT	-/-	-/-	15
NC_030820.1	74552833	*	#NAME?	INS	Het	117.467	24	LOC108637360	CDS	FRAME_SHIFT	-/R?	-/CGCCG	179
NC_030821.1	1170421	*	+C	INS	Hom	214.458	62	ENPP2	CDS	FRAME_SHIFT	-/?	-/C	124
NC_030821.1	1170422	*	#NAME?	INS	Hom	214.458	63	ENPP2	CDS	FRAME_SHIFT	-/?	-/T	124
NC_030821.1	5816103	*	#NAME?	DEL	Hom	214.458	58	LOC102173672	exon	FRAME_SHIFT	-/-	-/-	69
NC_030821.1	11482878	*	#NAME?	DEL	Het	48.4663	134	LOC102189692	exon	FRAME_SHIFT	-/-	-/-	93
NC_030821.1	11482880	*	#NAME?	DEL	Het	45.4663	125	LOC102189692	exon	FRAME_SHIFT	-/-	-/-	93
NC_030821.1	14629935	*	#NAME?	DEL	Het	57.4663	72	SDC2	CDS	FRAME_SHIFT	-/-	-/-	203
NC_030821.1	17970750	*	#NAME?	INS	Hom	193.458	23	FBXO43	CDS	FRAME_SHIFT	-/RR?	-/CGGCGCGT	54
NC_030821.1	17970750	*	#NAME?	INS	Hom	42.5245	24	FBXO43	CDS	FRAME_SHIFT	-/RR?	-/CGGCGCTG	54
NC_030821.1	18422238	*	#NAME?	INS	Hom	105.457	55	SNX31	CDS	FRAME_SHIFT	-/?	-/A	400
NC_030821.1	18422238	*	+C	INS	Hom	214.458	55	SNX31	CDS	FRAME_SHIFT	-/?	-/G	400
NC_030821.1	24335388	*	#NAME?	INS	Het	41.4664	63	ABRA	CDS	FRAME_SHIFT	-/SS?	-/TCCTCCCC	86
NC_030821.1	24335391	*	#NAME?	INS	Hom	214.458	64	ABRA	CDS	FRAME_SHIFT	-/P?	-/CCTT	85
NC_030821.1	34090899	*	+C	INS	Hom	214.458	74	LOC102185105	exon	FRAME_SHIFT	-/?	-/C	325
NC_030821.1	37054378	*	-C	DEL	Hom	198.458	46	MAL2	CDS	FRAME_SHIFT	-/-	-/-	14
NC_030821.1	37054379	*	#NAME?	DEL	Hom	199.458	49	MAL2	CDS	FRAME_SHIFT	-/-	-/-	14
NC_030821.1	38261501	*	#NAME?	INS	Hom	214.458	70	LOC102183706	exon	FRAME_SHIFT	-/S?	-/AGTG	52
NC_030821.1	38261501	*	#NAME?	INS	Hom	214.458	69	LOC102183706	exon	FRAME_SHIFT	-/R?	-/CGTG	52
NC_030821.1	48411830	*	#NAME?	DEL	Het	58.4663	40	TRNAG-CCC	exon	FRAME_SHIFT	-/-	-/-	16
NC_030821.1	62457941	*	#NAME?	DEL	Het	217.468	51	LOC102175420	exon	FRAME_SHIFT	-/-	-/-	406
NC_030821.1	62478505	*	#NAME?	DEL	Hom	214.458	78	MCM4	CDS	FRAME_SHIFT	-/-	-/-	116
NC_030821.1	62972699	*	#NAME?	DEL	Het	217.468	46	LOC106502837	exon	FRAME_SHIFT	-/-	-/-	2073
NC_030821.1	72683917	*	#NAME?	INS	Het	69.4665	38	LOC108637505	exon	FRAME_SHIFT	-/?	-/T	12
NC_030821.1	81499069	*	#NAME?	DEL	Het	36.467	74	MFSD3	CDS	FRAME_SHIFT	-/-	-/-	260
NC_030821.1	88152310	*	#NAME?	INS	Hom	38.4586	27	LOC102185933	exon	FRAME_SHIFT	-/?	-/AA	212
NC_030821.1	88152310	*	#NAME?	INS	Hom	62.4562	31	LOC102185933	exon	FRAME_SHIFT	-/?	-/AA	212
NC_030822.1	991174	*	-C	DEL	Het	77.4666	62	LOC102168904	CDS	FRAME_SHIFT	-/-	-/-	199
NC_030822.1	1048187	*	#NAME?	INS	Hom	214.458	84	LOC102191259	CDS	FRAME_SHIFT	-/?	-/CT	141
NC_030822.1	1048186	*	#NAME?	INS	Hom	55.456	84	LOC102191259	CDS	FRAME_SHIFT	-/?	-/AC	141
NC_030822.1	1048498	*	#NAME?	INS	Hom	214.458	69	LOC102191259	CDS	FRAME_SHIFT	-/?	-/AT	244
NC_030822.1	1409633	*	#NAME?	INS	Hom	204.462	42	LOC108637593	CDS	FRAME_SHIFT	-/?	-/C	550
NC_030822.1	1409633	*	#NAME?	INS	Hom	214.458	43	LOC108637593	CDS	FRAME_SHIFT	-/?	-/T	550
NC_030822.1	1579691	*	#NAME?	INS	Het	50.4663	60	LOC102174955	CDS	FRAME_SHIFT	-/?	-/A	200
NC_030822.1	1624547	*	#NAME?	DEL	Het	85.4667	67	LOC102174679	exon	FRAME_SHIFT	-/-	-/-	218
NC_030822.1	1624609	*	#NAME?	DEL	Hom	214.458	59	LOC102174679	exon	FRAME_SHIFT	-/-	-/-	239
NC_030822.1	1624609	*	#NAME?	DEL	Hom	81.5918	20	LOC102174679	exon	FRAME_SHIFT	-/-	-/-	239
NC_030822.1	1688531	*	#NAME?	INS	Hom	214.458	51	LOC108637594	exon	FRAME_SHIFT	-/?	-/AA	304
NC_030822.1	1688531	*	#NAME?	INS	Hom	164.457	51	LOC108637594	exon	FRAME_SHIFT	-/?	-/AC	304
NC_030822.1	1806324	*	#NAME?	INS	Het	105.467	66	LOC102187150	exon	FRAME_SHIFT	-/?	-/T	47
NC_030822.1	1832692	*	+C	INS	Hom	122.457	49	LOC106501739	exon	FRAME_SHIFT	-/?	-/C	87
NC_030822.1	1938302	*	#NAME?	INS	Hom	214.458	83	LOC102185486	CDS	FRAME_SHIFT	-/?	-/G	237
NC_030822.1	2161100	*	#NAME?	DEL	Het	217.468	61	LOC102184642	CDS	FRAME_SHIFT	-/-	-/-	189
NC_030822.1	2221123	*	-C	DEL	Hom	58.4561	112	LOC108637622	exon	FRAME_SHIFT	-/-	-/-	244
NC_030822.1	3081992	*	#NAME?	DEL	Het	165.468	71	LOC102178842	CDS	FRAME_SHIFT	-/-	-/-	101
NC_030822.1	3263621	*	#NAME?	INS	Hom	214.458	47	LOC102168655	CDS	FRAME_SHIFT	-/S?	-/TCTT	67
NC_030822.1	3376995	*	#NAME?	INS	Hom	105.652	85	LOC102191159	exon	FRAME_SHIFT	-/?	-/CA	99
NC_030822.1	3422865	*	#NAME?	INS	Hom	213.458	42	LOC102190624	exon	FRAME_SHIFT	-/L?	-/CTGT	137
NC_030822.1	3422865	*	#NAME?	INS	Hom	156.457	43	LOC102190624	exon	FRAME_SHIFT	-/R?	-/CGGT	137
NC_030822.1	3545660	*	-C	DEL	Het	140.467	60	LOC102188697	exon	FRAME_SHIFT	-/-	-/-	44
NC_030822.1	3704490	*	#NAME?	DEL	Het	30.4699	43	LOC102186505	exon	FRAME_SHIFT	-/-	-/-	243
NC_030822.1	4099212	*	#NAME?	INS	Het	209.468	62	LOC102177455	exon	FRAME_SHIFT	-/?	-/C	103
NC_030822.1	4242667	*	#NAME?	DEL	Het	70.4665	38	LOC102174954	CDS	FRAME_SHIFT	-/-	-/-	92
NC_030822.1	4248741	*	#NAME?	DEL	Het	151.467	27	LOC102174678	exon	FRAME_SHIFT	-/-	-/-	104
NC_030822.1	4430877	*	#NAME?	DEL	Hom	32.4582	29	LOC108637602	CDS	FRAME_SHIFT	-/-	-/-	110
NC_030822.1	4739737	*	#NAME?	DEL	Het	56.4663	35	LOC102169117	CDS	FRAME_SHIFT	-/-	-/-	215
NC_030822.1	4913185	*	#NAME?	DEL	Hom	64.4561	58	LOC102191355	CDS	FRAME_SHIFT	-/-	-/-	248
NC_030822.1	4913858	*	#NAME?	DEL	Hom	129.457	53	LOC102191355	CDS	FRAME_SHIFT	-/-	-/-	24
NC_030822.1	4913865	*	#NAME?	DEL	Hom	50.456	51	LOC102191355	CDS	FRAME_SHIFT	-/-	-/-	22
NC_030822.1	5025868	*	#NAME?	INS	Hom	214.458	64	LOC102190247	CDS	FRAME_SHIFT	-/AAC?	-/GCGGCCTGCTG	139
NC_030822.1	5025868	*	#NAME?	INS	Hom	214.458	71	LOC102190247	CDS	FRAME_SHIFT	-/AAC?	-/GCAGCCTGCTG	139
NC_030822.1	5596030	*	#NAME?	INS	Het	58.4663	110	C1QTNF4	CDS	FRAME_SHIFT	-/A?	-/GCCC	315
NC_030822.1	14797570	*	#NAME?	INS	Het	91.4667	51	LOC102184923	exon	FRAME_SHIFT	-/?	-/TT	58
NC_030822.1	27826759	*	#NAME?	INS	Hom	214.458	46	LOC102173587	exon	FRAME_SHIFT	-/?	-/T	259
NC_030822.1	29602344	*	#NAME?	INS	Het	217.468	39	LOC102169035	exon	FRAME_SHIFT	-/?	-/CT	19
NC_030822.1	32998832	*	#NAME?	DEL	Het	66.4664	55	LOC102172561	exon	FRAME_SHIFT	-/-	-/-	281
NC_030822.1	33007664	*	#NAME?	DEL	Het	89.4667	88	LOC102172284	CDS	FRAME_SHIFT	-/-	-/-	156
NC_030822.1	33212292	*	#NAME?	DEL	Hom	214.458	67	LOC102180867	CDS	FRAME_SHIFT	-/-	-/-	267
NC_030822.1	33221418	*	#NAME?	INS	Hom	109.465	70	LOC102180610	exon	FRAME_SHIFT	-/FVR?	-/TTTGTTCGCTT	119
NC_030822.1	33221418	*	#NAME?	INS	Hom	123.457	70	LOC102180610	exon	FRAME_SHIFT	-/LAFVR?	-/TTGGCTTTTGTTCGCTT	119
NC_030822.1	33221418	*	#NAME?	INS	Hom	128.457	70	LOC102180610	exon	FRAME_SHIFT	-/WLLFA?	-/TGGCTTTTGTTCGCTT	119
NC_030822.1	33221418	*	#NAME?	INS	Hom	76.4562	70	LOC102180610	exon	FRAME_SHIFT	-/MAFVR?	-/ATGGCTTTTGTTCGCTT	119
NC_030822.1	33221418	*	#NAME?	INS	Hom	76.4562	70	LOC102180610	exon	FRAME_SHIFT	-/LLFA?	-/CTTTTGTTCGCTT	119
NC_030822.1	33221418	*	#NAME?	INS	Hom	76.4562	70	LOC102180610	exon	FRAME_SHIFT	-/A?	-/GCTT	119
NC_030822.1	33221419	*	#NAME?	INS	Hom	76.5918	70	LOC102180610	exon	FRAME_SHIFT	-/AFVR?	-/GCTTTTGTTCGCT	119
NC_030822.1	33221419	*	#NAME?	INS	Hom	76.5918	70	LOC102180610	exon	FRAME_SHIFT	-/R?	-/CGCT	119
NC_030822.1	33221420	*	#NAME?	INS	Hom	128.457	68	LOC102180610	exon	FRAME_SHIFT	-/WSWLF?	-/TGGTCATGGCTTTTTCC	119
NC_030822.1	33263762	*	#NAME?	INS	Hom	214.458	42	LOC102169780	exon	FRAME_SHIFT	-/?	-/T	171
NC_030822.1	33290052	*	#NAME?	INS	Hom	214.458	51	LOC102169496	exon	FRAME_SHIFT	-/?	-/T	281
NC_030822.1	33374836	*	#NAME?	INS	Het	214.468	55	LOC102168370	exon	FRAME_SHIFT	-/?	-/T	48
NC_030822.1	33485044	*	-C	DEL	Hom	65.7224	53	LOC102190053	exon	FRAME_SHIFT	-/-	-/-	34
NC_030822.1	33532970	*	#NAME?	DEL	Het	125.467	87	LOC102188961	CDS	FRAME_SHIFT	-/-	-/-	121
NC_030822.1	33664187	*	#NAME?	INS	Het	202.468	71	LOC106502896	exon	FRAME_SHIFT	-/?	-/T	175
NC_030822.1	33689358	*	#NAME?	DEL	Het	217.468	191	LOC102186503	CDS	FRAME_SHIFT	-/-	-/-	179
NC_030822.1	33724547	*	#NAME?	INS	Het	217.468	58	LOC108637607	exon	FRAME_SHIFT	-/?	-/C	56
NC_030822.1	33752810	*	#NAME?	DEL	Het	211.468	72	LOC106503856	CDS	FRAME_SHIFT	-/-	-/-	49
NC_030822.1	33807181	*	#NAME?	INS	Hom	74.4568	26	LOC102175941	exon	FRAME_SHIFT	-/VF?	-/GTTTTTTT	261
NC_030822.1	33807295	*	#NAME?	INS	Hom	214.458	22	LOC102175941	exon	FRAME_SHIFT	-/?	-/T	299
NC_030822.1	33828478	*	#NAME?	DEL	Hom	214.458	69	LOC102176778	exon	FRAME_SHIFT	-/-	-/-	250
NC_030822.1	33907610	*	-C	DEL	Het	127.467	54	LOC102185107	CDS	FRAME_SHIFT	-/-	-/-	82
NC_030822.1	34491278	*	#NAME?	INS	Hom	202.458	83	LOC108637610	exon	FRAME_SHIFT	-/?	-/C	110
NC_030822.1	34616774	*	#NAME?	DEL	Het	217.468	87	LOC102177076	CDS	FRAME_SHIFT	-/-	-/-	25
NC_030822.1	34679022	*	#NAME?	INS	Hom	32.7243	47	LOC102170165	CDS	FRAME_SHIFT	-/?	-/G	53
NC_030822.1	34828954	*	#NAME?	DEL	Het	170.468	43	LOC102180213	exon	FRAME_SHIFT	-/-	-/-	454
NC_030822.1	34857281	*	#NAME?	DEL	Het	146.467	57	LOC102181589	exon	FRAME_SHIFT	-/-	-/-	51
NC_030822.1	35098347	*	#NAME?	DEL	Het	178.468	79	LOC102168472	exon	FRAME_SHIFT	-/-	-/-	156
NC_030822.1	35148729	*	#NAME?	INS	Hom	214.458	63	LOC102183252	exon	FRAME_SHIFT	-/?	-/A	271
NC_030822.1	35188570	*	#NAME?	DEL	Het	217.468	60	LOC102182987	CDS	FRAME_SHIFT	-/-	-/-	121
NC_030822.1	35304804	*	#NAME?	INS	Hom	172.457	59	LOC102182153	CDS	FRAME_SHIFT	-/?	-/G	260
NC_030822.1	35304809	*	#NAME?	INS	Hom	148.457	60	LOC102182153	CDS	FRAME_SHIFT	-/?	-/T	262
NC_030822.1	35334818	*	+C	INS	Hom	214.458	56	LOC102189886	exon	FRAME_SHIFT	-/?	-/C	180
NC_030822.1	35334818	*	#NAME?	INS	Hom	112.592	55	LOC102189886	exon	FRAME_SHIFT	-/?	-/A	180
NC_030822.1	35421066	*	#NAME?	INS	Hom	64.4561	51	LOC108633236	CDS	FRAME_SHIFT	-/?	-/T	18
NC_030822.1	35451708	*	#NAME?	INS	Hom	214.458	45	LOC102187968	exon	FRAME_SHIFT	-/?	-/A	333
NC_030822.1	35690388	*	#NAME?	INS	Hom	214.458	61	SMPD1	CDS	FRAME_SHIFT	-/?	-/A	20
NC_030822.1	35958644	*	-C	DEL	Het	87.4667	139	MRPL17	CDS	FRAME_SHIFT	-/-	-/-	36
NC_030822.1	36305921	*	#NAME?	INS	Het	109.467	50	LOC106502890	exon	FRAME_SHIFT	-/?	-/AC	319
NC_030822.1	36524145	*	#NAME?	INS	Hom	70.9723	64	LOC102190534	CDS	FRAME_SHIFT	-/?	-/T	132
NC_030822.1	36524145	*	#NAME?	INS	Hom	214.458	65	LOC102190534	CDS	FRAME_SHIFT	-/PSSP?	-/CCATCCTCTCCAC	132
NC_030822.1	36548193	*	+C	INS	Het	31.4691	53	LOC108637614	exon	FRAME_SHIFT	-/?	-/C	997
NC_030822.1	37616557	*	#NAME?	DEL	Het	67.4664	53	LOC102183861	exon	FRAME_SHIFT	-/-	-/-	273
NC_030822.1	37761794	*	#NAME?	INS	Het	31.4718	46	LOC102186323	exon	FRAME_SHIFT	-/?	-/TG	107
NC_030822.1	37761801	*	#NAME?	INS	Hom	72.4562	46	LOC102186323	exon	FRAME_SHIFT	-/?	-/TT	105
NC_030822.1	37807275	*	#NAME?	INS	Hom	49.4565	23	LOC102185481	CDS	FRAME_SHIFT	-/?	-/A	88
NC_030822.1	48664846	*	#NAME?	INS	Hom	214.458	55	LOC102181970	exon	FRAME_SHIFT	-/?	-/A	102
NC_030822.1	53798099	*	#NAME?	DEL	Het	35.4673	63	LOC102181520	exon	FRAME_SHIFT	-/-	-/-	432
NC_030822.1	54372548	*	#NAME?	DEL	Het	73.4665	85	BACE1	CDS	FRAME_SHIFT	-/-	-/-	486
NC_030822.1	62766281	*	#NAME?	INS	Hom	177.458	52	LOC102191632	exon	FRAME_SHIFT	-/?	-/A	11
NC_030822.1	62766343	*	#NAME?	INS	Hom	75.4562	50	LOC102191632	exon	FRAME_SHIFT	-/PF*A?	-/CCATTTTGAGCAG	32
NC_030822.1	62766719	*	#NAME?	DEL	Hom	52.456	47	LOC102191632	exon	FRAME_SHIFT	-/-	-/-	157
NC_030822.1	71868108	*	#NAME?	DEL	Hom	52.4646	21	LOC102170960	exon	FRAME_SHIFT	-/-	-/-	151
NC_030822.1	76866958	*	#NAME?	DEL	Hom	214.458	79	LOC102172171	exon	FRAME_SHIFT	-/-	-/-	310
NC_030822.1	79742143	*	#NAME?	INS	Hom	214.458	39	LOC102177322	exon	FRAME_SHIFT	-/?	-/CC	23
NC_030822.1	79742143	*	+C	INS	Hom	214.458	39	LOC102177322	exon	FRAME_SHIFT	-/?	-/C	23
NC_030822.1	81600143	*	#NAME?	DEL	Hom	39.4563	43	LOC108637621	exon	FRAME_SHIFT	-/-	-/-	210
NC_030822.1	81600144	*	#NAME?	DEL	Hom	39.4563	43	LOC108637621	exon	FRAME_SHIFT	-/-	-/-	210
NC_030822.1	81877121	*	#NAME?	DEL	Het	144.467	42	LOC106502873	exon	FRAME_SHIFT	-/-	-/-	56
NC_030823.1	33317	*	#NAME?	INS	Hom	161.457	49	LOC102185853	exon	FRAME_SHIFT	-/?	-/CC	187
NC_030823.1	33317	*	#NAME?	INS	Hom	161.457	49	LOC102185853	exon	FRAME_SHIFT	-/?	-/C	187
NC_030823.1	468316	*	#NAME?	DEL	Het	199.468	59	LOC102183166	exon	FRAME_SHIFT	-/-	-/-	446
NC_030823.1	4116571	*	#NAME?	INS	Hom	163.457	72	FCAMR	CDS	FRAME_SHIFT	-/TA?	-/ACGGCCGC	4
NC_030823.1	4116571	*	#NAME?	INS	Hom	214.458	71	FCAMR	CDS	FRAME_SHIFT	-/LA?	-/CTGGCCCC	4
NC_030823.1	5011278	*	#NAME?	DEL	Het	111.467	21	LOC102187790	exon	FRAME_SHIFT	-/-	-/-	144
NC_030823.1	18633436	*	+C	INS	Hom	214.458	177	ESRRG	CDS	FRAME_SHIFT	-/?	-/G	45
NC_030823.1	18633436	*	#NAME?	INS	Hom	214.458	177	ESRRG	CDS	FRAME_SHIFT	-/?	-/A	45
NC_030823.1	28017558	*	#NAME?	DEL	Het	116.467	31	TRNAG-CCC	exon	FRAME_SHIFT	-/-	-/-	24
NC_030823.1	31265746	*	#NAME?	DEL	Het	80.4666	77	C16H1orf101	CDS	FRAME_SHIFT	-/-	-/-	27
NC_030823.1	39220837	*	+C	INS	Hom	214.458	50	LOC102190898	exon	FRAME_SHIFT	-/?	-/C	189
NC_030823.1	41471008	*	-C	DEL	Hom	214.458	72	PEX14	CDS	FRAME_SHIFT	-/-	-/-	110
NC_030823.1	42613338	*	+C	INS	Hom	214.458	105	SPSB1	CDS	FRAME_SHIFT	-/?	-/G	83
NC_030823.1	42613338	*	#NAME?	INS	Hom	214.458	107	SPSB1	CDS	FRAME_SHIFT	-/?	-/T	83
NC_030823.1	44098597	*	#NAME?	DEL	Het	206.468	42	PER3	CDS	FRAME_SHIFT	-/-	-/-	661
NC_030823.1	48093882	*	+C	INS	Hom	214.458	64	LOC108633228	CDS	FRAME_SHIFT	-/?	-/C	854
NC_030823.1	48544564	*	#NAME?	INS	Hom	30.595	84	LOC102184176	exon	FRAME_SHIFT	-/?	-/G	160
NC_030823.1	48544564	*	#NAME?	INS	Hom	214.458	86	LOC102184176	exon	FRAME_SHIFT	-/?	-/T	160
NC_030823.1	49694692	*	#NAME?	INS	Het	217.468	63	TAS1R3	CDS	FRAME_SHIFT	-/?	-/AG	848
NC_030823.1	50220686	*	#NAME?	INS	Het	123.467	31	LOC108637740	CDS	FRAME_SHIFT	-/?	-/A	80
NC_030823.1	52893465	*	#NAME?	INS	Hom	54.456	36	LOC108637746	exon	FRAME_SHIFT	-/MKKDR*R?	-/ATGAAGAAAGATAGATAAAGAG	375
NC_030823.1	57966460	*	#NAME?	INS	Hom	214.458	60	SEC16B	CDS	FRAME_SHIFT	-/L?	-/CTTCT	189
NC_030823.1	60789843	*	#NAME?	DEL	Het	191.468	53	IER5	CDS	FRAME_SHIFT	-/-	-/-	257
NC_030823.1	61904180	*	#NAME?	DEL	Het	217.468	52	LOC102185390	exon	FRAME_SHIFT	-/-	-/-	429
NC_030823.1	78147007	*	#NAME?	INS	Het	80.4666	21	CACNA1S	CDS	FRAME_SHIFT	-/G?	-/GGGT	231
NC_030824.1	137140	*	-C	DEL	Hom	140.457	42	C17H22orf15	mRNA	FRAME_SHIFT	-/-	-/-	118
NC_030824.1	640817	*	#NAME?	INS	Hom	214.458	55	LOC108637856	exon	FRAME_SHIFT	-/?	-/T	42
NC_030824.1	670017	*	#NAME?	INS	Hom	182.458	62	LOC102175148	CDS	FRAME_SHIFT	-/?	-/G	93
NC_030824.1	670021	*	#NAME?	INS	Hom	148.457	59	LOC102175148	CDS	FRAME_SHIFT	-/?	-/A	94
NC_030824.1	956324	*	-C	DEL	Hom	195.462	51	PRR14L	CDS	FRAME_SHIFT	-/-	-/-	1242
NC_030824.1	956332	*	#NAME?	DEL	Hom	32.4587	50	PRR14L	CDS	FRAME_SHIFT	-/-	-/-	1244
NC_030824.1	2710768	*	#NAME?	DEL	Het	217.468	61	RHBDD3	CDS	FRAME_SHIFT	-/-	-/-	372
NC_030824.1	5086784	*	#NAME?	INS	Hom	214.458	77	SEZ6L	CDS	FRAME_SHIFT	-/?	-/C	113
NC_030824.1	7206639	*	+C	INS	Hom	214.458	50	ACACB	CDS	FRAME_SHIFT	-/?	-/C	658
NC_030824.1	7916133	*	#NAME?	INS	Hom	214.458	76	OASL	CDS	FRAME_SHIFT	-/?	-/T	84
NC_030824.1	8581415	*	#NAME?	INS	Hom	214.458	73	GCN1	CDS	FRAME_SHIFT	-/?	-/G	333
NC_030824.1	8581415	*	+C	INS	Hom	214.458	72	GCN1	CDS	FRAME_SHIFT	-/?	-/C	333
NC_030824.1	16057146	*	#NAME?	INS	Het	46.4663	120	ATXN2	CDS	FRAME_SHIFT	-/?	-/G	1075
NC_030824.1	25646716	*	#NAME?	DEL	Het	146.467	48	LOC108633248	exon	FRAME_SHIFT	-/-	-/-	108
NC_030824.1	26045076	*	#NAME?	DEL	Hom	214.458	34	LOC102173027	exon	FRAME_SHIFT	-/-	-/-	301
NC_030824.1	32049632	*	#NAME?	INS	Hom	214.458	46	LOC102190061	exon	FRAME_SHIFT	-/?	-/G	362
NC_030824.1	33883897	*	#NAME?	INS	Het	44.4663	23	LOC102187153	exon	FRAME_SHIFT	-/P?	-/CCCC	160
NC_030824.1	37963186	*	#NAME?	INS	Hom	214.458	40	ANKRD50	CDS	FRAME_SHIFT	-/?	-/C	358
NC_030824.1	41049217	*	#NAME?	INS	Hom	214.458	34	ABHD18	CDS	FRAME_SHIFT	-/?	-/G	153
NC_030824.1	43899747	*	#NAME?	INS	Het	217.468	71	LOC102177913	exon	FRAME_SHIFT	-/?	-/A	806
NC_030824.1	57780734	*	+C	INS	Hom	214.458	85	ANAPC10	exon	FRAME_SHIFT	-/?	-/G	5
NC_030824.1	62233048	*	#NAME?	DEL	Het	141.467	51	TRNAC-GCA	exon	FRAME_SHIFT	-/-	-/-	1
NC_030824.1	66348646	*	#NAME?	INS	Het	41.4664	50	LOC106503009	exon	FRAME_SHIFT	-/?	-/AC	13
NC_030824.1	68373833	*	+C	INS	Hom	214.458	79	LOC102168933	exon	FRAME_SHIFT	-/?	-/G	423
NC_030825.1	114447	*	#NAME?	INS	Hom	214.458	42	ALDH5A1	CDS	FRAME_SHIFT	-/?	-/C	9
NC_030825.1	1404890	*	#NAME?	DEL	Het	217.468	39	LOC102184106	exon	FRAME_SHIFT	-/-	-/-	214
NC_030825.1	3545086	*	#NAME?	INS	Hom	214.458	69	WDR59	CDS	FRAME_SHIFT	-/?	-/T	215
NC_030825.1	3545087	*	#NAME?	INS	Hom	38.5919	67	WDR59	CDS	FRAME_SHIFT	-/?	-/C	215
NC_030825.1	4639014	*	#NAME?	INS	Het	204.47	54	CNTNAP4	CDS	FRAME_SHIFT	-/V?	-/GTGT	29
NC_030825.1	4639012	*	#NAME?	INS	Het	34.4676	54	CNTNAP4	CDS	FRAME_SHIFT	-/?	-/CT	28
NC_030825.1	4639035	*	#NAME?	INS	Hom	182.458	54	CNTNAP4	CDS	FRAME_SHIFT	-/C?	-/TGTG	36
NC_030825.1	4639027	*	#NAME?	INS	Het	156.105	49	CNTNAP4	CDS	FRAME_SHIFT	-/R?	-/CGTG	33
NC_030825.1	4639035	*	#NAME?	INS	Het	146.489	47	CNTNAP4	CDS	FRAME_SHIFT	-/G?	-/GGTG	36
NC_030825.1	15418083	*	#NAME?	DEL	Het	47.4663	40	APRT	CDS	FRAME_SHIFT	-/-	-/-	11
NC_030825.1	21150537	*	#NAME?	INS	Hom	119.457	81	LOC102183354	exon	FRAME_SHIFT	-/?	-/C	145
NC_030825.1	21150533	*	#NAME?	INS	Hom	114.457	80	LOC102183354	exon	FRAME_SHIFT	-/?	-/T	146
NC_030825.1	26126142	*	#NAME?	INS	Hom	214.458	137	LOC102188340	CDS	FRAME_SHIFT	-/?	-/AA	332
NC_030825.1	26126146	*	#NAME?	INS	Hom	214.458	134	LOC102188340	CDS	FRAME_SHIFT	-/?	-/GA	333
NC_030825.1	26126146	*	#NAME?	INS	Hom	86.4701	133	LOC102188340	CDS	FRAME_SHIFT	-/?	-/GC	333
NC_030825.1	28080210	*	#NAME?	DEL	Het	217.468	72	LOC102169410	exon	FRAME_SHIFT	-/-	-/-	128
NC_030825.1	45711555	*	#NAME?	INS	Hom	205.458	85	LOC102188435	exon	FRAME_SHIFT	-/MTVTT?	-/ATGACGGTGACCACGAG	2
NC_030825.1	45711555	*	#NAME?	INS	Hom	153.457	87	LOC102188435	exon	FRAME_SHIFT	-/MTVTT?	-/ATGACTGTGACCACTAG	2
NC_030825.1	45712126	*	+C	INS	Hom	214.458	64	LOC102188435	exon	FRAME_SHIFT	-/?	-/C	192
NC_030825.1	46233529	*	#NAME?	INS	Hom	214.458	56	LOC102190345	CDS	FRAME_SHIFT	-/?	-/A	216
NC_030825.1	46464370	*	#NAME?	INS	Het	175.468	47	LOC102168937	exon	FRAME_SHIFT	-/?	-/TG	51
NC_030825.1	46464371	*	#NAME?	INS	Het	186.468	46	LOC102168937	exon	FRAME_SHIFT	-/?	-/CT	51
NC_030825.1	46485240	*	#NAME?	INS	Hom	143.458	44	LOC108638063	exon	FRAME_SHIFT	-/?	-/AA	59
NC_030825.1	46485240	*	#NAME?	INS	Hom	143.458	44	LOC108638063	exon	FRAME_SHIFT	-/KKK?	-/AAAAAAAAAA	59
NC_030825.1	46485255	*	#NAME?	INS	Het	31.4693	55	LOC108638063	exon	FRAME_SHIFT	-/KKR?	-/AAAAAAAGAA	64
NC_030825.1	46485255	*	#NAME?	INS	Het	31.4693	55	LOC108638063	exon	FRAME_SHIFT	-/KKK?	-/AAAAAAAAGAA	64
NC_030825.1	47278354	*	#NAME?	INS	Hom	110.461	27	KMT2B	CDS	FRAME_SHIFT	-/?	-/G	18
NC_030825.1	47278377	*	#NAME?	INS	Hom	88.4567	25	KMT2B	CDS	FRAME_SHIFT	-/?	-/G	25
NC_030825.1	47341567	*	#NAME?	INS	Hom	214.458	63	ARHGAP33	CDS	FRAME_SHIFT	-/?	-/A	553
NC_030825.1	47341569	*	#NAME?	INS	Hom	187.458	62	ARHGAP33	CDS	FRAME_SHIFT	-/?	-/G	553
NC_030825.1	47942602	*	#NAME?	DEL	Het	170.468	48	LOC102191363	CDS	FRAME_SHIFT	-/-	-/-	28
NC_030825.1	49701848	*	#NAME?	INS	Hom	200.458	53	LOC102181420	exon	FRAME_SHIFT	-/?	-/C	181
NC_030825.1	50053144	*	#NAME?	INS	Hom	214.458	72	DLL3	CDS	FRAME_SHIFT	-/?	-/G	203
NC_030825.1	50806102	*	+C	INS	Hom	214.458	98	LTBP4	CDS	FRAME_SHIFT	-/?	-/C	743
NC_030825.1	51221448	*	#NAME?	DEL	Het	76.4802	57	LOC108633343	exon	FRAME_SHIFT	-/-	-/-	185
NC_030825.1	52323630	*	#NAME?	INS	Hom	193.458	48	LOC106501782	CDS	FRAME_SHIFT	-/?	-/T	382
NC_030825.1	52444043	*	+C	INS	Hom	34.4574	52	LOC102181983	CDS	FRAME_SHIFT	-/?	-/G	462
NC_030825.1	52444041	*	#NAME?	INS	Hom	98.4565	53	LOC102181983	CDS	FRAME_SHIFT	-/?	-/C	463
NC_030825.1	52471821	*	#NAME?	DEL	Hom	79.4563	57	LOC102181983	CDS	FRAME_SHIFT	-/-	-/-	119
NC_030825.1	52471822	*	#NAME?	DEL	Hom	90.457	56	LOC102181983	CDS	FRAME_SHIFT	-/-	-/-	119
NC_030825.1	52530564	*	+C	INS	Hom	214.458	75	CXCL17	CDS	FRAME_SHIFT	-/?	-/G	58
NC_030825.1	52689543	*	+C	INS	Hom	214.458	46	LYPD3	CDS	FRAME_SHIFT	-/?	-/G	23
NC_030825.1	53239926	*	#NAME?	INS	Hom	214.458	75	ZNF233	CDS	FRAME_SHIFT	-/?	-/G	395
NC_030825.1	53239927	*	+C	INS	Hom	214.458	76	ZNF233	CDS	FRAME_SHIFT	-/?	-/C	396
NC_030825.1	53333968	*	#NAME?	INS	Hom	214.458	77	ZNF285	CDS	FRAME_SHIFT	-/?	-/A	493
NC_030825.1	53704002	*	#NAME?	INS	Hom	32.4603	24	LOC102171970	exon	FRAME_SHIFT	-/?	-/T	164
NC_030825.1	53703999	*	#NAME?	INS	Hom	62.5845	24	LOC102171970	exon	FRAME_SHIFT	-/?	-/TA	165
NC_030825.1	53926923	*	#NAME?	INS	Hom	214.458	89	LOC102169696	CDS	FRAME_SHIFT	-/?	-/A	92
NC_030825.1	53926922	*	#NAME?	INS	Hom	214.458	90	LOC102169696	CDS	FRAME_SHIFT	-/?	-/G	92
NC_030825.1	53926923	*	#NAME?	INS	Hom	214.458	91	LOC102169696	CDS	FRAME_SHIFT	-/?	-/A	92
NC_030825.1	54462770	*	#NAME?	INS	Hom	104.457	20	MYPOP	CDS	FRAME_SHIFT	-/?	-/C	323
NC_030825.1	54909471	*	#NAME?	INS	Hom	214.458	77	SLC1A5	CDS	FRAME_SHIFT	-/?	-/C	286
NC_030825.1	55427980	*	#NAME?	INS	Hom	214.458	49	MEIS3	CDS	FRAME_SHIFT	-/?	-/C	55
NC_030825.1	56337078	*	+C	INS	Hom	152.457	129	LOC102178850	CDS	FRAME_SHIFT	-/?	-/C	167
NC_030825.1	56837693	*	#NAME?	DEL	Het	107.467	51	CD37	exon	FRAME_SHIFT	-/-	-/-	379
NC_030825.1	56837697	*	+C	INS	Het	100.981	28	CD37	exon	FRAME_SHIFT	-/?	-/C	381
NC_030825.1	57063239	*	#NAME?	INS	Hom	44.7223	20	SCAF1	CDS	FRAME_SHIFT	-/?	-/G	425
NC_030825.1	57300340	*	+C	INS	Hom	214.458	70	VRK3	CDS	FRAME_SHIFT	-/?	-/G	537
NC_030825.1	57989476	*	#NAME?	INS	Het	217.468	96	KLK15	CDS	FRAME_SHIFT	-/?	-/T	87
NC_030825.1	58095279	*	#NAME?	INS	Hom	214.458	71	KLK11	CDS	FRAME_SHIFT	-/?	-/C	101
NC_030825.1	59586971	*	#NAME?	INS	Hom	54.456	34	LOC108638011	exon	FRAME_SHIFT	-/?	-/C	405
NC_030825.1	59680207	*	#NAME?	DEL	Het	47.4666	54	LOC102180030	exon	FRAME_SHIFT	-/-	-/-	223
NC_030825.1	59868961	*	#NAME?	DEL	Het	87.4667	81	LOC108638078	exon	FRAME_SHIFT	-/-	-/-	336
NC_030825.1	60227112	*	+C	INS	Hom	159.457	131	LOC108638022	CDS	FRAME_SHIFT	-/?	-/G	534
NC_030825.1	60227114	*	#NAME?	INS	Hom	181.458	134	LOC108638022	CDS	FRAME_SHIFT	-/?	-/A	533
NC_030825.1	60498755	*	#NAME?	DEL	Het	34.4676	70	LOC108638082	CDS	FRAME_SHIFT	-/-	-/-	242
NC_030825.1	60515412	*	#NAME?	INS	Het	217.468	66	LOC108638083	exon	FRAME_SHIFT	-/?	-/T	313
NC_030825.1	61036563	*	#NAME?	DEL	Het	77.4666	69	LOC108638030	exon	FRAME_SHIFT	-/-	-/-	47
NC_030825.1	61037011	*	#NAME?	DEL	Hom	94.4565	58	LOC108638030	exon	FRAME_SHIFT	-/-	-/-	196
NC_030825.1	61112970	*	+C	INS	Hom	211.458	94	LOC108638026	exon	FRAME_SHIFT	-/?	-/G	355
NC_030825.1	61367070	*	+C	INS	Het	207.468	49	LOC106502321	exon	FRAME_SHIFT	-/?	-/C	33
NC_030825.1	61367459	*	#NAME?	INS	Het	36.467	50	LOC106502321	exon	FRAME_SHIFT	-/?	-/G	138
NC_030825.1	61371200	*	+C	INS	Het	160.468	107	LOC106502321	exon	FRAME_SHIFT	-/?	-/C	993
NC_030825.1	61371201	*	+C	INS	Het	160.468	106	LOC106502321	exon	FRAME_SHIFT	-/?	-/C	994
NC_030825.1	61511157	*	#NAME?	INS	Het	152.468	35	LOC108638029	exon	FRAME_SHIFT	-/?	-/A	928
NC_030825.1	62775981	*	#NAME?	DEL	Het	130.467	83	LOC102191827	CDS	FRAME_SHIFT	-/-	-/-	206
NC_030825.1	63011554	*	#NAME?	INS	Het	92.4668	129	LOC102172929	exon	FRAME_SHIFT	-/?	-/G	25
NC_030825.1	63373693	*	+C	INS	Hom	42.5916	23	CACNG8	CDS	FRAME_SHIFT	-/?	-/C	17
NC_030825.1	63636394	*	#NAME?	INS	Hom	38.4908	29	U2AF2	CDS	FRAME_SHIFT	-/?	-/C	179
NC_030825.1	63682166	*	#NAME?	INS	Hom	214.458	47	ZNF865	CDS	FRAME_SHIFT	-/?	-/C	549
NC_030825.1	63699415	*	#NAME?	INS	Hom	105.465	21	FIZ1	CDS	FRAME_SHIFT	-/?	-/G	258
NC_030825.1	64114144	*	#NAME?	DEL	Het	208.468	56	LOC108638051	CDS	FRAME_SHIFT	-/-	-/-	4
NC_030825.1	64310694	*	+C	INS	Het	217.468	219	LOC102183537	exon	FRAME_SHIFT	-/?	-/G	56
NC_030825.1	64310695	*	#NAME?	INS	Het	217.468	219	LOC102183537	exon	FRAME_SHIFT	-/?	-/T	56
NC_030825.1	64431677	*	#NAME?	DEL	Het	174.468	99	LOC102191037	exon	FRAME_SHIFT	-/-	-/-	304
NC_030825.1	64498728	*	+C	INS	Hom	148.457	30	LOC102175109	exon	FRAME_SHIFT	-/?	-/G	82
NC_030825.1	64641820	*	#NAME?	INS	Hom	214.458	91	LENG9	CDS	FRAME_SHIFT	-/?	-/C	105
NC_030825.1	64675784	*	#NAME?	INS	Het	76.4665	86	LOC102179663	CDS	FRAME_SHIFT	-/S?	-/TCAG	561
NC_030825.1	64675785	*	#NAME?	INS	Het	76.4665	84	LOC102179663	CDS	FRAME_SHIFT	-/Q?	-/CAGC	561
NC_030825.1	64675786	*	#NAME?	INS	Het	75.4665	84	LOC102179663	CDS	FRAME_SHIFT	-/S?	-/AGCC	561
NC_030825.1	65426781	*	-C	DEL	Het	155.468	37	LOC102188703	CDS	FRAME_SHIFT	-/-	-/-	324
NC_030825.1	65840999	*	#NAME?	INS	Hom	214.458	32	ZIM3	CDS	FRAME_SHIFT	-/T?	-/ACAC	504
NC_030825.1	66053329	*	#NAME?	DEL	Hom	31.4588	36	LOC102175512	CDS	FRAME_SHIFT	-/-	-/-	164
NC_030825.1	66228983	*	#NAME?	INS	Hom	149.457	54	LOC102191455	CDS	FRAME_SHIFT	-/*SLL?	-/TAAAGCCTTTTAAA	389
NC_030825.1	66228983	*	#NAME?	INS	Hom	149.457	54	LOC102191455	CDS	FRAME_SHIFT	-/*?	-/TAAA	389
NC_030825.1	66228983	*	#NAME?	INS	Hom	94.4565	54	LOC102191455	CDS	FRAME_SHIFT	-/SKAF*?	-/AGTAAAGCCTTTTAAA	389
NC_030825.1	66228985	*	#NAME?	INS	Hom	172.457	54	LOC102191455	CDS	FRAME_SHIFT	-/GVN?	-/GGAGTAAACCT	389
NC_030825.1	66229159	*	#NAME?	DEL	Het	124.467	60	LOC102191455	CDS	FRAME_SHIFT	-/-	-/-	326
NC_030825.1	66714935	*	#NAME?	DEL	Het	217.468	50	ZNF671	CDS	FRAME_SHIFT	-/-	-/-	186
NC_030825.1	66828011	*	-C	DEL	Het	207.468	59	LOC102181153	CDS	FRAME_SHIFT	-/-	-/-	89
NC_030826.1	1952661	*	#NAME?	INS	Het	152.468	40	LOC102178940	exon	FRAME_SHIFT	-/?	-/CA	67
NC_030826.1	2713689	*	#NAME?	INS	Het	52.4663	64	LOC108638240	exon	FRAME_SHIFT	-/?	-/A	3
NC_030826.1	2713694	*	#NAME?	INS	Het	47.4663	65	LOC108638240	exon	FRAME_SHIFT	-/?	-/G	4
NC_030826.1	2713698	*	#NAME?	INS	Het	47.4663	64	LOC108638240	exon	FRAME_SHIFT	-/?	-/A	6
NC_030826.1	2967542	*	#NAME?	INS	Het	183.468	64	LOC108638202	exon	FRAME_SHIFT	-/?	-/A	223
NC_030826.1	5959884	*	#NAME?	DEL	Het	217.468	78	LOC102182253	CDS	FRAME_SHIFT	-/-	-/-	111
NC_030826.1	7470341	*	#NAME?	INS	Het	217.468	82	LOC102184467	exon	FRAME_SHIFT	-/?	-/C	238
NC_030826.1	7470665	*	#NAME?	INS	Het	217.468	68	LOC102184467	exon	FRAME_SHIFT	-/?	-/T	130
NC_030826.1	8766978	*	#NAME?	INS	Hom	120.457	70	LOC102186992	CDS	FRAME_SHIFT	-/?	-/TC	244
NC_030826.1	8766980	*	#NAME?	INS	Hom	121.457	70	LOC102186992	CDS	FRAME_SHIFT	-/?	-/AC	245
NC_030826.1	8929286	*	#NAME?	INS	Het	156.468	52	LOC108638221	CDS	FRAME_SHIFT	-/?	-/GG	30
NC_030826.1	12035088	*	#NAME?	INS	Het	60.6012	42	LOC108638222	exon	FRAME_SHIFT	-/?	-/TT	400
NC_030826.1	13818762	*	#NAME?	DEL	Hom	109.457	29	LOC102169698	exon	FRAME_SHIFT	-/-	-/-	241
NC_030826.1	13818785	*	#NAME?	INS	Het	30.4699	45	LOC102169698	exon	FRAME_SHIFT	-/L?	-/TTGG	234
NC_030826.1	13818785	*	#NAME?	INS	Het	73.4665	46	LOC102169698	exon	FRAME_SHIFT	-/F?	-/TTCG	234
NC_030826.1	18096108	*	#NAME?	DEL	Hom	60.4561	26	LOC102180881	exon	FRAME_SHIFT	-/-	-/-	257
NC_030826.1	20454535	*	#NAME?	DEL	Het	217.468	36	LOC108638209	exon	FRAME_SHIFT	-/-	-/-	210
NC_030826.1	20977505	*	#NAME?	DEL	Het	162.468	22	EFCAB5	CDS	FRAME_SHIFT	-/-	-/-	170
NC_030826.1	23703487	*	#NAME?	DEL	Het	192.468	58	LOC102178764	CDS	FRAME_SHIFT	-/-	-/-	181
NC_030826.1	23887682	*	#NAME?	INS	Hom	31.7249	71	LOC108638211	CDS	FRAME_SHIFT	-/G?	-/GGGT	124
NC_030826.1	23887681	*	#NAME?	INS	Hom	31.7249	71	LOC108638211	CDS	FRAME_SHIFT	-/?	-/GG	124
NC_030826.1	23888155	*	#NAME?	DEL	Het	70.4665	84	LOC108638211	CDS	FRAME_SHIFT	-/-	-/-	282
NC_030826.1	26534075	*	#NAME?	INS	Het	217.468	52	LOC102178853	CDS	FRAME_SHIFT	-/KH?	-/AAACATC	128
NC_030826.1	26536325	*	+C	INS	Hom	32.4636	55	LOC102178853	CDS	FRAME_SHIFT	-/?	-/C	328
NC_030826.1	26536325	*	#NAME?	DEL	Hom	112.432	52	LOC102178853	CDS	FRAME_SHIFT	-/-	-/-	328
NC_030826.1	26536326	*	+C	INS	Hom	175.458	25	LOC102178853	CDS	FRAME_SHIFT	-/?	-/C	329
NC_030826.1	26909198	*	#NAME?	DEL	Hom	87.4565	27	NLGN2	CDS	FRAME_SHIFT	-/-	-/-	726
NC_030826.1	26909243	*	#NAME?	DEL	Hom	121.465	24	NLGN2	CDS	FRAME_SHIFT	-/-	-/-	741
NC_030826.1	29184384	*	+C	INS	Hom	214.458	60	LOC102180883	CDS	FRAME_SHIFT	-/?	-/G	799
NC_030826.1	29189869	*	#NAME?	INS	Hom	214.458	70	LOC102180883	CDS	FRAME_SHIFT	-/?	-/T	378
NC_030826.1	29234253	*	#NAME?	INS	Hom	214.458	58	LOC102181155	CDS	FRAME_SHIFT	-/?	-/A	1470
NC_030826.1	29350286	*	+C	INS	Hom	214.458	79	LOC106503236	exon	FRAME_SHIFT	-/?	-/C	10
NC_030826.1	33706405	*	#NAME?	INS	Hom	214.458	83	LOC102189794	exon	FRAME_SHIFT	-/?	-/G	45
NC_030826.1	33706823	*	#NAME?	DEL	Hom	99.4565	71	LOC102189794	exon	FRAME_SHIFT	-/-	-/-	185
NC_030826.1	34784142	*	#NAME?	INS	Hom	214.458	84	USP22	CDS	FRAME_SHIFT	-/?	-/A	345
NC_030826.1	35063783	*	#NAME?	DEL	Het	217.468	50	LOC102186339	exon	FRAME_SHIFT	-/-	-/-	216
NC_030826.1	37609626	*	#NAME?	INS	Het	217.468	46	LOC102170462	exon	FRAME_SHIFT	-/GSG?	-/GGTAGTGGTT	396
NC_030826.1	38634084	*	#NAME?	DEL	Hom	214.458	47	GPR179	CDS	FRAME_SHIFT	-/-	-/-	2096
NC_030826.1	40066232	*	+C	INS	Het	31.4691	109	MSL1	CDS	FRAME_SHIFT	-/?	-/C	160
NC_030826.1	40944822	*	#NAME?	INS	Het	68.4664	69	LOC102177561	CDS	FRAME_SHIFT	-/PCC*A?	-/CCCTGCTGCTGAGCAG	129
NC_030826.1	41059569	*	#NAME?	INS	Hom	206.458	91	LOC108638302	CDS	FRAME_SHIFT	-/?	-/A	40
NC_030826.1	41059709	*	-C	DEL	Hom	49.4646	82	LOC108638302	CDS	FRAME_SHIFT	-/-	-/-	73
NC_030826.1	42530488	*	#NAME?	DEL	Hom	106.457	47	LOC102169217	exon	FRAME_SHIFT	-/-	-/-	902
NC_030826.1	42530489	*	#NAME?	DEL	Hom	106.457	46	LOC102169217	exon	FRAME_SHIFT	-/-	-/-	902
NC_030826.1	42580438	*	#NAME?	DEL	Het	39.4666	53	LOC102169513	exon	FRAME_SHIFT	-/-	-/-	1462
NC_030826.1	53128350	*	#NAME?	DEL	Het	198.468	61	LOC102179594	CDS	FRAME_SHIFT	-/-	-/-	195
NC_030826.1	56089779	*	#NAME?	INS	Hom	214.458	69	LOC108638218	CDS	FRAME_SHIFT	-/?	-/CG	158
NC_030826.1	56091483	*	#NAME?	INS	Hom	123.457	69	LOC102173413	CDS	FRAME_SHIFT	-/?	-/G	30
NC_030826.1	56091483	*	#NAME?	INS	Hom	123.457	69	LOC102173413	CDS	FRAME_SHIFT	-/EC?	-/GAGTGCC	30
NC_030826.1	60560998	*	#NAME?	DEL	Het	217.468	87	ABCA5	CDS	FRAME_SHIFT	-/-	-/-	1451
NC_030827.1	274470	*	#NAME?	DEL	Het	84.4666	67	LOC102177000	exon	FRAME_SHIFT	-/-	-/-	60
NC_030827.1	4926878	*	+C	INS	Hom	214.458	52	LOC106503300	exon	FRAME_SHIFT	-/?	-/C	9
NC_030827.1	5561916	*	#NAME?	INS	Het	198.468	94	LOC102180891	exon	FRAME_SHIFT	-/?	-/TC	236
NC_030827.1	5561920	*	#NAME?	INS	Het	217.468	93	LOC102180891	exon	FRAME_SHIFT	-/?	-/TC	237
NC_030827.1	8126104	*	#NAME?	INS	Hom	214.458	59	LOC102182829	exon	FRAME_SHIFT	-/?	-/C	53
NC_030827.1	14802916	*	#NAME?	INS	Hom	214.458	66	LOC102173415	CDS	FRAME_SHIFT	-/VQF?	-/GTTCAGTTCA	124
NC_030827.1	14802915	*	#NAME?	INS	Hom	214.458	67	LOC102173415	CDS	FRAME_SHIFT	-/FSS?	-/TTCAGTTCAT	125
NC_030827.1	14802916	*	#NAME?	INS	Hom	157.457	62	LOC102173415	CDS	FRAME_SHIFT	-/VPF?	-/GTTCCCTTCA	124
NC_030827.1	22959756	*	-C	DEL	Het	158.468	54	LOC102183638	exon	FRAME_SHIFT	-/-	-/-	64
NC_030827.1	29096211	*	#NAME?	INS	Hom	214.458	50	LOC102186721	exon	FRAME_SHIFT	-/?	-/T	123
NC_030827.1	54663316	*	#NAME?	DEL	Het	182.468	46	LOC102174069	exon	FRAME_SHIFT	-/-	-/-	152
NC_030827.1	54689731	*	#NAME?	INS	Hom	44.4733	44	LOC102174341	exon	FRAME_SHIFT	-/?	-/T	130
NC_030827.1	54689760	*	#NAME?	DEL	Hom	214.458	31	LOC102174341	exon	FRAME_SHIFT	-/-	-/-	120
NC_030827.1	56403248	*	#NAME?	INS	Hom	214.458	72	MYO10	CDS	FRAME_SHIFT	-/?	-/G	1443
NC_030827.1	60682130	*	#NAME?	INS	Hom	214.458	25	LOC102178486	exon	FRAME_SHIFT	-/?	-/A	344
NC_030827.1	70019470	*	#NAME?	DEL	Hom	104.457	57	C20H5orf38	CDS	FRAME_SHIFT	-/-	-/-	194
NC_030827.1	71278608	*	#NAME?	DEL	Het	217.468	75	SLC6A18	CDS	FRAME_SHIFT	-/-	-/-	614
NC_030828.1	1838743	*	#NAME?	INS	Het	39.4666	22	LOC102191179	exon	FRAME_SHIFT	-/?	-/T	60
NC_030828.1	15686811	*	#NAME?	INS	Hom	85.7227	35	AKAP13	CDS	FRAME_SHIFT	-/SA?	-/AGTGCCC	812
NC_030828.1	15686810	*	#NAME?	INS	Hom	85.7227	35	AKAP13	CDS	FRAME_SHIFT	-/?	-/G	811
NC_030828.1	18939443	*	#NAME?	INS	Het	31.4691	165	LOC102177379	CDS	FRAME_SHIFT	-/SSA?	-/TCGTCTGCCTC	100
NC_030828.1	18939483	*	#NAME?	INS	Het	74.4665	152	LOC102177379	CDS	FRAME_SHIFT	-/RD?	-/CGGGATGG	86
NC_030828.1	18978324	*	#NAME?	DEL	Hom	214.458	61	LOC108633276	CDS	FRAME_SHIFT	-/-	-/-	330
NC_030828.1	19408228	*	#NAME?	DEL	Het	137.467	94	LOC102181075	exon	FRAME_SHIFT	-/-	-/-	115
NC_030828.1	19523945	*	#NAME?	DEL	Hom	130.457	68	LOC102183550	exon	FRAME_SHIFT	-/-	-/-	110
NC_030828.1	19524133	*	#NAME?	DEL	Hom	71.4562	84	LOC102183550	exon	FRAME_SHIFT	-/-	-/-	46
NC_030828.1	21922036	*	#NAME?	INS	Hom	132.457	33	LOC102188803	exon	FRAME_SHIFT	-/GGG?	-/GGGGGGGGGG	15
NC_030828.1	26076255	*	#NAME?	INS	Het	52.4663	138	ARNT2	mRNA	FRAME_SHIFT	-/?	-/G	688
NC_030828.1	26385268	*	#NAME?	INS	Hom	214.458	80	CEMIP	CDS	FRAME_SHIFT	-/?	-/G	496
NC_030828.1	26873888	*	#NAME?	DEL	Het	190.468	40	LOC102177475	CDS	FRAME_SHIFT	-/-	-/-	22
NC_030828.1	29384838	*	#NAME?	INS	Hom	75.4649	29	LOC102186344	exon	FRAME_SHIFT	-/Q?	-/CAAAA	69
NC_030828.1	29384853	*	#NAME?	INS	Hom	214.458	31	LOC102186344	exon	FRAME_SHIFT	-/K?	-/AAAAA	74
NC_030828.1	29385929	*	#NAME?	INS	Het	217.468	74	LOC102186344	exon	FRAME_SHIFT	-/?	-/AA	433
NC_030828.1	34267449	*	#NAME?	INS	Het	184.468	78	LOC108633315	exon	FRAME_SHIFT	-/?	-/A	93
NC_030828.1	47187044	*	#NAME?	DEL	Het	97.4668	157	FOXA1	CDS	FRAME_SHIFT	-/-	-/-	153
NC_030828.1	52651873	*	#NAME?	INS	Hom	214.458	91	LOC108638479	exon	FRAME_SHIFT	-/?	-/T	318
NC_030828.1	53926667	*	#NAME?	INS	Hom	214.458	41	LOC102176464	exon	FRAME_SHIFT	-/?	-/G	105
NC_030828.1	54045315	*	#NAME?	INS	Hom	214.458	54	LOC102180433	exon	FRAME_SHIFT	-/?	-/CA	67
NC_030828.1	54443773	*	#NAME?	INS	Hom	214.458	42	MIS18BP1	CDS	FRAME_SHIFT	-/?	-/C	681
NC_030828.1	57055747	*	#NAME?	INS	Hom	152.457	27	CHGA	CDS	FRAME_SHIFT	-/P*G?	-/CCCTAGGGGA	164
NC_030828.1	58128352	*	#NAME?	INS	Hom	214.458	60	LOC102170640	CDS	FRAME_SHIFT	-/?	-/T	145
NC_030828.1	60073406	*	#NAME?	INS	Hom	109.457	21	LOC108638480	CDS	FRAME_SHIFT	-/?	-/G	174
NC_030828.1	63889489	*	#NAME?	DEL	Hom	170.229	40	LOC108638481	CDS	FRAME_SHIFT	-/-	-/-	177
NC_030828.1	63889497	*	#NAME?	INS	Hom	45.4647	21	LOC108638481	CDS	FRAME_SHIFT	-/?	-/G	180
NC_030828.1	67093600	*	+C	INS	Hom	146.457	54	LOC108638483	CDS	FRAME_SHIFT	-/?	-/C	66
NC_030828.1	67220116	*	#NAME?	DEL	Het	217.468	55	LOC102183461	exon	FRAME_SHIFT	-/-	-/-	271
NC_030828.1	68586227	*	+C	INS	Hom	115.465	21	LOC106503389	CDS	FRAME_SHIFT	-/?	-/C	285
NC_030829.1	1430788	*	#NAME?	DEL	Hom	214.458	59	NEK10	CDS	FRAME_SHIFT	-/-	-/-	1012
NC_030829.1	2463102	*	#NAME?	DEL	Het	44.4663	29	LOC102173790	exon	FRAME_SHIFT	-/-	-/-	1
NC_030829.1	2463299	*	+C	INS	Hom	214.458	56	LOC102173790	exon	FRAME_SHIFT	-/?	-/C	67
NC_030829.1	3111908	*	#NAME?	INS	Hom	214.458	70	LOC108638587	CDS	FRAME_SHIFT	-/?	-/G	41
NC_030829.1	5000197	*	#NAME?	INS	Het	201.468	63	LOC108638588	exon	FRAME_SHIFT	-/?	-/C	135
NC_030829.1	5687354	*	+C	INS	Hom	76.4563	66	LOC102169915	exon	FRAME_SHIFT	-/?	-/G	257
NC_030829.1	5687355	*	#NAME?	INS	Hom	89.4564	66	LOC102169915	exon	FRAME_SHIFT	-/?	-/C	257
NC_030829.1	7033506	*	#NAME?	INS	Hom	214.458	57	CNOT10	CDS	FRAME_SHIFT	-/?	-/T	275
NC_030829.1	9575520	*	+C	INS	Hom	214.458	63	ARPP21	CDS	FRAME_SHIFT	-/?	-/C	458
NC_030829.1	10559429	*	#NAME?	INS	Hom	214.458	68	TRANK1	CDS	FRAME_SHIFT	-/?	-/T	2574
NC_030829.1	12453565	*	#NAME?	INS	Hom	199.458	85	LOC102178221	exon	FRAME_SHIFT	-/?	-/A	272
NC_030829.1	12518073	*	#NAME?	INS	Hom	214.458	41	LOC100861209	CDS	FRAME_SHIFT	-/?	-/T	180
NC_030829.1	14914771	*	#NAME?	INS	Hom	214.458	172	POMGNT2	CDS	FRAME_SHIFT	-/?	-/G	109
NC_030829.1	16447154	*	#NAME?	DEL	Het	217.468	61	LOC102182640	exon	FRAME_SHIFT	-/-	-/-	78
NC_030829.1	16481531	*	#NAME?	INS	Hom	130.457	41	IRAK2	CDS	FRAME_SHIFT	-/?	-/A	605
NC_030829.1	16704755	*	#NAME?	DEL	Hom	214.458	80	RPUSD3	CDS	FRAME_SHIFT	-/-	-/-	48
NC_030829.1	24703698	*	#NAME?	INS	Hom	44.4563	70	LOC102188449	exon	FRAME_SHIFT	-/?	-/A	106
NC_030829.1	24703706	*	#NAME?	INS	Hom	125.457	70	LOC102188449	exon	FRAME_SHIFT	-/?	-/G	109
NC_030829.1	29979862	*	#NAME?	DEL	Het	206.468	44	LOC108638609	CDS	FRAME_SHIFT	-/-	-/-	214
NC_030829.1	32369067	*	#NAME?	INS	Hom	214.458	58	LMOD3	CDS	FRAME_SHIFT	-/?	-/G	477
NC_030829.1	32369071	*	#NAME?	INS	Hom	149.457	58	LMOD3	CDS	FRAME_SHIFT	-/?	-/A	478
NC_030829.1	48257043	*	#NAME?	INS	Het	53.4663	21	LOC108638594	CDS	FRAME_SHIFT	-/GTW?	-/GGGACCTGGTT	155
NC_030829.1	51070155	*	#NAME?	INS	Hom	214.459	155	P4HTM	CDS	FRAME_SHIFT	-/?	-/C	70
NC_030829.1	51070155	*	+C	INS	Hom	214.458	157	P4HTM	CDS	FRAME_SHIFT	-/?	-/G	70
NC_030829.1	52744005	*	#NAME?	DEL	Het	192.468	74	LOC106503426	exon	FRAME_SHIFT	-/-	-/-	69
NC_030829.1	53155651	*	#NAME?	INS	Hom	214.458	65	CCR3	CDS	FRAME_SHIFT	-/?	-/C	327
NC_030829.1	53227217	*	#NAME?	INS	Hom	214.458	57	LOC102179713	CDS	FRAME_SHIFT	-/?	-/A	123
NC_030829.1	53227817	*	#NAME?	INS	Hom	214.458	50	LOC102179713	CDS	FRAME_SHIFT	-/?	-/A	322
NC_030829.1	56150418	*	#NAME?	INS	Hom	142.457	61	PLXND1	CDS	FRAME_SHIFT	-/?	-/A	994
NC_030829.1	57166959	*	#NAME?	INS	Hom	104.457	55	RBSN	CDS	FRAME_SHIFT	-/RGGA?	-/AGGGGAGGAGCCC	634
NC_030829.1	57990024	*	#NAME?	INS	Hom	214.458	93	XPC	CDS	FRAME_SHIFT	-/?	-/G	292
NC_030829.1	59200879	*	#NAME?	INS	Hom	214.458	63	RPN1	CDS	FRAME_SHIFT	-/?	-/T	462
NC_030829.1	59200878	*	#NAME?	INS	Hom	38.4317	63	RPN1	CDS	FRAME_SHIFT	-/?	-/G	462
NC_030830.1	4734060	*	#NAME?	DEL	Het	142.467	49	LOC108633520	CDS	FRAME_SHIFT	-/-	-/-	177
NC_030830.1	6069704	*	#NAME?	INS	Het	129.467	38	HIVEP1	CDS	FRAME_SHIFT	-/T?	-/ACAGA	2288
NC_030830.1	16108715	*	+C	INS	Hom	138.491	20	PPP1R3G	CDS	FRAME_SHIFT	-/?	-/C	169
NC_030830.1	16565065	*	#NAME?	DEL	Het	51.4663	54	LOC102176480	exon	FRAME_SHIFT	-/-	-/-	75
NC_030830.1	16850064	*	-C	DEL	Hom	88.4564	246	LOC108633505	CDS	FRAME_SHIFT	-/-	-/-	187
NC_030830.1	16850385	*	#NAME?	DEL	Hom	131.457	106	LOC108633505	CDS	FRAME_SHIFT	-/-	-/-	263
NC_030830.1	18353853	*	#NAME?	DEL	Het	215.468	75	BTN3A3	CDS	FRAME_SHIFT	-/-	-/-	331
NC_030830.1	18368518	*	+C	INS	Hom	214.462	60	BTN2A2	CDS	FRAME_SHIFT	-/?	-/C	330
NC_030830.1	19030624	*	#NAME?	INS	Hom	214.458	47	LOC102181675	exon	FRAME_SHIFT	-/*G?	-/TAAGGTA	3
NC_030830.1	19212365	*	#NAME?	DEL	Het	63.4664	58	LOC102174521	exon	FRAME_SHIFT	-/-	-/-	308
NC_030830.1	19963907	*	#NAME?	INS	Het	59.4663	65	LOC102173901	CDS	FRAME_SHIFT	-/?	-/GG	255
NC_030830.1	19963908	*	#NAME?	INS	Het	217.468	65	LOC102173901	CDS	FRAME_SHIFT	-/?	-/TG	254
NC_030830.1	20090979	*	+C	INS	Hom	80.4563	60	LOC102172502	CDS	FRAME_SHIFT	-/?	-/G	151
NC_030830.1	20379147	*	#NAME?	DEL	Het	217.468	43	LOC102187312	CDS	FRAME_SHIFT	-/-	-/-	307
NC_030830.1	20576012	*	#NAME?	INS	Het	139.467	62	LOC102189577	CDS	FRAME_SHIFT	-/?	-/C	243
NC_030830.1	20576218	*	#NAME?	DEL	Het	92.4668	69	LOC102189577	CDS	FRAME_SHIFT	-/-	-/-	174
NC_030830.1	20585544	*	#NAME?	INS	Het	217.468	58	LOC102189855	CDS	FRAME_SHIFT	-/?	-/AT	287
NC_030830.1	20601082	*	#NAME?	INS	Hom	214.458	48	LOC102188493	CDS	FRAME_SHIFT	-/?	-/T	303
NC_030830.1	20636989	*	#NAME?	INS	Hom	214.458	36	LOC102190683	CDS	FRAME_SHIFT	-/?	-/T	16
NC_030830.1	20694802	*	#NAME?	INS	Het	58.4663	67	LOC102191791	exon	FRAME_SHIFT	-/?	-/T	187
NC_030830.1	20694805	*	#NAME?	INS	Het	59.4663	68	LOC102191791	exon	FRAME_SHIFT	-/?	-/G	188
NC_030830.1	20702565	*	#NAME?	DEL	Hom	81.4563	30	LOC102168444	exon	FRAME_SHIFT	-/-	-/-	28
NC_030830.1	20718157	*	#NAME?	DEL	Hom	32.5865	60	LOC102168718	exon	FRAME_SHIFT	-/-	-/-	41
NC_030830.1	20723483	*	#NAME?	DEL	Het	55.4375	55	LOC108633429	exon	FRAME_SHIFT	-/-	-/-	250
NC_030830.1	20761765	*	#NAME?	INS	Hom	214.458	81	LOC102190920	exon	FRAME_SHIFT	-/?	-/T	300
NC_030830.1	20768441	*	#NAME?	INS	Hom	148.457	68	LOC102190651	exon	FRAME_SHIFT	-/?	-/G	106
NC_030830.1	20768843	*	#NAME?	INS	Hom	51.456	56	LOC102190651	exon	FRAME_SHIFT	-/?	-/T	240
NC_030830.1	20851603	*	+C	INS	Het	120.467	75	LOC102187359	CDS	FRAME_SHIFT	-/?	-/C	78
NC_030830.1	20908358	*	-C	DEL	Het	44.4663	58	LOC102172138	CDS	FRAME_SHIFT	-/-	-/-	23
NC_030830.1	21123436	*	#NAME?	DEL	Hom	168.457	55	MOG	mRNA	FRAME_SHIFT	-/-	-/-	176
NC_030830.1	21389115	*	#NAME?	INS	Hom	214.458	73	LOC108633433	exon	FRAME_SHIFT	-/?	-/T	398
NC_030830.1	21686449	*	#NAME?	DEL	Het	217.468	51	MDC1	CDS	FRAME_SHIFT	-/-	-/-	25
NC_030830.1	22171668	*	-C	DEL	Het	217.468	62	LOC102181639	exon	FRAME_SHIFT	-/-	-/-	113
NC_030830.1	22177674	*	#NAME?	DEL	Hom	214.458	82	LOC102181347	CDS	FRAME_SHIFT	-/-	-/-	153
NC_030830.1	22803909	*	#NAME?	DEL	Het	135.467	50	LOC102173052	CDS	FRAME_SHIFT	-/-	-/-	13
NC_030830.1	23288506	*	#NAME?	INS	Hom	44.4313	50	LOC102189916	CDS	FRAME_SHIFT	-/I?	-/ATTG	456
NC_030830.1	41151351	*	#NAME?	INS	Hom	214.458	123	LOC102183375	exon	FRAME_SHIFT	-/?	-/GG	6
NC_030830.1	41151351	*	#NAME?	DEL	Hom	38.4317	123	LOC102183375	exon	FRAME_SHIFT	-/-	-/-	6
NC_030831.1	55882	*	#NAME?	DEL	Het	217.468	34	LOC102185700	exon	FRAME_SHIFT	-/-	-/-	300
NC_030831.1	122325	*	#NAME?	INS	Hom	132.432	36	LOC108633760	exon	FRAME_SHIFT	-/?	-/C	179
NC_030831.1	122332	*	#NAME?	INS	Hom	38.4575	37	LOC108633760	exon	FRAME_SHIFT	-/?	-/T	177
NC_030831.1	203299	*	#NAME?	INS	Het	172.468	44	LOC102183025	exon	FRAME_SHIFT	-/?	-/G	71
NC_030831.1	5358047	*	#NAME?	DEL	Hom	214.458	46	CBLN2	CDS	FRAME_SHIFT	-/-	-/-	15
NC_030831.1	12946198	*	+C	INS	Hom	63.4561	52	LOC108633764	exon	FRAME_SHIFT	-/?	-/G	723
NC_030831.1	12946504	*	+C	INS	Hom	41.4567	45	LOC108633764	exon	FRAME_SHIFT	-/?	-/G	621
NC_030831.1	12946503	*	#NAME?	INS	Hom	97.4565	45	LOC108633764	exon	FRAME_SHIFT	-/?	-/C	621
NC_030831.1	12947268	*	#NAME?	DEL	Het	66.7315	54	LOC108633764	exon	FRAME_SHIFT	-/-	-/-	366
NC_030831.1	12947774	*	#NAME?	INS	Hom	157.457	70	LOC108633764	exon	FRAME_SHIFT	-/?	-/C	197
NC_030831.1	25625240	*	#NAME?	INS	Hom	214.458	78	TRAPPC8	CDS	FRAME_SHIFT	-/?	-/T	981
NC_030831.1	33394905	*	#NAME?	INS	Hom	197.458	113	NPC1	CDS	FRAME_SHIFT	-/?	-/G	311
NC_030831.1	39065449	*	+C	INS	Hom	214.458	63	LOC102172112	exon	FRAME_SHIFT	-/?	-/C	139
NC_030831.1	45977913	*	#NAME?	INS	Hom	67.9723	50	LOC108633774	CDS	FRAME_SHIFT	-/LV?	-/CTGGTTG	7
NC_030831.1	45977913	*	#NAME?	INS	Hom	67.9723	50	LOC108633774	CDS	FRAME_SHIFT	-/L?	-/CTGG	7
NC_030831.1	46936364	*	#NAME?	INS	Hom	132.457	37	LOC108633247	CDS	FRAME_SHIFT	-/?	-/A	93
NC_030831.1	48911758	*	#NAME?	INS	Hom	214.458	62	LOC106503539	exon	FRAME_SHIFT	-/?	-/C	123
NC_030831.1	50584918	*	#NAME?	INS	Hom	214.458	49	LOC102184298	CDS	FRAME_SHIFT	-/?	-/A	97
NC_030831.1	51356619	*	#NAME?	DEL	Hom	140.457	53	LOC108633776	exon	FRAME_SHIFT	-/-	-/-	64
NC_030831.1	57778658	*	#NAME?	DEL	Hom	213.458	66	LOC102172957	exon	FRAME_SHIFT	-/-	-/-	256
NC_030831.1	57942075	*	#NAME?	INS	Hom	153.458	43	LOC108633765	exon	FRAME_SHIFT	-/K?	-/AAAC	34
NC_030831.1	57942075	*	#NAME?	INS	Hom	153.458	43	LOC108633765	exon	FRAME_SHIFT	-/?	-/AC	34
NC_030831.1	60032507	*	#NAME?	INS	Het	158.468	46	LOC102176484	exon	FRAME_SHIFT	-/E?	-/GAAAG	174
NC_030831.1	60034902	*	#NAME?	DEL	Het	217.468	45	LOC102176484	exon	FRAME_SHIFT	-/-	-/-	458
NC_030831.1	60922492	*	+C	INS	Hom	214.458	43	TNFRSF11A	CDS	FRAME_SHIFT	-/?	-/C	46
NC_030832.1	499482	*	#NAME?	INS	Het	127.467	75	WDR90	CDS	FRAME_SHIFT	-/?	-/G	399
NC_030832.1	499586	*	#NAME?	DEL	Hom	77.4563	54	WDR90	CDS	FRAME_SHIFT	-/-	-/-	434
NC_030832.1	501012	*	#NAME?	INS	Hom	214.458	55	WDR90	CDS	FRAME_SHIFT	-/?	-/G	574
NC_030832.1	945965	*	#NAME?	INS	Het	217.468	71	LOC102178685	CDS	FRAME_SHIFT	-/C?	-/TGTG	51
NC_030832.1	2487274	*	#NAME?	DEL	Het	212.468	58	TRNAK-CUU	exon	FRAME_SHIFT	-/-	-/-	13
NC_030832.1	7414974	*	#NAME?	DEL	Het	217.468	83	METTL22	CDS	FRAME_SHIFT	-/-	-/-	166
NC_030832.1	20290409	*	#NAME?	DEL	Het	196.468	68	LOC108633846	exon	FRAME_SHIFT	-/-	-/-	6
NC_030832.1	20362025	*	#NAME?	INS	Het	36.467	52	LOC102183032	exon	FRAME_SHIFT	-/?	-/A	171
NC_030832.1	27309558	*	+C	INS	Het	182.468	41	LOC102180644	exon	FRAME_SHIFT	-/?	-/G	83
NC_030832.1	27816931	*	#NAME?	INS	Hom	80.4563	58	LOC102174355	CDS	FRAME_SHIFT	-/?	-/G	178
NC_030832.1	27847712	*	+C	INS	Het	127.467	65	CRCP	CDS	FRAME_SHIFT	-/?	-/C	9
NC_030832.1	36153000	*	+C	INS	Hom	214.458	88	COL26A1	CDS	FRAME_SHIFT	-/?	-/G	133
NC_030832.1	36453877	*	+C	INS	Hom	180.462	28	VGF	CDS	FRAME_SHIFT	-/?	-/C	518
NC_030832.1	41720798	*	#NAME?	DEL	Het	217.468	42	LOC102169725	CDS	FRAME_SHIFT	-/-	-/-	33
NC_030832.1	41812842	*	#NAME?	INS	Hom	214.458	85	NUDT1	CDS	FRAME_SHIFT	-/?	-/T	60
NC_030832.1	42398924	*	#NAME?	DEL	Hom	214.458	39	LOC102173992	CDS	FRAME_SHIFT	-/-	-/-	19
NC_030833.1	957897	*	+C	INS	Hom	50.7223	35	LOC108634003	CDS	FRAME_SHIFT	-/?	-/C	186
NC_030833.1	957899	*	#NAME?	INS	Hom	46.6259	41	LOC108634003	CDS	FRAME_SHIFT	-/?	-/T	187
NC_030833.1	9399765	*	#NAME?	INS	Hom	214.458	76	LOC102170020	CDS	FRAME_SHIFT	-/VIM?	-/GTCATAATGC	20
NC_030833.1	9399767	*	#NAME?	INS	Hom	214.458	76	LOC102170020	CDS	FRAME_SHIFT	-/GHN?	-/GGGCATAATT	20
NC_030833.1	9399767	*	#NAME?	INS	Het	109.438	77	LOC102170020	CDS	FRAME_SHIFT	-/*?	-/TAATT	20
NC_030833.1	12417829	*	#NAME?	INS	Hom	214.458	97	GRK5	CDS	FRAME_SHIFT	-/?	-/C	252
NC_030833.1	17765017	*	#NAME?	INS	Het	172.468	66	PLEKHS1	CDS	FRAME_SHIFT	-/?	-/A	152
NC_030833.1	35123446	*	#NAME?	INS	Hom	214.458	97	LOC100861186	CDS	FRAME_SHIFT	-/?	-/AT	119
NC_030833.1	36496579	*	+C	INS	Hom	214.458	80	RBP4	CDS	FRAME_SHIFT	-/?	-/C	189
NC_030833.1	39142512	*	#NAME?	DEL	Het	213.468	63	LOC102181559	exon	FRAME_SHIFT	-/-	-/-	148
NC_030833.1	39850050	*	#NAME?	DEL	Het	151.467	39	LOC108634014	exon	FRAME_SHIFT	-/-	-/-	30
NC_030833.1	40247533	*	#NAME?	INS	Hom	214.458	32	SLC16A12	CDS	FRAME_SHIFT	-/?	-/G	477
NC_030833.1	41198948	*	#NAME?	DEL	Hom	68.4562	25	LOC102188374	CDS	FRAME_SHIFT	-/-	-/-	23
NC_030833.1	41247823	*	#NAME?	INS	Hom	124.457	61	RNLS	CDS	FRAME_SHIFT	-/S?	-/AGCAC	27
NC_030833.1	42323949	*	#NAME?	INS	Hom	214.458	32	LOC102187020	exon	FRAME_SHIFT	-/?	-/C	244
NC_030833.1	48431678	*	#NAME?	DEL	Het	44.4663	41	LOC108634010	CDS	FRAME_SHIFT	-/-	-/-	224
NC_030834.1	3750253	*	#NAME?	DEL	Het	53.4663	30	LOC102180456	exon	FRAME_SHIFT	-/-	-/-	20
NC_030834.1	6397609	*	#NAME?	DEL	Het	217.468	49	LOC106503678	exon	FRAME_SHIFT	-/-	-/-	5
NC_030834.1	11113888	*	#NAME?	INS	Het	132.467	47	LOC102191763	exon	FRAME_SHIFT	-/?	-/T	119
NC_030834.1	18658294	*	#NAME?	INS	Hom	214.458	32	TEX15	CDS	FRAME_SHIFT	-/?	-/T	1186
NC_030834.1	19379811	*	#NAME?	DEL	Het	125.467	52	TRNAQ-CUG	exon	FRAME_SHIFT	-/-	-/-	6
NC_030834.1	23964163	*	#NAME?	DEL	Het	202.468	74	LOC108634072	exon	FRAME_SHIFT	-/-	-/-	99
NC_030834.1	23964167	*	#NAME?	DEL	Het	217.468	75	LOC108634072	exon	FRAME_SHIFT	-/-	-/-	98
NC_030834.1	30039143	*	+C	INS	Hom	214.458	58	CFAP97	CDS	FRAME_SHIFT	-/?	-/C	89
NC_030834.1	36827848	*	#NAME?	INS	Hom	214.458	74	LOC102190580	exon	FRAME_SHIFT	-/?	-/G	282
NC_030834.1	41924817	*	#NAME?	INS	Hom	214.458	54	CSMD1	CDS	FRAME_SHIFT	-/?	-/G	469
NC_030834.1	43109377	*	#NAME?	INS	Het	217.468	52	MYOM2	CDS	FRAME_SHIFT	-/?	-/GT	1214
NC_030834.1	43237740	*	#NAME?	INS	Hom	188.458	74	ARHGEF10	CDS	FRAME_SHIFT	-/?	-/C	722
NC_030835.1	351194	*	#NAME?	INS	Het	173.468	36	LOC102169834	exon	FRAME_SHIFT	-/?	-/AG	127
NC_030835.1	1344332	*	#NAME?	DEL	Het	214.468	74	LOC102168697	exon	FRAME_SHIFT	-/-	-/-	194
NC_030835.1	5212607	*	-C	DEL	Hom	214.458	56	GRID1	CDS	FRAME_SHIFT	-/-	-/-	518
NC_030835.1	11390622	*	#NAME?	INS	Het	217.468	79	LOC102186558	exon	FRAME_SHIFT	-/W*?	-/TGGTAGT	32
NC_030835.1	11390623	*	#NAME?	INS	Het	217.468	80	LOC102186558	exon	FRAME_SHIFT	-/GS?	-/GGTAGTA	32
NC_030835.1	11391252	*	#NAME?	DEL	Het	217.468	60	LOC102186558	exon	FRAME_SHIFT	-/-	-/-	242
NC_030835.1	19132638	*	#NAME?	INS	Hom	214.458	95	LRRC20	CDS	FRAME_SHIFT	-/?	-/G	84
NC_030835.1	21405164	*	#NAME?	DEL	Het	92.4668	68	LOC102181565	CDS	FRAME_SHIFT	-/-	-/-	138
NC_030835.1	25850295	*	#NAME?	DEL	Het	201.468	68	LOC102176196	exon	FRAME_SHIFT	-/-	-/-	21
NC_030808.1	126556465	*	#NAME?	INS	Hom	214.458	65	LOC102188089	exon	FRAME_SHIFT
NC_030808.1	126556464	*	#NAME?	INS	Hom	118.457	65	LOC102188089	exon	FRAME_SHIFT
NC_030808.1	126556465	*	#NAME?	INS	Hom	137.457	64	LOC102188089	exon	FRAME_SHIFT
NC_030808.1	129095022	*	-C	DEL	Het	155.468	50	RBP1	CDS	FRAME_SHIFT
NC_030808.1	143893976	*	#NAME?	DEL	Het	201.468	40	AIRE	CDS	FRAME_SHIFT
NC_030808.1	149358059	*	#NAME?	INS	Het	139.467	70	DSCR3	CDS	FRAME_SHIFT
NC_030808.1	155268987	*	+C	INS	Het	217.468	73	SATB1	mRNA	FRAME_SHIFT
NC_030809.1	39153	*	-C	DEL	Het	129.467	80	LOC106503629	exon	FRAME_SHIFT
NC_030809.1	557061	*	#NAME?	INS	Hom	168.457	52	CROCC	CDS	FRAME_SHIFT
NC_030809.1	903784	*	#NAME?	INS	Hom	47.456	40	LOC102174173	exon	FRAME_SHIFT
NC_030809.1	903784	*	#NAME?	INS	Hom	47.456	40	LOC102174173	exon	FRAME_SHIFT
NC_030809.1	1300028	*	#NAME?	DEL	Het	106.467	42	LOC108638512	CDS	FRAME_SHIFT
NC_030809.1	2470687	*	#NAME?	INS	Hom	214.458	131	UBR4	CDS	FRAME_SHIFT
NC_030809.1	3308673	*	#NAME?	INS	Hom	214.458	70	LOC102170006	CDS	FRAME_SHIFT
NC_030809.1	3308673	*	+C	INS	Hom	59.5916	68	LOC102170006	CDS	FRAME_SHIFT
NC_030809.1	6290385	*	#NAME?	DEL	Hom	67.4562	50	LOC102185130	exon	FRAME_SHIFT
NC_030809.1	6290383	*	#NAME?	DEL	Hom	67.4562	50	LOC102185130	exon	FRAME_SHIFT
NC_030809.1	6995980	*	#NAME?	DEL	Het	45.4663	34	SRSF10	CDS	FRAME_SHIFT
NC_030809.1	9104649	*	+C	INS	Hom	214.458	97	CEP85	CDS	FRAME_SHIFT
NC_030809.1	10731059	*	#NAME?	INS	Hom	214.458	56	LOC102176478	exon	FRAME_SHIFT
NC_030809.1	10731059	*	#NAME?	INS	Hom	213.458	57	LOC102176478	exon	FRAME_SHIFT
NC_030809.1	11724498	*	#NAME?	INS	Hom	214.458	71	PTPRU	CDS	FRAME_SHIFT
NC_030809.1	15338660	*	#NAME?	INS	Het	132.467	95	A3GALT2	CDS	FRAME_SHIFT
NC_030809.1	16162747	*	#NAME?	DEL	Het	58.4663	42	LOC102189257	exon	FRAME_SHIFT
NC_030809.1	16534363	*	+C	INS	Hom	76.9724	23	LOC102188178	exon	FRAME_SHIFT
NC_030809.1	28375234	*	#NAME?	DEL	Het	207.468	108	ASIC4	CDS	FRAME_SHIFT
NC_030809.1	29555930	*	#NAME?	INS	Het	38.4667	34	LOC102189912	exon	FRAME_SHIFT
NC_030809.1	37335930	*	#NAME?	INS	Hom	99.4565	58	LOC102173243	exon	FRAME_SHIFT
NC_030809.1	39251122	*	#NAME?	INS	Het	217.468	56	LOC102176278	exon	FRAME_SHIFT
NC_030809.1	39266606	*	#NAME?	INS	Hom	214.458	50	LOC102176278	exon	FRAME_SHIFT
NC_030809.1	39666334	*	#NAME?	INS	Hom	214.458	96	PLEKHM3	CDS	FRAME_SHIFT
NC_030809.1	40009684	*	#NAME?	INS	Het	217.468	68	LOC102186533	CDS	FRAME_SHIFT
NC_030809.1	41305021	*	#NAME?	INS	Hom	214.458	72	ZDBF2	CDS	FRAME_SHIFT
NC_030809.1	44262884	*	+C	INS	Hom	113.459	26	RAPH1	CDS	FRAME_SHIFT
NC_030809.1	45739919	*	#NAME?	INS	Het	30.4699	39	TMEM237	CDS	FRAME_SHIFT
NC_030809.1	45739918	*	#NAME?	INS	Het	199.468	39	TMEM237	CDS	FRAME_SHIFT
NC_030809.1	59242614	*	#NAME?	INS	Hom	214.458	55	CNTNAP5	CDS	FRAME_SHIFT
NC_030809.1	62497010	*	#NAME?	INS	Het	44.4663	55	LOC102179525	exon	FRAME_SHIFT
NC_030809.1	62965210	*	+C	INS	Hom	214.458	53	CLASP1	CDS	FRAME_SHIFT
NC_030809.1	65083300	*	+C	INS	Het	139.467	46	LOC102177010	exon	FRAME_SHIFT
NC_030809.1	73810249	*	+C	INS	Het	139.467	84	ACMSD	mRNA	FRAME_SHIFT
NC_030809.1	79634109	*	#NAME?	INS	Hom	214.458	63	LRP1B	CDS	FRAME_SHIFT
NC_030836.1	1457581	*	#NAME?	INS	Het	200.468	76	LOC102176586	CDS	FRAME_SHIFT	-/?	-/G	225
NC_030836.1	23966153	*	#NAME?	DEL	Het	177.468	61	HTATIP2	CDS	FRAME_SHIFT	-/-	-/-	13
NC_030836.1	25969716	*	#NAME?	INS	Hom	214.458	92	LOC102188475	exon	FRAME_SHIFT	-/?	-/C	101
NC_030836.1	26014527	*	-C	DEL	Hom	214.458	81	LOC102170584	CDS	FRAME_SHIFT	-/-	-/-	233
NC_030836.1	26014529	*	#NAME?	DEL	Hom	214.458	79	LOC102170584	CDS	FRAME_SHIFT	-/-	-/-	233
NC_030836.1	26031078	*	#NAME?	INS	Het	62.4664	88	LOC102170855	exon	FRAME_SHIFT	-/?	-/T	211
NC_030836.1	26031127	*	+C	INS	Hom	169.457	85	LOC102170855	exon	FRAME_SHIFT	-/?	-/C	228
NC_030836.1	26031126	*	-C	DEL	Hom	169.457	85	LOC102170855	exon	FRAME_SHIFT	-/-	-/-	227
NC_030836.1	26031128	*	#NAME?	INS	Hom	135.457	86	LOC102170855	exon	FRAME_SHIFT	-/?	-/A	228
NC_030836.1	26110432	*	+C	INS	Hom	154.466	52	LOC102171954	CDS	FRAME_SHIFT	-/?	-/C	300
NC_030836.1	26110433	*	#NAME?	INS	Hom	214.458	52	LOC102171954	CDS	FRAME_SHIFT	-/?	-/G	300
NC_030836.1	26282636	*	#NAME?	DEL	Het	93.4668	24	LOC102168429	CDS	FRAME_SHIFT	-/-	-/-	105
NC_030836.1	26293695	*	#NAME?	DEL	Hom	168.457	26	LOC102168700	CDS	FRAME_SHIFT	-/-	-/-	1
NC_030836.1	26365447	*	#NAME?	INS	Het	217.468	63	LOC102169262	CDS	FRAME_SHIFT	-/?	-/CT	136
NC_030836.1	26365446	*	#NAME?	INS	Het	34.4676	63	LOC102169262	CDS	FRAME_SHIFT	-/?	-/CC	136
NC_030836.1	26450480	*	#NAME?	INS	Hom	214.458	56	LOC102170393	exon	FRAME_SHIFT	-/?	-/G	111
NC_030836.1	26476848	*	#NAME?	INS	Hom	214.458	60	LOC102170950	exon	FRAME_SHIFT	-/?	-/A	236
NC_030836.1	26559572	*	#NAME?	DEL	Het	40.4665	62	LOC102172332	exon	FRAME_SHIFT	-/-	-/-	76
NC_030836.1	26565739	*	#NAME?	INS	Hom	37.4566	26	LOC108634195	exon	FRAME_SHIFT	-/?	-/TC	156
NC_030836.1	26666361	*	#NAME?	INS	Hom	181.458	53	LOC102175274	CDS	FRAME_SHIFT	-/?	-/A	37
NC_030836.1	26780762	*	#NAME?	DEL	Hom	214.458	49	LOC102174813	exon	FRAME_SHIFT	-/-	-/-	63
NC_030836.1	26832215	*	#NAME?	INS	Het	217.468	56	LOC102176201	exon	FRAME_SHIFT	-/?	-/TC	228
NC_030836.1	26945383	*	#NAME?	DEL	Het	87.4667	73	LOC108634214	CDS	FRAME_SHIFT	-/-	-/-	195
NC_030836.1	26950003	*	#NAME?	DEL	Het	146.467	36	LOC108633324	exon	FRAME_SHIFT	-/-	-/-	100
NC_030836.1	26972791	*	#NAME?	DEL	Het	31.4691	48	LOC102177870	CDS	FRAME_SHIFT	-/-	-/-	105
NC_030836.1	27198288	*	#NAME?	DEL	Het	106.467	46	LOC102178603	CDS	FRAME_SHIFT	-/-	-/-	80
NC_030836.1	27266323	*	-C	DEL	Het	217.468	72	LOC102180377	exon	FRAME_SHIFT	-/-	-/-	213
NC_030836.1	38210245	*	#NAME?	INS	Het	35.4673	36	LOC102181940	exon	FRAME_SHIFT	-/N?	-/AACAA	38
NC_030836.1	38210247	*	#NAME?	INS	Het	163.733	36	LOC102181940	exon	FRAME_SHIFT	-/K?	-/AAAAC	37
NC_030836.1	38236659	*	#NAME?	DEL	Hom	84.4563	44	LOC102178615	exon	FRAME_SHIFT	-/-	-/-	33
NC_030836.1	38411308	*	#NAME?	DEL	Hom	214.458	51	LOC102182212	CDS	FRAME_SHIFT	-/-	-/-	42
NC_030836.1	38526818	*	#NAME?	INS	Het	95.4668	47	LOC102180299	exon	FRAME_SHIFT	-/?	-/T	48
NC_030836.1	38873919	*	#NAME?	DEL	Het	140.467	29	LOC108634203	exon	FRAME_SHIFT	-/-	-/-	212
NC_030836.1	39144277	*	#NAME?	INS	Hom	59.9996	39	LOC102168523	exon	FRAME_SHIFT	-/?	-/AA	47
NC_030836.1	39862985	*	#NAME?	DEL	Het	217.468	42	LOC102171491	exon	FRAME_SHIFT	-/-	-/-	30
NC_030836.1	39969320	*	#NAME?	DEL	Hom	96.0968	60	LOC102168892	exon	FRAME_SHIFT	-/-	-/-	50
NC_030836.1	40666495	*	#NAME?	DEL	Het	85.4667	51	LOC102178705	exon	FRAME_SHIFT	-/-	-/-	358
NC_030836.1	41692137	*	#NAME?	DEL	Hom	118.457	52	LOC102189011	exon	FRAME_SHIFT	-/-	-/-	479
NC_030836.1	41931468	*	#NAME?	INS	Het	217.468	56	LOC102190589	exon	FRAME_SHIFT	-/?	-/A	225
NC_030836.1	44193498	*	#NAME?	DEL	Het	60.4663	56	KCNK7	CDS	FRAME_SHIFT	-/-	-/-	56
NC_030836.1	44809329	*	#NAME?	INS	Hom	36.4654	28	LOC108634227	exon	FRAME_SHIFT	-/?	-/AA	25
NC_030836.1	49339903	*	#NAME?	INS	Hom	209.458	55	NADSYN1	CDS	FRAME_SHIFT	-/?	-/G	4
NW_017189516.1	872525	*	#NAME?	DEL	Hom	214.458	25	LOC102175103	CDS	FRAME_SHIFT	-/-	-/-	204
NW_017189516.1	8165705	*	#NAME?	INS	Het	110.467	146	RLIM	CDS	FRAME_SHIFT	-/T?	-/ACTG	582
NW_017189516.1	8165705	*	#NAME?	INS	Het	40.4665	146	RLIM	CDS	FRAME_SHIFT	-/T?	-/ACTT	582
NW_017189516.1	9161438	*	+C	INS	Hom	133.457	68	LOC108634287	exon	FRAME_SHIFT	-/?	-/C	252
NW_017189516.1	10224174	*	-C	DEL	Hom	175.46	22	LOC102181849	exon	FRAME_SHIFT	-/-	-/-	84
NW_017189516.1	10574412	*	#NAME?	DEL	Hom	214.458	44	LOC102168708	exon	FRAME_SHIFT	-/-	-/-	79
NW_017189516.1	10574412	*	#NAME?	DEL	Hom	208.458	36	LOC102168708	exon	FRAME_SHIFT	-/-	-/-	80
NW_017189516.1	15114860	*	#NAME?	DEL	Hom	57.4629	54	LOC108634288	exon	FRAME_SHIFT	-/-	-/-	919
NW_017189516.1	20957698	*	#NAME?	DEL	Hom	214.458	51	LOC102174642	exon	FRAME_SHIFT	-/-	-/-	54
NW_017189516.1	25530248	*	#NAME?	DEL	Hom	214.458	28	APEX2	exon	FRAME_SHIFT	-/-	-/-	1
NW_017189516.1	25530248	*	#NAME?	INS	Hom	62.4314	29	APEX2	exon	FRAME_SHIFT	-/K?	-/AAAT	4
NW_017189516.1	31260879	*	#NAME?	DEL	Hom	214.458	29	LOC102181765	exon	FRAME_SHIFT	-/-	-/-	130
NW_017189516.1	38643693	*	#NAME?	INS	Hom	157.457	60	DMD	CDS	FRAME_SHIFT	-/?	-/G	2527
NW_017189516.1	38643692	*	+C	INS	Hom	185.469	61	DMD	CDS	FRAME_SHIFT	-/?	-/C	2527
NW_017189516.1	42505148	*	#NAME?	DEL	Hom	30.4596	32	LOC102177607	exon	FRAME_SHIFT	-/-	-/-	317
NW_017189516.1	61606136	*	#NAME?	INS	Hom	214.458	45	PNPLA4	CDS	FRAME_SHIFT	-/?	-/A	50
NW_017189517.1	6574124	*	#NAME?	DEL	Hom	47.4565	21	LOC102180577	exon	FRAME_SHIFT	-/-	-/-	276
NW_017189517.1	10399404	*	#NAME?	DEL	Hom	214.458	31	ADGRG4	CDS	FRAME_SHIFT	-/-	-/-	628
NW_017189517.1	10402413	*	#NAME?	DEL	Hom	214.458	30	ADGRG4	CDS	FRAME_SHIFT	-/-	-/-	1501
NW_017189517.1	13509494	*	-C	DEL	Hom	74.5247	22	LOC102183134	exon	FRAME_SHIFT	-/-	-/-	510
NW_017189517.1	27786170	*	#NAME?	DEL	Hom	93.4565	36	LOC102191406	exon	FRAME_SHIFT	-/-	-/-	76
NW_017189517.1	35582726	*	#NAME?	INS	Hom	214.458	38	TEX13B	CDS	FRAME_SHIFT	-/?	-/G	152
NW_017189517.1	36498568	*	#NAME?	DEL	Hom	60.4604	25	MORC4	CDS	FRAME_SHIFT	-/-	-/-	82
NW_017189517.1	36919855	*	#NAME?	DEL	Hom	214.458	27	CXHXorf57	CDS	FRAME_SHIFT	-/-	-/-	95
NW_017189517.1	37933375	*	#NAME?	DEL	Hom	167.457	24	LOC108634431	exon	FRAME_SHIFT	-/-	-/-	230
NW_017189517.1	43066206	*	#NAME?	INS	Hom	200.458	22	LOC102181193	exon	FRAME_SHIFT	-/?	-/G	13
NW_017189517.1	43066215	*	#NAME?	INS	Hom	45.4565	22	LOC102181193	exon	FRAME_SHIFT	-/?	-/A	16
NW_017189517.1	43066565	*	#NAME?	DEL	Hom	204.458	27	LOC102181193	exon	FRAME_SHIFT	-/-	-/-	133
NW_017189517.1	47743841	*	+C	INS	Hom	214.458	25	LOC102190387	exon	FRAME_SHIFT	-/?	-/G	207
NW_017189523.1	25580	*	-C	DEL	Hom	129.457	89	LOC102190116	exon	FRAME_SHIFT	-/-	-/-	644
NW_017189523.1	25581	*	#NAME?	DEL	Hom	214.458	88	LOC102190116	exon	FRAME_SHIFT	-/-	-/-	643
NW_017189530.1	263191	*	#NAME?	DEL	Hom	214.458	63	PPM1F	CDS	FRAME_SHIFT	-/-	-/-	411
NW_017189530.1	352946	*	#NAME?	INS	Hom	214.458	76	YPEL1	exon	FRAME_SHIFT	-/L?	-/CTGCT	102
NW_017189530.1	489038	*	#NAME?	INS	Hom	214.458	61	PI4KA	CDS	FRAME_SHIFT	-/?	-/C	1774
NW_017189533.1	47728	*	#NAME?	INS	Het	46.4663	106	LOC108634512	exon	FRAME_SHIFT	-/?	-/AA	19
NW_017189538.1	38880	*	#NAME?	INS	Het	145.467	42	LOC108633221	CDS	FRAME_SHIFT	-/?	-/A	195
NW_017189554.1	23650	*	#NAME?	DEL	Het	155.468	66	LOC102169433	CDS	FRAME_SHIFT	-/-	-/-	226
NW_017189556.1	2372	*	#NAME?	INS	Hom	161.457	38	LOC102180578	exon	FRAME_SHIFT	-/?	-/C	21
NW_017189572.1	36965	*	#NAME?	DEL	Hom	30.4596	23	LOC108634535	exon	FRAME_SHIFT	-/-	-/-	173
NW_017189574.1	62275	*	#NAME?	INS	Hom	75.4562	24	LOC102178890	exon	FRAME_SHIFT	-/?	-/A	1146
NW_017189574.1	379258	*	#NAME?	INS	Het	216.468	38	LOC108634537	exon	FRAME_SHIFT	-/?	-/TC	213
NW_017189574.1	379525	*	#NAME?	INS	Het	180.468	80	LOC108634537	exon	FRAME_SHIFT	-/GGP?	-/GGGGGTCCCTA	124
NW_017189574.1	379525	*	#NAME?	INS	Het	207.468	79	LOC108634537	exon	FRAME_SHIFT	-/WGP?	-/TGGGGTCCCTA	124
NW_017189574.1	518825	*	#NAME?	INS	Het	36.467	59	LOC102191220	exon	FRAME_SHIFT	-/?	-/TA	334
NW_017189574.1	519030	*	-C	DEL	Het	162.468	57	LOC102191220	exon	FRAME_SHIFT	-/-	-/-	266
NW_017189579.1	42424	*	#NAME?	INS	Het	178.468	40	MAMDC4	CDS	FRAME_SHIFT	-/PW?	-/CCCTGGGC	1259
NW_017189614.1	32095	*	#NAME?	DEL	Het	123.467	40	IL3RA	exon	FRAME_SHIFT	-/-	-/-	413
NW_017189621.1	25796	*	#NAME?	DEL	Het	94.4668	36	LOC102187762	exon	FRAME_SHIFT	-/-	-/-	341
NW_017189621.1	27673	*	#NAME?	INS	Hom	152.457	47	LOC102187762	exon	FRAME_SHIFT	-/?	-/A	183
NW_017189634.1	29912	*	#NAME?	DEL	Het	151.467	80	LOC102172805	CDS	FRAME_SHIFT	-/-	-/-	145
NW_017189682.1	27388	*	+C	INS	Het	217.468	54	LOC102186325	exon	FRAME_SHIFT	-/?	-/G	199
NW_017189747.1	19451	*	-C	DEL	Hom	75.4568	23	LOC108634658	exon	FRAME_SHIFT	-/-	-/-	41
NW_017189851.1	180302	*	#NAME?	INS	Hom	214.458	65	ZNF74	CDS	FRAME_SHIFT	-/?	-/C	195
NW_017189851.1	360400	*	#NAME?	INS	Hom	214.458	32	CDC45	CDS	FRAME_SHIFT	-/?	-/A	64
NW_017189851.1	433261	*	+C	INS	Hom	214.458	31	5-Sep	CDS	FRAME_SHIFT	-/?	-/C	161
NW_017189851.1	434687	*	#NAME?	DEL	Hom	214.458	27	5-Sep	CDS	FRAME_SHIFT	-/-	-/-	305
NW_017189851.1	469188	*	#NAME?	DEL	Hom	214.458	54	TBX1	CDS	FRAME_SHIFT	-/-	-/-	341
NW_017189863.1	181667	*	#NAME?	DEL	Hom	107.457	29	LOC102170955	exon	FRAME_SHIFT	-/-	-/-	122
NW_017190085.1	20771	*	#NAME?	INS	Het	43.4663	64	LOC102168254	exon	FRAME_SHIFT	-/?	-/G	168
NW_017190151.1	95757	*	#NAME?	DEL	Hom	214.458	32	TEX28	CDS	FRAME_SHIFT	-/-	-/-	378
NW_017190155.1	94844	*	#NAME?	INS	Hom	167.457	158	LOC108634826	CDS	FRAME_SHIFT	-/?	-/A	175
NW_017190166.1	88102	*	-C	DEL	Hom	45.4313	70	FAM83H	CDS	FRAME_SHIFT	-/-	-/-	969
NW_017190166.1	88106	*	#NAME?	DEL	Hom	50.4562	70	FAM83H	CDS	FRAME_SHIFT	-/-	-/-	971
NW_017190166.1	88106	*	#NAME?	DEL	Hom	50.4562	70	FAM83H	CDS	FRAME_SHIFT	-/-	-/-	971
NW_017190169.1	3182	*	+C	INS	Hom	155.475	40	ATP2B3	CDS	FRAME_SHIFT	-/?	-/G	1164
NW_017190169.1	8342	*	#NAME?	DEL	Hom	100.491	24	ATP2B3	CDS	FRAME_SHIFT	-/-	-/-	1091
NW_017190169.1	9852	*	#NAME?	INS	Hom	214.458	43	ATP2B3	CDS	FRAME_SHIFT	-/?	-/C	1031
NW_017190169.1	105886	*	-C	DEL	Hom	214.458	29	HAUS7	CDS	FRAME_SHIFT	-/-	-/-	144
NW_017190169.1	106520	*	#NAME?	DEL	Hom	214.458	44	HAUS7	CDS	FRAME_SHIFT	-/-	-/-	233
NW_017190846.1	17635	*	-C	DEL	Hom	42.4561	29	LOC108634860	exon	FRAME_SHIFT	-/-	-/-	58
NW_017190846.1	17982	*	#NAME?	DEL	Hom	48.456	33	LOC108634860	exon	FRAME_SHIFT	-/-	-/-	173
NW_017191023.1	10170	*	+C	INS	Hom	144.457	63	LOC102188668	CDS	FRAME_SHIFT	-/?	-/C	1170
NW_017191546.1	3008	*	#NAME?	INS	Hom	214.458	27	ELFN1	CDS	FRAME_SHIFT	-/?	-/C	720
NW_017191546.1	3444	*	#NAME?	INS	Hom	214.458	66	ELFN1	CDS	FRAME_SHIFT	-/?	-/C	575
NW_017191546.1	3949	*	#NAME?	INS	Hom	214.458	69	ELFN1	CDS	FRAME_SHIFT	-/?	-/C	407
NW_017191546.1	5162	*	+C	INS	Hom	104.457	24	ELFN1	CDS	FRAME_SHIFT	-/?	-/G	5
NW_017192043.1	1381	*	#NAME?	INS	Hom	76.4563	26	LOC102188398	exon	FRAME_SHIFT	-/?	-/C	323
NW_017192043.1	1856	*	#NAME?	DEL	Hom	33.4577	48	LOC102188398	exon	FRAME_SHIFT	-/-	-/-	165
NW_017192385.1	3811	*	#NAME?	INS	Hom	72.4562	36	LOC108634902	CDS	FRAME_SHIFT	-/?	-/C	35
NW_017192385.1	3824	*	#NAME?	DEL	Hom	32.4582	36	LOC108634902	CDS	FRAME_SHIFT	-/-	-/-	31
NW_017192635.1	5148	*	+C	INS	Hom	107.457	44	LOC108634910	exon	FRAME_SHIFT	-/?	-/C	38
NW_017192635.1	5208	*	-C	DEL	Hom	83.4563	66	LOC108634910	exon	FRAME_SHIFT	-/-	-/-	58
NW_017192682.1	281	*	#NAME?	DEL	Hom	214.458	38	LOC108633207	CDS	FRAME_SHIFT	-/-	-/-	907
NW_017192682.1	2743	*	-C	DEL	Hom	214.458	45	LOC108633207	CDS	FRAME_SHIFT	-/-	-/-	746
NW_017192682.1	6330	*	#NAME?	INS	Hom	53.4562	38	LOC108633207	CDS	FRAME_SHIFT	-/?	-/C	352
NW_017192682.1	6685	*	#NAME?	INS	Hom	99.4565	36	LOC108633207	CDS	FRAME_SHIFT	-/?	-/C	312
NW_017193350.1	14245	*	#NAME?	DEL	Hom	54.456	29	LOC102184619	exon	FRAME_SHIFT	-/-	-/-	259
NW_017194558.1	3364	*	#NAME?	INS	Hom	214.458	43	LOC108634948	CDS	FRAME_SHIFT	-/?	-/C	434
NW_017194558.1	10957	*	#NAME?	DEL	Hom	210.46	42	LOC108634948	CDS	FRAME_SHIFT	-/-	-/-	121
NW_017194558.1	10961	*	#NAME?	DEL	Hom	121.457	25	LOC108634948	CDS	FRAME_SHIFT	-/-	-/-	119
NW_017195232.1	7740	*	+C	INS	Hom	214.458	49	LOC102182149	CDS	FRAME_SHIFT	-/?	-/C	412
NW_017196165.1	9624	*	#NAME?	DEL	Hom	41.4561	52	LOC108634975	exon	FRAME_SHIFT	-/-	-/-	191
NW_017197040.1	27345	*	#NAME?	DEL	Hom	61.4561	41	LOC108634996	CDS	FRAME_SHIFT	-/-	-/-	261
NW_017197339.1	1737	*	#NAME?	INS	Hom	82.5919	33	LOC108635003	exon	FRAME_SHIFT	-/?	-/A	46
NW_017197449.1	3781	*	#NAME?	INS	Hom	134.457	24	LOC102171960	CDS	FRAME_SHIFT	-/?	-/C	490
NW_017197600.1	3621	*	#NAME?	DEL	Hom	214.458	34	SHISA4	CDS	FRAME_SHIFT	-/-	-/-	72
NW_017197600.1	3622	*	#NAME?	DEL	Hom	45.4313	33	SHISA4	CDS	FRAME_SHIFT	-/-	-/-	72
NW_017199031.1	24760	*	#NAME?	DEL	Hom	132.458	20	LOC102180297	CDS	FRAME_SHIFT	-/-	-/-	75
NW_017199277.1	729	*	+C	INS	Hom	214.458	32	LOC102188023	CDS	FRAME_SHIFT	-/?	-/C	116
NW_017199277.1	3297	*	#NAME?	INS	Hom	214.458	52	LOC102188023	CDS	FRAME_SHIFT	-/?	-/G	325
NW_017199277.1	4080	*	-C	DEL	Hom	178.458	82	LOC102188023	CDS	FRAME_SHIFT	-/-	-/-	562
NW_017199277.1	4143	*	-C	DEL	Hom	214.458	149	LOC102188023	CDS	FRAME_SHIFT	-/-	-/-	583
NW_017199277.1	4145	*	#NAME?	DEL	Hom	214.458	101	LOC102188023	CDS	FRAME_SHIFT	-/-	-/-	584
NW_017199277.1	7905	*	-C	DEL	Hom	190.458	20	LOC102188023	CDS	FRAME_SHIFT	-/-	-/-	729
NW_017199520.1	10259	*	#NAME?	INS	Hom	57.4566	23	LOC102175427	CDS	FRAME_SHIFT	-/?	-/C	278
NW_017199520.1	10463	*	#NAME?	DEL	Hom	124.457	42	LOC102175427	CDS	FRAME_SHIFT	-/-	-/-	211
NW_017199850.1	2926	*	#NAME?	INS	Hom	64.4561	72	LOC102169749	CDS	FRAME_SHIFT	-/?	-/T	93
NW_017199850.1	3371	*	-C	DEL	Hom	214.458	51	LOC102169749	CDS	FRAME_SHIFT	-/-	-/-	29
NW_017201244.1	4527	*	#NAME?	DEL	Hom	209.458	25	PLXNA3	CDS	FRAME_SHIFT	-/-	-/-	1393
NW_017201244.1	5096	*	#NAME?	DEL	Hom	169.457	24	PLXNA3	CDS	FRAME_SHIFT	-/-	-/-	1267
NW_017201244.1	5276	*	-C	DEL	Hom	214.458	30	PLXNA3	CDS	FRAME_SHIFT	-/-	-/-	1207
NW_017201244.1	5797	*	+C	INS	Hom	189.458	35	PLXNA3	CDS	FRAME_SHIFT	-/?	-/G	1087
NW_017201244.1	6541	*	+C	INS	Hom	214.458	39	PLXNA3	CDS	FRAME_SHIFT	-/?	-/G	995
NW_017201244.1	8828	*	-C	DEL	Hom	185.458	48	PLXNA3	CDS	FRAME_SHIFT	-/-	-/-	572
NW_017201244.1	11493	*	#NAME?	DEL	Hom	214.458	48	PLXNA3	CDS	FRAME_SHIFT	-/-	-/-	434
NW_017201244.1	31881	*	#NAME?	INS	Hom	183.458	34	GDI1	CDS	FRAME_SHIFT	-/?	-/C	281
NW_017201244.1	34283	*	+C	INS	Hom	130.457	38	GDI1	CDS	FRAME_SHIFT	-/?	-/G	65
NW_017201244.1	34296	*	#NAME?	INS	Hom	63.4905	36	GDI1	CDS	FRAME_SHIFT	-/?	-/C	61
NW_017201244.1	60599	*	#NAME?	DEL	Hom	146.457	42	TAZ	CDS	FRAME_SHIFT	-/-	-/-	215
NW_017202773.1	1810	*	#NAME?	DEL	Hom	206.458	22	LOC108635075	exon	FRAME_SHIFT	-/-	-/-	227
NW_017202773.1	1814	*	#NAME?	DEL	Hom	154.457	21	LOC108635075	exon	FRAME_SHIFT	-/-	-/-	226
NW_017202773.1	2128	*	-C	DEL	Hom	153.457	21	LOC108635075	exon	FRAME_SHIFT	-/-	-/-	121
NW_017202773.1	2176	*	#NAME?	DEL	Hom	168.459	21	LOC108635075	exon	FRAME_SHIFT	-/-	-/-	105
NW_017202773.1	2288	*	-C	DEL	Hom	44.4647	23	LOC108635075	exon	FRAME_SHIFT	-/-	-/-	68
NW_017202773.1	2328	*	-C	DEL	Hom	155.457	28	LOC108635075	exon	FRAME_SHIFT	-/-	-/-	54
NW_017202952.1	16036	*	+C	INS	Hom	47.456	44	LOC108635080	CDS	FRAME_SHIFT	-/?	-/G	648
NW_017202952.1	16094	*	+C	INS	Hom	68.4562	49	LOC108635080	CDS	FRAME_SHIFT	-/?	-/G	629
NW_017203283.1	6938	*	#NAME?	DEL	Hom	31.4588	29	LOC108635086	exon	FRAME_SHIFT	-/-	-/-	70
NW_017203461.1	1937	*	#NAME?	DEL	Hom	38.4564	26	LOC108635088	exon	FRAME_SHIFT	-/-	-/-	706
NW_017203681.1	15400	*	#NAME?	DEL	Hom	206.458	71	LOC102189603	CDS	FRAME_SHIFT	-/-	-/-	381
NW_017204380.1	4347	*	-C	DEL	Hom	53.456	34	LOC108635103	CDS	FRAME_SHIFT	-/-	-/-	4
NW_017205676.1	31976	*	+C	INS	Hom	214.458	33	LOC102174197	CDS	FRAME_SHIFT	-/?	-/G	180
NW_017205899.1	968	*	+C	INS	Hom	61.4561	48	LOC108635117	CDS	FRAME_SHIFT	-/?	-/G	135
NW_017206758.1	1915	*	#NAME?	DEL	Hom	43.456	35	LOC108635128	exon	FRAME_SHIFT	-/-	-/-	9
NW_017206758.1	1986	*	-C	DEL	Hom	99.4565	37	LOC108635128	exon	FRAME_SHIFT	-/-	-/-	33
NW_017206758.1	2198	*	#NAME?	DEL	Hom	43.4561	29	LOC108635128	exon	FRAME_SHIFT	-/-	-/-	103
NW_017206906.1	2460	*	#NAME?	INS	Hom	214.458	44	LOC102181879	CDS	FRAME_SHIFT	-/?	-/C	262
NW_017207559.1	24121	*	#NAME?	DEL	Hom	102.457	76	LOC102171701	exon	FRAME_SHIFT	-/-	-/-	221
NW_017209257.1	16506	*	#NAME?	INS	Hom	55.456	39	LOC108635155	CDS	FRAME_SHIFT	-/?	-/CG	92
NW_017210005.1	2440	*	-C	DEL	Hom	43.4562	24	LOC108635159	exon	FRAME_SHIFT	-/-	-/-	111
NW_017211600.1	12025	*	#NAME?	DEL	Hom	32.4582	30	LOC108635174	exon	FRAME_SHIFT	-/-	-/-	71
NW_017211629.1	72644	*	#NAME?	INS	Hom	189.458	120	LOC102181199	CDS	FRAME_SHIFT	-/?	-/G	198
NW_017211629.1	73030	*	#NAME?	INS	Hom	183.458	60	LOC102181199	CDS	FRAME_SHIFT	-/?	-/G	326
NW_017211629.1	91180	*	+C	INS	Hom	120.457	25	LOC102181199	CDS	FRAME_SHIFT	-/?	-/C	1597
NW_017211718.1	14696	*	#NAME?	INS	Hom	38.4564	24	LOC108635182	exon	FRAME_SHIFT	-/?	-/G	247
NW_017211853.1	18447	*	-C	DEL	Hom	48.4565	24	LOC108635203	exon	FRAME_SHIFT	-/-	-/-	74
NW_017211919.1	9112	*	#NAME?	INS	Hom	104.457	25	LOC108635208	exon	FRAME_SHIFT	-/?	-/A	181
NW_017211964.1	18439	*	+C	INS	Hom	97.4565	29	LOC102188132	exon	FRAME_SHIFT	-/?	-/C	332
NW_017212087.1	4702	*	#NAME?	INS	Hom	46.456	40	LOC108635223	exon	FRAME_SHIFT	-/?	-/C	79
NW_017212087.1	4939	*	#NAME?	INS	Hom	59.456	41	LOC108635223	exon	FRAME_SHIFT	-/?	-/C	32
NW_017212087.1	5392	*	#NAME?	DEL	Hom	41.4561	58	LOC108635223	exon	FRAME_SHIFT	-/-	-/-	4
NW_017212090.1	1727	*	#NAME?	INS	Hom	214.458	42	ARHGAP36	CDS	FRAME_SHIFT	-/?	-/C	491
NW_017212253.1	2227	*	#NAME?	DEL	Hom	177.458	52	LOC102184677	CDS	FRAME_SHIFT	-/-	-/-	14
NW_017212596.1	8831	*	+C	INS	Hom	214.458	29	TRNAC-ACA	exon	FRAME_SHIFT	-/?	-/G	21
NW_017212917.1	2204	*	#NAME?	DEL	Hom	35.457	44	LOC108635265	exon	FRAME_SHIFT	-/-	-/-	218
NW_017213072.1	10616	*	#NAME?	DEL	Hom	214.458	45	LOC108633216	CDS	FRAME_SHIFT	-/-	-/-	389
NW_017213072.1	10617	*	-C	DEL	Hom	214.458	47	LOC108633216	CDS	FRAME_SHIFT	-/-	-/-	389
NW_017213091.1	1687	*	#NAME?	DEL	Hom	209.458	24	LOC102189016	CDS	FRAME_SHIFT	-/-	-/-	29
NW_017213182.1	21785	*	#NAME?	DEL	Hom	214.458	30	LOC108635288	exon	FRAME_SHIFT	-/-	-/-	16
NW_017213497.1	981	*	#NAME?	DEL	Hom	31.4599	21	LOC108635303	CDS	FRAME_SHIFT	-/-	-/-	297
NW_017213807.1	12565	*	-C	DEL	Hom	73.4562	40	LOC108635334	CDS	FRAME_SHIFT	-/-	-/-	119
NW_017213847.1	44820	*	+C	INS	Hom	151.457	67	RAI2	CDS	FRAME_SHIFT	-/?	-/C	61
NW_017214165.1	10109	*	-C	DEL	Hom	96.4565	52	LOC108635351	exon	FRAME_SHIFT	-/-	-/-	62
NW_017214165.1	10669	*	#NAME?	DEL	Hom	63.4561	69	LOC108635351	exon	FRAME_SHIFT	-/-	-/-	177
NW_017214336.1	13242	*	#NAME?	DEL	Hom	83.4574	22	LOC108635360	exon	FRAME_SHIFT	-/-	-/-	346
NW_017215042.1	13599	*	+C	INS	Hom	46.5915	20	LOC108635393	CDS	FRAME_SHIFT	-/?	-/C	919
NW_017215092.1	20172	*	+C	INS	Hom	214.458	48	LOC102182016	CDS	FRAME_SHIFT	-/?	-/C	143
NW_017215092.1	20831	*	+C	INS	Hom	110.457	104	LOC102182016	CDS	FRAME_SHIFT	-/?	-/C	362
NW_017215225.1	5257	*	#NAME?	DEL	Hom	214.458	57	LOC102184409	CDS	FRAME_SHIFT	-/-	-/-	52
NW_017216512.1	14685	*	-C	DEL	Hom	31.4588	46	LOC102179822	CDS	FRAME_SHIFT	-/-	-/-	144
NW_017217253.1	1649	*	+C	INS	Hom	188.458	73	LOC102186459	CDS	FRAME_SHIFT	-/?	-/C	337
NW_017217253.1	2189	*	#NAME?	DEL	Hom	169.457	62	LOC102186459	CDS	FRAME_SHIFT	-/-	-/-	434
NW_017217253.1	2927	*	-C	DEL	Hom	214.458	75	LOC102186459	CDS	FRAME_SHIFT	-/-	-/-	506
NW_017217253.1	5823	*	#NAME?	DEL	Hom	214.458	38	LOC102186744	CDS	FRAME_SHIFT	-/-	-/-	490
NW_017217253.1	6008	*	#NAME?	INS	Hom	214.458	73	LOC102186744	CDS	FRAME_SHIFT	-/?	-/C	453
NW_017217487.1	6669	*	+C	INS	Hom	132.457	68	LOC108635514	CDS	FRAME_SHIFT	-/?	-/C	123
NW_017217873.1	7326	*	+C	INS	Hom	214.458	93	LOC108635517	CDS	FRAME_SHIFT	-/?	-/G	750
NW_017217873.1	7509	*	#NAME?	DEL	Hom	140.457	72	LOC108635517	CDS	FRAME_SHIFT	-/-	-/-	735
NW_017217873.1	7603	*	#NAME?	DEL	Hom	214.458	90	LOC108635517	CDS	FRAME_SHIFT	-/-	-/-	704
NW_017217873.1	7941	*	#NAME?	DEL	Hom	75.5918	64	LOC108635517	CDS	FRAME_SHIFT	-/-	-/-	618
NW_017217873.1	11360	*	#NAME?	DEL	Hom	214.458	40	LOC108635517	CDS	FRAME_SHIFT	-/-	-/-	118
NW_017217873.1	11364	*	#NAME?	DEL	Hom	148.458	21	LOC108635517	CDS	FRAME_SHIFT	-/-	-/-	117
NW_017217917.1	4557	*	#NAME?	DEL	Hom	43.4905	23	LOC108635519	exon	FRAME_SHIFT	-/-	-/-	582
NW_017217917.1	4565	*	#NAME?	INS	Hom	46.4904	23	LOC108635519	exon	FRAME_SHIFT	-/?	-/G	585
NW_017217938.1	9625	*	#NAME?	DEL	Hom	71.4565	27	LOC108635520	exon	FRAME_SHIFT	-/-	-/-	162
NW_017217938.1	9692	*	-C	DEL	Hom	80.4564	29	LOC108635520	exon	FRAME_SHIFT	-/-	-/-	140
NW_017217938.1	9821	*	#NAME?	DEL	Hom	35.4575	42	LOC108635520	exon	FRAME_SHIFT	-/-	-/-	97
NW_017217938.1	9834	*	#NAME?	DEL	Hom	36.4611	40	LOC108635520	exon	FRAME_SHIFT	-/-	-/-	92
NW_017217938.1	9962	*	+C	INS	Hom	201.458	28	LOC108635520	exon	FRAME_SHIFT	-/?	-/G	50
NW_017217938.1	10052	*	#NAME?	INS	Hom	214.459	20	LOC108635520	exon	FRAME_SHIFT	-/?	-/C	20
NW_017217938.1	10108	*	#NAME?	INS	Hom	112.461	24	LOC108635520	exon	FRAME_SHIFT	-/?	-/C	1
NW_017218283.1	7506	*	-C	DEL	Hom	138.457	46	LOC106503395	CDS	FRAME_SHIFT	-/-	-/-	108
NW_017218283.1	32477	*	+C	INS	Hom	137.457	38	LOC106503395	CDS	FRAME_SHIFT	-/?	-/C	1618
NW_017218351.1	13160	*	+C	INS	Hom	40.4562	51	LOC108635539	exon	FRAME_SHIFT	-/?	-/G	38
NW_017218506.1	9357	*	#NAME?	DEL	Hom	99.4566	24	LOC102186952	CDS	FRAME_SHIFT	-/-	-/-	91
NW_017218839.1	6381	*	#NAME?	DEL	Hom	214.458	72	LOC102177760	CDS	FRAME_SHIFT	-/-	-/-	1105
NW_017218839.1	12732	*	#NAME?	DEL	Hom	143.457	53	LOC102177760	CDS	FRAME_SHIFT	-/-	-/-	990
NW_017218839.1	13496	*	-C	DEL	Hom	144.457	27	LOC102177760	CDS	FRAME_SHIFT	-/-	-/-	927
NW_017218839.1	15618	*	+C	INS	Hom	123.457	72	LOC102177760	CDS	FRAME_SHIFT	-/?	-/G	760
NC_030809.1	99245452	*	#NAME?	INS	Het	42.4664	93	BAZ2B	CDS	FRAME_SHIFT
NC_030809.1	104636792	*	#NAME?	INS	Hom	61.7888	37	LOC102181167	exon	FRAME_SHIFT
NC_030809.1	105981694	*	#NAME?	INS	Hom	62.4561	135	LOC102179054	CDS	FRAME_SHIFT
NC_030809.1	107286652	*	+C	INS	Hom	214.458	42	XIRP2	CDS	FRAME_SHIFT
NC_030809.1	107977786	*	#NAME?	INS	Hom	214.458	74	B3GALT1	CDS	FRAME_SHIFT
NC_030809.1	111316156	*	#NAME?	INS	Hom	180.458	35	LOC102188983	exon	FRAME_SHIFT
NC_030809.1	111316163	*	#NAME?	INS	Hom	107.457	35	LOC102188983	exon	FRAME_SHIFT
NC_030809.1	114061355	*	#NAME?	INS	Het	43.4663	45	WIPF1	CDS	FRAME_SHIFT
NC_030809.1	117959954	*	#NAME?	DEL	Het	197.468	47	LOC102183736	exon	FRAME_SHIFT
NC_030809.1	120417685	*	+C	INS	Het	36.467	43	LOC102170470	exon	FRAME_SHIFT
NC_030809.1	122833231	*	#NAME?	INS	Het	172.468	60	LOC102189907	exon	FRAME_SHIFT
NC_030809.1	126128163	*	#NAME?	INS	Hom	63.4564	38	LOC102188091	exon	FRAME_SHIFT
NC_030809.1	126128163	*	#NAME?	INS	Hom	63.4564	38	LOC102188091	exon	FRAME_SHIFT
NC_030809.1	126128164	*	#NAME?	INS	Hom	87.4567	35	LOC102188091	exon	FRAME_SHIFT
NC_030809.1	126339715	*	#NAME?	INS	Het	32.4685	57	LOC108638615	exon	FRAME_SHIFT
NC_030809.1	129615087	*	#NAME?	DEL	Hom	31.4599	26	LOC108633294	exon	FRAME_SHIFT
NC_030809.1	129615088	*	#NAME?	DEL	Hom	31.4599	26	LOC108633294	exon	FRAME_SHIFT
NC_030809.1	130582267	*	#NAME?	INS	Hom	214.458	35	INPP1	CDS	FRAME_SHIFT
NC_030809.1	131390502	*	#NAME?	INS	Hom	214.458	23	LOC108638618	CDS	FRAME_SHIFT
NC_030809.1	135157964	*	#NAME?	DEL	Het	177.468	43	LOC108638622	exon	FRAME_SHIFT
NC_030810.1	871417	*	#NAME?	DEL	Het	62.4664	32	CROCC2	CDS	FRAME_SHIFT
NC_030810.1	1438017	*	#NAME?	INS	Hom	99.4565	63	LOC102185239	exon	FRAME_SHIFT
NC_030810.1	15136179	*	#NAME?	DEL	Het	188.468	51	ZFP69B	CDS	FRAME_SHIFT
NC_030810.1	15316654	*	#NAME?	DEL	Het	152.468	52	NFYC	CDS	FRAME_SHIFT
NC_030810.1	16723260	*	#NAME?	DEL	Het	86.4667	48	LOC102181183	exon	FRAME_SHIFT
NC_030810.1	16750533	*	#NAME?	INS	Het	217.468	48	GUCA2B	CDS	FRAME_SHIFT
NC_030810.1	16750533	*	#NAME?	INS	Het	211.468	47	GUCA2B	CDS	FRAME_SHIFT
NC_030810.1	17368783	*	#NAME?	DEL	Het	158.468	55	LOC102184307	exon	FRAME_SHIFT
NC_030810.1	17438296	*	#NAME?	INS	Hom	35.4613	30	LOC102183755	exon	FRAME_SHIFT
NC_030810.1	17438296	*	#NAME?	INS	Hom	35.4613	30	LOC102183755	exon	FRAME_SHIFT
NC_030810.1	18118611	*	#NAME?	DEL	Het	217.468	67	LOC108634218	exon	FRAME_SHIFT
NC_030810.1	21147932	*	#NAME?	DEL	Hom	214.458	85	DMBX1	CDS	FRAME_SHIFT
NC_030810.1	21147932	*	#NAME?	INS	Hom	214.458	54	DMBX1	CDS	FRAME_SHIFT
NC_030810.1	27296911	*	+C	INS	Hom	214.458	67	LOC102183200	CDS	FRAME_SHIFT
NC_030810.1	27586581	*	#NAME?	DEL	Hom	214.458	48	LOC102181830	exon	FRAME_SHIFT
NC_030810.1	28748926	*	#NAME?	INS	Hom	214.458	70	LOC102175455	CDS	FRAME_SHIFT
NC_030810.1	34609485	*	#NAME?	DEL	Hom	30.4597	24	LOC102191667	exon	FRAME_SHIFT
NC_030810.1	34750641	*	#NAME?	INS	Hom	214.458	37	LOC102191099	CDS	FRAME_SHIFT
NC_030810.1	34947771	*	#NAME?	INS	Hom	68.4562	50	LOC102190572	CDS	FRAME_SHIFT
NC_030810.1	34947770	*	#NAME?	INS	Hom	73.4562	52	LOC102190572	CDS	FRAME_SHIFT
NC_030810.1	37386208	*	#NAME?	INS	Het	98.4668	45	LOC102183201	exon	FRAME_SHIFT
NC_030810.1	41024061	*	+C	INS	Hom	214.458	47	LEPR	CDS	FRAME_SHIFT
NC_030810.1	46288755	*	#NAME?	INS	Het	134.467	63	LOC102178784	exon	FRAME_SHIFT
NC_030810.1	55101698	*	#NAME?	DEL	Hom	90.4564	46	LOC102173904	exon	FRAME_SHIFT
NC_030810.1	63860189	*	+C	INS	Hom	84.4565	31	LOC102185237	CDS	FRAME_SHIFT
NC_030810.1	63860190	*	+C	INS	Hom	80.4564	31	LOC102185237	CDS	FRAME_SHIFT
NC_030810.1	63860191	*	#NAME?	INS	Hom	88.4565	31	LOC102185237	CDS	FRAME_SHIFT
NC_030810.1	64032971	*	#NAME?	DEL	Hom	51.456	28	LOC102184967	exon	FRAME_SHIFT
NC_030810.1	66710688	*	#NAME?	DEL	Het	86.4667	41	LOC106501943	CDS	FRAME_SHIFT
NC_030810.1	70932418	*	#NAME?	INS	Hom	214.458	38	DNTTIP2	CDS	FRAME_SHIFT
NC_030810.1	70985364	*	#NAME?	INS	Hom	69.4562	37	LOC108635649	exon	FRAME_SHIFT
NC_030810.1	71857519	*	#NAME?	INS	Hom	214.458	82	SLC44A3	CDS	FRAME_SHIFT
NC_030810.1	81032644	*	#NAME?	INS	Het	184.468	45	LOC108635623	exon	FRAME_SHIFT
NC_030810.1	81032646	*	#NAME?	INS	Het	184.468	48	LOC108635623	exon	FRAME_SHIFT
NC_030810.1	84152358	*	#NAME?	DEL	Hom	56.456	48	LOC102168226	exon	FRAME_SHIFT
NC_030810.1	84152645	*	#NAME?	INS	Hom	93.4565	39	LOC102168226	exon	FRAME_SHIFT
NC_030810.1	88049512	*	+C	INS	Hom	214.458	77	LOC102183652	exon	FRAME_SHIFT	-/?	-/C	174
NC_030810.1	88643641	*	#NAME?	INS	Hom	214.458	71	LOC102179825	exon	FRAME_SHIFT	-/?	-/A	118
NC_030810.1	88643643	*	+C	INS	Hom	206.458	70	LOC102179825	exon	FRAME_SHIFT	-/?	-/G	118
NC_030810.1	90156716	*	#NAME?	DEL	Hom	189.458	40	LOC102181459	exon	FRAME_SHIFT	-/-	-/-	71
NC_030810.1	90157085	*	#NAME?	INS	Hom	103.457	37	LOC102181459	exon	FRAME_SHIFT	-/?	-/A	194
NC_030810.1	90158555	*	#NAME?	INS	Het	217.468	60	LOC102181459	exon	FRAME_SHIFT	-/?	-/AA	684
NC_030810.1	91210625	*	#NAME?	INS	Het	217.468	83	LOC102180909	exon	FRAME_SHIFT	-/*?	-/TGACC	153
NC_030810.1	91210625	*	#NAME?	INS	Het	217.468	84	LOC102180909	exon	FRAME_SHIFT	-/*?	-/TGAGC	153
NC_030810.1	92677741	*	#NAME?	INS	Het	217.468	64	LOC102180095	exon	FRAME_SHIFT	-/?	-/TG	201
NC_030810.1	92678380	*	+C	INS	Het	217.468	60	LOC102180095	exon	FRAME_SHIFT	-/?	-/C	414
NC_030810.1	99282833	*	#NAME?	DEL	Het	188.468	58	TRNAE-UUC	exon	FRAME_SHIFT	-/-	-/-	20
NC_030810.1	100536190	*	#NAME?	INS	Hom	70.4562	54	LOC102175453	exon	FRAME_SHIFT	-/?	-/T	102
NC_030810.1	100600975	*	#NAME?	INS	Het	124.467	58	LOC102173351	exon	FRAME_SHIFT	-/?	-/A	427
NC_030810.1	100601333	*	#NAME?	DEL	Het	38.4667	62	LOC102173351	exon	FRAME_SHIFT	-/-	-/-	307
NC_030810.1	104571560	*	#NAME?	INS	Hom	214.458	41	DCST1	CDS	FRAME_SHIFT	-/?	-/T	31
NC_030810.1	105939490	*	+C	INS	Het	110.467	36	BCAN	mRNA	FRAME_SHIFT	-/?	-/C	809
NC_030810.1	107970259	*	#NAME?	INS	Hom	65.4561	58	LOC102168501	exon	FRAME_SHIFT	-/?	-/T	4
NC_030810.1	107970332	*	#NAME?	DEL	Hom	89.5249	45	LOC102168501	exon	FRAME_SHIFT	-/-	-/-	29
NC_030810.1	107970332	*	#NAME?	DEL	Hom	101.525	35	LOC102168501	exon	FRAME_SHIFT	-/-	-/-	29
NC_030810.1	108540318	*	#NAME?	DEL	Hom	214.458	64	LOC102189359	exon	FRAME_SHIFT	-/-	-/-	291
NC_030810.1	108616662	*	#NAME?	DEL	Het	42.4664	69	LOC102188816	exon	FRAME_SHIFT	-/-	-/-	34
NC_030810.1	108724628	*	#NAME?	INS	Het	217.468	60	LOC102188000	CDS	FRAME_SHIFT	-/T?	-/ACTA	72
NC_030810.1	108724629	*	#NAME?	INS	Het	217.468	59	LOC102188000	CDS	FRAME_SHIFT	-/H?	-/CACT	72
NC_030810.1	108724628	*	#NAME?	INS	Het	33.468	55	LOC102188000	CDS	FRAME_SHIFT	-/?	-/TA	72
NC_030810.1	108926743	*	#NAME?	INS	Hom	214.458	89	LOC102186357	CDS	FRAME_SHIFT	-/L?	-/CTGGT	145
NC_030810.1	109791138	*	#NAME?	INS	Hom	214.458	74	LOC102190005	exon	FRAME_SHIFT	-/?	-/G	148
NC_030810.1	110169865	*	+C	INS	Hom	214.458	68	IGSF9	CDS	FRAME_SHIFT	-/?	-/G	498
NC_030810.1	111317390	*	-C	DEL	Het	68.4664	27	LOC102180904	exon	FRAME_SHIFT	-/-	-/-	452
NC_030810.1	111317544	*	#NAME?	INS	Hom	50.9721	27	LOC102180904	exon	FRAME_SHIFT	-/*?	-/TAAA	464
NC_030810.1	111317557	*	#NAME?	DEL	Hom	50.9721	27	LOC102180904	exon	FRAME_SHIFT	-/-	-/-	468
NC_030810.1	111317994	*	#NAME?	DEL	Het	131.467	50	LOC102180904	exon	FRAME_SHIFT	-/-	-/-	614
NC_030810.1	111592363	*	#NAME?	INS	Hom	214.458	38	LOC102177112	exon	FRAME_SHIFT	-/?	-/A	163
NC_030810.1	116539243	*	#NAME?	INS	Hom	214.458	57	LMX1A	CDS	FRAME_SHIFT	-/?	-/C	66
NC_030811.1	98181	*	-C	DEL	Het	192.468	50	LOC102171843	exon	FRAME_SHIFT	-/-	-/-	300
NC_030811.1	6239359	*	#NAME?	DEL	Het	217.468	108	LOC102181771	CDS	FRAME_SHIFT	-/-	-/-	111
NC_030811.1	6383319	*	#NAME?	DEL	Hom	77.4563	58	KCNH2	CDS	FRAME_SHIFT	-/-	-/-	923
NC_030811.1	6789209	*	#NAME?	DEL	Het	37.4668	93	LOC108635824	exon	FRAME_SHIFT	-/-	-/-	323
NC_030811.1	6789533	*	+C	INS	Het	57.4663	40	LOC108635824	exon	FRAME_SHIFT	-/?	-/G	216
NC_030811.1	6858839	*	#NAME?	INS	Het	50.4671	59	LOC108635868	exon	FRAME_SHIFT	-/?	-/CC	386
NC_030811.1	6898411	*	+C	INS	Het	31.4691	51	LOC108635820	exon	FRAME_SHIFT	-/?	-/G	86
NC_030811.1	6898416	*	+C	INS	Het	35.4673	51	LOC108635820	exon	FRAME_SHIFT	-/?	-/G	84
NC_030811.1	7201134	*	#NAME?	DEL	Hom	42.4561	44	LOC108635826	CDS	FRAME_SHIFT	-/-	-/-	347
NC_030811.1	7265618	*	#NAME?	DEL	Het	41.4664	55	LOC102187124	CDS	FRAME_SHIFT	-/-	-/-	422
NC_030811.1	7396813	*	#NAME?	DEL	Hom	43.9721	71	LOC102179752	exon	FRAME_SHIFT	-/-	-/-	197
NC_030811.1	8606446	*	#NAME?	INS	Hom	214.458	24	EZH2	exon	FRAME_SHIFT	-/RERR?	-/CGGGAGCGGCGCG	40
NC_030811.1	13338381	*	#NAME?	DEL	Het	217.468	65	LOC102186371	CDS	FRAME_SHIFT	-/-	-/-	177
NC_030811.1	13697485	*	#NAME?	DEL	Hom	80.4563	83	LOC108635907	CDS	FRAME_SHIFT	-/-	-/-	27
NC_030811.1	13697489	*	#NAME?	DEL	Hom	214.458	82	LOC108635907	CDS	FRAME_SHIFT	-/-	-/-	28
NC_030811.1	13697856	*	-C	DEL	Het	217.468	68	LOC108635907	CDS	FRAME_SHIFT	-/-	-/-	150
NC_030811.1	13718904	*	#NAME?	DEL	Het	217.468	85	LOC102185981	CDS	FRAME_SHIFT	-/-	-/-	49
NC_030811.1	14172411	*	#NAME?	INS	Het	62.4664	73	LOC102183485	exon	FRAME_SHIFT	-/?	-/G	186
NC_030811.1	14379129	*	#NAME?	INS	Hom	41.4314	44	TRPV5	CDS	FRAME_SHIFT	-/?	-/CA	28
NC_030811.1	14379128	*	#NAME?	INS	Hom	41.4314	44	TRPV5	CDS	FRAME_SHIFT	-/G?	-/GGCA	28
NC_030811.1	14379130	*	#NAME?	INS	Hom	46.4313	65	TRPV5	CDS	FRAME_SHIFT	-/T?	-/ACAG	29
NC_030811.1	14804021	*	-C	DEL	Hom	103.457	75	LOC108635884	exon	FRAME_SHIFT	-/-	-/-	81
NC_030811.1	16158231	*	#NAME?	INS	Hom	214.458	33	LOC102175093	exon	FRAME_SHIFT	-/I?	-/ATTTT	244
NC_030811.1	16158900	*	#NAME?	DEL	Het	217.468	76	LOC102175093	exon	FRAME_SHIFT	-/-	-/-	467
NC_030811.1	16159215	*	#NAME?	DEL	Het	75.4665	35	LOC102175093	exon	FRAME_SHIFT	-/-	-/-	572
NC_030811.1	16160403	*	#NAME?	DEL	Het	117.467	21	LOC102175093	exon	FRAME_SHIFT	-/-	-/-	968
NC_030811.1	30905791	*	+C	INS	Hom	214.458	47	LOC108635895	exon	FRAME_SHIFT	-/?	-/C	153
NC_030811.1	35466940	*	#NAME?	INS	Het	80.4666	45	LOC108635896	CDS	FRAME_SHIFT	-/R?	-/AGAGA	259
NC_030811.1	35466958	*	#NAME?	INS	Het	32.4684	38	LOC108635896	CDS	FRAME_SHIFT	-/Q?	-/CAGA	265
NC_030811.1	36839174	*	#NAME?	DEL	Het	217.468	53	LOC102180915	exon	FRAME_SHIFT	-/-	-/-	20
NC_030811.1	37424071	*	#NAME?	INS	Het	142.467	42	ANKRD7	CDS	FRAME_SHIFT	-/T?	-/ACCCC	135
NC_030811.1	51265425	*	#NAME?	INS	Het	32.4684	158	HOXA1	CDS	FRAME_SHIFT	-/?	-/CA	64
NC_030811.1	51299346	*	#NAME?	DEL	Hom	94.4576	20	HOXA4	CDS	FRAME_SHIFT	-/-	-/-	92
NC_030811.1	56358592	*	-C	DEL	Hom	111.457	59	LOC102179628	CDS	FRAME_SHIFT	-/-	-/-	282
NC_030811.1	71100208	*	#NAME?	INS	Hom	164.457	59	LAMB4	CDS	FRAME_SHIFT	-/?	-/CT	152
NC_030811.1	71100208	*	#NAME?	INS	Hom	214.458	60	LAMB4	CDS	FRAME_SHIFT	-/?	-/AT	152
NC_030811.1	71105568	*	#NAME?	DEL	Hom	214.458	61	LAMB4	CDS	FRAME_SHIFT	-/-	-/-	361
NC_030811.1	87808558	*	#NAME?	INS	Het	117.467	24	LOC102185452	exon	FRAME_SHIFT	-/?	-/TT	1896
NC_030811.1	87808644	*	#NAME?	INS	Het	85.4667	20	LOC102185452	exon	FRAME_SHIFT	-/?	-/TT	1925
NC_030811.1	94935260	*	#NAME?	DEL	Het	197.468	48	LOC102180454	exon	FRAME_SHIFT	-/-	-/-	6
NC_030811.1	94935273	*	#NAME?	DEL	Het	217.468	47	LOC102180454	exon	FRAME_SHIFT	-/-	-/-	10
NC_030811.1	115206343	*	#NAME?	INS	Hom	214.458	76	GRB10	CDS	FRAME_SHIFT	-/?	-/T	371
NC_030811.1	117176832	*	#NAME?	DEL	Hom	214.475	44	LOC108635925	exon	FRAME_SHIFT	-/-	-/-	63
NC_030811.1	117176835	*	#NAME?	DEL	Hom	214.458	42	LOC108635925	exon	FRAME_SHIFT	-/-	-/-	62
NC_030811.1	118344478	*	#NAME?	INS	Hom	128.457	49	LOC102169154	exon	FRAME_SHIFT	-/?	-/C	176
NC_030811.1	120303710	*	#NAME?	INS	Hom	125.457	44	LOC102174823	exon	FRAME_SHIFT	-/?	-/A	268
NC_030811.1	120303735	*	#NAME?	INS	Hom	85.4564	44	LOC102174823	exon	FRAME_SHIFT	-/?	-/T	260
NC_030811.1	120303902	*	#NAME?	INS	Hom	214.458	56	LOC102174823	exon	FRAME_SHIFT	-/?	-/T	204
NC_030811.1	120348823	*	#NAME?	DEL	Hom	214.458	57	LOC102175107	exon	FRAME_SHIFT	-/-	-/-	210
NC_030811.1	120402533	*	#NAME?	DEL	Het	217.468	64	LOC102175940	exon	FRAME_SHIFT	-/-	-/-	81
NC_030811.1	120443073	*	#NAME?	DEL	Het	185.468	49	LOC102173726	exon	FRAME_SHIFT	-/-	-/-	212
NC_030811.1	120475139	*	#NAME?	DEL	Het	217.468	39	LOC102176776	exon	FRAME_SHIFT	-/-	-/-	251
NC_030811.1	120475279	*	#NAME?	DEL	Het	94.4668	25	LOC102176776	exon	FRAME_SHIFT	-/-	-/-	297
NC_030812.1	4573290	*	#NAME?	DEL	Het	161.468	28	LOC102178795	exon	FRAME_SHIFT	-/-	-/-	113
NC_030812.1	8884107	*	#NAME?	DEL	Het	30.4699	62	LOC108636091	exon	FRAME_SHIFT	-/-	-/-	109
NC_030812.1	18684777	*	#NAME?	INS	Hom	214.458	61	LOC102174095	exon	FRAME_SHIFT	-/?	-/C	214
NC_030812.1	23234337	*	#NAME?	INS	Hom	214.458	67	CRADD	CDS	FRAME_SHIFT	-/?	-/A	1
NC_030812.1	25843235	*	#NAME?	DEL	Het	195.468	74	LOC102178515	CDS	FRAME_SHIFT	-/-	-/-	25
NC_030812.1	26648575	*	#NAME?	DEL	Het	54.5519	40	TNS2	CDS	FRAME_SHIFT	-/-	-/-	51
NC_030812.1	26886455	*	#NAME?	DEL	Hom	214.458	62	LOC102172125	CDS	FRAME_SHIFT	-/-	-/-	11
NC_030812.1	26894418	*	#NAME?	DEL	Het	108.467	68	LOC102172125	CDS	FRAME_SHIFT	-/-	-/-	536
NC_030812.1	27098824	*	#NAME?	INS	Hom	214.458	78	KRT5	CDS	FRAME_SHIFT	-/?	-/T	294
NC_030812.1	27098824	*	+C	INS	Hom	214.458	79	KRT5	CDS	FRAME_SHIFT	-/?	-/C	294
NC_030812.1	27101941	*	#NAME?	DEL	Hom	45.4904	65	KRT5	CDS	FRAME_SHIFT	-/-	-/-	525
NC_030812.1	27101941	*	#NAME?	INS	Hom	34.4573	25	KRT5	CDS	FRAME_SHIFT	-/RRS?	-/CGGAGGTCTGG	525
NC_030812.1	27667456	*	#NAME?	INS	Hom	214.458	74	ANKRD33	exon	FRAME_SHIFT	-/?	-/A	20
NC_030812.1	28583423	*	+C	INS	Hom	214.458	54	LOC102191209	exon	FRAME_SHIFT	-/?	-/C	35
NC_030812.1	30827272	*	+C	INS	Hom	214.458	77	LOC102169835	exon	FRAME_SHIFT	-/?	-/G	753
NC_030812.1	30827901	*	#NAME?	DEL	Het	217.468	59	LOC102169835	exon	FRAME_SHIFT	-/-	-/-	544
NC_030812.1	30956091	*	-C	DEL	Het	55.4663	36	LOC102171489	exon	FRAME_SHIFT	-/-	-/-	24
NC_030812.1	31134215	*	#NAME?	DEL	Het	39.4666	51	LOC102173446	CDS	FRAME_SHIFT	-/-	-/-	214
NC_030812.1	31414476	*	#NAME?	INS	Het	63.4664	30	LOC102174812	exon	FRAME_SHIFT	-/?	-/T	58
NC_030812.1	31440347	*	+C	INS	Hom	214.458	68	LOC102175096	exon	FRAME_SHIFT	-/?	-/C	70
NC_030812.1	31440722	*	#NAME?	DEL	Het	156.468	66	LOC102175096	exon	FRAME_SHIFT	-/-	-/-	195
NC_030812.1	31586021	*	#NAME?	INS	Het	217.468	67	LOC102176199	exon	FRAME_SHIFT	-/?	-/A	62
NC_030812.1	37571704	*	#NAME?	DEL	Hom	107.457	43	LOC102183665	exon	FRAME_SHIFT	-/-	-/-	57
NC_030812.1	41153557	*	#NAME?	DEL	Het	55.4663	54	LOC102189192	exon	FRAME_SHIFT	-/-	-/-	23
NC_030812.1	43728521	*	#NAME?	DEL	Het	172.468	61	LOC108636006	CDS	FRAME_SHIFT	-/-	-/-	8
NC_030812.1	43807612	*	+C	INS	Het	197.468	40	LOC102186190	CDS	FRAME_SHIFT	-/?	-/G	29
NC_030812.1	45410025	*	#NAME?	INS	Hom	140.457	46	LOC102176764	CDS	FRAME_SHIFT	-/E?	-/GAAA	432
NC_030812.1	45410025	*	#NAME?	INS	Hom	126.457	44	LOC102176764	CDS	FRAME_SHIFT	-/K?	-/AAAA	432
NC_030812.1	47884006	*	#NAME?	INS	Het	72.4665	28	LOC106502103	exon	FRAME_SHIFT	-/?	-/T	189
NC_030812.1	49789527	*	-C	DEL	Het	217.468	62	LOC102185154	exon	FRAME_SHIFT	-/-	-/-	245
NC_030812.1	49789655	*	#NAME?	INS	Het	217.468	66	LOC102185154	exon	FRAME_SHIFT	-/?	-/T	203
NC_030812.1	49789656	*	#NAME?	INS	Het	217.468	66	LOC102185154	exon	FRAME_SHIFT	-/?	-/C	202
NC_030812.1	56533706	*	#NAME?	INS	Het	57.4663	213	SMARCC2	CDS	FRAME_SHIFT	-/S?	-/TCCTC	1088
NC_030812.1	57110823	*	#NAME?	DEL	Het	217.468	50	LOC102171767	CDS	FRAME_SHIFT	-/-	-/-	93
NC_030812.1	57124888	*	#NAME?	DEL	Het	118.467	58	LOC102172039	exon	FRAME_SHIFT	-/-	-/-	108
NC_030812.1	57557983	*	#NAME?	DEL	Hom	42.4314	45	LOC102176767	exon	FRAME_SHIFT	-/-	-/-	320
NC_030812.1	57580583	*	#NAME?	DEL	Hom	214.458	76	LOC102177036	CDS	FRAME_SHIFT	-/-	-/-	192
NC_030812.1	57666112	*	#NAME?	DEL	Het	37.4668	33	LOC102178706	CDS	FRAME_SHIFT	-/-	-/-	110
NC_030812.1	58085711	*	#NAME?	INS	Het	104.467	48	LOC102179172	exon	FRAME_SHIFT	-/?	-/TC	219
NC_030812.1	58085819	*	-C	DEL	Het	70.4665	31	LOC102179172	exon	FRAME_SHIFT	-/-	-/-	183
NC_030812.1	58177250	*	#NAME?	INS	Het	217.468	43	LOC102180572	CDS	FRAME_SHIFT	-/M?	-/ATGC	209
NC_030812.1	58356983	*	#NAME?	INS	Het	86.4667	52	LOC102182204	exon	FRAME_SHIFT	-/?	-/G	67
NC_030812.1	72937460	*	#NAME?	INS	Het	69.4665	86	LOC102189476	CDS	FRAME_SHIFT	-/?	-/T	184
NC_030812.1	73083507	*	+C	INS	Hom	214.458	107	LOC102171143	CDS	FRAME_SHIFT	-/?	-/G	352
NC_030812.1	73083506	*	#NAME?	INS	Hom	214.458	106	LOC102171143	CDS	FRAME_SHIFT	-/?	-/A	353
NC_030812.1	76680262	*	#NAME?	INS	Het	217.468	56	LOC102181662	exon	FRAME_SHIFT	-/G?	-/GGTA	101
NC_030812.1	76849276	*	#NAME?	DEL	Het	35.4673	43	LOC102183577	exon	FRAME_SHIFT	-/-	-/-	225
NC_030812.1	76849632	*	#NAME?	INS	Het	106.467	80	LOC102183577	exon	FRAME_SHIFT	-/?	-/C	107
NC_030812.1	86060474	*	#NAME?	INS	Hom	66.5916	26	LOC102185541	exon	FRAME_SHIFT	-/W?	-/TGGGG	231
NC_030812.1	86060483	*	#NAME?	INS	Hom	66.5916	26	LOC102185541	exon	FRAME_SHIFT	-/?	-/G	234
NC_030812.1	92066056	*	#NAME?	DEL	Het	217.468	76	LOC108636135	exon	FRAME_SHIFT	-/-	-/-	242
NC_030812.1	92066311	*	-C	DEL	Hom	214.458	40	LOC108636135	exon	FRAME_SHIFT	-/-	-/-	157
NC_030812.1	97311752	*	#NAME?	DEL	Het	201.468	60	LOC102170208	exon	FRAME_SHIFT	-/-	-/-	75
NC_030812.1	97452412	*	#NAME?	DEL	Hom	214.458	48	TAS2R8	CDS	FRAME_SHIFT	-/-	-/-	217
NC_030812.1	98486547	*	#NAME?	DEL	Het	62.4664	26	LOC102188567	CDS	FRAME_SHIFT	-/-	-/-	173
NC_030812.1	100277222	*	#NAME?	INS	Het	63.4664	112	PHC1	CDS	FRAME_SHIFT	-/?	-/GC	376
NC_030812.1	101039954	*	#NAME?	INS	Hom	214.458	99	LOC102180035	exon	FRAME_SHIFT	-/?	-/G	608
NC_030812.1	101613590	*	#NAME?	INS	Hom	153.457	74	LOC102185816	exon	FRAME_SHIFT	-/?	-/T	968
NC_030812.1	101613589	*	#NAME?	DEL	Hom	153.457	74	LOC102185816	exon	FRAME_SHIFT	-/-	-/-	967
NC_030812.1	102192623	*	#NAME?	DEL	Het	209.468	48	LOC102187572	exon	FRAME_SHIFT	-/-	-/-	45
NC_030812.1	102273624	*	#NAME?	INS	Het	50.4663	54	LOC102188569	CDS	FRAME_SHIFT	-/?	-/A	199
NC_030812.1	102414620	*	#NAME?	INS	Hom	193.458	90	EMG1	exon	FRAME_SHIFT	-/?	-/T	228
NC_030812.1	109921697	*	+C	INS	Hom	214.458	34	CACNA1I	CDS	FRAME_SHIFT	-/?	-/C	24
NC_030812.1	111016822	*	#NAME?	INS	Hom	214.458	33	ST13	CDS	FRAME_SHIFT	-/?	-/A	327
NC_030812.1	112510409	*	#NAME?	INS	Hom	45.4733	22	A4GALT	CDS	FRAME_SHIFT	-/?	-/C	65
NC_030812.1	115604148	*	#NAME?	INS	Hom	31.4588	40	CELSR1	CDS	FRAME_SHIFT	-/?	-/C	2099
NC_030812.1	118328456	*	#NAME?	INS	Hom	214.458	73	IL17REL	CDS	FRAME_SHIFT	-/?	-/C	200
NC_030812.1	118596637	*	#NAME?	INS	Het	162.468	51	MAPK11	CDS	FRAME_SHIFT	-/?	-/T	71
NC_030812.1	118845306	*	+C	INS	Hom	214.458	62	CPT1B	CDS	FRAME_SHIFT	-/?	-/G	103
NC_030813.1	153715	*	#NAME?	DEL	Het	217.468	56	LOC102177053	exon	FRAME_SHIFT	-/-	-/-	135
NC_030813.1	163599	*	#NAME?	DEL	Het	217.468	57	LOC102177053	exon	FRAME_SHIFT	-/-	-/-	406
NC_030813.1	173660	*	#NAME?	DEL	Het	217.468	51	LOC102177053	exon	FRAME_SHIFT	-/-	-/-	666
NC_030813.1	179137	*	#NAME?	INS	Het	217.468	50	LOC102177053	exon	FRAME_SHIFT	-/?	-/G	699
NC_030813.1	258167	*	#NAME?	INS	Het	208.468	66	LOC102190503	exon	FRAME_SHIFT	-/?	-/G	198
NC_030813.1	270294	*	+C	INS	Hom	214.458	62	LOC102190773	exon	FRAME_SHIFT	-/?	-/C	103
NC_030813.1	270300	*	#NAME?	INS	Hom	144.457	63	LOC102190773	exon	FRAME_SHIFT	-/?	-/T	105
NC_030813.1	1384644	*	#NAME?	DEL	Het	165.468	72	LOC102175391	exon	FRAME_SHIFT	-/-	-/-	568
NC_030813.1	4088258	*	#NAME?	DEL	Het	217.468	75	LOC102190946	exon	FRAME_SHIFT	-/-	-/-	342
NC_030813.1	8407118	*	+C	INS	Hom	214.458	55	LOC102173273	exon	FRAME_SHIFT	-/?	-/C	40
NC_030813.1	8408957	*	#NAME?	DEL	Het	217.468	46	LOC102173273	exon	FRAME_SHIFT	-/-	-/-	642
NC_030813.1	16323097	*	#NAME?	DEL	Hom	33.4663	24	LOC108636262	CDS	FRAME_SHIFT	-/-	-/-	107
NC_030813.1	16323102	*	#NAME?	INS	Hom	115.458	24	LOC108636262	CDS	FRAME_SHIFT	-/?	-/T	109
NC_030813.1	18082926	*	#NAME?	DEL	Het	212.468	75	LOC108636263	exon	FRAME_SHIFT	-/-	-/-	38
NC_030813.1	18083907	*	#NAME?	INS	Het	217.468	49	LOC108636263	exon	FRAME_SHIFT	-/?	-/G	295
NC_030813.1	18084211	*	#NAME?	INS	Hom	214.458	58	LOC108636263	exon	FRAME_SHIFT	-/?	-/AT	397
NC_030813.1	31115354	*	#NAME?	DEL	Het	192.468	47	LOC102188664	exon	FRAME_SHIFT	-/-	-/-	167
NC_030813.1	31116042	*	#NAME?	DEL	Het	145.467	47	LOC102188664	exon	FRAME_SHIFT	-/-	-/-	11
NC_030813.1	36804718	*	#NAME?	INS	Hom	214.458	67	HERC5	CDS	FRAME_SHIFT	-/?	-/A	249
NC_030813.1	44826688	*	#NAME?	INS	Het	87.4667	35	CCDC149	CDS	FRAME_SHIFT	-/?	-/C	426
NC_030813.1	47472765	*	#NAME?	DEL	Hom	214.458	71	LOC102171416	exon	FRAME_SHIFT	-/-	-/-	68
NC_030813.1	54982543	*	#NAME?	INS	Hom	214.458	54	LOC102172527	exon	FRAME_SHIFT	-/?	-/A	291
NC_030813.1	63074884	*	#NAME?	DEL	Het	82.4666	51	LOC102181577	exon	FRAME_SHIFT	-/-	-/-	78
NC_030813.1	85280834	*	#NAME?	DEL	Het	173.468	40	LOC102174295	exon	FRAME_SHIFT	-/-	-/-	249
NC_030813.1	85281066	*	#NAME?	DEL	Het	93.4668	42	LOC102174295	exon	FRAME_SHIFT	-/-	-/-	172
NC_030813.1	85609961	*	#NAME?	DEL	Hom	31.4588	31	LOC108633316	exon	FRAME_SHIFT	-/-	-/-	181
NC_030813.1	85657036	*	#NAME?	INS	Hom	110.458	35	LOC102183682	exon	FRAME_SHIFT	-/?	-/T	140
NC_030813.1	85657036	*	#NAME?	INS	Hom	110.458	35	LOC102183682	exon	FRAME_SHIFT	-/F?	-/TTTT	140
NC_030813.1	88954651	*	#NAME?	DEL	Hom	106.461	42	LOC106502210	exon	FRAME_SHIFT	-/-	-/-	55
NC_030813.1	88954880	*	-C	DEL	Het	166.468	52	LOC106502210	exon	FRAME_SHIFT	-/-	-/-	131
NC_030813.1	89326257	*	#NAME?	DEL	Hom	195.458	53	LOC108636232	CDS	FRAME_SHIFT	-/-	-/-	502
NC_030813.1	91696940	*	#NAME?	INS	Hom	94.4587	47	LOC102184609	exon	FRAME_SHIFT	-/?	-/AA	103
NC_030813.1	91696940	*	#NAME?	INS	Hom	94.4587	47	LOC102184609	exon	FRAME_SHIFT	-/K?	-/AAAA	103
NC_030813.1	92611314	*	#NAME?	DEL	Het	88.4667	69	LOC102185730	exon	FRAME_SHIFT	-/-	-/-	28
NC_030813.1	92676888	*	#NAME?	DEL	Het	97.4668	48	LOC102185997	exon	FRAME_SHIFT	-/-	-/-	201
NC_030813.1	92676892	*	#NAME?	DEL	Het	99.4668	47	LOC102185997	exon	FRAME_SHIFT	-/-	-/-	200
NC_030813.1	96278201	*	+C	INS	Hom	214.458	73	BMP3	CDS	FRAME_SHIFT	-/?	-/C	78
NC_030813.1	97631743	*	#NAME?	DEL	Het	130.467	58	LOC102187117	exon	FRAME_SHIFT	-/-	-/-	52
NC_030813.1	98687590	*	#NAME?	INS	Hom	214.458	62	MRPS18C	CDS	FRAME_SHIFT	-/?	-/A	14
NC_030813.1	102985497	*	#NAME?	INS	Hom	197.458	48	DMP1	CDS	FRAME_SHIFT	-/?	-/A	297
NC_030813.1	103001245	*	#NAME?	DEL	Het	217.468	42	LOC102189569	exon	FRAME_SHIFT	-/-	-/-	161
NC_030813.1	103033278	*	#NAME?	INS	Het	217.468	64	LOC102189848	CDS	FRAME_SHIFT	-/?	-/AT	249
NC_030813.1	113107989	*	#NAME?	DEL	Hom	76.4563	34	LOC102189389	exon	FRAME_SHIFT	-/-	-/-	631
NC_030813.1	113119539	*	#NAME?	DEL	Het	182.468	131	LOC102189389	exon	FRAME_SHIFT	-/-	-/-	396
NC_030813.1	114558851	*	#NAME?	INS	Het	31.4691	46	ABLIM2	CDS	FRAME_SHIFT	-/YT?	-/TACACCC	195
NC_030813.1	114558851	*	#NAME?	INS	Het	51.4663	44	ABLIM2	CDS	FRAME_SHIFT	-/ST?	-/TCCACCC	195
NC_030813.1	115536993	*	#NAME?	INS	Hom	214.458	61	LRPAP1	CDS	FRAME_SHIFT	-/?	-/T	17
NC_030813.1	116638921	*	-C	DEL	Hom	65.4561	51	SH3BP2	CDS	FRAME_SHIFT	-/-	-/-	394
NC_030813.1	117097378	*	+C	INS	Het	217.468	59	LOC108636246	CDS	FRAME_SHIFT	-/?	-/G	22
NC_030813.1	117280396	*	#NAME?	INS	Hom	120.457	41	DGKQ	CDS	FRAME_SHIFT	-/?	-/G	667
NC_030813.1	117447793	*	#NAME?	INS	Hom	214.544	40	PCGF3	CDS	FRAME_SHIFT	-/?	-/A	136
NC_030814.1	752043	*	#NAME?	INS	Hom	73.4562	52	LOC102186688	exon	FRAME_SHIFT	-/?	-/AC	44
NC_030814.1	752351	*	#NAME?	DEL	Hom	70.4562	47	LOC102186688	exon	FRAME_SHIFT	-/-	-/-	147
NC_030814.1	6012885	*	+C	INS	Hom	206.458	49	LOC102184430	exon	FRAME_SHIFT	-/?	-/G	262
NC_030814.1	7175911	*	-C	DEL	Het	212.468	72	LOC102184146	exon	FRAME_SHIFT	-/-	-/-	60
NC_030814.1	8176369	*	#NAME?	INS	Hom	214.458	60	LOC106502368	CDS	FRAME_SHIFT	-/?	-/A	44
NC_030814.1	8176370	*	#NAME?	INS	Hom	30.9753	59	LOC106502368	CDS	FRAME_SHIFT	-/?	-/T	44
NC_030814.1	11962240	*	-C	DEL	Het	145.467	49	LOC102177161	exon	FRAME_SHIFT	-/-	-/-	201
NC_030814.1	20634927	*	#NAME?	INS	Hom	116.457	40	LOC108636420	CDS	FRAME_SHIFT	-/G?	-/GGAAA	1059
NC_030814.1	20636971	*	#NAME?	INS	Het	41.4664	52	LOC108636420	CDS	FRAME_SHIFT	-/?	-/A	1473
NC_030814.1	38889330	*	#NAME?	INS	Het	125.467	25	PWWP2A	CDS	FRAME_SHIFT	-/P?	-/CCGCC	80
NC_030814.1	41259991	*	#NAME?	DEL	Hom	68.4583	24	SOX30	CDS	FRAME_SHIFT	-/-	-/-	10
NC_030814.1	41962884	*	#NAME?	DEL	Hom	214.458	22	LOC108636344	CDS	FRAME_SHIFT	-/-	-/-	146
NC_030814.1	44651942	*	#NAME?	INS	Het	69.4665	81	SAP30L	CDS	FRAME_SHIFT	-/S?	-/AGCT	18
NC_030814.1	47207958	*	+C	INS	Hom	214.458	59	LOC102170226	exon	FRAME_SHIFT	-/?	-/G	19
NC_030814.1	49116957	*	#NAME?	INS	Het	217.468	37	SLC26A2	CDS	FRAME_SHIFT	-/*?	-/TGAT	733
NC_030814.1	49116956	*	#NAME?	INS	Het	154.468	37	SLC26A2	CDS	FRAME_SHIFT	-/D?	-/GATC	733
NC_030814.1	50843042	*	#NAME?	INS	Het	183.468	31	LOC102176231	CDS	FRAME_SHIFT	-/?	-/CT	90
NC_030814.1	58504301	*	#NAME?	DEL	Hom	214.458	55	LOC102181119	CDS	FRAME_SHIFT	-/-	-/-	432
NC_030814.1	58504306	*	#NAME?	DEL	Hom	214.458	53	LOC102181119	CDS	FRAME_SHIFT	-/-	-/-	430
NC_030814.1	59183772	*	#NAME?	INS	Het	77.4666	104	IGIP	CDS	FRAME_SHIFT	-/?	-/A	48
NC_030814.1	66610239	*	#NAME?	INS	Hom	91.4564	57	APC2	CDS	FRAME_SHIFT	-/?	-/C	2202
NC_030814.1	67276665	*	#NAME?	INS	Het	217.468	90	BSG	CDS	FRAME_SHIFT	-/GT?	-/GGGACGGC	45
NC_030814.1	67276653	*	#NAME?	INS	Het	217.468	92	BSG	CDS	FRAME_SHIFT	-/RR?	-/CGGCGGGC	49
NC_030814.1	67276654	*	#NAME?	INS	Het	217.468	94	BSG	CDS	FRAME_SHIFT	-/TA?	-/ACGGCGGC	49
NC_030814.1	67276660	*	#NAME?	INS	Het	217.468	93	BSG	CDS	FRAME_SHIFT	-/GG?	-/GGCGGGAA	47
NC_030814.1	67276665	*	#NAME?	INS	Het	131.467	92	BSG	CDS	FRAME_SHIFT	-/CT?	-/TGCACGGC	45
NC_030814.1	68801764	*	#NAME?	DEL	Het	217.468	33	LOC102172433	CDS	FRAME_SHIFT	-/-	-/-	307
NC_030814.1	68894160	*	#NAME?	DEL	Hom	186.458	22	LOC106504016	exon	FRAME_SHIFT	-/-	-/-	173
NC_030814.1	68903746	*	#NAME?	INS	Hom	116.457	29	LOC102172144	CDS	FRAME_SHIFT	-/?	-/A	316
NC_030814.1	69246892	*	#NAME?	DEL	Het	83.4666	53	LOC102168819	CDS	FRAME_SHIFT	-/-	-/-	146
NC_030814.1	69284412	*	#NAME?	DEL	Hom	41.4561	41	LOC102168531	exon	FRAME_SHIFT	-/-	-/-	105
NC_030814.1	74309433	*	#NAME?	DEL	Het	87.4667	49	LOC108636435	exon	FRAME_SHIFT	-/-	-/-	612
NC_030814.1	74310619	*	#NAME?	DEL	Het	51.4663	31	LOC108636435	exon	FRAME_SHIFT	-/-	-/-	216
NC_030814.1	77849435	*	#NAME?	INS	Hom	87.4564	71	LOC102170598	exon	FRAME_SHIFT	-/PNP?	-/CCCAATCCAC	16
NC_030814.1	77849437	*	#NAME?	INS	Hom	91.4564	71	LOC102170598	exon	FRAME_SHIFT	-/QST?	-/CAATCCACTT	17
NC_030814.1	77849437	*	#NAME?	INS	Hom	91.4564	71	LOC102170598	exon	FRAME_SHIFT	-/H?	-/CACTT	17
NC_030814.1	93784735	*	#NAME?	DEL	Hom	214.458	55	PRR36	CDS	FRAME_SHIFT	-/-	-/-	491
NC_030814.1	94039763	*	#NAME?	INS	Hom	214.458	68	LOC102184051	exon	FRAME_SHIFT	-/?	-/AT	143
NC_030814.1	94039763	*	#NAME?	INS	Hom	90.4564	69	LOC102184051	exon	FRAME_SHIFT	-/?	-/CT	143
NC_030814.1	94039763	*	#NAME?	INS	Hom	89.4564	68	LOC102184051	exon	FRAME_SHIFT	-/?	-/AG	143
NC_030814.1	94148051	*	#NAME?	INS	Hom	214.458	46	ZNF177	CDS	FRAME_SHIFT	-/?	-/AG	224
NC_030814.1	98629226	*	#NAME?	DEL	Het	94.4668	80	LOC102185169	CDS	FRAME_SHIFT	-/-	-/-	194
NC_030814.1	98813048	*	#NAME?	INS	Het	36.467	70	LOC102180844	exon	FRAME_SHIFT	-/T?	-/ACAC	122
NC_030814.1	98813057	*	#NAME?	INS	Het	217.468	72	LOC102180844	exon	FRAME_SHIFT	-/H?	-/CACT	125
NC_030814.1	98813057	*	#NAME?	INS	Het	217.468	70	LOC102180844	exon	FRAME_SHIFT	-/L?	-/CTCT	125
NC_030814.1	98925501	*	#NAME?	DEL	Het	217.468	52	LOC102180485	exon	FRAME_SHIFT	-/-	-/-	222
NC_030814.1	99066007	*	#NAME?	INS	Hom	95.4565	67	LOC102183231	CDS	FRAME_SHIFT	-/?	-/T	115
NC_030814.1	99557915	*	#NAME?	INS	Hom	105.457	45	LOC102181380	exon	FRAME_SHIFT	-/IYSLRNK?	-/ATCTATAGTCTGAGGAACAAAG	304
NC_030814.1	99557915	*	#NAME?	INS	Hom	70.4562	45	LOC102181380	exon	FRAME_SHIFT	-/SDSLRNK?	-/AGCGATAGTCTGAGGAACAAAG	304
NC_030814.1	99756081	*	+C	INS	Het	182.468	60	LOC102188303	exon	FRAME_SHIFT	-/?	-/C	86
NC_030814.1	100011232	*	#NAME?	INS	Het	123.467	55	LOC102185171	CDS	FRAME_SHIFT	-/?	-/C	540
NC_030814.1	100061150	*	#NAME?	INS	Het	217.468	46	LOC102188585	exon	FRAME_SHIFT	-/?	-/AA	362
NC_030814.1	100146294	*	+C	INS	Hom	134.458	41	LOC102170504	exon	FRAME_SHIFT	-/?	-/G	261
NC_030814.1	100146295	*	#NAME?	INS	Hom	134.458	40	LOC102170504	exon	FRAME_SHIFT	-/?	-/T	261
NC_030814.1	100241736	*	#NAME?	INS	Het	217.468	57	LOC102169092	exon	FRAME_SHIFT	-/?	-/A	137
NC_030814.1	100242027	*	#NAME?	DEL	Het	204.468	45	LOC102169092	exon	FRAME_SHIFT	-/-	-/-	234
NC_030814.1	100458237	*	#NAME?	INS	Hom	41.4561	37	LOC102168339	exon	FRAME_SHIFT	-/?	-/T	105
NC_030814.1	100458423	*	#NAME?	INS	Hom	214.458	57	LOC102168339	exon	FRAME_SHIFT	-/?	-/TG	167
NC_030814.1	100846142	*	#NAME?	INS	Hom	33.462	44	BRD4	CDS	FRAME_SHIFT	-/?	-/C	253
NC_030814.1	101521941	*	#NAME?	INS	Hom	78.9724	66	LOC102181766	CDS	FRAME_SHIFT	-/G?	-/GGAC	200
NC_030814.1	101521943	*	+C	INS	Hom	78.9724	66	LOC102181766	CDS	FRAME_SHIFT	-/?	-/G	199
NC_030814.1	101521942	*	#NAME?	INS	Hom	51.9721	71	LOC102181766	CDS	FRAME_SHIFT	-/G?	-/GGGA	200
NC_030814.1	105440865	*	#NAME?	INS	Het	166.468	30	LOC102185731	exon	FRAME_SHIFT	-/?	-/T	96
NC_030814.1	105440933	*	#NAME?	INS	Het	117.467	42	LOC102185731	exon	FRAME_SHIFT	-/?	-/T	74
NC_030814.1	106843902	*	#NAME?	DEL	Het	214.468	45	LOC102182117	exon	FRAME_SHIFT	-/-	-/-	100
NC_030814.1	107113416	*	-C	DEL	Hom	214.458	74	LOC102181856	exon	FRAME_SHIFT	-/-	-/-	845
NC_030815.1	154944	*	#NAME?	DEL	Het	47.4663	39	LOC102190689	CDS	FRAME_SHIFT	-/-	-/-	79
NC_030815.1	469234	*	#NAME?	DEL	Het	217.468	79	DDX60	CDS	FRAME_SHIFT	-/-	-/-	1283
NC_030815.1	494470	*	#NAME?	DEL	Hom	214.458	56	DDX60	CDS	FRAME_SHIFT	-/-	-/-	732
NC_030815.1	9402136	*	#NAME?	INS	Hom	214.458	90	KIF13B	CDS	FRAME_SHIFT	-/?	-/T	1232
NC_030815.1	11623520	*	-C	DEL	Het	30.4699	61	LOC108636591	CDS	FRAME_SHIFT	-/-	-/-	119
NC_030815.1	13632754	*	#NAME?	DEL	Het	217.468	49	LOC102191330	exon	FRAME_SHIFT	-/-	-/-	114
NC_030815.1	20066114	*	#NAME?	INS	Hom	214.458	42	LOC102175958	exon	FRAME_SHIFT	-/K?	-/AAAAC	129
NC_030815.1	22779530	*	#NAME?	INS	Hom	64.4561	104	LOC108636619	exon	FRAME_SHIFT	-/?	-/T	111
NC_030815.1	22779531	*	#NAME?	INS	Hom	87.4564	105	LOC108636619	exon	FRAME_SHIFT	-/?	-/C	110
NC_030815.1	23183596	*	#NAME?	DEL	Hom	43.456	34	LOC108636635	exon	FRAME_SHIFT	-/-	-/-	172
NC_030815.1	29102511	*	#NAME?	INS	Hom	146.457	46	LOC108636653	exon	FRAME_SHIFT	-/?	-/G	123
NC_030815.1	31826677	*	#NAME?	INS	Hom	214.458	52	LOC102169382	exon	FRAME_SHIFT	-/LME?	-/CTCATGGAGA	177
NC_030815.1	31826677	*	#NAME?	INS	Hom	214.458	52	LOC102169382	exon	FRAME_SHIFT	-/PME?	-/CCTATGGAGA	177
NC_030815.1	31826677	*	#NAME?	INS	Het	83.4684	53	LOC102169382	exon	FRAME_SHIFT	-/TME?	-/ACAATGGAGA	177
NC_030815.1	33836146	*	#NAME?	INS	Hom	82.4585	42	LOC102173935	exon	FRAME_SHIFT	-/K?	-/AAAAA	279
NC_030815.1	33836146	*	#NAME?	INS	Hom	82.4585	42	LOC102173935	exon	FRAME_SHIFT	-/?	-/A	279
NC_030815.1	39048189	*	-C	DEL	Hom	192.458	31	LOC102175576	exon	FRAME_SHIFT	-/-	-/-	74
NC_030815.1	41455414	*	#NAME?	DEL	Het	216.468	70	LOC102182784	exon	FRAME_SHIFT	-/-	-/-	78
NC_030815.1	41455419	*	#NAME?	DEL	Het	217.468	68	LOC102182784	exon	FRAME_SHIFT	-/-	-/-	79
NC_030815.1	41455644	*	#NAME?	DEL	Het	201.468	55	LOC102182784	exon	FRAME_SHIFT	-/-	-/-	154
NC_030815.1	41880698	*	#NAME?	DEL	Hom	55.456	41	LOC108636558	exon	FRAME_SHIFT	-/-	-/-	347
NC_030815.1	41881419	*	#NAME?	DEL	Het	217.468	49	LOC108636558	exon	FRAME_SHIFT	-/-	-/-	105
NC_030815.1	49373174	*	+C	INS	Hom	180.458	40	LOC102184525	exon	FRAME_SHIFT	-/?	-/C	188
NC_030815.1	50913300	*	#NAME?	DEL	Hom	52.456	81	LOC102191796	exon	FRAME_SHIFT	-/-	-/-	837
NC_030815.1	59598436	*	#NAME?	INS	Hom	104.565	53	FAM166B	CDS	FRAME_SHIFT	-/?	-/TG	266
NC_030815.1	60005306	*	#NAME?	DEL	Hom	214.458	48	LOC102181682	exon	FRAME_SHIFT	-/-	-/-	391
NC_030815.1	64512109	*	#NAME?	INS	Hom	69.4573	33	LOC108636569	exon	FRAME_SHIFT	-/K?	-/AAAA	49
NC_030815.1	64512109	*	#NAME?	INS	Hom	69.4573	33	LOC108636569	exon	FRAME_SHIFT	-/K?	-/AAAAA	49
NC_030815.1	64512109	*	#NAME?	INS	Hom	66.4572	37	LOC108636569	exon	FRAME_SHIFT	-/K?	-/AAAA	49
NC_030815.1	67549065	*	#NAME?	DEL	Hom	39.4563	70	LOC108636601	CDS	FRAME_SHIFT	-/-	-/-	9
NC_030815.1	70215728	*	#NAME?	INS	Hom	214.458	62	R3HCC1	CDS	FRAME_SHIFT	-/?	-/G	234
NC_030815.1	70215728	*	+C	INS	Hom	214.458	61	R3HCC1	CDS	FRAME_SHIFT	-/?	-/C	234
NC_030815.1	74513892	*	-C	DEL	Het	185.468	64	LOC102183600	CDS	FRAME_SHIFT	-/-	-/-	224
NC_030815.1	80948926	*	+C	INS	Hom	163.457	51	LOC108636603	exon	FRAME_SHIFT	-/?	-/G	239
NC_030815.1	81830233	*	#NAME?	DEL	Het	64.4664	41	LOC102188316	exon	FRAME_SHIFT	-/-	-/-	173
NC_030815.1	83739899	*	#NAME?	INS	Hom	214.458	47	CENPP	CDS	FRAME_SHIFT	-/?	-/T	94
NC_030815.1	84433975	*	#NAME?	INS	Hom	214.458	115	WNK2	CDS	FRAME_SHIFT	-/?	-/G	2071
NC_030815.1	85420565	*	#NAME?	INS	Hom	214.458	38	LOC102173298	exon	FRAME_SHIFT	-/?	-/T	308
NC_030815.1	85894749	*	+C	INS	Hom	214.458	113	ROR2	CDS	FRAME_SHIFT	-/?	-/C	685
NC_030815.1	88286940	*	-C	DEL	Hom	213.671	50	LOC102188592	exon	FRAME_SHIFT	-/-	-/-	131
NC_030815.1	88286942	*	#NAME?	DEL	Hom	182.458	50	LOC102188592	exon	FRAME_SHIFT	-/-	-/-	131
NC_030815.1	94307087	*	#NAME?	INS	Hom	214.458	41	LOC102169960	CDS	FRAME_SHIFT	-/?	-/C	147
NC_030815.1	99676590	*	#NAME?	INS	Hom	214.458	56	SVEP1	CDS	FRAME_SHIFT	-/?	-/T	3395
NC_030815.1	100904013	*	#NAME?	DEL	Hom	214.458	32	C8H9orf84	CDS	FRAME_SHIFT	-/-	-/-	24
NC_030815.1	103493265	*	#NAME?	DEL	Het	125.467	100	ATP6V1G1	CDS	FRAME_SHIFT	-/-	-/-	101
NC_030816.1	999208	*	#NAME?	INS	Het	84.4666	50	LOC102190131	exon	FRAME_SHIFT	-/?	-/T	137
NC_030816.1	3954441	*	#NAME?	INS	Hom	37.4565	67	LOC102171337	exon	FRAME_SHIFT	-/?	-/CT	271
NC_030816.1	3954440	*	#NAME?	INS	Hom	52.456	68	LOC102171337	exon	FRAME_SHIFT	-/?	-/CC	270
NC_030816.1	5087226	*	#NAME?	INS	Het	91.4667	41	LOC106502456	exon	FRAME_SHIFT	-/L?	-/CTTTC	510
NC_030816.1	5088950	*	#NAME?	INS	Hom	214.458	92	LOC106502456	exon	FRAME_SHIFT	-/?	-/G	1085
NC_030816.1	5088948	*	#NAME?	INS	Hom	214.458	92	LOC106502456	exon	FRAME_SHIFT	-/?	-/T	1084
NC_030816.1	21016490	*	#NAME?	INS	Hom	79.4564	24	GPRC6A	CDS	FRAME_SHIFT	-/?	-/A	8
NC_030816.1	22400108	*	#NAME?	DEL	Hom	214.458	69	LOC102175960	exon	FRAME_SHIFT	-/-	-/-	19
NC_030816.1	46680564	*	#NAME?	DEL	Het	60.4663	42	LOC102172155	exon	FRAME_SHIFT	-/-	-/-	578
NC_030816.1	46683175	*	+C	INS	Het	125.467	32	LOC102172155	exon	FRAME_SHIFT	-/?	-/G	231
NC_030816.1	51092691	*	#NAME?	DEL	Het	40.4665	158	SYNCRIP	CDS	FRAME_SHIFT	-/-	-/-	497
NC_030816.1	54300794	*	#NAME?	DEL	Hom	214.458	53	LOC108636780	exon	FRAME_SHIFT	-/-	-/-	132
NC_030816.1	57769003	*	#NAME?	INS	Het	121.88	50	TAAR8	CDS	FRAME_SHIFT	-/IPCSS?	-/ATTCCGTGCAGTTCTG	14
NC_030816.1	57985230	*	#NAME?	INS	Hom	214.458	48	LOC102170520	exon	FRAME_SHIFT	-/G?	-/GGGC	271
NC_030816.1	57985231	*	#NAME?	INS	Hom	214.458	49	LOC102170520	exon	FRAME_SHIFT	-/R?	-/AGGG	271
NC_030816.1	61426754	*	#NAME?	INS	Het	38.4667	57	LOC102181686	exon	FRAME_SHIFT	-/?	-/AT	261
NC_030816.1	69715080	*	#NAME?	INS	Het	217.468	47	LOC102191243	exon	FRAME_SHIFT	-/?	-/TT	202
NC_030816.1	69715080	*	#NAME?	INS	Het	74.4665	48	LOC102191243	exon	FRAME_SHIFT	-/?	-/TG	202
NC_030816.1	73997344	*	#NAME?	INS	Het	31.4691	28	LOC108636771	exon	FRAME_SHIFT	-/S?	-/TCACA	300
NC_030816.1	74021494	*	#NAME?	DEL	Het	54.4674	111	LOC108636737	exon	FRAME_SHIFT	-/-	-/-	204
NC_030816.1	74076955	*	#NAME?	DEL	Het	37.4668	75	LOC108636742	CDS	FRAME_SHIFT	-/-	-/-	165
NC_030816.1	74091029	*	#NAME?	INS	Hom	143.67	184	LOC108633322	exon	FRAME_SHIFT	-/?	-/A	56
NC_030816.1	74091052	*	#NAME?	DEL	Hom	136.457	174	LOC108633322	exon	FRAME_SHIFT	-/-	-/-	64
NC_030816.1	74091054	*	#NAME?	DEL	Hom	141.457	92	LOC108633322	exon	FRAME_SHIFT	-/-	-/-	64
NC_030816.1	74092453	*	#NAME?	INS	Het	40.4665	166	LOC108633322	exon	FRAME_SHIFT	-/?	-/G	476
NC_030816.1	74092454	*	+C	INS	Het	42.4664	160	LOC108633322	exon	FRAME_SHIFT	-/?	-/C	477
NC_030816.1	74155283	*	+C	INS	Het	37.4668	70	LOC102189662	exon	FRAME_SHIFT	-/?	-/G	220
NC_030816.1	74171572	*	#NAME?	DEL	Hom	165.457	66	LOC102182585	exon	FRAME_SHIFT	-/-	-/-	50
NC_030816.1	77475468	*	#NAME?	DEL	Het	188.468	47	LOC102190041	exon	FRAME_SHIFT	-/-	-/-	22
NC_030816.1	78691119	*	#NAME?	INS	Hom	67.4561	54	LOC102191705	exon	FRAME_SHIFT	-/?	-/CA	158
NC_030816.1	78691120	*	#NAME?	INS	Hom	103.457	55	LOC102191705	exon	FRAME_SHIFT	-/?	-/AA	158
NC_030817.1	9925103	*	#NAME?	INS	Het	217.468	79	LOC102180131	exon	FRAME_SHIFT	-/?	-/G	55
NC_030817.1	17700853	*	-C	DEL	Het	182.468	51	BBOF1	CDS	FRAME_SHIFT	-/-	-/-	533
NC_030817.1	23806355	*	+C	INS	Hom	214.458	234	TMEM229B	CDS	FRAME_SHIFT	-/?	-/C	144
NC_030817.1	23828384	*	+C	INS	Het	190.468	42	LOC106502571	exon	FRAME_SHIFT	-/?	-/G	72
NC_030817.1	26208665	*	+C	INS	Hom	214.458	65	SPTB	CDS	FRAME_SHIFT	-/?	-/C	1596
NC_030817.1	26208665	*	#NAME?	INS	Hom	214.458	65	SPTB	CDS	FRAME_SHIFT	-/?	-/T	1596
NC_030817.1	30305589	*	#NAME?	DEL	Het	53.4663	102	SIX4	CDS	FRAME_SHIFT	-/-	-/-	99
NC_030817.1	37759504	*	#NAME?	DEL	Hom	214.458	35	LOC102186486	exon	FRAME_SHIFT	-/-	-/-	762
NC_030817.1	37760602	*	#NAME?	INS	Het	217.468	60	LOC102186486	exon	FRAME_SHIFT	-/?	-/CT	397
NC_030817.1	37760605	*	#NAME?	INS	Het	217.468	60	LOC102186486	exon	FRAME_SHIFT	-/?	-/CC	396
NC_030817.1	37760796	*	#NAME?	DEL	Hom	77.4563	41	LOC102186486	exon	FRAME_SHIFT	-/-	-/-	333
NC_030817.1	37761053	*	#NAME?	INS	Het	58.5738	39	LOC102186486	exon	FRAME_SHIFT	-/?	-/A	247
NC_030817.1	37761581	*	#NAME?	DEL	Hom	214.458	66	LOC102186486	exon	FRAME_SHIFT	-/-	-/-	71
NC_030817.1	37761582	*	-C	DEL	Hom	214.458	34	LOC102186486	exon	FRAME_SHIFT	-/-	-/-	71
NC_030817.1	40592485	*	#NAME?	INS	Hom	214.458	41	TRNAC-GCA	exon	FRAME_SHIFT	-/?	-/G	23
NC_030817.1	40980909	*	#NAME?	INS	Hom	214.458	59	SLC12A1	CDS	FRAME_SHIFT	-/?	-/G	29
NC_030817.1	43960123	*	#NAME?	INS	Hom	126.457	34	LOC102172726	CDS	FRAME_SHIFT	-/?	-/AA	259
NC_030817.1	44826093	*	+C	INS	Hom	214.458	80	LOC108636853	CDS	FRAME_SHIFT	-/?	-/G	334
NC_030817.1	48425731	*	#NAME?	INS	Hom	152.458	22	PRTG	CDS	FRAME_SHIFT	-/?	-/C	808
NC_030817.1	52577798	*	#NAME?	INS	Het	148.467	45	BNIP2	CDS	FRAME_SHIFT	-/C?	-/TGTT	11
NC_030817.1	54953403	*	#NAME?	INS	Hom	214.458	32	VPS13C	CDS	FRAME_SHIFT	-/?	-/A	2345
NC_030817.1	55261349	*	#NAME?	DEL	Het	160.468	56	LOC102170979	exon	FRAME_SHIFT	-/-	-/-	140
NC_030817.1	57928453	*	#NAME?	INS	Het	163.468	81	LOC102191529	exon	FRAME_SHIFT	-/?	-/C	139
NC_030817.1	60429755	*	#NAME?	INS	Het	204.468	55	LOC102188224	exon	FRAME_SHIFT	-/?	-/A	357
NC_030823.1	52897706	*	#NAME?	DEL	Hom	214.458	67	LOC108637746	exon	STOP_LOST	T*P/-	acttaacca/-	192
NC_030824.1	31754552	*	#NAME?	DEL	Het	107.467	61	LOC102190344	exon	STOP_LOST	*/-	tga/-	35
NC_030832.1	33956595	*	#NAME?	DEL	Het	166.468	52	LOC108633885	exon	STOP_LOST	AE*/A	gcagagtag/gcg	1060
NC_030811.1	119702438	*	#NAME?	DEL	Hom	177.458	61	LOC102172702	exon	STOP_LOST	RG*/R	agaggatga/aga	206
NC_030815.1	15905219	*	#NAME?	DEL	Hom	122.457	56	LOC108636593	exon	STOP_LOST	S*/S	tcatga/tca	181
