# Supplementary material for: Changthangi Pashmina Goat Genome: Sequencing, Assembly, and Annotation
Source: Front Genet. 2021 Jul 20;12:695178. doi: 10.3389/fgene.2021.695178 (PMC8329486; doi:10.3389/fgene.2021.695178)
Supplement: Supplementary file 7 [file Table_5.xlsx]

## Sheet: rRNA
target name	accession	query name	seq from	seq to	strand	E-value	description of target
5_8S_rRNA	RF00002	Scaffold_1179|length33599	28595	28443	-	1e-33	5.8S ribosomal RNA
5_8S_rRNA	RF00002	Scaffold_24707|length21300	15479	15631	+	1e-33	5.8S ribosomal RNA
5_8S_rRNA	RF00002	Scaffold_31592|length18474	11888	12040	+	1e-33	5.8S ribosomal RNA
5_8S_rRNA	RF00002	Scaffold_37503|length18896	13753	13905	+	1e-33	5.8S ribosomal RNA
5_8S_rRNA	RF00002	Scaffold_37503|length18896	18631	18479	-	1e-33	5.8S ribosomal RNA
5_8S_rRNA	RF00002	Scaffold_44849|length13443	2653	2805	+	1e-33	5.8S ribosomal RNA
5_8S_rRNA	RF00002	Scaffold_45890|length19097	9318	9166	-	1e-33	5.8S ribosomal RNA
5_8S_rRNA	RF00002	Scaffold_24770|length21993	1550	1701	+	1.6e-32	5.8S ribosomal RNA
5_8S_rRNA	RF00002	Scaffold_12612|length101087414	77771573	77771421	-	1.4e-23	5.8S ribosomal RNA
5_8S_rRNA	RF00002	Scaffold_12612|length101087414	101019108	101018956	-	3.2e-20	5.8S ribosomal RNA
5_8S_rRNA	RF00002	Scaffold_35534|length42858507	32320401	32320545	+	2.1e-14	5.8S ribosomal RNA
5_8S_rRNA	RF00002	Scaffold_33982|length60283066	57024963	57024823	-	2.8e-12	5.8S ribosomal RNA
5_8S_rRNA	RF00002	Scaffold_25130|length49932167	41353592	41353441	-	6.9e-09	5.8S ribosomal RNA
5_8S_rRNA	RF00002	Scaffold_6967|length120038259	60073740	60073579	-	1.4e-07	5.8S ribosomal RNA
5S_rRNA	RF00001	Scaffold_45234|length1098	465	347	-	6.2e-24	5S ribosomal RNA
5S_rRNA	RF00001	Scaffold_1454|length13537	3064	3182	+	9.5e-24	5S ribosomal RNA
5S_rRNA	RF00001	Scaffold_1454|length13537	7139	7257	+	9.5e-24	5S ribosomal RNA
5S_rRNA	RF00001	Scaffold_1454|length13537	9168	9286	+	9.5e-24	5S ribosomal RNA
5S_rRNA	RF00001	Scaffold_1454|length13537	11214	11332	+	9.5e-24	5S ribosomal RNA
5S_rRNA	RF00001	Scaffold_1454|length13537	13236	13354	+	9.5e-24	5S ribosomal RNA
5S_rRNA	RF00001	Scaffold_2756|length12499	1617	1735	+	9.5e-24	5S ribosomal RNA
5S_rRNA	RF00001	Scaffold_2756|length12499	3640	3758	+	9.5e-24	5S ribosomal RNA
5S_rRNA	RF00001	Scaffold_2756|length12499	5686	5804	+	9.5e-24	5S ribosomal RNA
5S_rRNA	RF00001	Scaffold_2756|length12499	7730	7848	+	9.5e-24	5S ribosomal RNA
5S_rRNA	RF00001	Scaffold_2756|length12499	9772	9890	+	9.5e-24	5S ribosomal RNA
5S_rRNA	RF00001	Scaffold_2756|length12499	11808	11926	+	9.5e-24	5S ribosomal RNA
5S_rRNA	RF00001	Scaffold_3104|length24898	1675	1793	+	9.5e-24	5S ribosomal RNA
5S_rRNA	RF00001	Scaffold_3104|length24898	3722	3840	+	9.5e-24	5S ribosomal RNA
5S_rRNA	RF00001	Scaffold_3104|length24898	5769	5887	+	9.5e-24	5S ribosomal RNA
5S_rRNA	RF00001	Scaffold_3104|length24898	7823	7941	+	9.5e-24	5S ribosomal RNA
5S_rRNA	RF00001	Scaffold_3104|length24898	9877	9995	+	9.5e-24	5S ribosomal RNA
5S_rRNA	RF00001	Scaffold_3104|length24898	11933	12051	+	9.5e-24	5S ribosomal RNA
5S_rRNA	RF00001	Scaffold_3104|length24898	13988	14106	+	9.5e-24	5S ribosomal RNA
5S_rRNA	RF00001	Scaffold_3104|length24898	16045	16163	+	9.5e-24	5S ribosomal RNA
5S_rRNA	RF00001	Scaffold_3104|length24898	18100	18218	+	9.5e-24	5S ribosomal RNA
5S_rRNA	RF00001	Scaffold_3104|length24898	20159	20277	+	9.5e-24	5S ribosomal RNA
5S_rRNA	RF00001	Scaffold_5245|length10366	978	860	-	9.5e-24	5S ribosomal RNA
5S_rRNA	RF00001	Scaffold_5245|length10366	3033	2915	-	9.5e-24	5S ribosomal RNA
5S_rRNA	RF00001	Scaffold_5245|length10366	5090	4972	-	9.5e-24	5S ribosomal RNA
5S_rRNA	RF00001	Scaffold_5245|length10366	7146	7028	-	9.5e-24	5S ribosomal RNA
5S_rRNA	RF00001	Scaffold_5245|length10366	9203	9085	-	9.5e-24	5S ribosomal RNA
5S_rRNA	RF00001	Scaffold_9191|length14751	1976	2094	+	9.5e-24	5S ribosomal RNA
5S_rRNA	RF00001	Scaffold_9191|length14751	14090	14208	+	9.5e-24	5S ribosomal RNA
5S_rRNA	RF00001	Scaffold_11475|length8678	6214	6096	-	9.5e-24	5S ribosomal RNA
5S_rRNA	RF00001	Scaffold_13477|length9245	1929	2047	+	9.5e-24	5S ribosomal RNA
5S_rRNA	RF00001	Scaffold_13477|length9245	3966	4084	+	9.5e-24	5S ribosomal RNA
5S_rRNA	RF00001	Scaffold_13477|length9245	6002	6120	+	9.5e-24	5S ribosomal RNA
5S_rRNA	RF00001	Scaffold_13477|length9245	8043	8161	+	9.5e-24	5S ribosomal RNA
5S_rRNA	RF00001	Scaffold_15380|length11277	9361	9243	-	9.5e-24	5S ribosomal RNA
5S_rRNA	RF00001	Scaffold_15429|length12422	3290	3172	-	9.5e-24	5S ribosomal RNA
5S_rRNA	RF00001	Scaffold_15429|length12422	5305	5187	-	9.5e-24	5S ribosomal RNA
5S_rRNA	RF00001	Scaffold_15429|length12422	9351	9233	-	9.5e-24	5S ribosomal RNA
5S_rRNA	RF00001	Scaffold_15429|length12422	11381	11263	-	9.5e-24	5S ribosomal RNA
5S_rRNA	RF00001	Scaffold_20494|length11072	1508	1626	+	9.5e-24	5S ribosomal RNA
5S_rRNA	RF00001	Scaffold_20494|length11072	3544	3662	+	9.5e-24	5S ribosomal RNA
5S_rRNA	RF00001	Scaffold_20494|length11072	5580	5698	+	9.5e-24	5S ribosomal RNA
5S_rRNA	RF00001	Scaffold_20494|length11072	9644	9762	+	9.5e-24	5S ribosomal RNA
5S_rRNA	RF00001	Scaffold_16788|length44672294	42551741	42551623	-	9.5e-24	5S ribosomal RNA
5S_rRNA	RF00001	Scaffold_25457|length9825	2298	2416	+	9.5e-24	5S ribosomal RNA
5S_rRNA	RF00001	Scaffold_25457|length9825	4332	4450	+	9.5e-24	5S ribosomal RNA
5S_rRNA	RF00001	Scaffold_25457|length9825	8410	8528	+	9.5e-24	5S ribosomal RNA
5S_rRNA	RF00001	Scaffold_26306|length11653	2133	2251	+	9.5e-24	5S ribosomal RNA
5S_rRNA	RF00001	Scaffold_26306|length11653	4185	4303	+	9.5e-24	5S ribosomal RNA
5S_rRNA	RF00001	Scaffold_26306|length11653	6233	6351	+	9.5e-24	5S ribosomal RNA
5S_rRNA	RF00001	Scaffold_26306|length11653	10321	10439	+	9.5e-24	5S ribosomal RNA
5S_rRNA	RF00001	Scaffold_27653|length9939	3773	3655	-	9.5e-24	5S ribosomal RNA
5S_rRNA	RF00001	Scaffold_27653|length9939	5810	5692	-	9.5e-24	5S ribosomal RNA
5S_rRNA	RF00001	Scaffold_27653|length9939	7838	7720	-	9.5e-24	5S ribosomal RNA
5S_rRNA	RF00001	Scaffold_28657|length11703	2015	2133	+	9.5e-24	5S ribosomal RNA
5S_rRNA	RF00001	Scaffold_28896|length11598	1941	2059	+	9.5e-24	5S ribosomal RNA
5S_rRNA	RF00001	Scaffold_28896|length11598	3982	4100	+	9.5e-24	5S ribosomal RNA
5S_rRNA	RF00001	Scaffold_28896|length11598	8057	8175	+	9.5e-24	5S ribosomal RNA
5S_rRNA	RF00001	Scaffold_28896|length11598	10105	10223	+	9.5e-24	5S ribosomal RNA
5S_rRNA	RF00001	Scaffold_31530|length7129	999	1117	+	9.5e-24	5S ribosomal RNA
5S_rRNA	RF00001	Scaffold_31530|length7129	3029	3147	+	9.5e-24	5S ribosomal RNA
5S_rRNA	RF00001	Scaffold_31530|length7129	5073	5191	+	9.5e-24	5S ribosomal RNA
5S_rRNA	RF00001	Scaffold_35452|length3664	3228	3346	+	9.5e-24	5S ribosomal RNA
5S_rRNA	RF00001	Scaffold_35514|length14697	2168	2286	+	9.5e-24	5S ribosomal RNA
5S_rRNA	RF00001	Scaffold_35514|length14697	4219	4337	+	9.5e-24	5S ribosomal RNA
5S_rRNA	RF00001	Scaffold_35514|length14697	6258	6376	+	9.5e-24	5S ribosomal RNA
5S_rRNA	RF00001	Scaffold_35514|length14697	8296	8414	+	9.5e-24	5S ribosomal RNA
5S_rRNA	RF00001	Scaffold_35514|length14697	12388	12506	+	9.5e-24	5S ribosomal RNA
5S_rRNA	RF00001	Scaffold_35514|length14697	14430	14548	+	9.5e-24	5S ribosomal RNA
5S_rRNA	RF00001	Scaffold_37058|length16358	7653	7535	-	9.5e-24	5S ribosomal RNA
5S_rRNA	RF00001	Scaffold_37058|length16358	9700	9582	-	9.5e-24	5S ribosomal RNA
5S_rRNA	RF00001	Scaffold_37058|length16358	11745	11627	-	9.5e-24	5S ribosomal RNA
5S_rRNA	RF00001	Scaffold_37058|length16358	13780	13662	-	9.5e-24	5S ribosomal RNA
5S_rRNA	RF00001	Scaffold_37846|length13693	724	842	+	9.5e-24	5S ribosomal RNA
5S_rRNA	RF00001	Scaffold_37846|length13693	2766	2884	+	9.5e-24	5S ribosomal RNA
5S_rRNA	RF00001	Scaffold_37846|length13693	4795	4913	+	9.5e-24	5S ribosomal RNA
5S_rRNA	RF00001	Scaffold_37846|length13693	6821	6939	+	9.5e-24	5S ribosomal RNA
5S_rRNA	RF00001	Scaffold_37846|length13693	8855	8973	+	9.5e-24	5S ribosomal RNA
5S_rRNA	RF00001	Scaffold_37846|length13693	10888	11006	+	9.5e-24	5S ribosomal RNA
5S_rRNA	RF00001	Scaffold_42022|length25373	2260	2378	+	9.5e-24	5S ribosomal RNA
5S_rRNA	RF00001	Scaffold_42022|length25373	8271	8389	+	9.5e-24	5S ribosomal RNA
5S_rRNA	RF00001	Scaffold_42022|length25373	10299	10417	+	9.5e-24	5S ribosomal RNA
5S_rRNA	RF00001	Scaffold_42022|length25373	12359	12477	+	9.5e-24	5S ribosomal RNA
5S_rRNA	RF00001	Scaffold_42022|length25373	14866	14748	-	9.5e-24	5S ribosomal RNA
5S_rRNA	RF00001	Scaffold_42022|length25373	16924	16806	-	9.5e-24	5S ribosomal RNA
5S_rRNA	RF00001	Scaffold_42022|length25373	20986	20868	-	9.5e-24	5S ribosomal RNA
5S_rRNA	RF00001	Scaffold_42022|length25373	23013	22895	-	9.5e-24	5S ribosomal RNA
5S_rRNA	RF00001	Scaffold_46439|length13306	1414	1532	+	9.5e-24	5S ribosomal RNA
5S_rRNA	RF00001	Scaffold_46439|length13306	3449	3567	+	9.5e-24	5S ribosomal RNA
5S_rRNA	RF00001	Scaffold_46439|length13306	5490	5608	+	9.5e-24	5S ribosomal RNA
5S_rRNA	RF00001	Scaffold_46439|length13306	7526	7644	+	9.5e-24	5S ribosomal RNA
5S_rRNA	RF00001	Scaffold_46439|length13306	9558	9676	+	9.5e-24	5S ribosomal RNA
5S_rRNA	RF00001	Scaffold_46439|length13306	11578	11696	+	9.5e-24	5S ribosomal RNA
5S_rRNA	RF00001	Scaffold_16788|length44672294	42455099	42455217	+	2.6e-23	5S ribosomal RNA
5S_rRNA	RF00001	Scaffold_35514|length14697	10348	10466	+	7.1e-23	5S ribosomal RNA
5S_rRNA	RF00001	Scaffold_15380|length11277	5347	5229	-	8.4e-23	5S ribosomal RNA
5S_rRNA	RF00001	Scaffold_16788|length44672294	37935278	37935160	-	1.2e-22	5S ribosomal RNA
5S_rRNA	RF00001	Scaffold_37058|length16358	3568	3449	-	4.2e-22	5S ribosomal RNA
5S_rRNA	RF00001	Scaffold_11475|length8678	2155	2037	-	6.4e-22	5S ribosomal RNA
5S_rRNA	RF00001	Scaffold_15429|length12422	1273	1156	-	1.5e-21	5S ribosomal RNA
5S_rRNA	RF00001	Scaffold_38743|length87277228	2480383	2480501	+	1.8e-20	5S ribosomal RNA
5S_rRNA	RF00001	Scaffold_37058|length16358	15803	15686	-	2.5e-19	5S ribosomal RNA
5S_rRNA	RF00001	Scaffold_48150|length112672368	73606695	73606577	-	3.2e-19	5S ribosomal RNA
5S_rRNA	RF00001	Scaffold_25457|length9825	6378	6491	+	8.7e-19	5S ribosomal RNA
5S_rRNA	RF00001	Scaffold_27451|length108433636	108224945	108225063	+	1.1e-18	5S ribosomal RNA
5S_rRNA	RF00001	Scaffold_16296|length117642375	104439196	104439078	-	4.8e-18	5S ribosomal RNA
5S_rRNA	RF00001	Scaffold_16788|length44672294	44544116	44543998	-	5.6e-18	5S ribosomal RNA
5S_rRNA	RF00001	Scaffold_16180|length69425194	56727317	56727199	-	7.3e-18	5S ribosomal RNA
5S_rRNA	RF00001	Scaffold_27451|length108433636	64179661	64179543	-	1.3e-17	5S ribosomal RNA
5S_rRNA	RF00001	Scaffold_13354|length44708660	25998975	25998857	-	2.2e-17	5S ribosomal RNA
5S_rRNA	RF00001	Scaffold_11943|length81904477	80267855	80267973	+	3.2e-17	5S ribosomal RNA
5S_rRNA	RF00001	Scaffold_12980|length71137785	63388039	63387921	-	4.5e-17	5S ribosomal RNA
5S_rRNA	RF00001	Scaffold_35452|length3664	1213	1311	+	1.3e-16	5S ribosomal RNA
5S_rRNA	RF00001	Scaffold_48150|length112672368	20017066	20016948	-	3.2e-16	5S ribosomal RNA
5S_rRNA	RF00001	Scaffold_13354|length44708660	44462387	44462506	+	3.8e-16	5S ribosomal RNA
5S_rRNA	RF00001	Scaffold_30057|length120734950	16324776	16324894	+	6e-16	5S ribosomal RNA
5S_rRNA	RF00001	Scaffold_26306|length11653	8271	8388	+	8.1e-16	5S ribosomal RNA
5S_rRNA	RF00001	Scaffold_37854|length119020434	19392946	19393063	+	9.9e-16	5S ribosomal RNA
5S_rRNA	RF00001	Scaffold_19735|length62516445	49032143	49032260	+	1.3e-15	5S ribosomal RNA
5S_rRNA	RF00001	Scaffold_39394|length157403528	22873017	22873135	+	1.6e-15	5S ribosomal RNA
5S_rRNA	RF00001	Scaffold_30057|length120734950	46628023	46628141	+	2.1e-15	5S ribosomal RNA
5S_rRNA	RF00001	Scaffold_19735|length62516445	9417107	9416989	-	2.9e-15	5S ribosomal RNA
5S_rRNA	RF00001	Scaffold_39394|length157403528	40999567	40999675	+	8.8e-15	5S ribosomal RNA
5S_rRNA	RF00001	Scaffold_25130|length49932167	11650427	11650545	+	2.2e-14	5S ribosomal RNA
5S_rRNA	RF00001	Scaffold_16180|length69425194	62299488	62299605	+	2.8e-14	5S ribosomal RNA
5S_rRNA	RF00001	Scaffold_37989|length51331537	48218489	48218371	-	2.8e-14	5S ribosomal RNA
5S_rRNA	RF00001	Scaffold_37854|length119020434	42172796	42172916	+	2.8e-14	5S ribosomal RNA
5S_rRNA	RF00001	Scaffold_48150|length112672368	72241	72359	+	3.4e-14	5S ribosomal RNA
5S_rRNA	RF00001	Scaffold_12612|length101087414	51401930	51402048	+	3.6e-14	5S ribosomal RNA
5S_rRNA	RF00001	Scaffold_13354|length44708660	7312524	7312641	+	6.2e-14	5S ribosomal RNA
5S_rRNA	RF00001	Scaffold_35514|length14697	135	234	+	9e-14	5S ribosomal RNA
5S_rRNA	RF00001	Scaffold_11475|length8678	114	1	-	9.5e-14	5S ribosomal RNA
5S_rRNA	RF00001	Scaffold_4250|length79369995	12238262	12238380	+	1.2e-13	5S ribosomal RNA
5S_rRNA	RF00001	Scaffold_15380|length11277	7329	7211	-	1.8e-13	5S ribosomal RNA
5S_rRNA	RF00001	Scaffold_4250|length79369995	36050636	36050519	-	2.1e-13	5S ribosomal RNA
5S_rRNA	RF00001	Scaffold_27439|length67275892	17821098	17820980	-	1.6e-12	5S ribosomal RNA
5S_rRNA	RF00001	Scaffold_11943|length81904477	22280830	22280946	+	2.6e-12	5S ribosomal RNA
5S_rRNA	RF00001	Scaffold_40613|length62307961	30780851	30780733	-	3e-12	5S ribosomal RNA
5S_rRNA	RF00001	Scaffold_37854|length119020434	90568606	90568723	+	7.3e-12	5S ribosomal RNA
5S_rRNA	RF00001	Scaffold_48150|length112672368	70192	70310	+	7.4e-12	5S ribosomal RNA
5S_rRNA	RF00001	Scaffold_16296|length117642375	49036489	49036371	-	1.3e-11	5S ribosomal RNA
5S_rRNA	RF00001	Scaffold_38743|length87277228	8198926	8198809	-	2e-11	5S ribosomal RNA
5S_rRNA	RF00001	Scaffold_39394|length157403528	41006124	41006242	+	4.4e-11	5S ribosomal RNA
5S_rRNA	RF00001	Scaffold_35534|length42858507	4697534	4697642	+	4.8e-11	5S ribosomal RNA
5S_rRNA	RF00001	Scaffold_13354|length44708660	9879289	9879171	-	6.3e-11	5S ribosomal RNA
5S_rRNA	RF00001	Scaffold_27451|length108433636	70776364	70776243	-	6.5e-11	5S ribosomal RNA
5S_rRNA	RF00001	Scaffold_37542|length83034183	38069959	38069841	-	6.6e-11	5S ribosomal RNA
5S_rRNA	RF00001	Scaffold_12980|length71137785	59102540	59102415	-	7.7e-11	5S ribosomal RNA
5S_rRNA	RF00001	Scaffold_38943|length3373	360	244	-	7.7e-11	5S ribosomal RNA
5S_rRNA	RF00001	Scaffold_39394|length157403528	41004155	41004273	+	9.6e-11	5S ribosomal RNA
5S_rRNA	RF00001	Scaffold_30057|length120734950	538199	538081	-	1.1e-10	5S ribosomal RNA
5S_rRNA	RF00001	Scaffold_33982|length60283066	30753032	30752914	-	1.2e-10	5S ribosomal RNA
5S_rRNA	RF00001	Scaffold_4250|length79369995	28956397	28956280	-	1.3e-10	5S ribosomal RNA
5S_rRNA	RF00001	Scaffold_27439|length67275892	49757431	49757323	-	1.4e-10	5S ribosomal RNA
5S_rRNA	RF00001	Scaffold_40613|length62307961	21069642	21069521	-	1.4e-10	5S ribosomal RNA
5S_rRNA	RF00001	Scaffold_23396|length106224876	46561977	46562096	+	2e-10	5S ribosomal RNA
5S_rRNA	RF00001	Scaffold_4250|length79369995	42330372	42330491	+	2.4e-10	5S ribosomal RNA
5S_rRNA	RF00001	Scaffold_12875|length48866508	32431653	32431539	-	3e-10	5S ribosomal RNA
5S_rRNA	RF00001	Scaffold_27451|length108433636	70732485	70732606	+	3.1e-10	5S ribosomal RNA
5S_rRNA	RF00001	Scaffold_12612|length101087414	91943046	91943156	+	3.5e-10	5S ribosomal RNA
5S_rRNA	RF00001	Scaffold_23396|length106224876	50191228	50191110	-	8.6e-10	5S ribosomal RNA
5S_rRNA	RF00001	Scaffold_35534|length42858507	34028754	34028635	-	8.9e-10	5S ribosomal RNA
5S_rRNA	RF00001	Scaffold_30057|length120734950	8359453	8359333	-	9.1e-10	5S ribosomal RNA
5S_rRNA	RF00001	Scaffold_33982|length60283066	20571488	20571381	-	9.4e-10	5S ribosomal RNA
5S_rRNA	RF00001	Scaffold_37542|length83034183	64608741	64608847	+	1.5e-09	5S ribosomal RNA
5S_rRNA	RF00001	Scaffold_23396|length106224876	84581187	84581068	-	1.9e-09	5S ribosomal RNA
5S_rRNA	RF00001	Scaffold_16296|length117642375	6527632	6527514	-	2.1e-09	5S ribosomal RNA
5S_rRNA	RF00001	Scaffold_35534|length42858507	23253450	23253567	+	2.3e-09	5S ribosomal RNA
5S_rRNA	RF00001	Scaffold_48150|length112672368	63294250	63294132	-	2.3e-09	5S ribosomal RNA
5S_rRNA	RF00001	Scaffold_30057|length120734950	91362838	91362732	-	2.6e-09	5S ribosomal RNA
5S_rRNA	RF00001	Scaffold_35534|length42858507	34119344	34119225	-	2.7e-09	5S ribosomal RNA
5S_rRNA	RF00001	Scaffold_21637|length51421317	26651358	26651248	-	2.7e-09	5S ribosomal RNA
5S_rRNA	RF00001	Scaffold_30057|length120734950	4655205	4655317	+	3.4e-09	5S ribosomal RNA
5S_rRNA	RF00001	Scaffold_27451|length108433636	60361043	60360930	-	3.6e-09	5S ribosomal RNA
5S_rRNA	RF00001	Scaffold_28366|length94672733	50931203	50931311	+	3.7e-09	5S ribosomal RNA
5S_rRNA	RF00001	Scaffold_27451|length108433636	69467116	69467002	-	3.9e-09	5S ribosomal RNA
5S_rRNA	RF00001	Scaffold_37542|length83034183	58811189	58811071	-	4.3e-09	5S ribosomal RNA
5S_rRNA	RF00001	Scaffold_39394|length157403528	67592342	67592448	+	4.3e-09	5S ribosomal RNA
5S_rRNA	RF00001	Scaffold_2300|length5298	3974	4090	+	5.1e-09	5S ribosomal RNA
5S_rRNA	RF00001	Scaffold_27653|length9939	1749	1631	-	6.5e-09	5S ribosomal RNA
5S_rRNA	RF00001	Scaffold_12980|length71137785	32859743	32859625	-	7.8e-09	5S ribosomal RNA
5S_rRNA	RF00001	Scaffold_28896|length11598	6039	6139	+	7.9e-09	5S ribosomal RNA
5S_rRNA	RF00001	Scaffold_16788|length44672294	42323699	42323580	-	8.2e-09	5S ribosomal RNA
5S_rRNA	RF00001	Scaffold_28366|length94672733	41431575	41431444	-	9e-09	5S ribosomal RNA
5S_rRNA	RF00001	Scaffold_37854|length119020434	113564673	113564555	-	9.8e-09	5S ribosomal RNA
5S_rRNA	RF00001	Scaffold_35092|length298153	150887	151006	+	1e-08	5S ribosomal RNA
5S_rRNA	RF00001	Scaffold_48150|length112672368	99711236	99711349	+	1.1e-08	5S ribosomal RNA
5S_rRNA	RF00001	Scaffold_48150|length112672368	68684282	68684400	+	1.2e-08	5S ribosomal RNA
5S_rRNA	RF00001	Scaffold_48150|length112672368	55119234	55119341	+	1.2e-08	5S ribosomal RNA
5S_rRNA	RF00001	Scaffold_23396|length106224876	90494931	90494823	-	2.1e-08	5S ribosomal RNA
5S_rRNA	RF00001	Scaffold_17631|length71783718	9207544	9207656	+	2.4e-08	5S ribosomal RNA
5S_rRNA	RF00001	Scaffold_4250|length79369995	50986802	50986697	-	2.5e-08	5S ribosomal RNA
5S_rRNA	RF00001	Scaffold_48150|length112672368	90620951	90621069	+	2.5e-08	5S ribosomal RNA
5S_rRNA	RF00001	Scaffold_17631|length71783718	37467614	37467720	+	2.9e-08	5S ribosomal RNA
5S_rRNA	RF00001	Scaffold_39394|length157403528	80938611	80938497	-	3.1e-08	5S ribosomal RNA
5S_rRNA	RF00001	Scaffold_12980|length71137785	31096013	31096121	+	3.4e-08	5S ribosomal RNA
5S_rRNA	RF00001	Scaffold_13354|length44708660	22211993	22211874	-	3.8e-08	5S ribosomal RNA
5S_rRNA	RF00001	Scaffold_48150|length112672368	28973613	28973731	+	4.2e-08	5S ribosomal RNA
5S_rRNA	RF00001	Scaffold_17631|length71783718	127588	127700	+	4.3e-08	5S ribosomal RNA
5S_rRNA	RF00001	Scaffold_37854|length119020434	48556973	48556866	-	4.9e-08	5S ribosomal RNA
5S_rRNA	RF00001	Scaffold_11943|length81904477	26448216	26448330	+	5.2e-08	5S ribosomal RNA
5S_rRNA	RF00001	Scaffold_12612|length101087414	26136592	26136471	-	5.2e-08	5S ribosomal RNA
5S_rRNA	RF00001	Scaffold_16296|length117642375	45380034	45380144	+	7.3e-08	5S ribosomal RNA
5S_rRNA	RF00001	Scaffold_27451|length108433636	43703165	43703033	-	7.3e-08	5S ribosomal RNA
5S_rRNA	RF00001	Scaffold_16788|length44672294	42891805	42891686	-	7.4e-08	5S ribosomal RNA
5S_rRNA	RF00001	Scaffold_7196|length19717	10453	10573	+	1e-07	5S ribosomal RNA
5S_rRNA	RF00001	Scaffold_43011|length66011198	61673861	61673741	-	1e-07	5S ribosomal RNA
5S_rRNA	RF00001	Scaffold_43011|length66011198	16084331	16084435	+	1.3e-07	5S ribosomal RNA
5S_rRNA	RF00001	Scaffold_4250|length79369995	48803485	48803579	+	1.3e-07	5S ribosomal RNA
5S_rRNA	RF00001	Scaffold_12612|length101087414	33058932	33058823	-	1.4e-07	5S ribosomal RNA
5S_rRNA	RF00001	Scaffold_17631|length71783718	27888070	27887952	-	1.5e-07	5S ribosomal RNA
5S_rRNA	RF00001	Scaffold_37854|length119020434	110273147	110273025	-	1.5e-07	5S ribosomal RNA
5S_rRNA	RF00001	Scaffold_16180|length69425194	54754677	54754794	+	1.6e-07	5S ribosomal RNA
5S_rRNA	RF00001	Scaffold_43011|length66011198	9268988	9269098	+	1.9e-07	5S ribosomal RNA
5S_rRNA	RF00001	Scaffold_23396|length106224876	51444294	51444179	-	2e-07	5S ribosomal RNA
5S_rRNA	RF00001	Scaffold_39394|length157403528	53389317	53389195	-	2.1e-07	5S ribosomal RNA
5S_rRNA	RF00001	Scaffold_39394|length157403528	23766389	23766507	+	3.1e-07	5S ribosomal RNA
5S_rRNA	RF00001	Scaffold_21342|length91568615	72655824	72655707	-	3.2e-07	5S ribosomal RNA
5S_rRNA	RF00001	Scaffold_28366|length94672733	71328141	71328255	+	3.3e-07	5S ribosomal RNA
5S_rRNA	RF00001	Scaffold_30057|length120734950	21366025	21365907	-	3.8e-07	5S ribosomal RNA
5S_rRNA	RF00001	Scaffold_27439|length67275892	48270288	48270174	-	4.5e-07	5S ribosomal RNA
5S_rRNA	RF00001	Scaffold_27439|length67275892	44585565	44585678	+	5.2e-07	5S ribosomal RNA
5S_rRNA	RF00001	Scaffold_12875|length48866508	23832239	23832346	+	5.7e-07	5S ribosomal RNA
5S_rRNA	RF00001	Scaffold_23396|length106224876	56706400	56706275	-	5.9e-07	5S ribosomal RNA
5S_rRNA	RF00001	Scaffold_48150|length112672368	24042274	24042167	-	6.1e-07	5S ribosomal RNA
5S_rRNA	RF00001	Scaffold_12612|length101087414	14860859	14860979	+	6.4e-07	5S ribosomal RNA
5S_rRNA	RF00001	Scaffold_12875|length48866508	6164745	6164628	-	6.5e-07	5S ribosomal RNA
5S_rRNA	RF00001	Scaffold_23396|length106224876	22957621	22957507	-	6.6e-07	5S ribosomal RNA
5S_rRNA	RF00001	Scaffold_17631|length71783718	20702747	20702621	-	7e-07	5S ribosomal RNA
5S_rRNA	RF00001	Scaffold_39394|length157403528	70305993	70305890	-	7.1e-07	5S ribosomal RNA
5S_rRNA	RF00001	Scaffold_4250|length79369995	64049756	64049647	-	8.9e-07	5S ribosomal RNA
5S_rRNA	RF00001	Scaffold_15429|length12422	7326	7220	-	9e-07	5S ribosomal RNA
5S_rRNA	RF00001	Scaffold_6967|length120038259	22035894	22035776	-	9.2e-07	5S ribosomal RNA
5S_rRNA	RF00001	Scaffold_6967|length120038259	77164213	77164092	-	9.4e-07	5S ribosomal RNA
5S_rRNA	RF00001	Scaffold_6967|length120038259	37630587	37630694	+	9.5e-07	5S ribosomal RNA
5S_rRNA	RF00001	Scaffold_12875|length48866508	4930826	4930710	-	1.1e-06	5S ribosomal RNA
5S_rRNA	RF00001	Scaffold_11943|length81904477	12801453	12801562	+	1.1e-06	5S ribosomal RNA
5S_rRNA	RF00001	Scaffold_42022|length25373	25032	24943	-	1.1e-06	5S ribosomal RNA
5S_rRNA	RF00001	Scaffold_30057|length120734950	6513261	6513391	+	1.1e-06	5S ribosomal RNA
5S_rRNA	RF00001	Scaffold_40613|length62307961	57493996	57493874	-	1.1e-06	5S ribosomal RNA
5S_rRNA	RF00001	Scaffold_27439|length67275892	23934524	23934637	+	1.2e-06	5S ribosomal RNA
5S_rRNA	RF00001	Scaffold_17631|length71783718	19905456	19905328	-	1.4e-06	5S ribosomal RNA
5S_rRNA	RF00001	Scaffold_6967|length120038259	5654006	5653889	-	1.5e-06	5S ribosomal RNA
5S_rRNA	RF00001	Scaffold_28366|length94672733	66773629	66773508	-	1.7e-06	5S ribosomal RNA
5S_rRNA	RF00001	Scaffold_12612|length101087414	39187189	39187305	+	1.9e-06	5S ribosomal RNA
5S_rRNA	RF00001	Scaffold_6967|length120038259	21663290	21663171	-	2e-06	5S ribosomal RNA
5S_rRNA	RF00001	Scaffold_27439|length67275892	9722460	9722344	-	2e-06	5S ribosomal RNA
5S_rRNA	RF00001	Scaffold_30057|length120734950	76286234	76286115	-	2.2e-06	5S ribosomal RNA
5S_rRNA	RF00001	Scaffold_30057|length120734950	9998668	9998562	-	2.3e-06	5S ribosomal RNA
5S_rRNA	RF00001	Scaffold_21342|length91568615	80861850	80861726	-	2.4e-06	5S ribosomal RNA
5S_rRNA	RF00001	Scaffold_48150|length112672368	107607685	107607795	+	2.6e-06	5S ribosomal RNA
5S_rRNA	RF00001	Scaffold_37854|length119020434	95930126	95930241	+	2.8e-06	5S ribosomal RNA
5S_rRNA	RF00001	Scaffold_37542|length83034183	46643856	46643963	+	2.9e-06	5S ribosomal RNA
5S_rRNA	RF00001	Scaffold_12875|length48866508	40038103	40038219	+	3e-06	5S ribosomal RNA
5S_rRNA	RF00001	Scaffold_37854|length119020434	88582270	88582391	+	3e-06	5S ribosomal RNA
5S_rRNA	RF00001	Scaffold_37854|length119020434	84090686	84090578	-	3.1e-06	5S ribosomal RNA
5S_rRNA	RF00001	Scaffold_12875|length48866508	561581	561691	+	3.4e-06	5S ribosomal RNA
5S_rRNA	RF00001	Scaffold_39591|length136504954	100983342	100983222	-	4.3e-06	5S ribosomal RNA
5S_rRNA	RF00001	Scaffold_40613|length62307961	32658954	32658849	-	5e-06	5S ribosomal RNA
5S_rRNA	RF00001	Scaffold_40613|length62307961	42928937	42929054	+	7e-06	5S ribosomal RNA
5S_rRNA	RF00001	Scaffold_35534|length42858507	35740805	35740687	-	7e-06	5S ribosomal RNA
5S_rRNA	RF00001	Scaffold_21637|length51421317	19870029	19869936	-	7.6e-06	5S ribosomal RNA
5S_rRNA	RF00001	Scaffold_48150|length112672368	29548586	29548472	-	7.7e-06	5S ribosomal RNA
5S_rRNA	RF00001	Scaffold_40613|length62307961	8164031	8164136	+	7.9e-06	5S ribosomal RNA
5S_rRNA	RF00001	Scaffold_11475|length8678	4177	4102	-	9.8e-06	5S ribosomal RNA
5S_rRNA	RF00001	Scaffold_39394|length157403528	92403084	92403190	+	1e-05	5S ribosomal RNA
5S_rRNA	RF00001	Scaffold_27653|length9939	9876	9795	-	1e-05	5S ribosomal RNA
5S_rRNA	RF00001	Scaffold_40613|length62307961	46306693	46306592	-	1.2e-05	5S ribosomal RNA
5S_rRNA	RF00001	Scaffold_11943|length81904477	64352926	64352810	-	1.4e-05	5S ribosomal RNA
5S_rRNA	RF00001	Scaffold_12612|length101087414	47966898	47967005	+	1.4e-05	5S ribosomal RNA
5S_rRNA	RF00001	Scaffold_37542|length83034183	47450912	47450807	-	1.4e-05	5S ribosomal RNA
5S_rRNA	RF00001	Scaffold_48150|length112672368	62750129	62750235	+	1.4e-05	5S ribosomal RNA
5S_rRNA	RF00001	Scaffold_4250|length79369995	16957009	16957132	+	1.5e-05	5S ribosomal RNA
5S_rRNA	RF00001	Scaffold_39394|length157403528	145349729	145349614	-	1.6e-05	5S ribosomal RNA
5S_rRNA	RF00001	Scaffold_27451|length108433636	23776697	23776586	-	1.6e-05	5S ribosomal RNA
5S_rRNA	RF00001	Scaffold_12612|length101087414	94505038	94504921	-	1.8e-05	5S ribosomal RNA
5S_rRNA	RF00001	Scaffold_30057|length120734950	31977353	31977461	+	2.1e-05	5S ribosomal RNA
5S_rRNA	RF00001	Scaffold_38743|length87277228	67600137	67600021	-	2.1e-05	5S ribosomal RNA
5S_rRNA	RF00001	Scaffold_28366|length94672733	74734330	74734437	+	2.3e-05	5S ribosomal RNA
5S_rRNA	RF00001	Scaffold_13354|length44708660	5469542	5469649	+	2.4e-05	5S ribosomal RNA
5S_rRNA	RF00001	Scaffold_4250|length79369995	55270107	55269997	-	2.5e-05	5S ribosomal RNA
5S_rRNA	RF00001	Scaffold_21342|length91568615	60681622	60681511	-	2.6e-05	5S ribosomal RNA
5S_rRNA	RF00001	Scaffold_43011|length66011198	140736	140653	-	2.7e-05	5S ribosomal RNA
5S_rRNA	RF00001	Scaffold_12875|length48866508	10950340	10950224	-	3.8e-05	5S ribosomal RNA
5S_rRNA	RF00001	Scaffold_16296|length117642375	67852929	67852810	-	3.8e-05	5S ribosomal RNA
5S_rRNA	RF00001	Scaffold_12875|length48866508	12746600	12746482	-	3.9e-05	5S ribosomal RNA
5S_rRNA	RF00001	Scaffold_28366|length94672733	15939699	15939580	-	4e-05	5S ribosomal RNA
5S_rRNA	RF00001	Scaffold_11943|length81904477	52879629	52879736	+	4.4e-05	5S ribosomal RNA
5S_rRNA	RF00001	Scaffold_37854|length119020434	63841913	63842016	+	4.5e-05	5S ribosomal RNA
5S_rRNA	RF00001	Scaffold_23396|length106224876	5836824	5836927	+	4.7e-05	5S ribosomal RNA
5S_rRNA	RF00001	Scaffold_21342|length91568615	78378930	78379038	+	4.7e-05	5S ribosomal RNA
5S_rRNA	RF00001	Scaffold_27451|length108433636	76505248	76505353	+	4.8e-05	5S ribosomal RNA
5S_rRNA	RF00001	Scaffold_21342|length91568615	68749656	68749759	+	5.3e-05	5S ribosomal RNA
5S_rRNA	RF00001	Scaffold_28366|length94672733	25649723	25649605	-	5.3e-05	5S ribosomal RNA
5S_rRNA	RF00001	Scaffold_25143|length13096	2880	2764	-	5.3e-05	5S ribosomal RNA
5S_rRNA	RF00001	Scaffold_4250|length79369995	38333938	38333828	-	5.4e-05	5S ribosomal RNA
5S_rRNA	RF00001	Scaffold_37854|length119020434	106439006	106438899	-	5.5e-05	5S ribosomal RNA
5S_rRNA	RF00001	Scaffold_33982|length60283066	34160312	34160201	-	5.9e-05	5S ribosomal RNA
5S_rRNA	RF00001	Scaffold_48150|length112672368	43381443	43381559	+	6.3e-05	5S ribosomal RNA
5S_rRNA	RF00001	Scaffold_39394|length157403528	51862571	51862458	-	6.8e-05	5S ribosomal RNA
5S_rRNA	RF00001	Scaffold_19735|length62516445	22086775	22086664	-	7.6e-05	5S ribosomal RNA
5S_rRNA	RF00001	Scaffold_23396|length106224876	73144299	73144200	-	7.8e-05	5S ribosomal RNA
LSU_rRNA_eukarya	RF02543	Scaffold_24770|length21993	2761	7687	+	0	Eukaryotic large subunit ribosomal RNA
LSU_rRNA_eukarya	RF02543	Scaffold_44849|length13443	3854	8773	+	0	Eukaryotic large subunit ribosomal RNA
LSU_rRNA_eukarya	RF02543	Scaffold_41646|length14220	6750	1824	-	0	Eukaryotic large subunit ribosomal RNA
LSU_rRNA_eukarya	RF02543	Scaffold_1179|length33599	27401	22472	-	0	Eukaryotic large subunit ribosomal RNA
LSU_rRNA_eukarya	RF02543	Scaffold_45890|length19097	8121	3191	-	0	Eukaryotic large subunit ribosomal RNA
LSU_rRNA_eukarya	RF02543	Scaffold_31592|length18474	13077	18008	+	0	Eukaryotic large subunit ribosomal RNA
LSU_rRNA_eukarya	RF02543	Scaffold_24707|length21300	16669	21251	+	0	Eukaryotic large subunit ribosomal RNA
LSU_rRNA_eukarya	RF02543	Scaffold_12612|length101087414	77770452	77764993	-	0	Eukaryotic large subunit ribosomal RNA
LSU_rRNA_eukarya	RF02543	Scaffold_12612|length101087414	101017411	101016037	-	1.3e-179	Eukaryotic large subunit ribosomal RNA
LSU_rRNA_eukarya	RF02543	Scaffold_12612|length101087414	27224138	27225306	+	5.5e-138	Eukaryotic large subunit ribosomal RNA
LSU_rRNA_eukarya	RF02543	Scaffold_12980|length71137785	31849835	31849161	-	8.8e-133	Eukaryotic large subunit ribosomal RNA
LSU_rRNA_eukarya	RF02543	Scaffold_19761|length5115	2800	1654	-	2.2e-122	Eukaryotic large subunit ribosomal RNA
LSU_rRNA_eukarya	RF02543	Scaffold_12612|length101087414	101016025	101013005	-	5.6e-108	Eukaryotic large subunit ribosomal RNA
LSU_rRNA_eukarya	RF02543	Scaffold_21637|length51421317	49024502	49024104	-	4e-103	Eukaryotic large subunit ribosomal RNA
LSU_rRNA_eukarya	RF02543	Scaffold_37542|length83034183	71650446	71649905	-	1e-78	Eukaryotic large subunit ribosomal RNA
LSU_rRNA_eukarya	RF02543	Scaffold_37503|length18896	14971	15418	+	1.1e-73	Eukaryotic large subunit ribosomal RNA
LSU_rRNA_eukarya	RF02543	Scaffold_37503|length18896	17411	16962	-	1.2e-72	Eukaryotic large subunit ribosomal RNA
LSU_rRNA_eukarya	RF02543	Scaffold_16788|length44672294	15999176	15998569	-	1.9e-71	Eukaryotic large subunit ribosomal RNA
LSU_rRNA_eukarya	RF02543	Scaffold_30057|length120734950	35808271	35808872	+	3.3e-52	Eukaryotic large subunit ribosomal RNA
LSU_rRNA_eukarya	RF02543	Scaffold_6967|length120038259	26824875	26825349	+	3.2e-49	Eukaryotic large subunit ribosomal RNA
LSU_rRNA_eukarya	RF02543	Scaffold_21637|length51421317	48838404	48838087	-	2.6e-46	Eukaryotic large subunit ribosomal RNA
LSU_rRNA_eukarya	RF02543	Scaffold_48150|length112672368	97107725	97107954	+	7.5e-40	Eukaryotic large subunit ribosomal RNA
LSU_rRNA_eukarya	RF02543	Scaffold_28366|length94672733	17904521	17904754	+	1.4e-38	Eukaryotic large subunit ribosomal RNA
LSU_rRNA_eukarya	RF02543	Scaffold_17631|length71783718	66834940	66835091	+	2.8e-32	Eukaryotic large subunit ribosomal RNA
LSU_rRNA_eukarya	RF02543	Scaffold_12612|length101087414	25606377	25606561	+	1.1e-30	Eukaryotic large subunit ribosomal RNA
LSU_rRNA_eukarya	RF02543	Scaffold_19761|length5115	2801	3293	+	5.1e-30	Eukaryotic large subunit ribosomal RNA
LSU_rRNA_eukarya	RF02543	Scaffold_27451|length108433636	72842458	72842299	-	3.4e-28	Eukaryotic large subunit ribosomal RNA
LSU_rRNA_eukarya	RF02543	Scaffold_48150|length112672368	30368128	30368569	+	6.8e-26	Eukaryotic large subunit ribosomal RNA
LSU_rRNA_eukarya	RF02543	Scaffold_37542|length83034183	69211762	69212095	+	2.5e-25	Eukaryotic large subunit ribosomal RNA
LSU_rRNA_eukarya	RF02543	Scaffold_12612|length101087414	42932799	42932229	-	3.1e-24	Eukaryotic large subunit ribosomal RNA
LSU_rRNA_eukarya	RF02543	Scaffold_33982|length60283066	24573805	24573934	+	1.2e-23	Eukaryotic large subunit ribosomal RNA
LSU_rRNA_eukarya	RF02543	Scaffold_41014|length56394	26051	26453	+	2e-23	Eukaryotic large subunit ribosomal RNA
LSU_rRNA_eukarya	RF02543	Scaffold_38743|length87277228	23062483	23062603	+	4.4e-23	Eukaryotic large subunit ribosomal RNA
LSU_rRNA_eukarya	RF02543	Scaffold_37989|length51331537	8875197	8875339	+	4.5e-23	Eukaryotic large subunit ribosomal RNA
LSU_rRNA_eukarya	RF02543	Scaffold_39394|length157403528	141098084	141097676	-	4.3e-22	Eukaryotic large subunit ribosomal RNA
LSU_rRNA_eukarya	RF02543	Scaffold_21342|length91568615	32546823	32546976	+	7.4e-22	Eukaryotic large subunit ribosomal RNA
LSU_rRNA_eukarya	RF02543	Scaffold_37989|length51331537	8875361	8875513	+	1.8e-20	Eukaryotic large subunit ribosomal RNA
LSU_rRNA_eukarya	RF02543	Scaffold_11943|length81904477	34755935	34755512	-	1.6e-19	Eukaryotic large subunit ribosomal RNA
LSU_rRNA_eukarya	RF02543	Scaffold_30057|length120734950	90454352	90454776	+	1.7e-19	Eukaryotic large subunit ribosomal RNA
LSU_rRNA_eukarya	RF02543	Scaffold_6967|length120038259	20907950	20907464	-	2.1e-19	Eukaryotic large subunit ribosomal RNA
LSU_rRNA_eukarya	RF02543	Scaffold_27451|length108433636	72842651	72842481	-	2.5e-18	Eukaryotic large subunit ribosomal RNA
LSU_rRNA_eukarya	RF02543	Scaffold_11943|length81904477	56777005	56777112	+	2.6e-18	Eukaryotic large subunit ribosomal RNA
LSU_rRNA_eukarya	RF02543	Scaffold_12980|length71137785	46347577	46347964	+	5.1e-18	Eukaryotic large subunit ribosomal RNA
LSU_rRNA_eukarya	RF02543	Scaffold_37854|length119020434	37848095	37847978	-	1.6e-17	Eukaryotic large subunit ribosomal RNA
LSU_rRNA_eukarya	RF02543	Scaffold_27439|length67275892	65305288	65305644	+	4.6e-17	Eukaryotic large subunit ribosomal RNA
LSU_rRNA_eukarya	RF02543	Scaffold_30057|length120734950	102471559	102471776	+	3e-16	Eukaryotic large subunit ribosomal RNA
LSU_rRNA_eukarya	RF02543	Scaffold_12875|length48866508	5885999	5886258	+	3.1e-16	Eukaryotic large subunit ribosomal RNA
LSU_rRNA_eukarya	RF02543	Scaffold_33982|length60283066	12590835	12590703	-	7.1e-16	Eukaryotic large subunit ribosomal RNA
LSU_rRNA_eukarya	RF02543	Scaffold_23396|length106224876	63544955	63545168	+	1.1e-15	Eukaryotic large subunit ribosomal RNA
LSU_rRNA_eukarya	RF02543	Scaffold_16296|length117642375	42577233	42577069	-	3.2e-15	Eukaryotic large subunit ribosomal RNA
LSU_rRNA_eukarya	RF02543	Scaffold_27451|length108433636	72842277	72841825	-	1.9e-14	Eukaryotic large subunit ribosomal RNA
LSU_rRNA_eukarya	RF02543	Scaffold_23396|length106224876	44295143	44295329	+	1.5e-13	Eukaryotic large subunit ribosomal RNA
LSU_rRNA_eukarya	RF02543	Scaffold_28366|length94672733	72682562	72682726	+	3.6e-13	Eukaryotic large subunit ribosomal RNA
LSU_rRNA_eukarya	RF02543	Scaffold_19735|length62516445	28820542	28820425	-	4.1e-13	Eukaryotic large subunit ribosomal RNA
LSU_rRNA_eukarya	RF02543	Scaffold_37503|length18896	1105	1024	-	6.6e-13	Eukaryotic large subunit ribosomal RNA
LSU_rRNA_eukarya	RF02543	Scaffold_35534|length42858507	18598657	18599117	+	1.1e-12	Eukaryotic large subunit ribosomal RNA
LSU_rRNA_eukarya	RF02543	Scaffold_16788|length44672294	30148467	30148820	+	4e-12	Eukaryotic large subunit ribosomal RNA
LSU_rRNA_eukarya	RF02543	Scaffold_38743|length87277228	44386629	44386516	-	3e-11	Eukaryotic large subunit ribosomal RNA
LSU_rRNA_eukarya	RF02543	Scaffold_37989|length51331537	32342842	32343054	+	1.4e-10	Eukaryotic large subunit ribosomal RNA
LSU_rRNA_eukarya	RF02543	Scaffold_19735|length62516445	30575274	30575418	+	3.8e-09	Eukaryotic large subunit ribosomal RNA
LSU_rRNA_eukarya	RF02543	Scaffold_4250|length79369995	60864293	60864192	-	1.6e-08	Eukaryotic large subunit ribosomal RNA
SSU_rRNA_eukarya	RF01960	Scaffold_24707|length21300	12033	13901	+	0	Eukaryotic small subunit ribosomal RNA
SSU_rRNA_eukarya	RF01960	Scaffold_1179|length33599	32046	30178	-	0	Eukaryotic small subunit ribosomal RNA
SSU_rRNA_eukarya	RF01960	Scaffold_31592|length18474	8448	10316	+	0	Eukaryotic small subunit ribosomal RNA
SSU_rRNA_eukarya	RF01960	Scaffold_45890|length19097	12764	10896	-	0	Eukaryotic small subunit ribosomal RNA
SSU_rRNA_eukarya	RF01960	Scaffold_22541|length15541	3013	1146	-	0	Eukaryotic small subunit ribosomal RNA
SSU_rRNA_eukarya	RF01960	Scaffold_13953|length47947	4615	6484	+	0	Eukaryotic small subunit ribosomal RNA
SSU_rRNA_eukarya	RF01960	Scaffold_37503|length18896	10306	12173	+	0	Eukaryotic small subunit ribosomal RNA
SSU_rRNA_eukarya	RF01960	Scaffold_37503|length18896	5868	4002	-	0	Eukaryotic small subunit ribosomal RNA
SSU_rRNA_eukarya	RF01960	Scaffold_35398|length15647	12579	14428	+	0	Eukaryotic small subunit ribosomal RNA
SSU_rRNA_eukarya	RF01960	Scaffold_41646|length14220	10553	8722	-	0	Eukaryotic small subunit ribosomal RNA
SSU_rRNA_eukarya	RF01960	Scaffold_12980|length71137785	45616195	45614814	-	5.5e-185	Eukaryotic small subunit ribosomal RNA
SSU_rRNA_eukarya	RF01960	Scaffold_12980|length71137785	27199208	27200963	+	5.9e-140	Eukaryotic small subunit ribosomal RNA
SSU_rRNA_eukarya	RF01960	Scaffold_28366|length94672733	4289785	4289223	-	1.7e-86	Eukaryotic small subunit ribosomal RNA
SSU_rRNA_eukarya	RF01960	Scaffold_16296|length117642375	19688843	19688408	-	2.5e-76	Eukaryotic small subunit ribosomal RNA
SSU_rRNA_eukarya	RF01960	Scaffold_38743|length87277228	28612636	28613020	+	5.9e-60	Eukaryotic small subunit ribosomal RNA
SSU_rRNA_eukarya	RF01960	Scaffold_48150|length112672368	28587085	28587530	+	6.1e-51	Eukaryotic small subunit ribosomal RNA
SSU_rRNA_eukarya	RF01960	Scaffold_6967|length120038259	43615890	43614748	-	6.8e-51	Eukaryotic small subunit ribosomal RNA
SSU_rRNA_eukarya	RF01960	Scaffold_23396|length106224876	39959740	39959175	-	5.3e-42	Eukaryotic small subunit ribosomal RNA
SSU_rRNA_eukarya	RF01960	Scaffold_16296|length117642375	70396914	70396647	-	8.7e-37	Eukaryotic small subunit ribosomal RNA
SSU_rRNA_eukarya	RF01960	Scaffold_39591|length136504954	102662806	102662443	-	1.4e-34	Eukaryotic small subunit ribosomal RNA
SSU_rRNA_eukarya	RF01960	Scaffold_17631|length71783718	62889674	62887906	-	1.5e-32	Eukaryotic small subunit ribosomal RNA
SSU_rRNA_eukarya	RF01960	Scaffold_27451|length108433636	43611333	43611553	+	7.6e-29	Eukaryotic small subunit ribosomal RNA
SSU_rRNA_eukarya	RF01960	Scaffold_33982|length60283066	50397595	50397121	-	1.4e-25	Eukaryotic small subunit ribosomal RNA
SSU_rRNA_eukarya	RF01960	Scaffold_11943|length81904477	54250122	54250380	+	8.1e-24	Eukaryotic small subunit ribosomal RNA
SSU_rRNA_eukarya	RF01960	Scaffold_23396|length106224876	98853882	98854213	+	1e-22	Eukaryotic small subunit ribosomal RNA
SSU_rRNA_eukarya	RF01960	Scaffold_39591|length136504954	77135829	77135505	-	1.5e-22	Eukaryotic small subunit ribosomal RNA
SSU_rRNA_eukarya	RF01960	Scaffold_12612|length101087414	87036510	87036301	-	4.1e-20	Eukaryotic small subunit ribosomal RNA
SSU_rRNA_eukarya	RF01960	Scaffold_6967|length120038259	49356237	49355903	-	3.2e-19	Eukaryotic small subunit ribosomal RNA
SSU_rRNA_eukarya	RF01960	Scaffold_4250|length79369995	41850067	41849908	-	3.8e-19	Eukaryotic small subunit ribosomal RNA
SSU_rRNA_eukarya	RF01960	Scaffold_33982|length60283066	33665163	33664939	-	1.6e-15	Eukaryotic small subunit ribosomal RNA
SSU_rRNA_eukarya	RF01960	Scaffold_37542|length83034183	55602623	55602793	+	1.7e-12	Eukaryotic small subunit ribosomal RNA
SSU_rRNA_eukarya	RF01960	Scaffold_21342|length91568615	14719424	14719299	-	3e-12	Eukaryotic small subunit ribosomal RNA
SSU_rRNA_eukarya	RF01960	Scaffold_37989|length51331537	19630421	19630261	-	5.8e-12	Eukaryotic small subunit ribosomal RNA
SSU_rRNA_eukarya	RF01960	Scaffold_28366|length94672733	63661449	63661210	-	4.1e-10	Eukaryotic small subunit ribosomal RNA

## Sheet: snRNA
target name	accession	query name	seq from	seq to	strand	E-value	description of target
U7	RF00066	Scaffold_37854|length119020434	102448579	102448518	-	1.4e-14	U7 small nuclear RNA
U7	RF00066	Scaffold_12612|length101087414	51830629	51830568	-	9.6e-12	U7 small nuclear RNA
U7	RF00066	Scaffold_21342|length91568615	47673193	47673254	+	1.5e-09	U7 small nuclear RNA
U7	RF00066	Scaffold_23396|length106224876	17239228	17239289	+	1.8e-09	U7 small nuclear RNA
U7	RF00066	Scaffold_21637|length51421317	39423473	39423413	-	3.3e-09	U7 small nuclear RNA
U7	RF00066	Scaffold_12875|length48866508	39928038	39928100	+	6.2e-08	U7 small nuclear RNA
U7	RF00066	Scaffold_39394|length157403528	48400753	48400692	-	1.1e-07	U7 small nuclear RNA
U7	RF00066	Scaffold_12612|length101087414	34951555	34951615	+	1.4e-07	U7 small nuclear RNA
U7	RF00066	Scaffold_30057|length120734950	32371162	32371100	-	3.2e-07	U7 small nuclear RNA
U7	RF00066	Scaffold_12875|length48866508	38644108	38644055	-	6e-06	U7 small nuclear RNA
SNORD17	RF00567	Scaffold_37542|length83034183	37679965	37679730	-	5.5e-58	Small nucleolar RNA SNORD17
sno_ZL1	RF02723	Scaffold_35534|length42858507	38225976	38225785	-	8.3e-52	Small nucleolar RNA ZL1
U3	RF00012	Scaffold_19735|length62516445	9231966	9231753	-	2.9e-41	Small nucleolar RNA U3
U3	RF00012	Scaffold_19735|length62516445	9205699	9205486	-	1.1e-40	Small nucleolar RNA U3
U3	RF00012	Scaffold_19735|length62516445	9242002	9241787	-	3.4e-39	Small nucleolar RNA U3
U3	RF00012	Scaffold_19735|length62516445	9234308	9234095	-	4.1e-39	Small nucleolar RNA U3
U3	RF00012	Scaffold_19735|length62516445	9215648	9215435	-	3.4e-38	Small nucleolar RNA U3
U3	RF00012	Scaffold_19735|length62516445	9213068	9212855	-	7.1e-38	Small nucleolar RNA U3
U3	RF00012	Scaffold_19735|length62516445	9222890	9222676	-	1.1e-37	Small nucleolar RNA U3
SNORD22	RF00099	Scaffold_30638|length1304	1055	1180	+	1.2e-36	Small nucleolar RNA SNORD22
SNORD22	RF00099	Scaffold_37989|length51331537	24483329	24483204	-	5.3e-36	Small nucleolar RNA SNORD22
SNORD22	RF00099	Scaffold_37989|length51331537	41485537	41485412	-	5.3e-36	Small nucleolar RNA SNORD22
SNORD94	RF00613	Scaffold_23396|length106224876	48324474	48324339	-	1.5e-36	Small nucleolar RNA SNORD94
SNORD97	RF01291	Scaffold_11943|length81904477	40487742	40487593	-	6.9e-28	Small nucleolar RNA SNORD97
U8	RF00096	Scaffold_19735|length62516445	27557216	27557081	-	6.3e-27	U8 small nucleolar RNA
SNORD22	RF00099	Scaffold_37542|length83034183	28831103	28830980	-	5.3e-30	Small nucleolar RNA SNORD22
SNORD90	RF00579	Scaffold_23396|length106224876	93550965	93550855	-	1.1e-24	Small nucleolar RNA SNORD90
SNORD22	RF00099	Scaffold_33982|length60283066	34577242	34577117	-	1.1e-29	Small nucleolar RNA SNORD22
SNORD67	RF00573	Scaffold_11943|length81904477	6285911	6286021	+	3.6e-29	Small nucleolar RNA SNORD67
SNORD23	RF00603	Scaffold_27439|length67275892	55687014	55687124	+	2.2e-29	Small nucleolar RNA SNORD23
U3	RF00012	Scaffold_25130|length49932167	34878486	34878276	-	2.8e-26	Small nucleolar RNA U3
SNORD124	RF01211	Scaffold_38126|length2163	1648	1545	-	1.3e-21	Small nucleolar RNA SNORD124
SNORD15	RF00067	Scaffold_11943|length81904477	28418001	28417858	-	5.3e-25	Small nucleolar RNA SNORD15
snoU6-53	RF00377	Scaffold_12612|length101087414	77156612	77156503	-	4.9e-27	Small nucleolar RNA U6-53/MBII-28
SNORD10	RF01290	Scaffold_19735|length62516445	27048824	27048964	+	2.5e-25	Small nucleolar RNA SNORD10
SNORD89	RF00578	Scaffold_23396|length106224876	6103858	6103745	-	2.6e-24	Small nucleolar RNA SNORD89
U8	RF00096	Scaffold_39394|length157403528	135456506	135456641	+	6e-21	U8 small nucleolar RNA
U3	RF00012	Scaffold_27451|length108433636	12580148	12579932	-	2.1e-25	Small nucleolar RNA U3
snoZ30	RF00288	Scaffold_19735|length62516445	14413335	14413239	-	6.4e-25	Z30 small nucleolar RNA
SNORD124	RF01211	Scaffold_19735|length62516445	39989473	39989370	-	2e-20	Small nucleolar RNA SNORD124
SNORD46	RF00218	Scaffold_6967|length120038259	19529356	19529459	+	7.3e-27	Small nucleolar RNA SNORD46
snoU83B	RF00593	Scaffold_37854|length119020434	109672404	109672311	-	2.5e-25	Small nucleolar RNA U83B
SNORD22	RF00099	Scaffold_37989|length51331537	41486731	41486605	-	1.3e-24	Small nucleolar RNA SNORD22
SNORD62	RF00153	Scaffold_23396|length106224876	101074189	101074274	+	8e-24	Small nucleolar RNA SNORD62
snoU6-53	RF00377	Scaffold_12612|length101087414	77151022	77150914	-	7.4e-25	Small nucleolar RNA U6-53/MBII-28
SNORD116	RF00108	Scaffold_29230|length1125	817	908	+	2.5e-22	Small nucleolar RNA SNORD116
SNORD20	RF00217	Scaffold_12169|length1173	147	68	-	4e-20	Small nucleolar RNA SNORD20
SNORD20	RF00217	Scaffold_39591|length136504954	16495654	16495733	+	6.7e-20	Small nucleolar RNA SNORD20
SNORD11	RF01182	Scaffold_39591|length136504954	45114514	45114431	-	1e-21	Small nucleolar RNA SNORD11
SNORD127	RF01186	Scaffold_16180|length69425194	54337904	54337989	+	1.8e-18	Small nucleolar RNA SNORD127
snoU13	RF01210	Scaffold_13354|length44708660	16416449	16416344	-	2.3e-21	Small nucleolar RNA U13
snoU13	RF01210	Scaffold_48150|length112672368	48434037	48433933	-	2.6e-21	Small nucleolar RNA U13
SNORD111	RF00611	Scaffold_27439|length67275892	2859042	2858952	-	2.8e-19	Small nucleolar RNA SNORD111
SNORD86	RF00594	Scaffold_37542|length83034183	51870352	51870267	-	7.1e-25	Small nucleolar RNA SNORD86
SNORD60	RF00271	Scaffold_35534|length42858507	1599900	1599818	-	2.5e-21	Small nucleolar RNA SNORD60
SNORD87	RF00439	Scaffold_28366|length94672733	51019416	51019502	+	2.6e-21	Small nucleolar RNA SNORD87
snoU13	RF01210	Scaffold_6967|length120038259	62184860	62184964	+	4.3e-20	Small nucleolar RNA U13
SNORD125	RF01200	Scaffold_12980|length71137785	2653804	2653900	+	1.5e-19	Small nucleolar RNA SNORD125
SNORD15	RF00067	Scaffold_11943|length81904477	28421171	28421022	-	1.3e-20	Small nucleolar RNA SNORD15
SNORD72	RF00577	Scaffold_17631|length71783718	33647700	33647779	+	6e-16	Small nucleolar RNA SNORD72
SNORD69	RF00574	Scaffold_22385|length1604	1514	1438	-	4e-19	Small nucleolar RNA SNORD69
SNORD21	RF00068	Scaffold_6967|length120038259	69937374	69937469	+	9.5e-19	Small nucleolar RNA SNORD21
SNORD70	RF00575	Scaffold_39591|length136504954	45124188	45124102	-	6.8e-16	Small nucleolar RNA SNORD70
snoU13	RF01210	Scaffold_39394|length157403528	68177761	68177865	+	9.2e-20	Small nucleolar RNA U13
SNORD69	RF00574	Scaffold_33982|length60283066	48080396	48080320	-	5e-19	Small nucleolar RNA SNORD69
SNORD62	RF00153	Scaffold_16958|length130201	66811	66726	-	6.8e-21	Small nucleolar RNA SNORD62
SNORD22	RF00099	Scaffold_21342|length91568615	50483838	50483719	-	1.5e-21	Small nucleolar RNA SNORD22
SNORD22	RF00099	Scaffold_21637|length51421317	28872206	28872322	+	2e-21	Small nucleolar RNA SNORD22
snoU13	RF01210	Scaffold_48150|length112672368	44889133	44889029	-	2e-19	Small nucleolar RNA U13
SNORD66	RF00572	Scaffold_24149|length1309	936	1011	+	8.6e-25	Small nucleolar RNA SNORD66
SNORD91	RF00580	Scaffold_19735|length62516445	23094454	23094362	-	5e-18	Small nucleolar RNA SNORD91 family
SNORD66	RF00572	Scaffold_39394|length157403528	82544589	82544514	-	1.6e-24	Small nucleolar RNA SNORD66
SNORD16	RF00138	Scaffold_12612|length101087414	87911957	87912054	+	1.2e-19	Small nucleolar RNA SNORD16
SNORD88	RF00604	Scaffold_27439|length67275892	57962614	57962523	-	1.1e-21	Small nucleolar RNA SNORD88
SNORD11B	RF01192	Scaffold_39591|length136504954	45115297	45115212	-	1.8e-17	Small nucleolar RNA SNORD11B
U3	RF00012	Scaffold_16180|length69425194	44432343	44432121	-	3.4e-20	Small nucleolar RNA U3
SNORD123	RF01156	Scaffold_17631|length71783718	63659729	63659660	-	7.1e-20	Small nucleolar RNA SNORD123
SNORD116	RF00108	Scaffold_16180|length69425194	1217130	1217222	+	7.7e-19	Small nucleolar RNA SNORD116
snoU2-30	RF00493	Scaffold_27439|length67275892	18693388	18693319	-	1e-19	Small nucleolar RNA U2-30
SNORD107	RF01164	Scaffold_16180|length69425194	1118643	1118716	+	1.8e-18	Small nucleolar RNA SNORD107
SNORD19B	RF01183	Scaffold_33982|length60283066	48081465	48081384	-	1.6e-15	Small nucleolar RNA SNORD19B
SNORD45	RF00279	Scaffold_22650|length1169	169	86	-	4.3e-17	Small nucleolar RNA SNORD45
SNORD56	RF00275	Scaffold_440|length1332	421	491	+	3e-20	Small nucleolar RNA SNORD56
SNORD116	RF00108	Scaffold_16180|length69425194	1210217	1210309	+	2.2e-18	Small nucleolar RNA SNORD116
snoZ40	RF00342	Scaffold_37989|length51331537	593412	593484	+	3.8e-20	Small nucleolar RNA Z40
SNORD116	RF00108	Scaffold_16180|length69425194	1184424	1184516	+	2.4e-18	Small nucleolar RNA SNORD116
snoU13	RF01210	Scaffold_45569|length1090	105	208	+	2.7e-18	Small nucleolar RNA U13
SNORD112	RF01169	Scaffold_16180|length69425194	65066817	65066893	+	1.2e-19	Small nucleolar RNA SNORD112
snoU2_19	RF00494	Scaffold_13354|length44708660	26381840	26381762	-	1.7e-12	Small nucleolar RNA U2-19
snoU2_19	RF00494	Scaffold_37989|length51331537	601411	601332	-	1.8e-12	Small nucleolar RNA U2-19
U8	RF00096	Scaffold_38743|length87277228	64995440	64995305	-	6.9e-16	U8 small nucleolar RNA
SNORD74	RF00284	Scaffold_4250|length79369995	53759686	53759607	-	8.9e-22	Small nucleolar RNA SNORD74
SNORD101	RF00186	Scaffold_21342|length91568615	58089961	58090033	+	8e-19	Small nucleolar RNA SNORD101
SNORD116	RF00108	Scaffold_16180|length69425194	1227617	1227708	+	4.1e-18	Small nucleolar RNA SNORD116
SNORD116	RF00108	Scaffold_16180|length69425194	1230388	1230479	+	4.1e-18	Small nucleolar RNA SNORD116
SNORD62	RF00153	Scaffold_23396|length106224876	101078218	101078303	+	4.2e-19	Small nucleolar RNA SNORD62
SNORD109A	RF01278	Scaffold_16180|length69425194	1170127	1170193	+	3e-20	Small nucleolar RNA SNORD109A
SNORD109A	RF01278	Scaffold_16180|length69425194	1375796	1375862	+	3e-20	Small nucleolar RNA SNORD109A
SNORD116	RF00108	Scaffold_16180|length69425194	1214423	1214515	+	5.1e-18	Small nucleolar RNA SNORD116
SNORD116	RF00108	Scaffold_16180|length69425194	1187187	1187279	+	5.2e-18	Small nucleolar RNA SNORD116
SNORD116	RF00108	Scaffold_16180|length69425194	1189946	1190038	+	5.2e-18	Small nucleolar RNA SNORD116
SNORD116	RF00108	Scaffold_16180|length69425194	1192682	1192774	+	5.2e-18	Small nucleolar RNA SNORD116
SNORD116	RF00108	Scaffold_16180|length69425194	1195420	1195512	+	5.2e-18	Small nucleolar RNA SNORD116
SNORD82	RF00158	Scaffold_2638|length1011	370	301	-	1.4e-18	Small nucleolar RNA SNORD82
SNORND104	RF00289	Scaffold_19735|length62516445	47980349	47980418	+	4.3e-23	Small nucleolar RNA SNORD104
SNORD57	RF00274	Scaffold_440|length1332	736	807	+	4.6e-20	Small nucleolar RNA SNORD57
SNORD56	RF00275	Scaffold_37542|length83034183	51869841	51869771	-	1.6e-19	Small nucleolar RNA SNORD56
snoU105B	RF01173	Scaffold_27451|length108433636	94572075	94572154	+	3.5e-20	Small nucleolar RNA U105B
snoU13	RF01210	Scaffold_19695|length2695	456	559	+	8.7e-18	Small nucleolar RNA U13
SNORD28	RF00085	Scaffold_6495|length1308	165	91	-	7.6e-16	Small nucleolar RNA SNORD28
snoU2_19	RF00494	Scaffold_16788|length44672294	20168825	20168746	-	5.4e-12	Small nucleolar RNA U2-19
SNORD83	RF00137	Scaffold_12875|length48866508	22216368	22216290	-	3.2e-18	Small nucleolar RNA SNORD83
SNORD39	RF00157	Scaffold_6967|length120038259	19528837	19528916	+	1.2e-20	Small nucleolar RNA SNORD55/SNORD39
snoU2-30	RF00493	Scaffold_43011|length66011198	11052014	11051945	-	1.5e-18	Small nucleolar RNA U2-30
SNORD93	RF00606	Scaffold_30057|length120734950	89031811	89031739	-	3.1e-16	Small nucleolar RNA SNORD93
SNORD110	RF00610	Scaffold_8256|length1901	101	175	+	1.5e-19	Small nucleolar RNA SNORD110
SNORD47	RF00281	Scaffold_4250|length79369995	53756694	53756618	-	2.3e-17	Small nucleolar RNA SNORD47
SNORD51	RF00280	Scaffold_39591|length136504954	41429345	41429267	-	7.3e-16	Small nucleolar RNA SNORD51
SNORD116	RF00108	Scaffold_16180|length69425194	1225177	1225268	+	2.3e-17	Small nucleolar RNA SNORD116
snoU83B	RF00593	Scaffold_37854|length119020434	109673745	109673654	-	1.9e-19	Small nucleolar RNA U83B
SNORD103	RF00188	Scaffold_39591|length136504954	13323688	13323604	-	5.4e-19	Small nucleolar RNA SNORD103/SNORD85
SNORD103	RF00188	Scaffold_39591|length136504954	13335582	13335498	-	5.4e-19	Small nucleolar RNA SNORD103/SNORD85
SNORD103	RF00188	Scaffold_39591|length136504954	45178067	45177983	-	5.4e-19	Small nucleolar RNA SNORD103/SNORD85
SNORD26	RF00087	Scaffold_6495|length1308	836	762	-	7.3e-20	Small nucleolar RNA SNORD26
SNORD77	RF00591	Scaffold_35299|length2013	1170	1103	-	1.6e-16	Small nucleolar RNA SNORD77
snoU83B	RF00593	Scaffold_22472|length1356	746	652	-	2.4e-19	Small nucleolar RNA U83B
SNORD30	RF00088	Scaffold_30638|length1304	358	427	+	1.6e-12	Small nucleolar RNA SNORD30
snoZ39	RF00341	Scaffold_27451|length108433636	24251153	24251091	-	1.8e-17	Small nucleolar RNA Z39
SNORD26	RF00087	Scaffold_37989|length51331537	41487844	41487771	-	1.3e-19	Small nucleolar RNA SNORD26
SNORD2	RF01299	Scaffold_39394|length157403528	80147091	80147023	-	9.3e-19	Small nucleolar RNA SNORD2
SNORD102	RF00187	Scaffold_38743|length87277228	54104415	54104485	+	8.3e-15	Small nucleolar RNA SNORD102
SNORD28	RF00085	Scaffold_37989|length51331537	41487094	41487019	-	3e-15	Small nucleolar RNA SNORD28
SNORD12	RF00581	Scaffold_37542|length83034183	76907762	76907853	+	2e-18	Small nucleolar SNORD12/SNORD106
SNORD45	RF00279	Scaffold_22650|length1169	986	908	-	1.2e-15	Small nucleolar RNA SNORD45
SNORD88	RF00604	Scaffold_27439|length67275892	57964108	57964017	-	2.6e-19	Small nucleolar RNA SNORD88
snoU2-30	RF00493	Scaffold_40613|length62307961	37047375	37047306	-	6.2e-18	Small nucleolar RNA U2-30
SNORD79	RF00152	Scaffold_35299|length2013	234	150	-	2.5e-14	Small nucleolar RNA SNORD79
snoU2_19	RF00494	Scaffold_39394|length157403528	139109566	139109487	-	1.8e-11	Small nucleolar RNA U2-19
SNORD38	RF00212	Scaffold_41851|length1606	1064	1132	+	9.3e-18	Small nucleolar RNA SNORD38
SNORD121A	RF01191	Scaffold_48150|length112672368	75156101	75156021	-	8.1e-17	Small nucleolar RNA SNORD121A
SNORD30	RF00088	Scaffold_37989|length51331537	41486189	41486120	-	2.9e-12	Small nucleolar RNA SNORD30
SNORD57	RF00274	Scaffold_37542|length83034183	51869512	51869442	-	7.9e-19	Small nucleolar RNA SNORD57
snoU105B	RF01173	Scaffold_46368|length1860	269	347	+	4.8e-19	Small nucleolar RNA U105B
U8	RF00096	Scaffold_43011|length66011198	39369987	39370120	+	1.7e-14	U8 small nucleolar RNA
SNORD65	RF00571	Scaffold_19735|length62516445	32890080	32890007	-	7e-17	Small nucleolar RNA SNORD65
SNORD99	RF00608	Scaffold_39591|length136504954	11107986	11107913	-	5.5e-18	Small nucleolar RNA SNORD99
SNORD53_SNORD92	RF00325	Scaffold_23396|length106224876	70622715	70622638	-	4.6e-17	Small nucleolar RNA SNORD53/SNORD92
SNORD70	RF00575	Scaffold_39591|length136504954	45125050	45124962	-	4.7e-13	Small nucleolar RNA SNORD70
SNORD44	RF00287	Scaffold_35299|length2013	830	770	-	7.7e-17	Small nucleolar RNA SNORD44
SNORD12	RF00581	Scaffold_37542|length83034183	76908969	76909060	+	8.1e-18	Small nucleolar SNORD12/SNORD106
SNORD98	RF00607	Scaffold_16788|length44672294	20569553	20569489	-	3.9e-17	Small nucleolar RNA SNORD98
SNORD50	RF00278	Scaffold_21342|length91568615	51039170	51039239	+	6.5e-18	Small nucleolar RNA SNORD50
SNORD38	RF00212	Scaffold_6967|length120038259	19530793	19530863	+	3e-17	Small nucleolar RNA SNORD38
SNORD43	RF00221	Scaffold_37854|length119020434	109677152	109677089	-	1e-18	Small nucleolar RNA SNORD43
SNORD5	RF01161	Scaffold_37989|length51331537	591783	591853	+	5.4e-12	Small nucleolar RNA SNORD5
SNORD81	RF00136	Scaffold_4250|length79369995	53756486	53756410	-	7.4e-17	Small nucleolar RNA SNORD81
snoU2-30	RF00493	Scaffold_48150|length112672368	50506964	50507033	+	3.3e-17	Small nucleolar RNA U2-30
SNORD115	RF00105	Scaffold_23209|length1189	642	561	-	3.1e-16	Small nucleolar RNA SNORD115
SNORD91	RF00580	Scaffold_19735|length62516445	23095751	23095658	-	4.4e-15	Small nucleolar RNA SNORD91 family
SNORD105	RF00584	Scaffold_27451|length108433636	94570680	94570763	+	1.1e-18	Small nucleolar RNA SNORD105
SNORD88	RF00604	Scaffold_27439|length67275892	57963096	57963004	-	1.6e-18	Small nucleolar RNA SNORD88
SNORD79	RF00152	Scaffold_4250|length79369995	53757706	53757626	-	1.2e-13	Small nucleolar RNA SNORD79
snoU2-30	RF00493	Scaffold_16788|length44672294	20168621	20168552	-	4e-17	Small nucleolar RNA U2-30
SNORD35	RF00211	Scaffold_48127|length1642	1407	1492	+	2.5e-19	Small nucleolar RNA SNORD35
SNORD42	RF00150	Scaffold_19735|length62516445	19975920	19975987	+	3.8e-13	Small nucleolar RNA SNORD42
SNORD24	RF00069	Scaffold_29861|length2658	1963	1889	-	2.3e-14	Small nucleolar RNA SNORD24
SNORD48	RF00282	Scaffold_12875|length48866508	22459736	22459798	+	4e-20	Small nucleolar RNA SNORD48
SNORD31	RF00089	Scaffold_37989|length51331537	41485869	41485802	-	8.4e-19	Small nucleolar RNA SNORD31
SNORD45	RF00279	Scaffold_6967|length120038259	52111901	52111979	+	1.1e-14	Small nucleolar RNA SNORD45
SNORD78	RF00592	Scaffold_35299|length2013	488	424	-	1.8e-12	Small nucleolar RNA SNORD78
SNORD59	RF00273	Scaffold_37854|length119020434	56169078	56169152	+	1.4e-17	Small nucleolar RNA SNORD59
SNORD19	RF00569	Scaffold_33982|length60283066	48082279	48082203	-	3.9e-15	Small nucleolar RNA SNORD19
SNORD110	RF00610	Scaffold_37542|length83034183	51872208	51872137	-	1.3e-17	Small nucleolar RNA SNORD110
SNORD82	RF00158	Scaffold_39591|length136504954	16491803	16491871	+	3.2e-16	Small nucleolar RNA SNORD82
SNORD86	RF00594	Scaffold_23396|length106224876	6754051	6753967	-	1.2e-18	Small nucleolar RNA SNORD86
sno_ZL2	RF02724	Scaffold_27451|length108433636	98171927	98172002	+	1.6e-16	Small nucleolar RNA ZL2
SNORD31	RF00089	Scaffold_30638|length1304	695	765	+	2.8e-18	Small nucleolar RNA SNORD31
SNORD33	RF00133	Scaffold_48127|length1642	847	931	+	5.6e-14	Small nucleolar RNA Z195/SNORD33/SNORD32 family
snoU2-30	RF00493	Scaffold_37989|length51331537	601178	601107	-	3.3e-16	Small nucleolar RNA U2-30
snoU13	RF01210	Scaffold_39591|length136504954	4910403	4910299	-	2.4e-15	Small nucleolar RNA U13
SNORD116	RF00108	Scaffold_16180|length69425194	1207446	1207535	+	3.2e-15	Small nucleolar RNA SNORD116
SNORD59	RF00273	Scaffold_37854|length119020434	56170156	56170226	+	7.5e-17	Small nucleolar RNA SNORD59
SNORD52	RF00276	Scaffold_12875|length48866508	22460368	22460434	+	1.1e-16	Small nucleolar RNA SNORD52
SNORD116	RF00108	Scaffold_16180|length69425194	1177911	1178003	+	5.6e-15	Small nucleolar RNA SNORD116
SNORD45	RF00279	Scaffold_6967|length120038259	52112528	52112610	+	1e-13	Small nucleolar RNA SNORD45
SNORD27	RF00086	Scaffold_6495|length1308	553	482	-	8.1e-14	Small nucleolar RNA SNORD27
SNORD100	RF00609	Scaffold_13429|length1111	349	424	+	2e-16	Small nucleolar RNA SNORD100
SNORD61	RF00270	Scaffold_19881|length80314	66618	66689	+	3.2e-11	Small nucleolar RNA SNORD61
SNORD95	RF00189	Scaffold_27451|length108433636	70211366	70211433	+	1.2e-17	Small nucleolar RNA SNORD95
snoU2-30	RF00493	Scaffold_13354|length44708660	26381633	26381562	-	1.4e-15	Small nucleolar RNA U2-30
SNORD44	RF00287	Scaffold_4250|length79369995	53758322	53758261	-	5.6e-15	Small nucleolar RNA SNORD44
SNORD100	RF00609	Scaffold_21342|length91568615	58091043	58091119	+	4.9e-16	Small nucleolar RNA SNORD100
SNORD35	RF00211	Scaffold_27439|length67275892	56953369	56953455	+	2e-17	Small nucleolar RNA SNORD35
SNORD45	RF00279	Scaffold_6967|length120038259	52113219	52113289	+	3.5e-13	Small nucleolar RNA SNORD45
snoU2-30	RF00493	Scaffold_37542|length83034183	80641895	80641966	+	3.1e-15	Small nucleolar RNA U2-30
SNORD39	RF00157	Scaffold_39591|length136504954	28547438	28547359	-	5.9e-17	Small nucleolar RNA SNORD55/SNORD39
SNORD78	RF00592	Scaffold_4250|length79369995	53758015	53757951	-	3.9e-11	Small nucleolar RNA SNORD78
U3	RF00012	Scaffold_30057|length120734950	32053742	32053947	+	2.1e-15	Small nucleolar RNA U3
SNORD75	RF00612	Scaffold_35299|length2013	1740	1681	-	1.5e-21	Small nucleolar RNA SNORD75
snoU2-30	RF00493	Scaffold_39394|length157403528	139109357	139109288	-	8e-15	Small nucleolar RNA U2-30
SNORD65	RF00571	Scaffold_16788|length44672294	40928473	40928546	+	2.7e-14	Small nucleolar RNA SNORD65
SNORD49	RF00277	Scaffold_19735|length62516445	32890909	32890838	-	9e-16	Small nucleolar RNA SNORD49
SNORD22	RF00099	Scaffold_13354|length44708660	35166530	35166412	-	2.8e-15	Small nucleolar RNA SNORD22
U3	RF00012	Scaffold_39591|length136504954	2381784	2381582	-	4.8e-15	Small nucleolar RNA U3
SNORD113	RF00181	Scaffold_16180|length69425194	65146044	65146118	+	4e-14	Small nucleolar RNA SNORD113/SNORD114 family
SNORD53_SNORD92	RF00325	Scaffold_23396|length106224876	70621963	70621888	-	4.1e-14	Small nucleolar RNA SNORD53/SNORD92
SNORD113	RF00181	Scaffold_16180|length69425194	65128295	65128371	+	4.8e-14	Small nucleolar RNA SNORD113/SNORD114 family
SNORD35	RF00211	Scaffold_27439|length67275892	56961212	56961298	+	2.4e-16	Small nucleolar RNA SNORD35
SNORD33	RF00133	Scaffold_27439|length67275892	56952801	56952885	+	3.8e-12	Small nucleolar RNA Z195/SNORD33/SNORD32 family
SNORD37	RF00440	Scaffold_28043|length2224	827	892	+	4.2e-13	Small nucleolar RNA SNORD37
SNORD103	RF00188	Scaffold_39591|length136504954	13356040	13355964	-	8.5e-15	Small nucleolar RNA SNORD103/SNORD85
SNORD41	RF00588	Scaffold_27451|length108433636	98170036	98170104	+	1.2e-13	Small nucleolar RNA SNORD41
snoZ17	RF00266	Scaffold_19735|length62516445	19978085	19978155	+	1.6e-12	Small nucleolar RNA Z17
snoU2_19	RF00494	Scaffold_37542|length83034183	80641683	80641762	+	1e-08	Small nucleolar RNA U2-19
SNORD58	RF00151	Scaffold_40613|length62307961	49349367	49349304	-	8.8e-15	Small nucleolar RNA SNORD58
snoU54	RF01277	Scaffold_28366|length94672733	58802888	58802954	+	1.8e-14	Small nucleolar RNA U54
SNORD27	RF00086	Scaffold_37989|length51331537	41487493	41487422	-	4.9e-12	Small nucleolar RNA SNORD27
SNORD113	RF00181	Scaffold_16180|length69425194	65127803	65127877	+	1.9e-13	Small nucleolar RNA SNORD113/SNORD114 family
U8	RF00096	Scaffold_28366|length94672733	11229616	11229492	-	2.4e-11	U8 small nucleolar RNA
U8	RF00096	Scaffold_37854|length119020434	66772212	66772077	-	2.6e-11	U8 small nucleolar RNA
snoU2-30	RF00493	Scaffold_6967|length120038259	6800926	6800989	+	8.5e-14	Small nucleolar RNA U2-30
snoU2_19	RF00494	Scaffold_43011|length66011198	11052223	11052144	-	1.9e-08	Small nucleolar RNA U2-19
SNORD88	RF00604	Scaffold_27439|length67275892	57965545	57965454	-	7.2e-15	Small nucleolar RNA SNORD88
SNORD113	RF00181	Scaffold_16180|length69425194	65123840	65123914	+	2.9e-13	Small nucleolar RNA SNORD113/SNORD114 family
snoMBII-202	RF00324	Scaffold_27439|length67275892	15892045	15892129	+	2.7e-14	Small nucleolar RNA MBII-202
SNORD73	RF00071	Scaffold_12980|length71137785	64140830	64140898	+	1.3e-11	Small nucleolar RNA SNORD73
SNORD30	RF00088	Scaffold_37989|length51331537	8472397	8472466	+	4.8e-09	Small nucleolar RNA SNORD30
SNORD75	RF00612	Scaffold_4250|length79369995	53759256	53759194	-	6.9e-20	Small nucleolar RNA SNORD75
SNORD56	RF00275	Scaffold_30057|length120734950	51726848	51726778	-	5.2e-14	Small nucleolar RNA SNORD56
SNORD12	RF00581	Scaffold_37542|length83034183	76908660	76908746	+	8.5e-14	Small nucleolar SNORD12/SNORD106
SNORD38	RF00212	Scaffold_41851|length1606	517	586	+	2.5e-13	Small nucleolar RNA SNORD38
SNORD58	RF00151	Scaffold_40613|length62307961	49351929	49351864	-	4.1e-14	Small nucleolar RNA SNORD58
SNORD63	RF00154	Scaffold_27451|length108433636	60587219	60587289	+	5.8e-12	Small nucleolar RNA SNORD63
SNORD24	RF00069	Scaffold_23396|length106224876	103663238	103663312	+	5.5e-11	Small nucleolar RNA SNORD24
SNORD58	RF00151	Scaffold_40613|length62307961	49351534	49351469	-	1.2e-13	Small nucleolar RNA SNORD58
SNORD77	RF00591	Scaffold_4250|length79369995	53758668	53758600	-	1.6e-11	Small nucleolar RNA SNORD77
SNORD73	RF00071	Scaffold_12980|length71137785	64139665	64139730	+	6.2e-11	Small nucleolar RNA SNORD73
SNORD37	RF00440	Scaffold_27451|length108433636	90527583	90527519	-	8.5e-12	Small nucleolar RNA SNORD37
SNORD29	RF00070	Scaffold_30638|length1304	122	186	+	2.6e-12	Small nucleolar RNA SNORD29
snoU13	RF01210	Scaffold_39591|length136504954	109580962	109580856	-	4e-12	Small nucleolar RNA U13
SNORD42	RF00150	Scaffold_16296|length117642375	88460272	88460206	-	1.8e-09	Small nucleolar RNA SNORD42
snoU2-30	RF00493	Scaffold_19735|length62516445	20754537	20754467	-	1.3e-12	Small nucleolar RNA U2-30
SNORD36	RF00049	Scaffold_29861|length2658	903	831	-	3.3e-09	Small nucleolar RNA SNORD36
SNORD33	RF00133	Scaffold_27439|length67275892	56952045	56952128	+	1.7e-10	Small nucleolar RNA Z195/SNORD33/SNORD32 family
snoZ17	RF00266	Scaffold_19735|length62516445	19977235	19977304	+	6e-11	Small nucleolar RNA Z17
snoU82P	RF01151	Scaffold_37854|length119020434	109675079	109675024	-	7.4e-15	Small nucleolar RNA U82P
snoU2_19	RF00494	Scaffold_27439|length67275892	18693613	18693532	-	2e-07	Small nucleolar RNA U2-19
SNORD36	RF00049	Scaffold_23396|length106224876	103665114	103665186	+	4.9e-09	Small nucleolar RNA SNORD36
SNORD113	RF00181	Scaffold_16180|length69425194	65140292	65140364	+	7.7e-12	Small nucleolar RNA SNORD113/SNORD114 family
U8	RF00096	Scaffold_25130|length49932167	612760	612647	-	5.8e-10	U8 small nucleolar RNA
SNORD115	RF00105	Scaffold_16180|length69425194	1351146	1351226	+	2e-11	Small nucleolar RNA SNORD115
snoU2_19	RF00494	Scaffold_19735|length62516445	20754754	20754675	-	2.7e-07	Small nucleolar RNA U2-19
SNORD38	RF00212	Scaffold_6967|length120038259	19530265	19530334	+	6.6e-12	Small nucleolar RNA SNORD38
snoU2_19	RF00494	Scaffold_6967|length120038259	6800765	6800844	+	3.3e-07	Small nucleolar RNA U2-19
SNORD116	RF00108	Scaffold_16180|length69425194	1181691	1181782	+	4e-11	Small nucleolar RNA SNORD116
SNORD14	RF00016	Scaffold_11943|length81904477	46921738	46921649	-	3.7e-12	Small nucleolar RNA SNORD14
SNORD83	RF00137	Scaffold_12875|length48866508	22211518	22211442	-	1.5e-11	Small nucleolar RNA SNORD83
SNORD113	RF00181	Scaffold_16180|length69425194	65152722	65152796	+	1.7e-11	Small nucleolar RNA SNORD113/SNORD114 family
SNORD116	RF00108	Scaffold_16180|length69425194	1222681	1222774	+	5.2e-11	Small nucleolar RNA SNORD116
SNORD14	RF00016	Scaffold_47356|length1429	159	245	+	7.6e-12	Small nucleolar RNA SNORD14
snoU13	RF01210	Scaffold_12612|length101087414	69468704	69468606	-	4.8e-11	Small nucleolar RNA U13
SNORD115	RF00105	Scaffold_16180|length69425194	1346974	1347053	+	9.6e-11	Small nucleolar RNA SNORD115
SNORD14	RF00016	Scaffold_11943|length81904477	48653882	48653969	+	1.1e-11	Small nucleolar RNA SNORD14
snoU2-30	RF00493	Scaffold_19735|length62516445	52169123	52169048	-	2.3e-11	Small nucleolar RNA U2-30
SNORD29	RF00070	Scaffold_37989|length51331537	41486418	41486352	-	5.1e-11	Small nucleolar RNA SNORD29
SNORD36	RF00049	Scaffold_23396|length106224876	103664710	103664784	+	2.8e-08	Small nucleolar RNA SNORD36
sno_ZL8	RF02725	Scaffold_12875|length48866508	22460776	22460857	+	1.6e-12	Small nucleolar RNA ZL8
SNORD113	RF00181	Scaffold_16180|length69425194	65129470	65129547	+	6.7e-11	Small nucleolar RNA SNORD113/SNORD114 family
U8	RF00096	Scaffold_43011|length66011198	44038111	44038244	+	4.1e-09	U8 small nucleolar RNA
SNORD33	RF00133	Scaffold_48127|length1642	197	280	+	2.5e-09	Small nucleolar RNA Z195/SNORD33/SNORD32 family
snoU2_19	RF00494	Scaffold_48150|length112672368	50764793	50764874	+	1.9e-06	Small nucleolar RNA U2-19
SNORD113	RF00181	Scaffold_16180|length69425194	65139291	65139365	+	1.4e-10	Small nucleolar RNA SNORD113/SNORD114 family
SNORD115	RF00105	Scaffold_16180|length69425194	1349075	1349153	+	3.4e-10	Small nucleolar RNA SNORD115
SNORD121A	RF01191	Scaffold_48150|length112672368	75137084	75137002	-	4.5e-10	Small nucleolar RNA SNORD121A
SNORD115	RF00105	Scaffold_16180|length69425194	1344880	1344960	+	4.6e-10	Small nucleolar RNA SNORD115
SNORD49	RF00277	Scaffold_19735|length62516445	32891385	32891319	-	9.7e-12	Small nucleolar RNA SNORD49
SNORD18	RF00093	Scaffold_12612|length101087414	87913183	87913252	+	3.7e-09	Small nucleolar RNA SNORD18
SNORD53_SNORD92	RF00325	Scaffold_23396|length106224876	70629942	70629858	-	2.6e-10	Small nucleolar RNA SNORD53/SNORD92
SNORD111	RF00611	Scaffold_27439|length67275892	2863902	2863823	-	6.9e-09	Small nucleolar RNA SNORD111
SNORD36	RF00049	Scaffold_29861|length2658	1264	1191	-	1.3e-07	Small nucleolar RNA SNORD36
U3	RF00012	Scaffold_11943|length81904477	38776956	38776726	-	3.6e-11	Small nucleolar RNA U3
SNORD34	RF00147	Scaffold_48127|length1642	1136	1206	+	1.3e-09	Small nucleolar RNA SNORD34
SNORD50	RF00278	Scaffold_21342|length91568615	51038875	51038944	+	8.1e-11	Small nucleolar RNA SNORD50
SNORD86	RF00594	Scaffold_19735|length62516445	35380011	35380097	+	7.6e-12	Small nucleolar RNA SNORD86
SNORD52	RF00276	Scaffold_43011|length66011198	23996445	23996510	+	7.1e-11	Small nucleolar RNA SNORD52
SNORD113	RF00181	Scaffold_16180|length69425194	65135108	65135181	+	6.8e-10	Small nucleolar RNA SNORD113/SNORD114 family
snoU2_19	RF00494	Scaffold_40613|length62307961	37047624	37047531	-	6.5e-06	Small nucleolar RNA U2-19
SNORD35	RF00211	Scaffold_37542|length83034183	74388243	74388157	-	1.2e-11	Small nucleolar RNA SNORD35
SNORD113	RF00181	Scaffold_16180|length69425194	65158528	65158601	+	1e-09	Small nucleolar RNA SNORD113/SNORD114 family
SNORD18	RF00093	Scaffold_12612|length101087414	87912440	87912511	+	1.6e-08	Small nucleolar RNA SNORD18
snoR38	RF00213	Scaffold_19735|length62516445	54418175	54418098	-	3.2e-07	Small nucleolar RNA R38
SNORD113	RF00181	Scaffold_16180|length69425194	65160371	65160446	+	1.7e-09	Small nucleolar RNA SNORD113/SNORD114 family
SNORD113	RF00181	Scaffold_16180|length69425194	65136654	65136726	+	1.7e-09	Small nucleolar RNA SNORD113/SNORD114 family
SNORD113	RF00181	Scaffold_16180|length69425194	65143494	65143563	+	2e-09	Small nucleolar RNA SNORD113/SNORD114 family
U3	RF00012	Scaffold_30057|length120734950	31942766	31942973	+	4e-10	Small nucleolar RNA U3
SNORD58	RF00151	Scaffold_40613|length62307961	49350899	49350835	-	1.7e-09	Small nucleolar RNA SNORD58
SNORD86	RF00594	Scaffold_30057|length120734950	56604004	56604090	+	4.3e-10	Small nucleolar RNA SNORD86
SNORD113	RF00181	Scaffold_16180|length69425194	65126120	65126192	+	1.8e-08	Small nucleolar RNA SNORD113/SNORD114 family
snosnR60_Z15	RF00309	Scaffold_4250|length79369995	53757460	53757380	-	2.9e-06	Small nucleolar RNA snR60/Z15/Z230/Z193/J17
SNORD113	RF00181	Scaffold_16180|length69425194	65156957	65157033	+	2.5e-08	Small nucleolar RNA SNORD113/SNORD114 family
SNORD113	RF00181	Scaffold_16180|length69425194	65163009	65163080	+	3.2e-08	Small nucleolar RNA SNORD113/SNORD114 family
SNORD24	RF00069	Scaffold_35299|length2013	1517	1436	-	8.1e-07	Small nucleolar RNA SNORD24
SNORD2	RF01299	Scaffold_12612|length101087414	26442747	26442815	+	9.4e-09	Small nucleolar RNA SNORD2
SNORD22	RF00099	Scaffold_16788|length44672294	7631365	7631308	-	1.1e-08	Small nucleolar RNA SNORD22
SNORD33	RF00133	Scaffold_19735|length62516445	5722553	5722470	-	1.3e-06	Small nucleolar RNA Z195/SNORD33/SNORD32 family
SNORD113	RF00181	Scaffold_16180|length69425194	65119238	65119310	+	8.6e-08	Small nucleolar RNA SNORD113/SNORD114 family
SNORD34	RF00147	Scaffold_27439|length67275892	56953090	56953160	+	3e-07	Small nucleolar RNA SNORD34
SNORD115	RF00105	Scaffold_16180|length69425194	1353226	1353306	+	2.2e-07	Small nucleolar RNA SNORD115
SNORD113	RF00181	Scaffold_16180|length69425194	65138721	65138792	+	1.7e-07	Small nucleolar RNA SNORD113/SNORD114 family
SNORD113	RF00181	Scaffold_16180|length69425194	65141234	65141308	+	4.4e-07	Small nucleolar RNA SNORD113/SNORD114 family
SNORD31	RF00089	Scaffold_37542|length83034183	46228880	46228812	-	1.6e-08	Small nucleolar RNA SNORD31
SNORD113	RF00181	Scaffold_16180|length69425194	65114147	65114221	+	4.5e-07	Small nucleolar RNA SNORD113/SNORD114 family
SNORD24	RF00069	Scaffold_4250|length79369995	53759038	53758957	-	1.1e-05	Small nucleolar RNA SNORD24
snoU2_19	RF00494	Scaffold_19735|length62516445	52169361	52169283	-	0.00094	Small nucleolar RNA U2-19
SNORD113	RF00181	Scaffold_16180|length69425194	65117119	65117192	+	6.8e-07	Small nucleolar RNA SNORD113/SNORD114 family
SNORD96	RF00055	Scaffold_27451|length108433636	70212751	70212829	+	1.2e-06	Small nucleolar RNA SNORD96 family
SNORD113	RF00181	Scaffold_16180|length69425194	65154600	65154671	+	1.5e-06	Small nucleolar RNA SNORD113/SNORD114 family
SNORD12	RF00581	Scaffold_28366|length94672733	47438329	47438241	-	1.1e-06	Small nucleolar SNORD12/SNORD106
snoU6-53	RF00377	Scaffold_37542|length83034183	46910985	46911080	+	3.3e-07	Small nucleolar RNA U6-53/MBII-28
SNORD113	RF00181	Scaffold_16180|length69425194	65144480	65144551	+	3.4e-06	Small nucleolar RNA SNORD113/SNORD114 family
SNORD116	RF00108	Scaffold_16180|length69425194	1245695	1245779	+	1.1e-05	Small nucleolar RNA SNORD116
snoR38	RF00213	Scaffold_19735|length62516445	54416613	54416529	-	0.00039	Small nucleolar RNA R38
SNORD18	RF00093	Scaffold_12612|length101087414	87911534	87911604	+	3.6e-05	Small nucleolar RNA SNORD18
U3	RF00012	Scaffold_23396|length106224876	98527894	98528103	+	5.1e-07	Small nucleolar RNA U3
SNORD36	RF00049	Scaffold_29861|length2658	513	446	-	0.00065	Small nucleolar RNA SNORD36
SNORD36	RF00049	Scaffold_33982|length60283066	15369282	15369214	-	0.00072	Small nucleolar RNA SNORD36
U3	RF00012	Scaffold_27451|length108433636	47875919	47875826	-	8.8e-07	Small nucleolar RNA U3
SNORD113	RF00181	Scaffold_16180|length69425194	65155776	65155847	+	1e-05	Small nucleolar RNA SNORD113/SNORD114 family
SNORD113	RF00181	Scaffold_16180|length69425194	65110106	65110183	+	1.3e-05	Small nucleolar RNA SNORD113/SNORD114 family
SNORD31	RF00089	Scaffold_30057|length120734950	94686824	94686887	+	6.3e-07	Small nucleolar RNA SNORD31
SNORD116	RF00108	Scaffold_16180|length69425194	1248116	1248205	+	3.6e-05	Small nucleolar RNA SNORD116
SNORD113	RF00181	Scaffold_16180|length69425194	65125153	65125229	+	1.7e-05	Small nucleolar RNA SNORD113/SNORD114 family
SNORD121A	RF01191	Scaffold_39591|length136504954	69323040	69323113	+	4e-05	Small nucleolar RNA SNORD121A
U3	RF00012	Scaffold_19735|length62516445	9218936	9218730	-	2.2e-06	Small nucleolar RNA U3
SNORD113	RF00181	Scaffold_16180|length69425194	65107992	65108066	+	2.6e-05	Small nucleolar RNA SNORD113/SNORD114 family
snoU13	RF01210	Scaffold_4250|length79369995	37365170	37365274	+	1.6e-05	Small nucleolar RNA U13
U8	RF00096	Scaffold_39591|length136504954	119347745	119347611	-	0.00032	U8 small nucleolar RNA
SNORD113	RF00181	Scaffold_16180|length69425194	65157587	65157659	+	7.3e-05	Small nucleolar RNA SNORD113/SNORD114 family
snoU85	RF01296	Scaffold_45500|length1282	653	324	-	2.2e-100	Small nucleolar RNA U85
snoU89	RF01294	Scaffold_31600|length1195	596	865	+	5e-89	Small nucleolar RNA U89
SNORA53	RF00563	Scaffold_37854|length119020434	61461895	61462142	+	1.7e-73	Small nucleolar RNA SNORA53
snoU85	RF01296	Scaffold_37854|length119020434	102814299	102813978	-	1.9e-73	Small nucleolar RNA U85
SNORA74	RF00090	Scaffold_27451|length108433636	59908428	59908229	-	3.7e-56	Small nucleolar RNA SNORA74
SNORA73	RF00045	Scaffold_39591|length136504954	11050415	11050618	+	1e-53	Small nucleolar RNA SNORA73 family
SNORA73	RF00045	Scaffold_41878|length1217	557	354	-	5.4e-53	Small nucleolar RNA SNORA73 family
SNORA73	RF00045	Scaffold_39591|length136504954	11049515	11049718	+	6.7e-52	Small nucleolar RNA SNORA73 family
snoU89	RF01294	Scaffold_37854|length119020434	102424124	102424366	+	4.7e-55	Small nucleolar RNA U89
SNORA81	RF01241	Scaffold_39394|length157403528	80145233	80145057	-	5.3e-37	Small nucleolar RNA SNORA81
SNORA23	RF00319	Scaffold_11943|length81904477	39178529	39178711	+	1.5e-36	Small nucleolar RNA SNORA23
SNORA57	RF00191	Scaffold_18563|length3128	702	850	+	2.6e-40	Small nucleolar RNA SNORA57
SNORA24	RF00399	Scaffold_16296|length117642375	7295493	7295363	-	1.7e-32	Small nucleolar RNA SNORA24
SNORA12	RF00586	Scaffold_21637|length51421317	30517230	30517377	+	1.6e-35	Small nucleolar RNA SNORA12
SNORA38	RF00428	Scaffold_12875|length48866508	22294590	22294720	+	9.6e-35	Small nucleolar RNA SNORA38
SNORA73	RF00045	Scaffold_37542|length83034183	63236719	63236918	+	9e-41	Small nucleolar RNA SNORA73 family
SNORA79	RF00600	Scaffold_12612|length101087414	10584594	10584737	+	1.9e-29	Small nucleolar RNA SNORA79
SNORA21	RF00412	Scaffold_19735|length62516445	39095886	39095751	-	5.5e-34	Small nucleolar RNA SNORA21
SNORA55	RF00431	Scaffold_6967|length120038259	14305478	14305344	-	2.3e-35	Small nucleolar RNA SNORA55
SNORA7	RF00409	Scaffold_33982|length60283066	56323121	56323260	+	2.4e-35	Small nucleolar RNA SNORA7
snoU109	RF01233	Scaffold_27451|length108433636	27678198	27678332	+	2.4e-28	Small nucleolar RNA U109
SNORA57	RF00191	Scaffold_37989|length51331537	41328479	41328627	+	1e-38	Small nucleolar RNA SNORA57
SNORA22	RF00414	Scaffold_35534|length42858507	27591553	27591686	+	2.6e-29	Small nucleolar RNA SNORA22
SNORA51	RF00432	Scaffold_8256|length1901	956	1087	+	1.6e-31	Small nucleolar RNA SNORA51
SNORA16	RF00190	Scaffold_39591|length136504954	11109680	11109546	-	1.5e-32	Small nucleolar RNA SNORA16B/SNORA16A family
snoU109	RF01233	Scaffold_37542|length83034183	67331775	67331909	+	2.4e-27	Small nucleolar RNA U109
SNORA50	RF00407	Scaffold_27439|length67275892	27679827	27679692	-	7.5e-29	Small nucleolar RNA SNORA50
SNORA56	RF00417	Scaffold_24495|length1083	740	868	+	1.5e-31	Small nucleolar RNA SNORA56
SNORA21	RF00412	Scaffold_39591|length136504954	99770752	99770617	-	1.5e-32	Small nucleolar RNA SNORA21
SNORA9	RF00411	Scaffold_30057|length120734950	43568586	43568455	-	1.9e-33	Small nucleolar RNA SNORA9
SNORA16	RF00190	Scaffold_19735|length62516445	34736511	34736645	+	4.7e-32	Small nucleolar RNA SNORA16B/SNORA16A family
SNORA62	RF00091	Scaffold_33982|length60283066	12542230	12542380	+	8e-31	Small nucleolar RNA SNORA62/SNORA6 family
SNORA72	RF00139	Scaffold_28366|length94672733	16048915	16048783	-	1.7e-26	Small nucleolar RNA SNORA72
SNORA70	RF00156	Scaffold_17631|length71783718	66574633	66574767	+	3.4e-31	Small nucleolar RNA SNORA70
SNORA44	RF00405	Scaffold_39591|length136504954	11109073	11108943	-	4.7e-34	Small nucleolar RNA SNORA44
SNORA5	RF00392	Scaffold_18697|length2395	1908	2041	+	1.6e-33	Small nucleolar RNA SNORA5
SNORA46	RF00404	Scaffold_27439|length67275892	27670366	27670228	-	9.4e-28	Small nucleolar RNA SNORA46
SNORA66	RF00155	Scaffold_6967|length120038259	69940218	69940350	+	2e-27	Small nucleolar RNA SNORA66
SNORA71	RF00056	Scaffold_37542|length83034183	66919677	66919545	-	3.7e-30	Small nucleolar RNA SNORA71
SNORA70	RF00156	Scaffold_47427|length89721	81352	81218	-	2.6e-30	Small nucleolar RNA SNORA70
SNORA33	RF00438	Scaffold_21342|length91568615	58092098	58092227	+	3.3e-26	Small nucleolar RNA SNORA33
SNORA24	RF00399	Scaffold_12612|length101087414	51919525	51919395	-	5.9e-29	Small nucleolar RNA SNORA24
SNORA70	RF00156	Scaffold_16296|length117642375	98317239	98317373	+	3.7e-30	Small nucleolar RNA SNORA70
SNORA23	RF00319	Scaffold_37854|length119020434	92620531	92620350	-	4.3e-31	Small nucleolar RNA SNORA23
SNORA29	RF00429	Scaffold_21342|length91568615	83352831	83352695	-	3.3e-27	Small nucleolar RNA SNORA29
SNORA2	RF00410	Scaffold_37854|length119020434	30743008	30743143	+	1.7e-27	Small nucleolar RNA SNORA2/SNORA34 family
SNORA70	RF00156	Scaffold_40613|length62307961	46936236	46936370	+	5.8e-30	Small nucleolar RNA SNORA70
SNORA48	RF00554	Scaffold_19735|length62516445	27047036	27047170	+	7.4e-31	Small nucleolar RNA SNORA48
SNORA27	RF00443	Scaffold_38743|length87277228	54104727	54104853	+	3.2e-27	Small nucleolar RNA SNORA27
SNORA33	RF00438	Scaffold_27451|length108433636	38900723	38900594	-	1.2e-25	Small nucleolar RNA SNORA33
SNORA36	RF00340	Scaffold_4250|length79369995	22209879	22209748	-	1.6e-27	Small nucleolar RNA SNORA36 family
SNORA62	RF00091	Scaffold_33982|length60283066	12551635	12551783	+	6.8e-29	Small nucleolar RNA SNORA62/SNORA6 family
SNORA14	RF00397	Scaffold_16788|length44672294	37465197	37465331	+	6.1e-29	Small nucleolar RNA SNORA14
SNORA33	RF00438	Scaffold_13429|length1111	766	895	+	2.9e-25	Small nucleolar RNA SNORA33
SNORA2	RF00410	Scaffold_48150|length112672368	58798326	58798191	-	8.5e-27	Small nucleolar RNA SNORA2/SNORA34 family
SNORA11	RF00614	Scaffold_877|length2408	1398	1525	+	1.5e-31	Small nucleolar RNA SNORA11
SNORA38	RF00428	Scaffold_37542|length83034183	65721461	65721591	+	2.3e-30	Small nucleolar RNA SNORA38
SNORA47	RF01234	Scaffold_12612|length101087414	92969473	92969610	+	2.8e-30	Small nucleolar RNA SNORA47
SNORA27	RF00443	Scaffold_48150|length112672368	84245910	84245784	-	1.7e-26	Small nucleolar RNA SNORA27
SNORA63	RF00092	Scaffold_39394|length157403528	80144783	80144652	-	1.9e-24	Small nucleolar RNA SNORA63
SNORA41	RF00403	Scaffold_39591|length136504954	41428995	41428862	-	5.3e-25	Small nucleolar RNA SNORA41
SNORA5	RF00392	Scaffold_18697|length2395	291	422	+	3.4e-31	Small nucleolar RNA SNORA5
SNORA51	RF00432	Scaffold_37542|length83034183	51871375	51871240	-	4.6e-28	Small nucleolar RNA SNORA51
SNORA42	RF00406	Scaffold_39394|length157403528	117176263	117176132	-	2.2e-30	Small nucleolar RNA SNORA42/SNORA80 family
SNORA48	RF00554	Scaffold_25130|length49932167	8589189	8589055	-	6.5e-29	Small nucleolar RNA SNORA48
SNORA67	RF00272	Scaffold_19735|length62516445	27049942	27050085	+	6.4e-28	Small nucleolar RNA SNORA67
SNORA26	RF00568	Scaffold_16296|length117642375	68933215	68933336	+	7.8e-26	Small nucleolar RNA SNORA26
SNORA28	RF00400	Scaffold_16180|length69425194	67270968	67271094	+	8.9e-26	Small nucleolar RNA SNORA28
SNORA84	RF01229	Scaffold_48150|length112672368	83678859	83678727	-	2.9e-30	Small nucleolar RNA SNORA84
SNORA71	RF00056	Scaffold_37542|length83034183	66920783	66920649	-	4.8e-27	Small nucleolar RNA SNORA71
SNORA19	RF00413	Scaffold_21637|length51421317	12731487	12731611	+	3.8e-24	Small nucleolar RNA SNORA19
SNORA70	RF00156	Scaffold_27451|length108433636	94383845	94383979	+	4.2e-27	Small nucleolar RNA SNORA70
SNORA48	RF00554	Scaffold_4250|length79369995	73537797	73537931	+	5.2e-28	Small nucleolar RNA SNORA48
SNORA70	RF00156	Scaffold_28366|length94672733	17621296	17621430	+	4.8e-27	Small nucleolar RNA SNORA70
SNORA11	RF00614	Scaffold_43011|length66011198	11022465	11022335	-	5.6e-29	Small nucleolar RNA SNORA11
SNORA18	RF00425	Scaffold_37989|length51331537	591508	591638	+	3.6e-24	Small nucleolar RNA SNORA18
SNORA18	RF00425	Scaffold_40613|length62307961	43402836	43402966	+	3.6e-24	Small nucleolar RNA SNORA18
SNORA58	RF00418	Scaffold_6967|length120038259	103873057	103873191	+	8e-27	Small nucleolar RNA SNORA58
SNORA48	RF00554	Scaffold_38743|length87277228	63709729	63709863	+	1.6e-27	Small nucleolar RNA SNORA48
SNORA65	RF00302	Scaffold_23396|length106224876	97724815	97724687	-	9.6e-25	Small nucleolar RNA SNORA65
SNORA71	RF00056	Scaffold_37542|length83034183	66935957	66936091	+	2.3e-26	Small nucleolar RNA SNORA71
SNORA68	RF00263	Scaffold_27451|length108433636	103517085	103517218	+	9e-26	Small nucleolar RNA SNORA68
SNORA8	RF00393	Scaffold_37989|length51331537	592422	592558	+	1.1e-24	Small nucleolar RNA SNORA8
SNORA15	RF00398	Scaffold_35534|length42858507	27595374	27595513	+	3.4e-25	Small nucleolar RNA SNORA15
SNORA42	RF00406	Scaffold_23396|length106224876	86793260	86793391	+	3.4e-28	Small nucleolar RNA SNORA42/SNORA80 family
SNORA42	RF00406	Scaffold_39591|length136504954	29542303	29542167	-	4.2e-28	Small nucleolar RNA SNORA42/SNORA80 family
SNORA5	RF00392	Scaffold_30057|length120734950	43652690	43652556	-	1.5e-28	Small nucleolar RNA SNORA5
SNORA52	RF00419	Scaffold_37989|length51331537	45707945	45707812	-	2.2e-27	Small nucleolar RNA SNORA52
SNORA11	RF00614	Scaffold_19735|length62516445	12487240	12487369	+	5.1e-28	Small nucleolar RNA SNORA11
SNORA32	RF00421	Scaffold_37989|length51331537	593713	593834	+	3.6e-22	Small nucleolar RNA SNORA32
SNORA11	RF00614	Scaffold_38743|length87277228	71312803	71312932	+	6.4e-28	Small nucleolar RNA SNORA11
SNORA62	RF00091	Scaffold_30057|length120734950	101584655	101584804	+	2.3e-25	Small nucleolar RNA SNORA62/SNORA6 family
SNORA48	RF00554	Scaffold_39394|length157403528	52012463	52012601	+	1.3e-26	Small nucleolar RNA SNORA48
SNORA2	RF00410	Scaffold_12612|length101087414	55168791	55168656	-	2.3e-23	Small nucleolar RNA SNORA2/SNORA34 family
SNORA62	RF00091	Scaffold_23396|length106224876	72344397	72344248	-	5e-25	Small nucleolar RNA SNORA62/SNORA6 family
SNORA72	RF00139	Scaffold_12612|length101087414	33563121	33563252	+	2.6e-21	Small nucleolar RNA SNORA72
SNORA14	RF00397	Scaffold_28366|length94672733	12928691	12928825	+	5.8e-25	Small nucleolar RNA SNORA14
SNORA62	RF00091	Scaffold_37854|length119020434	55647832	55647980	+	7e-25	Small nucleolar RNA SNORA62/SNORA6 family
SNORA12	RF00586	Scaffold_16180|length69425194	22103228	22103082	-	8.7e-27	Small nucleolar RNA SNORA12
SNORA70	RF00156	Scaffold_11943|length81904477	53181584	53181718	+	3.3e-25	Small nucleolar RNA SNORA70
SNORA2	RF00410	Scaffold_18084|length1174	678	814	+	6e-23	Small nucleolar RNA SNORA2/SNORA34 family
SNORA76	RF00598	Scaffold_19735|length62516445	47980612	47980744	+	6.9e-22	Small nucleolar RNA SNORA76
SNORA40	RF00561	Scaffold_3892|length280231	246546	246672	+	2.5e-23	Small nucleolar RNA SNORA40
ACA64	RF01225	Scaffold_35534|length42858507	1432620	1432746	+	5.8e-27	Small nucleolar RNA ACA64
SNORA70	RF00156	Scaffold_16296|length117642375	49435704	49435838	+	8.8e-25	Small nucleolar RNA SNORA70
SNORA40	RF00561	Scaffold_27439|length67275892	58896808	58896935	+	3.5e-23	Small nucleolar RNA SNORA40
SNORA43	RF00416	Scaffold_23396|length106224876	103549119	103548986	-	1.4e-25	Small nucleolar RNA SNORA43
SNORA71	RF00056	Scaffold_37542|length83034183	66939310	66939443	+	1.7e-24	Small nucleolar RNA SNORA71
SNORA70	RF00156	Scaffold_16296|length117642375	96643648	96643781	+	2.1e-24	Small nucleolar RNA SNORA70
SNORA70	RF00156	Scaffold_16296|length117642375	16835849	16835983	+	2.2e-24	Small nucleolar RNA SNORA70
SNORA8	RF00393	Scaffold_11943|length81904477	54393555	54393692	+	8.2e-23	Small nucleolar RNA SNORA8
SNORA29	RF00429	Scaffold_37854|length119020434	115090393	115090529	+	5.8e-22	Small nucleolar RNA SNORA29
SNORA70	RF00156	Scaffold_19735|length62516445	18064064	18064198	+	2.3e-24	Small nucleolar RNA SNORA70
SNORA15	RF00398	Scaffold_16296|length117642375	67970793	67970654	-	3.1e-23	Small nucleolar RNA SNORA15
SNORA62	RF00091	Scaffold_12612|length101087414	89947345	89947202	-	6.7e-24	Small nucleolar RNA SNORA62/SNORA6 family
SNORA1	RF00408	Scaffold_37989|length51331537	593031	593164	+	8.6e-22	Small nucleolar RNA SNORA1
SNORA13	RF00396	Scaffold_12612|length101087414	99477689	99477825	+	1.1e-21	Small nucleolar RNA SNORA13
SNORA20	RF00401	Scaffold_21342|length91568615	83346927	83346798	-	7.1e-21	Small nucleolar RNA SNORA20
SNORA38	RF00428	Scaffold_37854|length119020434	28469084	28469214	+	4e-25	Small nucleolar RNA SNORA38
SNORA5	RF00392	Scaffold_18697|length2395	1348	1484	+	2.9e-26	Small nucleolar RNA SNORA5
SNORA11	RF00614	Scaffold_27439|length67275892	22055397	22055525	+	9.7e-26	Small nucleolar RNA SNORA11
SNORA25	RF00402	Scaffold_27439|length67275892	48054617	48054743	+	2.7e-21	Small nucleolar RNA SNORA25
SNORA40	RF00561	Scaffold_37989|length51331537	589674	589801	+	5.4e-22	Small nucleolar RNA SNORA40
SNORA44	RF00405	Scaffold_30057|length120734950	38237596	38237466	-	6.3e-26	Small nucleolar RNA SNORA44
SNORA17	RF00560	Scaffold_23396|length106224876	103550275	103550144	-	5.4e-23	Small nucleolar RNA SNORA17
SNORA69	RF00265	Scaffold_25130|length49932167	24626351	24626482	+	2.1e-21	Small nucleolar RNA SNORA69
SNORA31	RF00322	Scaffold_38743|length87277228	71084882	71085011	+	3.5e-22	Small nucleolar RNA SNORA31
SNORA79	RF00600	Scaffold_12612|length101087414	76209731	76209584	-	1.8e-20	Small nucleolar RNA SNORA79
SNORA32	RF00421	Scaffold_35534|length42858507	33003608	33003485	-	1.1e-19	Small nucleolar RNA SNORA32
SNORA3	RF00334	Scaffold_11943|length81904477	38509334	38509463	+	3.9e-23	Small nucleolar RNA SNORA3/SNORA45 family
SNORA61	RF00420	Scaffold_39591|length136504954	11108726	11108601	-	1.3e-22	Small nucleolar RNA SNORA61
SNORA79	RF00600	Scaffold_39591|length136504954	117805720	117805862	+	3.8e-20	Small nucleolar RNA SNORA79
SNORA26	RF00568	Scaffold_19735|length62516445	41526338	41526459	+	3e-21	Small nucleolar RNA SNORA26
SNORA72	RF00139	Scaffold_12612|length101087414	41088415	41088292	-	5.6e-19	Small nucleolar RNA SNORA72
SNORA62	RF00091	Scaffold_6967|length120038259	64362552	64362404	-	2.2e-22	Small nucleolar RNA SNORA62/SNORA6 family
SNORA66	RF00155	Scaffold_4250|length79369995	35306240	35306372	+	2.5e-20	Small nucleolar RNA SNORA66
SNORA40	RF00561	Scaffold_13354|length44708660	19811611	19811484	-	3.7e-21	Small nucleolar RNA SNORA40
SNORA70	RF00156	Scaffold_39394|length157403528	151045330	151045456	+	1.5e-22	Small nucleolar RNA SNORA70
SNORA2	RF00410	Scaffold_37854|length119020434	30751351	30751482	+	2.4e-20	Small nucleolar RNA SNORA2/SNORA34 family
SNORA64	RF00264	Scaffold_25617|length1486	1380	1248	-	1.1e-24	Small nucleolar RNA SNORA64/SNORA10 family
SNORA77	RF00599	Scaffold_36269|length1041	388	512	+	3e-23	Small nucleolar RNA SNORA77
SNORA49	RF00562	Scaffold_12980|length71137785	26132200	26132329	+	2.2e-22	Small nucleolar RNA SNORA49
SNORA4	RF00394	Scaffold_39394|length157403528	80144469	80144331	-	3.4e-18	Small nucleolar RNA SNORA4
SNORA71	RF00056	Scaffold_37542|length83034183	66893664	66893533	-	6.4e-22	Small nucleolar RNA SNORA71
SNORA35	RF00566	Scaffold_25130|length49932167	29270133	29270005	-	1e-21	Small nucleolar RNA SNORA35
SNORA18	RF00425	Scaffold_37542|length83034183	24101005	24101135	+	1.1e-19	Small nucleolar RNA SNORA18
ACA64	RF01225	Scaffold_39394|length157403528	71264630	71264504	-	8.7e-24	Small nucleolar RNA ACA64
SNORA36	RF00340	Scaffold_16788|length44672294	20696106	20695973	-	3.4e-20	Small nucleolar RNA SNORA36 family
SNORA51	RF00432	Scaffold_13354|length44708660	15022988	15022852	-	2.1e-21	Small nucleolar RNA SNORA51
SNORA42	RF00406	Scaffold_6967|length120038259	105271826	105271695	-	1.7e-23	Small nucleolar RNA SNORA42/SNORA80 family
SNORA70	RF00156	Scaffold_27451|length108433636	94363383	94363517	+	1.1e-21	Small nucleolar RNA SNORA70
SNORA70	RF00156	Scaffold_40613|length62307961	2486410	2486543	+	1.1e-21	Small nucleolar RNA SNORA70
SNORA30	RF00415	Scaffold_35534|length42858507	26750025	26750155	+	1.8e-21	Small nucleolar RNA SNORA30/SNORA37 family
SNORA40	RF00561	Scaffold_33982|length60283066	54617784	54617908	+	5.9e-20	Small nucleolar RNA SNORA40
SNORA20	RF00401	Scaffold_19735|length62516445	21547631	21547760	+	2.3e-18	Small nucleolar RNA SNORA20
SNORA19	RF00413	Scaffold_21637|length51421317	12730408	12730537	+	9e-19	Small nucleolar RNA SNORA19
SNORA11	RF00614	Scaffold_6967|length120038259	100911106	100911235	+	4.4e-23	Small nucleolar RNA SNORA11
SNORA70	RF00156	Scaffold_37542|length83034183	39792065	39791931	-	3.6e-21	Small nucleolar RNA SNORA70
SNORA33	RF00438	Scaffold_37854|length119020434	110887662	110887532	-	6.2e-18	Small nucleolar RNA SNORA33
SNORA64	RF00264	Scaffold_35534|length42858507	1431279	1431146	-	1.8e-23	Small nucleolar RNA SNORA64/SNORA10 family
SNORA33	RF00438	Scaffold_39394|length157403528	129183839	129183706	-	7.9e-18	Small nucleolar RNA SNORA33
SNORA25	RF00402	Scaffold_37989|length51331537	594124	594250	+	7.9e-19	Small nucleolar RNA SNORA25
SNORA3	RF00334	Scaffold_4250|length79369995	1617133	1617004	-	6.7e-21	Small nucleolar RNA SNORA3/SNORA45 family
SNORA19	RF00413	Scaffold_27439|length67275892	36952585	36952713	+	2.5e-18	Small nucleolar RNA SNORA19
SNORA56	RF00417	Scaffold_39394|length157403528	92236049	92236177	+	8.7e-21	Small nucleolar RNA SNORA56
SNORA70	RF00156	Scaffold_16296|length117642375	15456206	15456340	+	8.9e-21	Small nucleolar RNA SNORA70
SNORA62	RF00091	Scaffold_37854|length119020434	37088203	37088349	+	2.6e-20	Small nucleolar RNA SNORA62/SNORA6 family
SNORA1	RF00408	Scaffold_16180|length69425194	26256079	26255945	-	3.1e-18	Small nucleolar RNA SNORA1
SNORA72	RF00139	Scaffold_39394|length157403528	150260115	150259982	-	6.2e-17	Small nucleolar RNA SNORA72
SNORA30	RF00415	Scaffold_19735|length62516445	17790368	17790498	+	3.5e-20	Small nucleolar RNA SNORA30/SNORA37 family
SNORA2	RF00410	Scaffold_37854|length119020434	30752898	30753036	+	1.9e-18	Small nucleolar RNA SNORA2/SNORA34 family
SNORA36	RF00340	Scaffold_8491|length428278	219118	219251	+	1.8e-18	Small nucleolar RNA SNORA36 family
SNORA70	RF00156	Scaffold_48150|length112672368	60232309	60232442	+	5.9e-20	Small nucleolar RNA SNORA70
SNORA13	RF00396	Scaffold_30057|length120734950	25581544	25581676	+	1e-17	Small nucleolar RNA SNORA13
SNORA38	RF00428	Scaffold_37854|length119020434	44462111	44461981	-	8.1e-21	Small nucleolar RNA SNORA38
SNORA57	RF00191	Scaffold_11943|length81904477	28923153	28923016	-	7e-24	Small nucleolar RNA SNORA57
SNORA77	RF00599	Scaffold_31518|length773476	635345	635466	+	1.1e-20	Small nucleolar RNA SNORA77
SNORA5	RF00392	Scaffold_30057|length120734950	43653213	43653078	-	1.2e-21	Small nucleolar RNA SNORA5
SNORA2	RF00410	Scaffold_37854|length119020434	109668756	109668622	-	8.5e-18	Small nucleolar RNA SNORA2/SNORA34 family
SNORA11	RF00614	Scaffold_13872|length19784	10191	10064	-	3.5e-21	Small nucleolar RNA SNORA11
SNORA18	RF00425	Scaffold_12875|length48866508	45455750	45455877	+	2e-17	Small nucleolar RNA SNORA18
SNORA11	RF00614	Scaffold_12980|length71137785	36391837	36391965	+	4.1e-21	Small nucleolar RNA SNORA11
SNORA12	RF00586	Scaffold_43011|length66011198	45434444	45434297	-	1.1e-20	Small nucleolar RNA SNORA12
SNORA74	RF00090	Scaffold_16788|length44672294	1745787	1745588	-	3.5e-25	Small nucleolar RNA SNORA74
SNORA42	RF00406	Scaffold_6967|length120038259	28637998	28638128	+	8.4e-21	Small nucleolar RNA SNORA42/SNORA80 family
SNORA79	RF00600	Scaffold_12980|length71137785	9182914	9182767	-	9.5e-17	Small nucleolar RNA SNORA79
SNORA20	RF00401	Scaffold_39394|length157403528	87580509	87580380	-	2.7e-16	Small nucleolar RNA SNORA20
SNORA3	RF00334	Scaffold_11943|length81904477	38510578	38510706	+	6.2e-19	Small nucleolar RNA SNORA3/SNORA45 family
SNORA18	RF00425	Scaffold_4250|length79369995	29418749	29418875	+	6.7e-17	Small nucleolar RNA SNORA18
SNORA70	RF00156	Scaffold_21342|length91568615	75296655	75296789	+	6.9e-19	Small nucleolar RNA SNORA70
SNORA63	RF00092	Scaffold_39394|length157403528	83322459	83322328	-	1.9e-15	Small nucleolar RNA SNORA63
SNORA35	RF00566	Scaffold_25130|length49932167	25827463	25827335	-	3e-18	Small nucleolar RNA SNORA35
SNORA51	RF00432	Scaffold_6967|length120038259	104501083	104501214	+	4e-18	Small nucleolar RNA SNORA51
SNORA72	RF00139	Scaffold_19735|length62516445	20369959	20369828	-	3.8e-15	Small nucleolar RNA SNORA72
SNORA70	RF00156	Scaffold_25130|length49932167	45931821	45931953	+	2e-18	Small nucleolar RNA SNORA70
SNORA40	RF00561	Scaffold_39591|length136504954	31745149	31745027	-	4.6e-17	Small nucleolar RNA SNORA40
SNORA70	RF00156	Scaffold_40613|length62307961	38127306	38127435	+	2.3e-18	Small nucleolar RNA SNORA70
SNORA51	RF00432	Scaffold_43011|length66011198	17361460	17361591	+	8.7e-18	Small nucleolar RNA SNORA51
SNORA75	RF00072	Scaffold_39591|length136504954	16496255	16496388	+	1.2e-14	Small nucleolar RNA SNORA75
SNORD71	RF00576	Scaffold_27439|length67275892	40525756	40525841	+	1.4e-21	Small nucleolar RNA SNORD71
SNORA79	RF00600	Scaffold_39591|length136504954	14333665	14333812	+	1.1e-15	Small nucleolar RNA SNORA79
SNORA19	RF00413	Scaffold_4250|length79369995	55630188	55630316	+	1.1e-15	Small nucleolar RNA SNORA19
SNORA2	RF00410	Scaffold_48150|length112672368	70292100	70292235	+	3.2e-16	Small nucleolar RNA SNORA2/SNORA34 family
SNORA70	RF00156	Scaffold_39591|length136504954	32631541	32631409	-	6.9e-18	Small nucleolar RNA SNORA70
SNORA18	RF00425	Scaffold_27439|length67275892	30763925	30763801	-	7.1e-16	Small nucleolar RNA SNORA18
snoU109	RF01233	Scaffold_37542|length83034183	33174185	33174061	-	6.7e-15	Small nucleolar RNA U109
SNORA11	RF00614	Scaffold_37014|length40347	29370	29496	+	3.2e-19	Small nucleolar RNA SNORA11
SNORA28	RF00400	Scaffold_21637|length51421317	32937781	32937902	+	2.3e-16	Small nucleolar RNA SNORA28
SNORA1	RF00408	Scaffold_13354|length44708660	20659274	20659140	-	1.4e-15	Small nucleolar RNA SNORA1
SNORA70	RF00156	Scaffold_30057|length120734950	106988371	106988237	-	1.3e-17	Small nucleolar RNA SNORA70
SNORA43	RF00416	Scaffold_39591|length136504954	123538600	123538467	-	3.9e-18	Small nucleolar RNA SNORA43
SNORA40	RF00561	Scaffold_39394|length157403528	96826571	96826697	+	3.9e-16	Small nucleolar RNA SNORA40
SNORA67	RF00272	Scaffold_16788|length44672294	21476655	21476513	-	1.8e-17	Small nucleolar RNA SNORA67
SNORA19	RF00413	Scaffold_39591|length136504954	133573423	133573552	+	3.6e-15	Small nucleolar RNA SNORA19
SNORA18	RF00425	Scaffold_37854|length119020434	12566105	12565978	-	1.7e-15	Small nucleolar RNA SNORA18
SNORA40	RF00561	Scaffold_16788|length44672294	37827858	37827738	-	4.5e-16	Small nucleolar RNA SNORA40
SNORA79	RF00600	Scaffold_19735|length62516445	27910370	27910229	-	5.1e-15	Small nucleolar RNA SNORA79
SNORA25	RF00402	Scaffold_37854|length119020434	43387446	43387573	+	3.9e-15	Small nucleolar RNA SNORA25
SNORA70	RF00156	Scaffold_39394|length157403528	112052325	112052459	+	6.8e-17	Small nucleolar RNA SNORA70
SNORA70	RF00156	Scaffold_23396|length106224876	368711	368845	+	1e-16	Small nucleolar RNA SNORA70
SNORA70	RF00156	Scaffold_37542|length83034183	77548053	77548184	+	1.1e-16	Small nucleolar RNA SNORA70
SNORA19	RF00413	Scaffold_19735|length62516445	18854423	18854550	+	2.5e-14	Small nucleolar RNA SNORA19
SNORA70	RF00156	Scaffold_21342|length91568615	69923887	69923756	-	2.4e-16	Small nucleolar RNA SNORA70
SNORA72	RF00139	Scaffold_23396|length106224876	51219405	51219535	+	3.5e-13	Small nucleolar RNA SNORA72
SNORA70	RF00156	Scaffold_12612|length101087414	86588049	86588183	+	3.2e-16	Small nucleolar RNA SNORA70
SNORA72	RF00139	Scaffold_12980|length71137785	34667530	34667684	+	4.2e-13	Small nucleolar RNA SNORA72
SNORA56	RF00417	Scaffold_8491|length428278	223461	223592	+	4e-16	Small nucleolar RNA SNORA56
SNORA70	RF00156	Scaffold_21637|length51421317	28357634	28357752	+	4.6e-16	Small nucleolar RNA SNORA70
SNORA11	RF00614	Scaffold_19735|length62516445	53392403	53392534	+	2.2e-17	Small nucleolar RNA SNORA11
SNORA81	RF01241	Scaffold_13354|length44708660	26607574	26607697	+	1.4e-14	Small nucleolar RNA SNORA81
SNORA70	RF00156	Scaffold_12612|length101087414	69177205	69177335	+	7.2e-16	Small nucleolar RNA SNORA70
SNORA48	RF00554	Scaffold_19735|length62516445	27047890	27048034	+	2.1e-16	Small nucleolar RNA SNORA48
SNORA70	RF00156	Scaffold_13354|length44708660	9495506	9495640	+	9.1e-16	Small nucleolar RNA SNORA70
SNORA64	RF00264	Scaffold_35534|length42858507	1430630	1430503	-	1.8e-17	Small nucleolar RNA SNORA64/SNORA10 family
SNORA1	RF00408	Scaffold_19735|length62516445	26717624	26717719	+	1.1e-13	Small nucleolar RNA SNORA1
SNORA42	RF00406	Scaffold_12980|length71137785	41056921	41057054	+	9.6e-17	Small nucleolar RNA SNORA42/SNORA80 family
SNORA62	RF00091	Scaffold_6967|length120038259	27234027	27234174	+	3.7e-15	Small nucleolar RNA SNORA62/SNORA6 family
SNORA79	RF00600	Scaffold_6967|length120038259	14770651	14770798	+	3.1e-13	Small nucleolar RNA SNORA79
SNORA79	RF00600	Scaffold_21637|length51421317	37975804	37975662	-	4.3e-13	Small nucleolar RNA SNORA79
SNORA70	RF00156	Scaffold_39394|length157403528	119799451	119799314	-	6.8e-15	Small nucleolar RNA SNORA70
SNORA48	RF00554	Scaffold_38743|length87277228	41558065	41557921	-	2.1e-15	Small nucleolar RNA SNORA48
SNORA70	RF00156	Scaffold_12875|length48866508	39934633	39934501	-	8.4e-15	Small nucleolar RNA SNORA70
SNORA3	RF00334	Scaffold_11943|length81904477	43179253	43179125	-	8.6e-15	Small nucleolar RNA SNORA3/SNORA45 family
SNORA61	RF00420	Scaffold_11943|length81904477	8356151	8356276	+	1.9e-14	Small nucleolar RNA SNORA61
SNORA19	RF00413	Scaffold_12612|length101087414	57637215	57637342	+	3.1e-12	Small nucleolar RNA SNORA19
SNORA25	RF00402	Scaffold_8491|length428278	387441	387566	+	1.8e-12	Small nucleolar RNA SNORA25
SNORA79	RF00600	Scaffold_27451|length108433636	32520045	32520191	+	3.8e-12	Small nucleolar RNA SNORA79
ACA64	RF01225	Scaffold_27451|length108433636	60859409	60859523	+	1.8e-15	Small nucleolar RNA ACA64
SNORA70	RF00156	Scaffold_6967|length120038259	42428743	42428862	+	4.3e-14	Small nucleolar RNA SNORA70
SNORA70	RF00156	Scaffold_27439|length67275892	9801992	9802123	+	5.2e-14	Small nucleolar RNA SNORA70
SNORA11	RF00614	Scaffold_39591|length136504954	34033511	34033637	+	3.1e-15	Small nucleolar RNA SNORA11
SNORA1	RF00408	Scaffold_37989|length51331537	24728287	24728420	+	7.1e-12	Small nucleolar RNA SNORA1
SNORA70	RF00156	Scaffold_38743|length87277228	56157517	56157607	+	1.2e-13	Small nucleolar RNA SNORA70
SNORA40	RF00561	Scaffold_11943|length81904477	53629894	53629775	-	2.1e-12	Small nucleolar RNA SNORA40
SNORA11	RF00614	Scaffold_43011|length66011198	25675005	25674877	-	1.2e-14	Small nucleolar RNA SNORA11
SNORA70	RF00156	Scaffold_39591|length136504954	50017954	50017806	-	2.3e-13	Small nucleolar RNA SNORA70
SNORA58	RF00418	Scaffold_6967|length120038259	103867979	103868115	+	2.7e-13	Small nucleolar RNA SNORA58
SNORA43	RF00416	Scaffold_39591|length136504954	2626656	2626521	-	1.6e-13	Small nucleolar RNA SNORA43
SNORA8	RF00393	Scaffold_6967|length120038259	29359741	29359879	+	8.2e-12	Small nucleolar RNA SNORA8
SNORA70	RF00156	Scaffold_48150|length112672368	95799548	95799415	-	7.4e-13	Small nucleolar RNA SNORA70
SNORA70	RF00156	Scaffold_16180|length69425194	33477395	33477524	+	7.7e-13	Small nucleolar RNA SNORA70
SNORA70	RF00156	Scaffold_19735|length62516445	36563224	36563348	+	1e-12	Small nucleolar RNA SNORA70
SNORA79	RF00600	Scaffold_16180|length69425194	65165725	65165870	+	1e-10	Small nucleolar RNA SNORA79
SNORA70	RF00156	Scaffold_39591|length136504954	13877986	13877865	-	1.4e-12	Small nucleolar RNA SNORA70
SNORA40	RF00561	Scaffold_39591|length136504954	10907090	10906970	-	2.1e-11	Small nucleolar RNA SNORA40
SNORA70	RF00156	Scaffold_39394|length157403528	65131580	65131444	-	1.8e-12	Small nucleolar RNA SNORA70
SNORA44	RF00405	Scaffold_37854|length119020434	44095061	44095210	+	7.3e-14	Small nucleolar RNA SNORA44
SNORA48	RF00554	Scaffold_23396|length106224876	100861885	100862017	+	6.7e-13	Small nucleolar RNA SNORA48
SNORA71	RF00056	Scaffold_38743|length87277228	64825725	64825594	-	3.3e-12	Small nucleolar RNA SNORA71
SNORA70	RF00156	Scaffold_6967|length120038259	86081197	86081327	+	2.7e-12	Small nucleolar RNA SNORA70
SNORA70	RF00156	Scaffold_28366|length94672733	54108925	54108797	-	2.8e-12	Small nucleolar RNA SNORA70
SNORA20	RF00401	Scaffold_39394|length157403528	524208	524084	-	5.7e-10	Small nucleolar RNA SNORA20
SNORA70	RF00156	Scaffold_19735|length62516445	19733370	19733209	-	4.3e-12	Small nucleolar RNA SNORA70
SNORA70	RF00156	Scaffold_6967|length120038259	112679489	112679358	-	5e-12	Small nucleolar RNA SNORA70
SNORA42	RF00406	Scaffold_28366|length94672733	36786930	36786793	-	4.7e-13	Small nucleolar RNA SNORA42/SNORA80 family
SNORA61	RF00420	Scaffold_28366|length94672733	39525397	39525266	-	1.1e-11	Small nucleolar RNA SNORA61
SNORA57	RF00191	Scaffold_30057|length120734950	76694263	76694120	-	1.2e-14	Small nucleolar RNA SNORA57
SNORA68	RF00263	Scaffold_23396|length106224876	48157287	48157149	-	3e-11	Small nucleolar RNA SNORA68
SNORA42	RF00406	Scaffold_39591|length136504954	67787075	67786946	-	1e-12	Small nucleolar RNA SNORA42/SNORA80 family
SNORA1	RF00408	Scaffold_37542|length83034183	2649056	2649164	+	7.9e-10	Small nucleolar RNA SNORA1
SNORA70	RF00156	Scaffold_28366|length94672733	13352716	13352593	-	1.8e-11	Small nucleolar RNA SNORA70
SNORA54	RF00430	Scaffold_19735|length62516445	17887203	17887330	+	4.1e-11	Small nucleolar RNA SNORA54
SNORA70	RF00156	Scaffold_12980|length71137785	18471331	18471460	+	3.4e-11	Small nucleolar RNA SNORA70
SNORA18	RF00425	Scaffold_37854|length119020434	61351725	61351864	+	1.1e-09	Small nucleolar RNA SNORA18
SNORA70	RF00156	Scaffold_48150|length112672368	79936972	79936870	-	4.6e-11	Small nucleolar RNA SNORA70
SNORA36	RF00340	Scaffold_27451|length108433636	56856322	56856444	+	1.5e-09	Small nucleolar RNA SNORA36 family
ACA64	RF01225	Scaffold_12980|length71137785	64441297	64441149	-	7.9e-12	Small nucleolar RNA ACA64
SNORA11	RF00614	Scaffold_27451|length108433636	107047115	107047245	+	1.1e-11	Small nucleolar RNA SNORA11
SNORA79	RF00600	Scaffold_37542|length83034183	71512177	71512326	+	8.1e-09	Small nucleolar RNA SNORA79
SNORA11	RF00614	Scaffold_48150|length112672368	2497941	2497812	-	1.5e-11	Small nucleolar RNA SNORA11
SNORA51	RF00432	Scaffold_39394|length157403528	7652905	7653027	+	5.1e-10	Small nucleolar RNA SNORA51
SNORA70	RF00156	Scaffold_21637|length51421317	29977368	29977249	-	2.8e-10	Small nucleolar RNA SNORA70
SNORA40	RF00561	Scaffold_48150|length112672368	60058319	60058436	+	3.2e-09	Small nucleolar RNA SNORA40
SNORA31	RF00322	Scaffold_38743|length87277228	71086047	71086176	+	2.7e-09	Small nucleolar RNA SNORA31
SNORA70	RF00156	Scaffold_27439|length67275892	43464899	43465028	+	5.9e-10	Small nucleolar RNA SNORA70
SNORA11	RF00614	Scaffold_37854|length119020434	114429941	114430050	+	7.4e-11	Small nucleolar RNA SNORA11
SNORA11	RF00614	Scaffold_37854|length119020434	111523726	111523882	+	9.5e-11	Small nucleolar RNA SNORA11
SNORA3	RF00334	Scaffold_16180|length69425194	30807399	30807522	+	1.1e-09	Small nucleolar RNA SNORA3/SNORA45 family
SNORA70	RF00156	Scaffold_39394|length157403528	111068099	111068225	+	1.1e-09	Small nucleolar RNA SNORA70
SNORA57	RF00191	Scaffold_19735|length62516445	21257140	21256990	-	4.9e-12	Small nucleolar RNA SNORA57
SNORA26	RF00568	Scaffold_12612|length101087414	66896875	66896992	+	1.9e-08	Small nucleolar RNA SNORA26
SNORA70	RF00156	Scaffold_38743|length87277228	75288280	75288158	-	2.2e-09	Small nucleolar RNA SNORA70
snoU109	RF01233	Scaffold_30057|length120734950	71654132	71654005	-	2.7e-07	Small nucleolar RNA U109
SNORA79	RF00600	Scaffold_37542|length83034183	75330254	75330107	-	1.3e-07	Small nucleolar RNA SNORA79
SNORA70	RF00156	Scaffold_37542|length83034183	5353851	5353964	+	6.2e-09	Small nucleolar RNA SNORA70
SNORA79	RF00600	Scaffold_28366|length94672733	19294664	19294810	+	3.3e-07	Small nucleolar RNA SNORA79
SNORA72	RF00139	Scaffold_23396|length106224876	54817216	54817099	-	1.7e-06	Small nucleolar RNA SNORA72
SNORA79	RF00600	Scaffold_4250|length79369995	32540876	32540729	-	5.6e-07	Small nucleolar RNA SNORA79
SNORA70	RF00156	Scaffold_27451|length108433636	2084100	2084206	+	2.2e-08	Small nucleolar RNA SNORA70
SNORA68	RF00263	Scaffold_39394|length157403528	42683993	42683857	-	7.4e-08	Small nucleolar RNA SNORA68
snoU109	RF01233	Scaffold_45372|length546311	505326	505454	+	2.4e-06	Small nucleolar RNA U109
SNORA70	RF00156	Scaffold_23396|length106224876	98539298	98539392	+	3.2e-08	Small nucleolar RNA SNORA70
SNORA57	RF00191	Scaffold_21580|length222004	121953	121825	-	5.4e-10	Small nucleolar RNA SNORA57
snoU109	RF01233	Scaffold_25130|length49932167	10762165	10762304	+	9.7e-06	Small nucleolar RNA U109
SNORA3	RF00334	Scaffold_19735|length62516445	37086595	37086720	+	4.4e-07	Small nucleolar RNA SNORA3/SNORA45 family
SNORA11	RF00614	Scaffold_6967|length120038259	7571399	7571233	-	8.2e-08	Small nucleolar RNA SNORA11
SNORA3	RF00334	Scaffold_30057|length120734950	98626000	98625879	-	5e-07	Small nucleolar RNA SNORA3/SNORA45 family
SNORA57	RF00191	Scaffold_11943|length81904477	75689125	75689274	+	6.6e-09	Small nucleolar RNA SNORA57
SNORA70	RF00156	Scaffold_19735|length62516445	15057251	15057130	-	8.8e-07	Small nucleolar RNA SNORA70
ACA59	RF01293	Scaffold_4250|length79369995	39698938	39698799	-	3.9e-07	Small nucleolar RNA ACA59
SNORA3	RF00334	Scaffold_11943|length81904477	57139610	57139495	-	2.6e-06	Small nucleolar RNA SNORA3/SNORA45 family
SNORA31	RF00322	Scaffold_39394|length157403528	82456303	82456173	-	2.5e-05	Small nucleolar RNA SNORA31
SNORA70	RF00156	Scaffold_27439|length67275892	53415736	53415617	-	6.4e-06	Small nucleolar RNA SNORA70
SNORA72	RF00139	Scaffold_12612|length101087414	90565431	90565535	+	0.00058	Small nucleolar RNA SNORA72
SNORA70	RF00156	Scaffold_35534|length42858507	37436929	37437028	+	1.2e-05	Small nucleolar RNA SNORA70
SNORA11	RF00614	Scaffold_12612|length101087414	60279333	60279456	+	3.7e-06	Small nucleolar RNA SNORA11
SNORA76	RF00598	Scaffold_23396|length106224876	48358611	48358485	-	0.00041	Small nucleolar RNA SNORA76
SNORA69	RF00265	Scaffold_48150|length112672368	59997515	59997670	+	0.00035	Small nucleolar RNA SNORA69
SNORA11	RF00614	Scaffold_27451|length108433636	75542040	75542126	+	9.7e-06	Small nucleolar RNA SNORA11
SNORA81	RF01241	Scaffold_39394|length157403528	83322969	83322795	-	0.00018	Small nucleolar RNA SNORA81
SNORA35	RF00566	Scaffold_25130|length49932167	25184785	25184658	-	0.00011	Small nucleolar RNA SNORA35
SNORA70	RF00156	Scaffold_27439|length67275892	510360	510452	+	7.2e-05	Small nucleolar RNA SNORA70
SNORA31	RF00322	Scaffold_27451|length108433636	54430943	54430820	-	0.00065	Small nucleolar RNA SNORA31
SCARNA2	RF01268	Scaffold_6967|length120038259	86250573	86251002	+	3.4e-104	Small Cajal body-specific RNA 2
SCARNA7	RF01295	Scaffold_39394|length157403528	106496927	106497259	+	3.4e-84	Small Cajal body-specific RNA 7
SCARNA13	RF00231	Scaffold_16180|length69425194	59733233	59732959	-	4.4e-75	Small Cajal body specific RNA 13
SCARNA16	RF00424	Scaffold_19735|length62516445	54011966	54012152	+	5.2e-50	Small Cajal body specific RNA 16
SCARNA1	RF00553	Scaffold_39591|length136504954	10427761	10427926	+	1.2e-32	Small Cajal body specific RNA 1
SCARNA17	RF00492	Scaffold_13001|length1369	442	299	-	7.7e-36	small Cajal body-specific RNA 17
SCARNA6	RF00478	Scaffold_6967|length120038259	7818642	7818365	-	4.4e-42	Small Cajal body specific RNA 6
SCARNA11	RF00564	Scaffold_33772|length1590	699	564	-	8.2e-32	Small Cajal body specific RNA 11
SCARNA21	RF00602	Scaffold_41606|length2485	1120	1258	+	2.7e-34	Small Cajal body specific RNA 21
SCARNA24	RF00422	Scaffold_6967|length120038259	99942551	99942680	+	6.3e-26	Small Cajal body specific RNA 24
SCARNA24	RF00422	Scaffold_43011|length66011198	45373283	45373154	-	2.2e-25	Small Cajal body specific RNA 24
SCARNA8	RF00286	Scaffold_48150|length112672368	25044886	25045019	+	1.4e-30	Small Cajal body specific RNA 8
SCARNA14	RF00582	Scaffold_12612|length101087414	88032098	88032233	+	3.1e-27	Small Cajal body specific RNA 14
SCARNA3	RF00565	Scaffold_4250|length79369995	55739502	55739362	-	3.2e-30	Small Cajal body specific RNA 3
SCARNA23	RF00427	Scaffold_42654|length1148	121	245	+	6.5e-30	Small Cajal body specific RNA 23
SCARNA17	RF00492	Scaffold_40613|length62307961	49661866	49662007	+	1.4e-29	small Cajal body-specific RNA 17
SCARNA11	RF00564	Scaffold_37854|length119020434	102759410	102759547	+	3.7e-28	Small Cajal body specific RNA 11
SCARNA15	RF00426	Scaffold_16180|length69425194	22326415	22326541	+	1.7e-26	Small Cajal body specific RNA 15
SCARNA4	RF00423	Scaffold_6967|length120038259	105276255	105276121	-	6.9e-27	Small Cajal body specific RNA 4
SCARNA21	RF00602	Scaffold_19735|length62516445	27324480	27324619	+	2.1e-29	Small Cajal body specific RNA 21
SCARNA23	RF00427	Scaffold_16296|length117642375	115941070	115941193	+	2.6e-22	Small Cajal body specific RNA 23
SCARNA15	RF00426	Scaffold_28366|length94672733	81250300	81250422	+	7.5e-20	Small Cajal body specific RNA 15
SCARNA18	RF00283	Scaffold_13001|length1369	214	132	-	1.8e-26	small Cajal body-specific RNA 18
SCARNA11	RF00564	Scaffold_27451|length108433636	44213602	44213464	-	2e-20	Small Cajal body specific RNA 11
SCARNA18	RF00283	Scaffold_40613|length62307961	49662083	49662165	+	1.4e-25	small Cajal body-specific RNA 18
SCARNA6	RF00478	Scaffold_6967|length120038259	7801919	7801666	-	4e-22	Small Cajal body specific RNA 6
SCARNA20	RF00601	Scaffold_35534|length42858507	33367831	33367703	-	1.2e-13	Small Cajal body specific RNA 20
SCARNA11	RF00564	Scaffold_21637|length51421317	33056951	33057082	+	4.4e-09	Small Cajal body specific RNA 11
SCARNA20	RF00601	Scaffold_30057|length120734950	45440732	45440869	+	2.6e-08	Small Cajal body specific RNA 20
SCARNA18	RF00283	Scaffold_16296|length117642375	19614048	19613971	-	1.4e-07	small Cajal body-specific RNA 18
U2	RF00004	Scaffold_19735|length62516445	42876729	42876919	+	2.5e-40	U2 spliceosomal RNA
U2	RF00004	Scaffold_19735|length62516445	42894961	42894771	-	2.6e-40	U2 spliceosomal RNA
U2	RF00004	Scaffold_19735|length62516445	42902994	42903184	+	2.6e-40	U2 spliceosomal RNA
U2	RF00004	Scaffold_19735|length62516445	42965503	42965313	-	3.3e-40	U2 spliceosomal RNA
U2	RF00004	Scaffold_19735|length62516445	42933410	42933220	-	3.6e-40	U2 spliceosomal RNA
U2	RF00004	Scaffold_19735|length62516445	42891272	42891462	+	3.7e-40	U2 spliceosomal RNA
U2	RF00004	Scaffold_19735|length62516445	42906686	42906496	-	3.7e-40	U2 spliceosomal RNA
U2	RF00004	Scaffold_19735|length62516445	42974412	42974222	-	5.9e-40	U2 spliceosomal RNA
U2	RF00004	Scaffold_19735|length62516445	42921443	42921253	-	7.9e-40	U2 spliceosomal RNA
U2	RF00004	Scaffold_19735|length62516445	42954500	42954310	-	8.1e-40	U2 spliceosomal RNA
U2	RF00004	Scaffold_37989|length51331537	41478328	41478138	-	1.2e-39	U2 spliceosomal RNA
U2	RF00004	Scaffold_19735|length62516445	42943461	42943271	-	1.3e-38	U2 spliceosomal RNA
U2	RF00004	Scaffold_19735|length62516445	42864463	42864653	+	1.3e-36	U2 spliceosomal RNA
U1	RF00003	Scaffold_19735|length62516445	9258130	9257967	-	9e-46	U1 spliceosomal RNA
U1	RF00003	Scaffold_16296|length117642375	91196444	91196607	+	1.1e-45	U1 spliceosomal RNA
U1	RF00003	Scaffold_6967|length120038259	99199628	99199465	-	1.9e-45	U1 spliceosomal RNA
U1	RF00003	Scaffold_6967|length120038259	99204371	99204208	-	1.9e-45	U1 spliceosomal RNA
U1	RF00003	Scaffold_6967|length120038259	101373088	101372925	-	1.9e-45	U1 spliceosomal RNA
U1	RF00003	Scaffold_6967|length120038259	101381155	101381318	+	1.9e-45	U1 spliceosomal RNA
U1	RF00003	Scaffold_6967|length120038259	101452374	101452211	-	1.9e-45	U1 spliceosomal RNA
U1	RF00003	Scaffold_6967|length120038259	101458342	101458505	+	1.9e-45	U1 spliceosomal RNA
U1	RF00003	Scaffold_6967|length120038259	101479959	101480122	+	1.9e-45	U1 spliceosomal RNA
U1	RF00003	Scaffold_6967|length120038259	101484703	101484866	+	1.9e-45	U1 spliceosomal RNA
U1	RF00003	Scaffold_6967|length120038259	101666619	101666782	+	1.9e-45	U1 spliceosomal RNA
U1	RF00003	Scaffold_16180|length69425194	44377345	44377182	-	1.9e-45	U1 spliceosomal RNA
U1	RF00003	Scaffold_16180|length69425194	44381724	44381887	+	1.9e-45	U1 spliceosomal RNA
U1	RF00003	Scaffold_16180|length69425194	44392269	44392432	+	1.9e-45	U1 spliceosomal RNA
U1	RF00003	Scaffold_19735|length62516445	9254682	9254519	-	1.9e-45	U1 spliceosomal RNA
U1	RF00003	Scaffold_16180|length69425194	44399961	44399798	-	2.4e-45	U1 spliceosomal RNA
U1	RF00003	Scaffold_19735|length62516445	9279635	9279472	-	2.8e-45	U1 spliceosomal RNA
U1	RF00003	Scaffold_24827|length19547	13086	12923	-	3.4e-44	U1 spliceosomal RNA
U1	RF00003	Scaffold_38370|length114483	72734	72571	-	2.9e-40	U1 spliceosomal RNA
U12	RF00007	Scaffold_37854|length119020434	112446313	112446462	+	9.3e-31	U12 minor spliceosomal RNA
U2	RF00004	Scaffold_25130|length49932167	32700648	32700838	+	6.7e-30	U2 spliceosomal RNA
U2	RF00004	Scaffold_38743|length87277228	16901543	16901733	+	2.1e-29	U2 spliceosomal RNA
U2	RF00004	Scaffold_12612|length101087414	17345805	17345995	+	2.3e-28	U2 spliceosomal RNA
U1	RF00003	Scaffold_16180|length69425194	44405958	44405795	-	2.3e-36	U1 spliceosomal RNA
U1	RF00003	Scaffold_19735|length62516445	45972425	45972580	+	3e-36	U1 spliceosomal RNA
U6atac	RF00619	Scaffold_23396|length106224876	104281081	104280956	-	1.3e-33	U6atac minor spliceosomal RNA
U6atac	RF00619	Scaffold_37989|length51331537	43642984	43642859	-	4.3e-33	U6atac minor spliceosomal RNA
U1	RF00003	Scaffold_38370|length114483	19191	19354	+	4.3e-35	U1 spliceosomal RNA
U6atac	RF00619	Scaffold_48150|length112672368	101903726	101903851	+	4.4e-32	U6atac minor spliceosomal RNA
U1	RF00003	Scaffold_40613|length62307961	28819533	28819696	+	4.4e-34	U1 spliceosomal RNA
U6atac	RF00619	Scaffold_39591|length136504954	113917795	113917670	-	1.2e-31	U6atac minor spliceosomal RNA
U1	RF00003	Scaffold_6967|length120038259	43465	43302	-	3.5e-33	U1 spliceosomal RNA
U6atac	RF00619	Scaffold_37854|length119020434	87272219	87272094	-	5e-31	U6atac minor spliceosomal RNA
U1	RF00003	Scaffold_16591|length9491	5749	5587	-	1.2e-32	U1 spliceosomal RNA
U6atac	RF00619	Scaffold_37542|length83034183	24971160	24971285	+	1.3e-30	U6atac minor spliceosomal RNA
U6atac	RF00619	Scaffold_12612|length101087414	14473133	14473008	-	1.5e-30	U6atac minor spliceosomal RNA
U1	RF00003	Scaffold_12612|length101087414	79589180	79589340	+	4.6e-32	U1 spliceosomal RNA
U1	RF00003	Scaffold_24683|length21684	13488	13651	+	9.9e-32	U1 spliceosomal RNA
U1	RF00003	Scaffold_19735|length62516445	14515588	14515425	-	1.5e-31	U1 spliceosomal RNA
U6atac	RF00619	Scaffold_16180|length69425194	39279373	39279498	+	1.8e-29	U6atac minor spliceosomal RNA
U6atac	RF00619	Scaffold_39591|length136504954	24525667	24525792	+	1.9e-29	U6atac minor spliceosomal RNA
U6atac	RF00619	Scaffold_11943|length81904477	63950330	63950205	-	2.8e-29	U6atac minor spliceosomal RNA
U6atac	RF00619	Scaffold_33982|length60283066	48043659	48043534	-	4.2e-29	U6atac minor spliceosomal RNA
U1	RF00003	Scaffold_28366|length94672733	58788001	58787837	-	6e-31	U1 spliceosomal RNA
U6atac	RF00619	Scaffold_37989|length51331537	41129030	41129155	+	6.2e-29	U6atac minor spliceosomal RNA
U1	RF00003	Scaffold_39394|length157403528	130863197	130863045	-	1.1e-30	U1 spliceosomal RNA
U1	RF00003	Scaffold_6313|length21566	14779	14942	+	1.1e-30	U1 spliceosomal RNA
U1	RF00003	Scaffold_32355|length17340	6067	6230	+	1.1e-30	U1 spliceosomal RNA
U6atac	RF00619	Scaffold_39591|length136504954	15029304	15029180	-	9.2e-29	U6atac minor spliceosomal RNA
U1	RF00003	Scaffold_12980|length71137785	51194360	51194195	-	2.6e-30	U1 spliceosomal RNA
U1	RF00003	Scaffold_38310|length39257	17974	17811	-	3.9e-30	U1 spliceosomal RNA
U11	RF00548	Scaffold_39591|length136504954	11154879	11155011	+	3.2e-20	U11 spliceosomal RNA
U1	RF00003	Scaffold_21777|length34238	4406	4570	+	1.1e-29	U1 spliceosomal RNA
U4	RF00015	Scaffold_12980|length71137785	8501596	8501736	+	7e-24	U4 spliceosomal RNA
U1	RF00003	Scaffold_37854|length119020434	65459396	65459233	-	1.3e-29	U1 spliceosomal RNA
U6atac	RF00619	Scaffold_48150|length112672368	60009479	60009354	-	9.2e-28	U6atac minor spliceosomal RNA
U1	RF00003	Scaffold_19735|length62516445	9281109	9280945	-	2.5e-29	U1 spliceosomal RNA
U4	RF00015	Scaffold_12980|length71137785	8500838	8500978	+	1.5e-23	U4 spliceosomal RNA
U6atac	RF00619	Scaffold_39394|length157403528	111852652	111852527	-	2.4e-27	U6atac minor spliceosomal RNA
U6atac	RF00619	Scaffold_48150|length112672368	96283667	96283792	+	6e-27	U6atac minor spliceosomal RNA
U6atac	RF00619	Scaffold_28366|length94672733	56403428	56403302	-	2.1e-26	U6atac minor spliceosomal RNA
U1	RF00003	Scaffold_16180|length69425194	44412335	44412498	+	1.7e-27	U1 spliceosomal RNA
U5	RF00020	Scaffold_12612|length101087414	94184570	94184685	+	2.5e-17	U5 spliceosomal RNA
U5	RF00020	Scaffold_12612|length101087414	94212553	94212438	-	2.5e-17	U5 spliceosomal RNA
U2	RF00004	Scaffold_37542|length83034183	32715835	32715938	+	1.9e-20	U2 spliceosomal RNA
U2	RF00004	Scaffold_12980|length71137785	41078029	41078207	+	2e-20	U2 spliceosomal RNA
U5	RF00020	Scaffold_12612|length101087414	89028764	89028648	-	3.8e-17	U5 spliceosomal RNA
U5	RF00020	Scaffold_6967|length120038259	19567782	19567666	-	3.9e-17	U5 spliceosomal RNA
U5	RF00020	Scaffold_12612|length101087414	89023722	89023607	-	4.1e-17	U5 spliceosomal RNA
U6	RF00026	Scaffold_1276|length386666	4648	4542	-	3.2e-25	U6 spliceosomal RNA
U6	RF00026	Scaffold_12980|length71137785	63893254	63893360	+	3.6e-25	U6 spliceosomal RNA
U6	RF00026	Scaffold_12980|length71137785	18959988	18960094	+	3.8e-25	U6 spliceosomal RNA
U5	RF00020	Scaffold_4250|length79369995	40264657	40264542	-	5.5e-17	U5 spliceosomal RNA
U6	RF00026	Scaffold_13354|length44708660	7625129	7625023	-	4.2e-25	U6 spliceosomal RNA
U6	RF00026	Scaffold_13354|length44708660	30766554	30766448	-	4.2e-25	U6 spliceosomal RNA
U6	RF00026	Scaffold_12980|length71137785	25607480	25607586	+	4.2e-25	U6 spliceosomal RNA
U6	RF00026	Scaffold_16180|length69425194	21262690	21262796	+	4.2e-25	U6 spliceosomal RNA
U6	RF00026	Scaffold_17631|length71783718	44339514	44339620	+	4.2e-25	U6 spliceosomal RNA
U6	RF00026	Scaffold_17631|length71783718	14764546	14764652	+	4.2e-25	U6 spliceosomal RNA
U6	RF00026	Scaffold_17631|length71783718	61764929	61764823	-	4.2e-25	U6 spliceosomal RNA
U6	RF00026	Scaffold_12612|length101087414	44804730	44804836	+	4.2e-25	U6 spliceosomal RNA
U6	RF00026	Scaffold_12612|length101087414	85577975	85578081	+	4.2e-25	U6 spliceosomal RNA
U6	RF00026	Scaffold_12612|length101087414	86600901	86601007	+	4.2e-25	U6 spliceosomal RNA
U6	RF00026	Scaffold_16296|length117642375	20010887	20010993	+	4.2e-25	U6 spliceosomal RNA
U6	RF00026	Scaffold_16296|length117642375	112657704	112657810	+	4.2e-25	U6 spliceosomal RNA
U6	RF00026	Scaffold_27439|length67275892	60921493	60921387	-	4.2e-25	U6 spliceosomal RNA
U6	RF00026	Scaffold_28366|length94672733	4564003	4564109	+	4.2e-25	U6 spliceosomal RNA
U6	RF00026	Scaffold_30057|length120734950	46032150	46032044	-	4.2e-25	U6 spliceosomal RNA
U6	RF00026	Scaffold_30057|length120734950	81972070	81972176	+	4.2e-25	U6 spliceosomal RNA
U6	RF00026	Scaffold_30057|length120734950	108765513	108765407	-	4.2e-25	U6 spliceosomal RNA
U6	RF00026	Scaffold_37854|length119020434	56059537	56059643	+	4.2e-25	U6 spliceosomal RNA
U6	RF00026	Scaffold_39591|length136504954	58487748	58487642	-	4.2e-25	U6 spliceosomal RNA
U6	RF00026	Scaffold_39394|length157403528	113882034	113881928	-	4.2e-25	U6 spliceosomal RNA
U6	RF00026	Scaffold_39394|length157403528	118368085	118367979	-	4.2e-25	U6 spliceosomal RNA
U6	RF00026	Scaffold_39394|length157403528	138967022	138967128	+	4.2e-25	U6 spliceosomal RNA
U6	RF00026	Scaffold_48150|length112672368	101518345	101518239	-	4.2e-25	U6 spliceosomal RNA
U6	RF00026	Scaffold_48150|length112672368	75335915	75335809	-	4.2e-25	U6 spliceosomal RNA
U6	RF00026	Scaffold_12875|length48866508	23975231	23975337	+	4.3e-25	U6 spliceosomal RNA
U6	RF00026	Scaffold_30057|length120734950	15935728	15935834	+	4.6e-25	U6 spliceosomal RNA
U6	RF00026	Scaffold_35534|length42858507	16973239	16973133	-	5.5e-25	U6 spliceosomal RNA
U6	RF00026	Scaffold_37542|length83034183	46562172	46562278	+	5.5e-25	U6 spliceosomal RNA
U6	RF00026	Scaffold_12875|length48866508	10517028	10517134	+	5.9e-25	U6 spliceosomal RNA
U6	RF00026	Scaffold_23396|length106224876	77751598	77751492	-	5.9e-25	U6 spliceosomal RNA
U6	RF00026	Scaffold_30057|length120734950	87302803	87302697	-	6.1e-25	U6 spliceosomal RNA
U6	RF00026	Scaffold_37854|length119020434	107805424	107805318	-	6.1e-25	U6 spliceosomal RNA
U6	RF00026	Scaffold_6967|length120038259	101522756	101522862	+	6.4e-25	U6 spliceosomal RNA
U6	RF00026	Scaffold_28366|length94672733	93514029	93514135	+	6.4e-25	U6 spliceosomal RNA
U6	RF00026	Scaffold_27439|length67275892	40591709	40591815	+	6.8e-25	U6 spliceosomal RNA
U6	RF00026	Scaffold_28366|length94672733	8452584	8452690	+	7.1e-25	U6 spliceosomal RNA
U6	RF00026	Scaffold_12875|length48866508	22125481	22125587	+	7.2e-25	U6 spliceosomal RNA
U6	RF00026	Scaffold_16296|length117642375	93938227	93938333	+	7.3e-25	U6 spliceosomal RNA
U6	RF00026	Scaffold_4250|length79369995	36009425	36009319	-	7.5e-25	U6 spliceosomal RNA
U6	RF00026	Scaffold_16296|length117642375	25969780	25969886	+	7.5e-25	U6 spliceosomal RNA
U6	RF00026	Scaffold_16296|length117642375	59865507	59865613	+	7.5e-25	U6 spliceosomal RNA
U6	RF00026	Scaffold_33982|length60283066	35289295	35289401	+	7.5e-25	U6 spliceosomal RNA
U6	RF00026	Scaffold_37989|length51331537	46521874	46521768	-	7.5e-25	U6 spliceosomal RNA
U6	RF00026	Scaffold_38743|length87277228	18820259	18820153	-	7.5e-25	U6 spliceosomal RNA
U6	RF00026	Scaffold_39591|length136504954	60150073	60149967	-	7.5e-25	U6 spliceosomal RNA
U6	RF00026	Scaffold_39591|length136504954	87360285	87360391	+	7.5e-25	U6 spliceosomal RNA
U6atac	RF00619	Scaffold_11943|length81904477	65299390	65299265	-	8.6e-25	U6atac minor spliceosomal RNA
U6	RF00026	Scaffold_6967|length120038259	88607058	88606952	-	7.7e-25	U6 spliceosomal RNA
U6	RF00026	Scaffold_16180|length69425194	44657074	44657180	+	7.9e-25	U6 spliceosomal RNA
U6	RF00026	Scaffold_16296|length117642375	116385732	116385838	+	8.2e-25	U6 spliceosomal RNA
U6	RF00026	Scaffold_38743|length87277228	63149877	63149771	-	8.9e-25	U6 spliceosomal RNA
U6	RF00026	Scaffold_23396|length106224876	10472593	10472699	+	9.1e-25	U6 spliceosomal RNA
U6	RF00026	Scaffold_6967|length120038259	26718380	26718486	+	9.5e-25	U6 spliceosomal RNA
U6	RF00026	Scaffold_6967|length120038259	93232963	93232857	-	1e-24	U6 spliceosomal RNA
U6	RF00026	Scaffold_21342|length91568615	47588385	47588279	-	1e-24	U6 spliceosomal RNA
U6	RF00026	Scaffold_27439|length67275892	62408741	62408847	+	1e-24	U6 spliceosomal RNA
U6	RF00026	Scaffold_11943|length81904477	48317332	48317438	+	1.1e-24	U6 spliceosomal RNA
U6	RF00026	Scaffold_12612|length101087414	94468354	94468248	-	1.1e-24	U6 spliceosomal RNA
U6	RF00026	Scaffold_43011|length66011198	9803253	9803147	-	1.1e-24	U6 spliceosomal RNA
U6	RF00026	Scaffold_39591|length136504954	48235064	48235170	+	1.1e-24	U6 spliceosomal RNA
U6	RF00026	Scaffold_39591|length136504954	3331694	3331588	-	1.1e-24	U6 spliceosomal RNA
U6	RF00026	Scaffold_27439|length67275892	59203689	59203583	-	1.1e-24	U6 spliceosomal RNA
U6	RF00026	Scaffold_43011|length66011198	23563274	23563168	-	1.1e-24	U6 spliceosomal RNA
U6	RF00026	Scaffold_27451|length108433636	65981484	65981590	+	1.2e-24	U6 spliceosomal RNA
U6	RF00026	Scaffold_43011|length66011198	26986660	26986766	+	1.3e-24	U6 spliceosomal RNA
U4atac	RF00618	Scaffold_39591|length136504954	62872312	62872187	-	1.5e-16	U4atac minor spliceosomal RNA
U2	RF00004	Scaffold_39394|length157403528	5259438	5259316	-	1e-19	U2 spliceosomal RNA
U6	RF00026	Scaffold_12612|length101087414	30074642	30074748	+	1.5e-24	U6 spliceosomal RNA
U6	RF00026	Scaffold_39394|length157403528	1169220	1169114	-	1.5e-24	U6 spliceosomal RNA
U6	RF00026	Scaffold_30057|length120734950	112744150	112744044	-	1.6e-24	U6 spliceosomal RNA
U6	RF00026	Scaffold_12980|length71137785	6845894	6846000	+	1.7e-24	U6 spliceosomal RNA
U6	RF00026	Scaffold_33982|length60283066	43317572	43317678	+	1.7e-24	U6 spliceosomal RNA
U6	RF00026	Scaffold_16296|length117642375	48068992	48069098	+	2e-24	U6 spliceosomal RNA
U6	RF00026	Scaffold_11943|length81904477	46409862	46409756	-	2.1e-24	U6 spliceosomal RNA
U6	RF00026	Scaffold_37854|length119020434	108210385	108210491	+	2.1e-24	U6 spliceosomal RNA
U6atac	RF00619	Scaffold_37542|length83034183	26268697	26268574	-	2.4e-24	U6atac minor spliceosomal RNA
U6	RF00026	Scaffold_6967|length120038259	21392291	21392185	-	2.2e-24	U6 spliceosomal RNA
U6	RF00026	Scaffold_39591|length136504954	70358802	70358908	+	2.2e-24	U6 spliceosomal RNA
U6	RF00026	Scaffold_48150|length112672368	22686677	22686571	-	2.2e-24	U6 spliceosomal RNA
U4	RF00015	Scaffold_16180|length69425194	51008224	51008364	+	8.8e-21	U4 spliceosomal RNA
U6	RF00026	Scaffold_30057|length120734950	15443317	15443423	+	2.4e-24	U6 spliceosomal RNA
U6	RF00026	Scaffold_30057|length120734950	112719913	112719807	-	2.4e-24	U6 spliceosomal RNA
U6atac	RF00619	Scaffold_30057|length120734950	49270839	49270714	-	2.7e-24	U6atac minor spliceosomal RNA
U6	RF00026	Scaffold_16296|length117642375	93108321	93108427	+	2.6e-24	U6 spliceosomal RNA
U6	RF00026	Scaffold_27451|length108433636	67046597	67046491	-	2.6e-24	U6 spliceosomal RNA
U6	RF00026	Scaffold_48150|length112672368	75907181	75907075	-	2.6e-24	U6 spliceosomal RNA
U6	RF00026	Scaffold_16180|length69425194	6774815	6774709	-	2.8e-24	U6 spliceosomal RNA
U6	RF00026	Scaffold_23396|length106224876	73140874	73140768	-	2.8e-24	U6 spliceosomal RNA
U6	RF00026	Scaffold_48150|length112672368	37173984	37174090	+	2.9e-24	U6 spliceosomal RNA
U6	RF00026	Scaffold_12612|length101087414	92370799	92370693	-	2.9e-24	U6 spliceosomal RNA
U6	RF00026	Scaffold_38743|length87277228	84642804	84642910	+	2.9e-24	U6 spliceosomal RNA
U6	RF00026	Scaffold_16296|length117642375	5758593	5758699	+	3e-24	U6 spliceosomal RNA
U6	RF00026	Scaffold_27451|length108433636	56913238	56913132	-	3e-24	U6 spliceosomal RNA
U2	RF00004	Scaffold_48150|length112672368	94761903	94761705	-	2e-19	U2 spliceosomal RNA
U6	RF00026	Scaffold_37854|length119020434	79127684	79127578	-	3.1e-24	U6 spliceosomal RNA
U6	RF00026	Scaffold_37542|length83034183	75437665	75437559	-	3.2e-24	U6 spliceosomal RNA
U6	RF00026	Scaffold_12980|length71137785	26614187	26614081	-	3.4e-24	U6 spliceosomal RNA
U6	RF00026	Scaffold_30057|length120734950	26959987	26959881	-	3.5e-24	U6 spliceosomal RNA
U6	RF00026	Scaffold_39394|length157403528	80158100	80157994	-	3.7e-24	U6 spliceosomal RNA
U6	RF00026	Scaffold_6967|length120038259	10368631	10368737	+	3.8e-24	U6 spliceosomal RNA
U6	RF00026	Scaffold_17631|length71783718	15855315	15855421	+	3.8e-24	U6 spliceosomal RNA
U6	RF00026	Scaffold_6967|length120038259	70195251	70195355	+	4e-24	U6 spliceosomal RNA
U6	RF00026	Scaffold_16180|length69425194	42029379	42029485	+	4e-24	U6 spliceosomal RNA
U6	RF00026	Scaffold_16180|length69425194	42030738	42030632	-	4e-24	U6 spliceosomal RNA
U6	RF00026	Scaffold_21637|length51421317	9994637	9994743	+	4e-24	U6 spliceosomal RNA
U6	RF00026	Scaffold_12875|length48866508	16874740	16874634	-	4.2e-24	U6 spliceosomal RNA
U6atac	RF00619	Scaffold_23396|length106224876	45680758	45680633	-	4.5e-24	U6atac minor spliceosomal RNA
U6	RF00026	Scaffold_12875|length48866508	23816004	23816110	+	4.4e-24	U6 spliceosomal RNA
U6	RF00026	Scaffold_39591|length136504954	112207363	112207257	-	4.4e-24	U6 spliceosomal RNA
U6	RF00026	Scaffold_30057|length120734950	38118194	38118300	+	4.6e-24	U6 spliceosomal RNA
U6	RF00026	Scaffold_12980|length71137785	66996129	66996023	-	4.6e-24	U6 spliceosomal RNA
U6	RF00026	Scaffold_4250|length79369995	28959308	28959414	+	4.7e-24	U6 spliceosomal RNA
U6	RF00026	Scaffold_13354|length44708660	14219463	14219357	-	4.9e-24	U6 spliceosomal RNA
U6	RF00026	Scaffold_16296|length117642375	105262313	105262207	-	4.9e-24	U6 spliceosomal RNA
U6	RF00026	Scaffold_27451|length108433636	79263185	79263291	+	4.9e-24	U6 spliceosomal RNA
U6	RF00026	Scaffold_4250|length79369995	64938626	64938732	+	5.7e-24	U6 spliceosomal RNA
U6	RF00026	Scaffold_39591|length136504954	49725514	49725408	-	5.7e-24	U6 spliceosomal RNA
U6	RF00026	Scaffold_12980|length71137785	24068476	24068370	-	5.8e-24	U6 spliceosomal RNA
U6	RF00026	Scaffold_39591|length136504954	97739052	97739158	+	5.8e-24	U6 spliceosomal RNA
U6	RF00026	Scaffold_4250|length79369995	59397051	59396945	-	6e-24	U6 spliceosomal RNA
U6	RF00026	Scaffold_25130|length49932167	13082652	13082546	-	6e-24	U6 spliceosomal RNA
U6	RF00026	Scaffold_27451|length108433636	35258450	35258556	+	6.2e-24	U6 spliceosomal RNA
U6	RF00026	Scaffold_39591|length136504954	16623902	16623796	-	6.8e-24	U6 spliceosomal RNA
U6	RF00026	Scaffold_27439|length67275892	60161903	60162009	+	7.1e-24	U6 spliceosomal RNA
U6	RF00026	Scaffold_30057|length120734950	89336079	89335973	-	7.4e-24	U6 spliceosomal RNA
U6	RF00026	Scaffold_43011|length66011198	21178306	21178200	-	7.5e-24	U6 spliceosomal RNA
U6	RF00026	Scaffold_37542|length83034183	44755934	44755828	-	7.7e-24	U6 spliceosomal RNA
U6	RF00026	Scaffold_21342|length91568615	50292279	50292173	-	8.9e-24	U6 spliceosomal RNA
U6	RF00026	Scaffold_27439|length67275892	945259	945153	-	1e-23	U6 spliceosomal RNA
U6	RF00026	Scaffold_48150|length112672368	85327876	85327982	+	1e-23	U6 spliceosomal RNA
U6atac	RF00619	Scaffold_21342|length91568615	8891491	8891366	-	1.1e-23	U6atac minor spliceosomal RNA
U6	RF00026	Scaffold_16788|length44672294	4545818	4545924	+	1e-23	U6 spliceosomal RNA
U6	RF00026	Scaffold_16180|length69425194	1677317	1677423	+	1.1e-23	U6 spliceosomal RNA
U6	RF00026	Scaffold_11943|length81904477	76136222	76136328	+	1.1e-23	U6 spliceosomal RNA
U6	RF00026	Scaffold_10741|length18890	10496	10390	-	1.1e-23	U6 spliceosomal RNA
U6	RF00026	Scaffold_37989|length51331537	47769303	47769197	-	1.1e-23	U6 spliceosomal RNA
U6	RF00026	Scaffold_11943|length81904477	35008655	35008549	-	1.2e-23	U6 spliceosomal RNA
U6	RF00026	Scaffold_16296|length117642375	42317326	42317220	-	1.2e-23	U6 spliceosomal RNA
U6	RF00026	Scaffold_21342|length91568615	30866350	30866456	+	1.3e-23	U6 spliceosomal RNA
U6	RF00026	Scaffold_6967|length120038259	19798773	19798879	+	1.6e-23	U6 spliceosomal RNA
U6	RF00026	Scaffold_38743|length87277228	45076951	45076845	-	1.6e-23	U6 spliceosomal RNA
U6	RF00026	Scaffold_37854|length119020434	115204536	115204430	-	1.7e-23	U6 spliceosomal RNA
U5	RF00020	Scaffold_6967|length120038259	19479730	19479614	-	9.4e-16	U5 spliceosomal RNA
U6	RF00026	Scaffold_37989|length51331537	28553088	28553194	+	2e-23	U6 spliceosomal RNA
U6	RF00026	Scaffold_37854|length119020434	36633582	36633688	+	2e-23	U6 spliceosomal RNA
U6	RF00026	Scaffold_39591|length136504954	10113861	10113967	+	2e-23	U6 spliceosomal RNA
U1	RF00003	Scaffold_37854|length119020434	46707861	46708025	+	5.6e-25	U1 spliceosomal RNA
U6	RF00026	Scaffold_17631|length71783718	10046593	10046700	+	2e-23	U6 spliceosomal RNA
U6	RF00026	Scaffold_28366|length94672733	51054570	51054677	+	2e-23	U6 spliceosomal RNA
U6	RF00026	Scaffold_6967|length120038259	88909134	88909240	+	2.1e-23	U6 spliceosomal RNA
U6	RF00026	Scaffold_39591|length136504954	75761955	75761849	-	2.4e-23	U6 spliceosomal RNA
U6	RF00026	Scaffold_12980|length71137785	32393942	32393836	-	2.7e-23	U6 spliceosomal RNA
U6	RF00026	Scaffold_40613|length62307961	48291650	48291544	-	2.7e-23	U6 spliceosomal RNA
U6	RF00026	Scaffold_37542|length83034183	15786027	15786133	+	2.9e-23	U6 spliceosomal RNA
U1	RF00003	Scaffold_39394|length157403528	42616969	42616811	-	9.5e-25	U1 spliceosomal RNA
U6	RF00026	Scaffold_37542|length83034183	32326183	32326077	-	3.4e-23	U6 spliceosomal RNA
U6	RF00026	Scaffold_39591|length136504954	58275856	58275750	-	3.4e-23	U6 spliceosomal RNA
U6	RF00026	Scaffold_39394|length157403528	57479791	57479685	-	3.4e-23	U6 spliceosomal RNA
U6	RF00026	Scaffold_39394|length157403528	126235693	126235799	+	3.4e-23	U6 spliceosomal RNA
U6	RF00026	Scaffold_12980|length71137785	16601513	16601619	+	3.5e-23	U6 spliceosomal RNA
U6	RF00026	Scaffold_30057|length120734950	88641347	88641241	-	3.6e-23	U6 spliceosomal RNA
U6	RF00026	Scaffold_39591|length136504954	109205966	109205860	-	3.7e-23	U6 spliceosomal RNA
U6	RF00026	Scaffold_37542|length83034183	81218185	81218079	-	3.9e-23	U6 spliceosomal RNA
U6	RF00026	Scaffold_39394|length157403528	85162848	85162954	+	4.1e-23	U6 spliceosomal RNA
U6atac	RF00619	Scaffold_38743|length87277228	41877851	41877726	-	4.2e-23	U6atac minor spliceosomal RNA
U6	RF00026	Scaffold_12612|length101087414	29954093	29954199	+	4.6e-23	U6 spliceosomal RNA
U6	RF00026	Scaffold_16180|length69425194	27349435	27349329	-	5.1e-23	U6 spliceosomal RNA
U6	RF00026	Scaffold_39394|length157403528	42619714	42619820	+	5.5e-23	U6 spliceosomal RNA
U6	RF00026	Scaffold_35534|length42858507	21392831	21392937	+	5.6e-23	U6 spliceosomal RNA
U6	RF00026	Scaffold_6967|length120038259	26177025	26176919	-	5.7e-23	U6 spliceosomal RNA
U6	RF00026	Scaffold_27451|length108433636	41381266	41381160	-	5.7e-23	U6 spliceosomal RNA
U6	RF00026	Scaffold_30057|length120734950	59608309	59608415	+	5.7e-23	U6 spliceosomal RNA
U6	RF00026	Scaffold_39591|length136504954	118285905	118285799	-	5.8e-23	U6 spliceosomal RNA
U2	RF00004	Scaffold_39394|length157403528	146671316	146671212	-	2.3e-18	U2 spliceosomal RNA
U6	RF00026	Scaffold_12612|length101087414	30572420	30572314	-	5.8e-23	U6 spliceosomal RNA
U6	RF00026	Scaffold_21637|length51421317	30635563	30635669	+	5.8e-23	U6 spliceosomal RNA
U1	RF00003	Scaffold_27451|length108433636	2161725	2161876	+	1.8e-24	U1 spliceosomal RNA
U6	RF00026	Scaffold_23396|length106224876	90150533	90150638	+	6.6e-23	U6 spliceosomal RNA
U6	RF00026	Scaffold_12612|length101087414	46274897	46274792	-	6.6e-23	U6 spliceosomal RNA
U6	RF00026	Scaffold_6967|length120038259	77378903	77378797	-	7.2e-23	U6 spliceosomal RNA
U6	RF00026	Scaffold_30057|length120734950	87147336	87147442	+	7.5e-23	U6 spliceosomal RNA
U6	RF00026	Scaffold_39394|length157403528	120342517	120342411	-	8e-23	U6 spliceosomal RNA
U6	RF00026	Scaffold_16296|length117642375	67966759	67966865	+	8.1e-23	U6 spliceosomal RNA
U6	RF00026	Scaffold_16296|length117642375	4549382	4549488	+	8.3e-23	U6 spliceosomal RNA
U6	RF00026	Scaffold_16296|length117642375	91177939	91178045	+	8.6e-23	U6 spliceosomal RNA
U6	RF00026	Scaffold_21637|length51421317	48429106	48429212	+	8.9e-23	U6 spliceosomal RNA
U6atac	RF00619	Scaffold_30057|length120734950	1273738	1273863	+	9.6e-23	U6atac minor spliceosomal RNA
U6	RF00026	Scaffold_4250|length79369995	64003357	64003464	+	1e-22	U6 spliceosomal RNA
U6	RF00026	Scaffold_39394|length157403528	16637682	16637788	+	1e-22	U6 spliceosomal RNA
U6	RF00026	Scaffold_11943|length81904477	73695617	73695723	+	1.1e-22	U6 spliceosomal RNA
U6	RF00026	Scaffold_37854|length119020434	72783975	72784081	+	1.1e-22	U6 spliceosomal RNA
U6	RF00026	Scaffold_4250|length79369995	25910956	25910850	-	1.2e-22	U6 spliceosomal RNA
U6	RF00026	Scaffold_21342|length91568615	26789976	26789870	-	1.2e-22	U6 spliceosomal RNA
U6	RF00026	Scaffold_21342|length91568615	75178157	75178263	+	1.3e-22	U6 spliceosomal RNA
U6	RF00026	Scaffold_11943|length81904477	23264718	23264825	+	1.4e-22	U6 spliceosomal RNA
U6	RF00026	Scaffold_12980|length71137785	772626	772520	-	1.4e-22	U6 spliceosomal RNA
U6	RF00026	Scaffold_39394|length157403528	130525267	130525162	-	1.4e-22	U6 spliceosomal RNA
U6	RF00026	Scaffold_27439|length67275892	60018648	60018754	+	1.5e-22	U6 spliceosomal RNA
U6	RF00026	Scaffold_39394|length157403528	85719944	85720050	+	1.5e-22	U6 spliceosomal RNA
U6	RF00026	Scaffold_48150|length112672368	22784556	22784448	-	1.5e-22	U6 spliceosomal RNA
U6atac	RF00619	Scaffold_23396|length106224876	36592014	36592141	+	1.7e-22	U6atac minor spliceosomal RNA
U6atac	RF00619	Scaffold_27451|length108433636	104726244	104726366	+	1.7e-22	U6atac minor spliceosomal RNA
U6	RF00026	Scaffold_39591|length136504954	117472593	117472486	-	1.7e-22	U6 spliceosomal RNA
U6	RF00026	Scaffold_43011|length66011198	58151214	58151108	-	1.8e-22	U6 spliceosomal RNA
U1	RF00003	Scaffold_27451|length108433636	48863774	48863613	-	5.1e-24	U1 spliceosomal RNA
U6	RF00026	Scaffold_21637|length51421317	29219924	29220030	+	1.9e-22	U6 spliceosomal RNA
U6	RF00026	Scaffold_48150|length112672368	75381716	75381610	-	2.1e-22	U6 spliceosomal RNA
U6	RF00026	Scaffold_16180|length69425194	47247360	47247254	-	2.2e-22	U6 spliceosomal RNA
U6	RF00026	Scaffold_16180|length69425194	26496270	26496376	+	2.2e-22	U6 spliceosomal RNA
U6	RF00026	Scaffold_39755|length639442	389893	389999	+	2.3e-22	U6 spliceosomal RNA
U6	RF00026	Scaffold_39591|length136504954	5228228	5228334	+	2.3e-22	U6 spliceosomal RNA
U6	RF00026	Scaffold_38743|length87277228	67617579	67617473	-	2.5e-22	U6 spliceosomal RNA
U6	RF00026	Scaffold_37854|length119020434	22280026	22280132	+	2.5e-22	U6 spliceosomal RNA
U6	RF00026	Scaffold_12612|length101087414	57410342	57410448	+	2.7e-22	U6 spliceosomal RNA
U6	RF00026	Scaffold_12875|length48866508	46188821	46188715	-	3.2e-22	U6 spliceosomal RNA
U1	RF00003	Scaffold_6967|length120038259	110087827	110087669	-	9.5e-24	U1 spliceosomal RNA
U6	RF00026	Scaffold_16296|length117642375	91239453	91239347	-	3.4e-22	U6 spliceosomal RNA
U6atac	RF00619	Scaffold_16296|length117642375	72668112	72668238	+	3.4e-22	U6atac minor spliceosomal RNA
U6	RF00026	Scaffold_23396|length106224876	30836607	30836713	+	3.5e-22	U6 spliceosomal RNA
U6	RF00026	Scaffold_33982|length60283066	7602393	7602499	+	3.6e-22	U6 spliceosomal RNA
U6	RF00026	Scaffold_37854|length119020434	73569465	73569360	-	3.6e-22	U6 spliceosomal RNA
U6	RF00026	Scaffold_11943|length81904477	4765499	4765605	+	3.7e-22	U6 spliceosomal RNA
U6	RF00026	Scaffold_35534|length42858507	26779652	26779546	-	3.7e-22	U6 spliceosomal RNA
U6	RF00026	Scaffold_16296|length117642375	73664492	73664386	-	3.8e-22	U6 spliceosomal RNA
U6	RF00026	Scaffold_43011|length66011198	60217426	60217320	-	4.6e-22	U6 spliceosomal RNA
U6	RF00026	Scaffold_28366|length94672733	51302290	51302184	-	5.4e-22	U6 spliceosomal RNA
U6	RF00026	Scaffold_16296|length117642375	71104052	71103946	-	6e-22	U6 spliceosomal RNA
U6	RF00026	Scaffold_35534|length42858507	28170819	28170925	+	6.1e-22	U6 spliceosomal RNA
U6	RF00026	Scaffold_33982|length60283066	11935016	11935122	+	6.2e-22	U6 spliceosomal RNA
U6atac	RF00619	Scaffold_27451|length108433636	101980902	101980779	-	6.3e-22	U6atac minor spliceosomal RNA
U6	RF00026	Scaffold_16180|length69425194	32708814	32708920	+	6.8e-22	U6 spliceosomal RNA
U6	RF00026	Scaffold_37989|length51331537	44361844	44361952	+	7.1e-22	U6 spliceosomal RNA
U6	RF00026	Scaffold_39591|length136504954	16813380	16813274	-	7.1e-22	U6 spliceosomal RNA
U6	RF00026	Scaffold_16296|length117642375	61179052	61178946	-	7.4e-22	U6 spliceosomal RNA
U6	RF00026	Scaffold_28366|length94672733	93906991	93907097	+	7.4e-22	U6 spliceosomal RNA
U6	RF00026	Scaffold_27451|length108433636	29490932	29490826	-	7.4e-22	U6 spliceosomal RNA
U6	RF00026	Scaffold_37127|length777548	501068	500962	-	7.7e-22	U6 spliceosomal RNA
U6	RF00026	Scaffold_6967|length120038259	41295251	41295357	+	8.1e-22	U6 spliceosomal RNA
U6	RF00026	Scaffold_27439|length67275892	60451330	60451436	+	9.6e-22	U6 spliceosomal RNA
U6	RF00026	Scaffold_35534|length42858507	37003333	37003227	-	9.9e-22	U6 spliceosomal RNA
U6	RF00026	Scaffold_16788|length44672294	16732532	16732638	+	1.1e-21	U6 spliceosomal RNA
U6	RF00026	Scaffold_40613|length62307961	36300816	36300710	-	1.1e-21	U6 spliceosomal RNA
U6	RF00026	Scaffold_39591|length136504954	122615811	122615705	-	1.1e-21	U6 spliceosomal RNA
U6	RF00026	Scaffold_6967|length120038259	20833246	20833352	+	1.1e-21	U6 spliceosomal RNA
U6	RF00026	Scaffold_30938|length68753	38560	38666	+	1.1e-21	U6 spliceosomal RNA
U6	RF00026	Scaffold_23396|length106224876	29403508	29403614	+	1.1e-21	U6 spliceosomal RNA
U6	RF00026	Scaffold_16296|length117642375	66559319	66559425	+	1.3e-21	U6 spliceosomal RNA
U6	RF00026	Scaffold_16788|length44672294	4108036	4107931	-	1.4e-21	U6 spliceosomal RNA
U6	RF00026	Scaffold_17631|length71783718	23132504	23132398	-	1.4e-21	U6 spliceosomal RNA
U6	RF00026	Scaffold_21342|length91568615	77220989	77221095	+	1.4e-21	U6 spliceosomal RNA
U6	RF00026	Scaffold_30057|length120734950	42931120	42931226	+	1.5e-21	U6 spliceosomal RNA
U6	RF00026	Scaffold_48150|length112672368	31965570	31965676	+	1.7e-21	U6 spliceosomal RNA
U6	RF00026	Scaffold_12612|length101087414	94238086	94237980	-	1.8e-21	U6 spliceosomal RNA
U6	RF00026	Scaffold_37854|length119020434	74066923	74066817	-	1.8e-21	U6 spliceosomal RNA
U6	RF00026	Scaffold_28366|length94672733	88769046	88768940	-	1.9e-21	U6 spliceosomal RNA
U6	RF00026	Scaffold_12875|length48866508	41720094	41719988	-	2.1e-21	U6 spliceosomal RNA
U6	RF00026	Scaffold_11943|length81904477	81754492	81754598	+	2.2e-21	U6 spliceosomal RNA
U6	RF00026	Scaffold_35534|length42858507	36323956	36323853	-	2.3e-21	U6 spliceosomal RNA
U6	RF00026	Scaffold_39394|length157403528	109762533	109762639	+	2.4e-21	U6 spliceosomal RNA
U2	RF00004	Scaffold_39394|length157403528	115565199	115565464	+	5.1e-17	U2 spliceosomal RNA
U1	RF00003	Scaffold_4250|length79369995	42820929	42821091	+	8.7e-23	U1 spliceosomal RNA
U6	RF00026	Scaffold_37542|length83034183	10309336	10309442	+	2.9e-21	U6 spliceosomal RNA
U5	RF00020	Scaffold_4250|length79369995	71592264	71592378	+	4.8e-14	U5 spliceosomal RNA
U6	RF00026	Scaffold_39591|length136504954	73753388	73753494	+	3.2e-21	U6 spliceosomal RNA
U6	RF00026	Scaffold_39394|length157403528	90839432	90839538	+	3.3e-21	U6 spliceosomal RNA
U6	RF00026	Scaffold_23396|length106224876	93888946	93889052	+	3.7e-21	U6 spliceosomal RNA
U1	RF00003	Scaffold_12612|length101087414	59882787	59882947	+	1.3e-22	U1 spliceosomal RNA
U6	RF00026	Scaffold_27439|length67275892	60390021	60390127	+	3.9e-21	U6 spliceosomal RNA
U6	RF00026	Scaffold_37854|length119020434	14624547	14624653	+	4.2e-21	U6 spliceosomal RNA
U6	RF00026	Scaffold_27439|length67275892	63755862	63755756	-	4.3e-21	U6 spliceosomal RNA
U6	RF00026	Scaffold_40613|length62307961	32912214	32912320	+	4.3e-21	U6 spliceosomal RNA
U6	RF00026	Scaffold_27439|length67275892	56728416	56728519	+	4.4e-21	U6 spliceosomal RNA
U6	RF00026	Scaffold_6967|length120038259	51716452	51716350	-	4.7e-21	U6 spliceosomal RNA
U6	RF00026	Scaffold_6967|length120038259	51929859	51929753	-	4.9e-21	U6 spliceosomal RNA
U6	RF00026	Scaffold_37854|length119020434	43894824	43894926	+	5.1e-21	U6 spliceosomal RNA
U6	RF00026	Scaffold_37542|length83034183	11735637	11735531	-	5.2e-21	U6 spliceosomal RNA
U6	RF00026	Scaffold_16180|length69425194	42214233	42214127	-	5.3e-21	U6 spliceosomal RNA
U6	RF00026	Scaffold_11943|length81904477	52652240	52652134	-	5.6e-21	U6 spliceosomal RNA
U6	RF00026	Scaffold_27439|length67275892	57114248	57114140	-	6.2e-21	U6 spliceosomal RNA
U6	RF00026	Scaffold_39591|length136504954	38840565	38840670	+	6.2e-21	U6 spliceosomal RNA
U6	RF00026	Scaffold_35534|length42858507	8957941	8957835	-	6.5e-21	U6 spliceosomal RNA
U6	RF00026	Scaffold_39394|length157403528	85979995	85979888	-	6.7e-21	U6 spliceosomal RNA
U6	RF00026	Scaffold_6967|length120038259	84152220	84152326	+	6.9e-21	U6 spliceosomal RNA
U6	RF00026	Scaffold_12612|length101087414	68997561	68997667	+	7e-21	U6 spliceosomal RNA
U6	RF00026	Scaffold_37854|length119020434	87832350	87832244	-	8.5e-21	U6 spliceosomal RNA
U6	RF00026	Scaffold_48150|length112672368	100738239	100738137	-	9.5e-21	U6 spliceosomal RNA
U6	RF00026	Scaffold_12980|length71137785	65238570	65238676	+	1e-20	U6 spliceosomal RNA
U6	RF00026	Scaffold_27451|length108433636	67090059	67089953	-	1e-20	U6 spliceosomal RNA
U6	RF00026	Scaffold_12980|length71137785	39948375	39948273	-	1.1e-20	U6 spliceosomal RNA
U6	RF00026	Scaffold_17631|length71783718	4780720	4780613	-	1.1e-20	U6 spliceosomal RNA
U6	RF00026	Scaffold_37854|length119020434	34947261	34947364	+	1.1e-20	U6 spliceosomal RNA
U6	RF00026	Scaffold_12875|length48866508	10898015	10898121	+	1.2e-20	U6 spliceosomal RNA
U6	RF00026	Scaffold_28366|length94672733	56690215	56690321	+	1.3e-20	U6 spliceosomal RNA
U6	RF00026	Scaffold_39591|length136504954	17759062	17758956	-	1.3e-20	U6 spliceosomal RNA
U6	RF00026	Scaffold_4250|length79369995	36256361	36256254	-	1.3e-20	U6 spliceosomal RNA
U6	RF00026	Scaffold_23396|length106224876	411549	411653	+	1.3e-20	U6 spliceosomal RNA
U6	RF00026	Scaffold_37854|length119020434	92570444	92570547	+	1.4e-20	U6 spliceosomal RNA
U6	RF00026	Scaffold_16180|length69425194	54888149	54888255	+	1.6e-20	U6 spliceosomal RNA
U6	RF00026	Scaffold_39394|length157403528	71473235	71473341	+	1.6e-20	U6 spliceosomal RNA
U6	RF00026	Scaffold_48150|length112672368	83315946	83315840	-	1.7e-20	U6 spliceosomal RNA
U6	RF00026	Scaffold_11943|length81904477	39268759	39268865	+	1.7e-20	U6 spliceosomal RNA
U6	RF00026	Scaffold_19735|length62516445	17432421	17432524	+	1.8e-20	U6 spliceosomal RNA
U6	RF00026	Scaffold_16296|length117642375	102140641	102140747	+	1.8e-20	U6 spliceosomal RNA
U6	RF00026	Scaffold_48150|length112672368	6150461	6150354	-	1.9e-20	U6 spliceosomal RNA
U6atac	RF00619	Scaffold_23396|length106224876	63718066	63717944	-	1.8e-20	U6atac minor spliceosomal RNA
U6	RF00026	Scaffold_19735|length62516445	20746506	20746400	-	2e-20	U6 spliceosomal RNA
U2	RF00004	Scaffold_37989|length51331537	28795759	28795596	-	2.9e-16	U2 spliceosomal RNA
U6	RF00026	Scaffold_13354|length44708660	37599328	37599434	+	2.3e-20	U6 spliceosomal RNA
U6	RF00026	Scaffold_11943|length81904477	13533925	13533820	-	2.4e-20	U6 spliceosomal RNA
U6	RF00026	Scaffold_39394|length157403528	9308253	9308147	-	2.5e-20	U6 spliceosomal RNA
U6	RF00026	Scaffold_37989|length51331537	25955448	25955342	-	2.7e-20	U6 spliceosomal RNA
U6	RF00026	Scaffold_6967|length120038259	39623212	39623106	-	2.9e-20	U6 spliceosomal RNA
U6	RF00026	Scaffold_21342|length91568615	57619842	57619948	+	2.9e-20	U6 spliceosomal RNA
U6	RF00026	Scaffold_17631|length71783718	52030	52136	+	3.4e-20	U6 spliceosomal RNA
U6	RF00026	Scaffold_39591|length136504954	11210368	11210262	-	3.5e-20	U6 spliceosomal RNA
U6	RF00026	Scaffold_16788|length44672294	28388187	28388293	+	3.6e-20	U6 spliceosomal RNA
U6atac	RF00619	Scaffold_28366|length94672733	22241960	22242085	+	3.4e-20	U6atac minor spliceosomal RNA
U6	RF00026	Scaffold_39394|length157403528	55021562	55021664	+	4.6e-20	U6 spliceosomal RNA
U6	RF00026	Scaffold_28366|length94672733	52295289	52295395	+	4.9e-20	U6 spliceosomal RNA
U6	RF00026	Scaffold_38743|length87277228	85272161	85272264	+	5.1e-20	U6 spliceosomal RNA
U6atac	RF00619	Scaffold_16296|length117642375	59412850	59412728	-	4.9e-20	U6atac minor spliceosomal RNA
U6	RF00026	Scaffold_23396|length106224876	97595930	97595824	-	5.6e-20	U6 spliceosomal RNA
U6	RF00026	Scaffold_12875|length48866508	31940295	31940401	+	6.6e-20	U6 spliceosomal RNA
U6	RF00026	Scaffold_12612|length101087414	36794926	36795032	+	6.6e-20	U6 spliceosomal RNA
U6	RF00026	Scaffold_48150|length112672368	59054798	59054692	-	7e-20	U6 spliceosomal RNA
U6	RF00026	Scaffold_12980|length71137785	14888099	14888201	+	7.3e-20	U6 spliceosomal RNA
U6	RF00026	Scaffold_39394|length157403528	70802289	70802395	+	7.4e-20	U6 spliceosomal RNA
U6	RF00026	Scaffold_21342|length91568615	50862190	50862296	+	8.1e-20	U6 spliceosomal RNA
U6	RF00026	Scaffold_27439|length67275892	39890537	39890430	-	8.3e-20	U6 spliceosomal RNA
U6	RF00026	Scaffold_37989|length51331537	49111979	49111882	-	8.4e-20	U6 spliceosomal RNA
U2	RF00004	Scaffold_27451|length108433636	82753878	82753758	-	8.8e-16	U2 spliceosomal RNA
U6	RF00026	Scaffold_38743|length87277228	51969213	51969315	+	8.6e-20	U6 spliceosomal RNA
U6	RF00026	Scaffold_16788|length44672294	2045746	2045640	-	9.6e-20	U6 spliceosomal RNA
U6	RF00026	Scaffold_33982|length60283066	13617186	13617080	-	1.1e-19	U6 spliceosomal RNA
U6	RF00026	Scaffold_43011|length66011198	838005	837899	-	1.1e-19	U6 spliceosomal RNA
U6	RF00026	Scaffold_13354|length44708660	33974113	33974009	-	1.3e-19	U6 spliceosomal RNA
U2	RF00004	Scaffold_35534|length42858507	7158363	7158247	-	1.3e-15	U2 spliceosomal RNA
U6	RF00026	Scaffold_43011|length66011198	41000005	40999899	-	1.4e-19	U6 spliceosomal RNA
U6	RF00026	Scaffold_26149|length307590	198638	198744	+	1.5e-19	U6 spliceosomal RNA
U6	RF00026	Scaffold_19735|length62516445	37710477	37710374	-	1.5e-19	U6 spliceosomal RNA
U6	RF00026	Scaffold_17631|length71783718	36586077	36585974	-	1.7e-19	U6 spliceosomal RNA
U6	RF00026	Scaffold_12612|length101087414	21759416	21759518	+	1.7e-19	U6 spliceosomal RNA
U6	RF00026	Scaffold_26021|length37136	10687	10797	+	1.7e-19	U6 spliceosomal RNA
U6	RF00026	Scaffold_27439|length67275892	1790392	1790502	+	1.7e-19	U6 spliceosomal RNA
U6	RF00026	Scaffold_28366|length94672733	25872985	25872880	-	1.7e-19	U6 spliceosomal RNA
U6	RF00026	Scaffold_48150|length112672368	1461968	1462070	+	1.7e-19	U6 spliceosomal RNA
U6	RF00026	Scaffold_25130|length49932167	8222048	8221942	-	1.8e-19	U6 spliceosomal RNA
U6	RF00026	Scaffold_17631|length71783718	11906388	11906494	+	1.9e-19	U6 spliceosomal RNA
U6	RF00026	Scaffold_12612|length101087414	79776963	79777069	+	2e-19	U6 spliceosomal RNA
U6	RF00026	Scaffold_37854|length119020434	79941002	79940896	-	2e-19	U6 spliceosomal RNA
U6	RF00026	Scaffold_43011|length66011198	20589023	20588916	-	2.1e-19	U6 spliceosomal RNA
U6	RF00026	Scaffold_13354|length44708660	14250240	14250137	-	2.2e-19	U6 spliceosomal RNA
U6	RF00026	Scaffold_12612|length101087414	29919325	29919428	+	2.2e-19	U6 spliceosomal RNA
U1	RF00003	Scaffold_33982|length60283066	1116397	1116257	-	8.4e-21	U1 spliceosomal RNA
U6	RF00026	Scaffold_16180|length69425194	16455696	16455590	-	2.4e-19	U6 spliceosomal RNA
U6	RF00026	Scaffold_23396|length106224876	7704194	7704091	-	2.6e-19	U6 spliceosomal RNA
U6	RF00026	Scaffold_6967|length120038259	15843805	15843699	-	2.8e-19	U6 spliceosomal RNA
U6	RF00026	Scaffold_16180|length69425194	45064076	45063970	-	2.9e-19	U6 spliceosomal RNA
U6	RF00026	Scaffold_37989|length51331537	2069472	2069580	+	2.9e-19	U6 spliceosomal RNA
U6	RF00026	Scaffold_16296|length117642375	46224564	46224458	-	3e-19	U6 spliceosomal RNA
U6	RF00026	Scaffold_4250|length79369995	51416445	51416337	-	3.1e-19	U6 spliceosomal RNA
U6	RF00026	Scaffold_39591|length136504954	6564230	6564332	+	3.4e-19	U6 spliceosomal RNA
U2	RF00004	Scaffold_27451|length108433636	25313562	25313743	+	2.9e-15	U2 spliceosomal RNA
U6	RF00026	Scaffold_12875|length48866508	31298355	31298457	+	3.5e-19	U6 spliceosomal RNA
U6	RF00026	Scaffold_33982|length60283066	16877696	16877797	+	3.5e-19	U6 spliceosomal RNA
U6	RF00026	Scaffold_39394|length157403528	58057572	58057681	+	3.7e-19	U6 spliceosomal RNA
U6	RF00026	Scaffold_28366|length94672733	42713996	42714098	+	4.1e-19	U6 spliceosomal RNA
U6	RF00026	Scaffold_4250|length79369995	71290892	71290998	+	4.2e-19	U6 spliceosomal RNA
U6	RF00026	Scaffold_12612|length101087414	58828906	58828803	-	4.2e-19	U6 spliceosomal RNA
U6	RF00026	Scaffold_27439|length67275892	1826195	1826303	+	4.8e-19	U6 spliceosomal RNA
U6	RF00026	Scaffold_48150|length112672368	61236330	61236436	+	5.4e-19	U6 spliceosomal RNA
U6	RF00026	Scaffold_39394|length157403528	97160029	97159926	-	5.6e-19	U6 spliceosomal RNA
U6	RF00026	Scaffold_16180|length69425194	4030784	4030890	+	5.7e-19	U6 spliceosomal RNA
U6	RF00026	Scaffold_12612|length101087414	14208419	14208539	+	6.5e-19	U6 spliceosomal RNA
U6	RF00026	Scaffold_19735|length62516445	55324541	55324643	+	6.6e-19	U6 spliceosomal RNA
U6	RF00026	Scaffold_19735|length62516445	4918822	4918719	-	6.8e-19	U6 spliceosomal RNA
U6	RF00026	Scaffold_6967|length120038259	54352365	54352468	+	6.9e-19	U6 spliceosomal RNA
U6	RF00026	Scaffold_38743|length87277228	31717705	31717602	-	6.9e-19	U6 spliceosomal RNA
U6	RF00026	Scaffold_27439|length67275892	1887361	1887469	+	7.3e-19	U6 spliceosomal RNA
U6	RF00026	Scaffold_12612|length101087414	60204563	60204669	+	7.5e-19	U6 spliceosomal RNA
U6	RF00026	Scaffold_12612|length101087414	66170889	66170994	+	7.6e-19	U6 spliceosomal RNA
U6	RF00026	Scaffold_12612|length101087414	44943576	44943473	-	8.4e-19	U6 spliceosomal RNA
U6	RF00026	Scaffold_27451|length108433636	64369091	64369197	+	8.5e-19	U6 spliceosomal RNA
U6	RF00026	Scaffold_37854|length119020434	106474746	106474639	-	9e-19	U6 spliceosomal RNA
U6	RF00026	Scaffold_27451|length108433636	38650094	38649992	-	9.3e-19	U6 spliceosomal RNA
U6	RF00026	Scaffold_12875|length48866508	29177917	29177811	-	9.9e-19	U6 spliceosomal RNA
U6	RF00026	Scaffold_43011|length66011198	48734301	48734404	+	9.9e-19	U6 spliceosomal RNA
U6	RF00026	Scaffold_17631|length71783718	36489336	36489230	-	1.1e-18	U6 spliceosomal RNA
U6	RF00026	Scaffold_27439|length67275892	1729105	1729215	+	1.2e-18	U6 spliceosomal RNA
U6	RF00026	Scaffold_17631|length71783718	54656921	54656815	-	1.3e-18	U6 spliceosomal RNA
U6	RF00026	Scaffold_42166|length18651	5282	5389	+	1.3e-18	U6 spliceosomal RNA
U6	RF00026	Scaffold_48150|length112672368	97800232	97800339	+	1.3e-18	U6 spliceosomal RNA
U6	RF00026	Scaffold_30057|length120734950	78650031	78650136	+	1.4e-18	U6 spliceosomal RNA
U6	RF00026	Scaffold_6967|length120038259	48335220	48335114	-	1.5e-18	U6 spliceosomal RNA
U6	RF00026	Scaffold_39394|length157403528	40367014	40366908	-	1.5e-18	U6 spliceosomal RNA
U6	RF00026	Scaffold_16180|length69425194	20651538	20651644	+	1.6e-18	U6 spliceosomal RNA
U6	RF00026	Scaffold_19735|length62516445	19411082	19411188	+	1.8e-18	U6 spliceosomal RNA
U6	RF00026	Scaffold_40613|length62307961	21152818	21152712	-	1.8e-18	U6 spliceosomal RNA
U6	RF00026	Scaffold_48150|length112672368	10149645	10149539	-	1.9e-18	U6 spliceosomal RNA
U2	RF00004	Scaffold_19735|length62516445	42915817	42915627	-	1.2e-14	U2 spliceosomal RNA
U2	RF00004	Scaffold_27439|length67275892	59801586	59801685	+	1.2e-14	U2 spliceosomal RNA
U6	RF00026	Scaffold_33982|length60283066	52240980	52241088	+	2.1e-18	U6 spliceosomal RNA
U6	RF00026	Scaffold_6967|length120038259	54323991	54324098	+	2.2e-18	U6 spliceosomal RNA
U6	RF00026	Scaffold_27439|length67275892	47970538	47970644	+	2.3e-18	U6 spliceosomal RNA
U6	RF00026	Scaffold_30057|length120734950	73091834	73091940	+	2.3e-18	U6 spliceosomal RNA
U6	RF00026	Scaffold_13354|length44708660	12311919	12312023	+	2.4e-18	U6 spliceosomal RNA
U6	RF00026	Scaffold_12875|length48866508	21849002	21848897	-	2.4e-18	U6 spliceosomal RNA
U6	RF00026	Scaffold_16296|length117642375	32938665	32938559	-	2.4e-18	U6 spliceosomal RNA
U6	RF00026	Scaffold_28366|length94672733	44725791	44725897	+	2.5e-18	U6 spliceosomal RNA
U6	RF00026	Scaffold_39591|length136504954	72877688	72877582	-	2.6e-18	U6 spliceosomal RNA
U6	RF00026	Scaffold_16788|length44672294	36750608	36750506	-	2.7e-18	U6 spliceosomal RNA
U1	RF00003	Scaffold_23396|length106224876	54069205	54069074	-	1e-19	U1 spliceosomal RNA
U6	RF00026	Scaffold_6967|length120038259	54589427	54589321	-	2.7e-18	U6 spliceosomal RNA
U6	RF00026	Scaffold_30057|length120734950	110200232	110200335	+	2.7e-18	U6 spliceosomal RNA
U6	RF00026	Scaffold_12612|length101087414	94776777	94776883	+	3e-18	U6 spliceosomal RNA
U6	RF00026	Scaffold_13354|length44708660	20352942	20352836	-	3.2e-18	U6 spliceosomal RNA
U6	RF00026	Scaffold_27439|length67275892	46176144	46176036	-	3.2e-18	U6 spliceosomal RNA
U6	RF00026	Scaffold_43011|length66011198	25035620	25035515	-	3.2e-18	U6 spliceosomal RNA
U6	RF00026	Scaffold_28366|length94672733	61067700	61067594	-	3.3e-18	U6 spliceosomal RNA
U6	RF00026	Scaffold_30057|length120734950	26216255	26216149	-	3.5e-18	U6 spliceosomal RNA
U6	RF00026	Scaffold_37854|length119020434	87529812	87529918	+	3.5e-18	U6 spliceosomal RNA
U6	RF00026	Scaffold_16788|length44672294	4212314	4212420	+	3.8e-18	U6 spliceosomal RNA
U6	RF00026	Scaffold_39591|length136504954	33375994	33376100	+	3.8e-18	U6 spliceosomal RNA
U6	RF00026	Scaffold_12980|length71137785	40804182	40804288	+	3.9e-18	U6 spliceosomal RNA
U6	RF00026	Scaffold_12612|length101087414	49834924	49835027	+	4.8e-18	U6 spliceosomal RNA
U6	RF00026	Scaffold_21637|length51421317	36117437	36117327	-	4.8e-18	U6 spliceosomal RNA
U6	RF00026	Scaffold_25130|length49932167	34939068	34938961	-	5.5e-18	U6 spliceosomal RNA
U6	RF00026	Scaffold_16180|length69425194	29176360	29176466	+	6.2e-18	U6 spliceosomal RNA
U6	RF00026	Scaffold_12612|length101087414	51279406	51279505	+	6.9e-18	U6 spliceosomal RNA
U6	RF00026	Scaffold_12980|length71137785	27753455	27753349	-	7.1e-18	U6 spliceosomal RNA
U6	RF00026	Scaffold_37989|length51331537	44811941	44811835	-	7.1e-18	U6 spliceosomal RNA
U12	RF00007	Scaffold_39591|length136504954	98158926	98158779	-	2.4e-14	U12 minor spliceosomal RNA
U6atac	RF00619	Scaffold_16788|length44672294	33971181	33971066	-	6.6e-18	U6atac minor spliceosomal RNA
U6	RF00026	Scaffold_37542|length83034183	3502304	3502197	-	8.9e-18	U6 spliceosomal RNA
U6	RF00026	Scaffold_17631|length71783718	39715263	39715157	-	9e-18	U6 spliceosomal RNA
U6	RF00026	Scaffold_12612|length101087414	66039380	66039486	+	9e-18	U6 spliceosomal RNA
U6	RF00026	Scaffold_6967|length120038259	43283799	43283693	-	9.4e-18	U6 spliceosomal RNA
U6	RF00026	Scaffold_23396|length106224876	46038851	46038747	-	9.4e-18	U6 spliceosomal RNA
U6atac	RF00619	Scaffold_27439|length67275892	23859391	23859507	+	7.8e-18	U6atac minor spliceosomal RNA
U6	RF00026	Scaffold_39394|length157403528	140278946	140278844	-	9.7e-18	U6 spliceosomal RNA
U6	RF00026	Scaffold_27439|length67275892	1861510	1861619	+	1.1e-17	U6 spliceosomal RNA
U6	RF00026	Scaffold_6967|length120038259	33926592	33926488	-	1.1e-17	U6 spliceosomal RNA
U6	RF00026	Scaffold_16788|length44672294	7338603	7338500	-	1.2e-17	U6 spliceosomal RNA
U6	RF00026	Scaffold_6967|length120038259	21861438	21861332	-	1.2e-17	U6 spliceosomal RNA
U6	RF00026	Scaffold_38466|length1062	739	847	+	1.2e-17	U6 spliceosomal RNA
U6	RF00026	Scaffold_12612|length101087414	42635207	42635101	-	1.2e-17	U6 spliceosomal RNA
U6	RF00026	Scaffold_12612|length101087414	45923986	45924083	+	1.2e-17	U6 spliceosomal RNA
U6	RF00026	Scaffold_48150|length112672368	83727634	83727528	-	1.2e-17	U6 spliceosomal RNA
U6	RF00026	Scaffold_25130|length49932167	12625959	12625857	-	1.3e-17	U6 spliceosomal RNA
U6	RF00026	Scaffold_19735|length62516445	23766573	23766679	+	1.3e-17	U6 spliceosomal RNA
U6	RF00026	Scaffold_12875|length48866508	14400415	14400523	+	1.4e-17	U6 spliceosomal RNA
U6	RF00026	Scaffold_27451|length108433636	105035507	105035610	+	1.4e-17	U6 spliceosomal RNA
U6	RF00026	Scaffold_39394|length157403528	66571735	66571629	-	1.4e-17	U6 spliceosomal RNA
U6	RF00026	Scaffold_2992|length43735	38265	38368	+	1.5e-17	U6 spliceosomal RNA
U6	RF00026	Scaffold_19735|length62516445	44706801	44706695	-	1.5e-17	U6 spliceosomal RNA
U6	RF00026	Scaffold_16296|length117642375	99117953	99118062	+	1.6e-17	U6 spliceosomal RNA
U6	RF00026	Scaffold_37854|length119020434	109187083	109187189	+	1.6e-17	U6 spliceosomal RNA
U6	RF00026	Scaffold_6967|length120038259	74870753	74870856	+	1.8e-17	U6 spliceosomal RNA
U6	RF00026	Scaffold_25130|length49932167	4763452	4763558	+	1.8e-17	U6 spliceosomal RNA
U6	RF00026	Scaffold_39394|length157403528	153795435	153795541	+	2.1e-17	U6 spliceosomal RNA
U6	RF00026	Scaffold_16296|length117642375	45591053	45591159	+	2.2e-17	U6 spliceosomal RNA
U6	RF00026	Scaffold_21342|length91568615	87622363	87622466	+	2.2e-17	U6 spliceosomal RNA
U6	RF00026	Scaffold_38743|length87277228	32195139	32195033	-	2.2e-17	U6 spliceosomal RNA
U6	RF00026	Scaffold_17631|length71783718	59110382	59110272	-	2.3e-17	U6 spliceosomal RNA
U6atac	RF00619	Scaffold_21342|length91568615	19789186	19789061	-	1.9e-17	U6atac minor spliceosomal RNA
U6	RF00026	Scaffold_27439|length67275892	56892660	56892764	+	2.4e-17	U6 spliceosomal RNA
U6	RF00026	Scaffold_27439|length67275892	1547089	1547197	+	2.9e-17	U6 spliceosomal RNA
U6	RF00026	Scaffold_12875|length48866508	8786556	8786452	-	3e-17	U6 spliceosomal RNA
U6	RF00026	Scaffold_6967|length120038259	18092093	18091992	-	3.1e-17	U6 spliceosomal RNA
U6	RF00026	Scaffold_27451|length108433636	95393163	95393266	+	3.1e-17	U6 spliceosomal RNA
U6	RF00026	Scaffold_12875|length48866508	32620990	32620888	-	3.3e-17	U6 spliceosomal RNA
U6	RF00026	Scaffold_27439|length67275892	47379590	47379488	-	3.5e-17	U6 spliceosomal RNA
U6	RF00026	Scaffold_37542|length83034183	69302214	69302320	+	3.9e-17	U6 spliceosomal RNA
U6	RF00026	Scaffold_25130|length49932167	11588011	11587904	-	4e-17	U6 spliceosomal RNA
U6	RF00026	Scaffold_14119|length215902	169161	169055	-	4.2e-17	U6 spliceosomal RNA
U6	RF00026	Scaffold_12980|length71137785	19020153	19020047	-	4.3e-17	U6 spliceosomal RNA
U6	RF00026	Scaffold_33982|length60283066	15415687	15415795	+	4.5e-17	U6 spliceosomal RNA
U6	RF00026	Scaffold_11943|length81904477	9922083	9922189	+	4.5e-17	U6 spliceosomal RNA
U6	RF00026	Scaffold_16296|length117642375	103963161	103963256	+	4.6e-17	U6 spliceosomal RNA
U6	RF00026	Scaffold_39394|length157403528	124396001	124396107	+	4.6e-17	U6 spliceosomal RNA
U6	RF00026	Scaffold_40613|length62307961	46164054	46164157	+	4.7e-17	U6 spliceosomal RNA
U6	RF00026	Scaffold_39394|length157403528	58632325	58632220	-	4.8e-17	U6 spliceosomal RNA
U6	RF00026	Scaffold_37542|length83034183	245447	245553	+	5.3e-17	U6 spliceosomal RNA
U6	RF00026	Scaffold_4250|length79369995	31370599	31370705	+	5.8e-17	U6 spliceosomal RNA
U6	RF00026	Scaffold_35534|length42858507	36898674	36898567	-	5.9e-17	U6 spliceosomal RNA
U6	RF00026	Scaffold_12875|length48866508	34924517	34924624	+	5.9e-17	U6 spliceosomal RNA
U6	RF00026	Scaffold_43011|length66011198	56688076	56688183	+	6.6e-17	U6 spliceosomal RNA
U6	RF00026	Scaffold_18903|length138079	113353	113460	+	7e-17	U6 spliceosomal RNA
U6	RF00026	Scaffold_12612|length101087414	51717974	51717868	-	7.6e-17	U6 spliceosomal RNA
U2	RF00004	Scaffold_19735|length62516445	42870380	42870575	+	2.4e-13	U2 spliceosomal RNA
U6	RF00026	Scaffold_27439|length67275892	46002016	46001911	-	8e-17	U6 spliceosomal RNA
U6	RF00026	Scaffold_6967|length120038259	96176949	96176843	-	8.7e-17	U6 spliceosomal RNA
U6	RF00026	Scaffold_27439|length67275892	1251144	1251250	+	9.1e-17	U6 spliceosomal RNA
U6	RF00026	Scaffold_43011|length66011198	337889	337780	-	9.1e-17	U6 spliceosomal RNA
U6	RF00026	Scaffold_33982|length60283066	32118022	32117919	-	9.3e-17	U6 spliceosomal RNA
U6	RF00026	Scaffold_23396|length106224876	44551552	44551657	+	1e-16	U6 spliceosomal RNA
U6	RF00026	Scaffold_21637|length51421317	8948232	8948335	+	1.1e-16	U6 spliceosomal RNA
U6	RF00026	Scaffold_40613|length62307961	42843708	42843604	-	1.1e-16	U6 spliceosomal RNA
U6	RF00026	Scaffold_27451|length108433636	72076971	72076868	-	1.2e-16	U6 spliceosomal RNA
U6	RF00026	Scaffold_9324|length1186	429	532	+	1.3e-16	U6 spliceosomal RNA
U6	RF00026	Scaffold_19735|length62516445	8852427	8852321	-	1.3e-16	U6 spliceosomal RNA
U6	RF00026	Scaffold_28366|length94672733	77847510	77847404	-	1.3e-16	U6 spliceosomal RNA
U6	RF00026	Scaffold_37854|length119020434	107884908	107885011	+	1.3e-16	U6 spliceosomal RNA
U6	RF00026	Scaffold_27451|length108433636	58857603	58857709	+	1.4e-16	U6 spliceosomal RNA
U6	RF00026	Scaffold_27451|length108433636	65915722	65915825	+	1.4e-16	U6 spliceosomal RNA
U2	RF00004	Scaffold_12980|length71137785	17913600	17913780	+	4.4e-13	U2 spliceosomal RNA
U6	RF00026	Scaffold_11943|length81904477	36584397	36584500	+	1.5e-16	U6 spliceosomal RNA
U6	RF00026	Scaffold_39394|length157403528	135921290	135921395	+	1.5e-16	U6 spliceosomal RNA
U6	RF00026	Scaffold_37984|length559055	280683	280786	+	1.6e-16	U6 spliceosomal RNA
U2	RF00004	Scaffold_39394|length157403528	121264719	121264825	+	4.6e-13	U2 spliceosomal RNA
U6	RF00026	Scaffold_21637|length51421317	9982314	9982418	+	1.8e-16	U6 spliceosomal RNA
U6	RF00026	Scaffold_11943|length81904477	46875236	46875130	-	1.9e-16	U6 spliceosomal RNA
U6	RF00026	Scaffold_27439|length67275892	1515821	1515925	+	1.9e-16	U6 spliceosomal RNA
U6	RF00026	Scaffold_19555|length519430	247342	247446	+	2.2e-16	U6 spliceosomal RNA
U6	RF00026	Scaffold_12612|length101087414	89624896	89625002	+	2.5e-16	U6 spliceosomal RNA
U6	RF00026	Scaffold_21637|length51421317	42762553	42762656	+	2.5e-16	U6 spliceosomal RNA
U6	RF00026	Scaffold_27451|length108433636	59244597	59244493	-	2.6e-16	U6 spliceosomal RNA
U6	RF00026	Scaffold_37854|length119020434	76888720	76888825	+	2.7e-16	U6 spliceosomal RNA
U6	RF00026	Scaffold_37542|length83034183	69346218	69346320	+	2.7e-16	U6 spliceosomal RNA
U6	RF00026	Scaffold_4250|length79369995	50378432	50378535	+	2.8e-16	U6 spliceosomal RNA
U6	RF00026	Scaffold_27439|length67275892	2808072	2807966	-	2.8e-16	U6 spliceosomal RNA
U6	RF00026	Scaffold_40613|length62307961	48233254	48233149	-	2.8e-16	U6 spliceosomal RNA
U6	RF00026	Scaffold_6967|length120038259	100623751	100623645	-	3.1e-16	U6 spliceosomal RNA
U1	RF00003	Scaffold_19735|length62516445	9264160	9264017	-	1.3e-17	U1 spliceosomal RNA
U6	RF00026	Scaffold_39394|length157403528	133427368	133427265	-	3.5e-16	U6 spliceosomal RNA
U6	RF00026	Scaffold_11943|length81904477	36371593	36371488	-	3.8e-16	U6 spliceosomal RNA
U6	RF00026	Scaffold_12875|length48866508	38144876	38144981	+	3.8e-16	U6 spliceosomal RNA
U6	RF00026	Scaffold_39591|length136504954	74418943	74419049	+	4.1e-16	U6 spliceosomal RNA
U6	RF00026	Scaffold_8221|length17934	11320	11426	+	4.2e-16	U6 spliceosomal RNA
U6	RF00026	Scaffold_19735|length62516445	36379772	36379878	+	4.2e-16	U6 spliceosomal RNA
U6	RF00026	Scaffold_35534|length42858507	2555255	2555361	+	4.2e-16	U6 spliceosomal RNA
U6	RF00026	Scaffold_37542|length83034183	68711168	68711272	+	4.2e-16	U6 spliceosomal RNA
U6	RF00026	Scaffold_37854|length119020434	43649157	43649256	+	4.4e-16	U6 spliceosomal RNA
U6	RF00026	Scaffold_11943|length81904477	30084648	30084747	+	4.7e-16	U6 spliceosomal RNA
U6	RF00026	Scaffold_12612|length101087414	79721811	79721912	+	4.7e-16	U6 spliceosomal RNA
U6	RF00026	Scaffold_21342|length91568615	26010007	26010106	+	4.7e-16	U6 spliceosomal RNA
U6	RF00026	Scaffold_37542|length83034183	75450208	75450102	-	4.7e-16	U6 spliceosomal RNA
U6	RF00026	Scaffold_27451|length108433636	88205547	88205649	+	4.8e-16	U6 spliceosomal RNA
U6	RF00026	Scaffold_25308|length174614	10395	10500	+	5.2e-16	U6 spliceosomal RNA
U6	RF00026	Scaffold_37854|length119020434	108290774	108290876	+	5.5e-16	U6 spliceosomal RNA
U1	RF00003	Scaffold_23396|length106224876	56959812	56959974	+	2.7e-17	U1 spliceosomal RNA
U6	RF00026	Scaffold_16788|length44672294	36027006	36027112	+	6.1e-16	U6 spliceosomal RNA
U6	RF00026	Scaffold_16180|length69425194	7932968	7932862	-	6.6e-16	U6 spliceosomal RNA
U6	RF00026	Scaffold_43011|length66011198	56527439	56527545	+	6.6e-16	U6 spliceosomal RNA
U6	RF00026	Scaffold_19735|length62516445	38501244	38501142	-	7.8e-16	U6 spliceosomal RNA
U6	RF00026	Scaffold_48150|length112672368	92451270	92451167	-	8.7e-16	U6 spliceosomal RNA
U6	RF00026	Scaffold_21637|length51421317	36357579	36357474	-	8.8e-16	U6 spliceosomal RNA
U6	RF00026	Scaffold_39591|length136504954	47847012	47847115	+	9.4e-16	U6 spliceosomal RNA
U6	RF00026	Scaffold_27451|length108433636	64187986	64188087	+	9.5e-16	U6 spliceosomal RNA
U6	RF00026	Scaffold_37542|length83034183	29297087	29296981	-	9.5e-16	U6 spliceosomal RNA
U6	RF00026	Scaffold_12612|length101087414	79712285	79712390	+	9.7e-16	U6 spliceosomal RNA
U6	RF00026	Scaffold_23396|length106224876	9570916	9571021	+	9.7e-16	U6 spliceosomal RNA
U6	RF00026	Scaffold_12980|length71137785	35829466	35829576	+	1e-15	U6 spliceosomal RNA
U6	RF00026	Scaffold_37989|length51331537	5156465	5156363	-	1e-15	U6 spliceosomal RNA
U1	RF00003	Scaffold_39591|length136504954	95671792	95671637	-	4.7e-17	U1 spliceosomal RNA
U6	RF00026	Scaffold_21580|length222004	80386	80488	+	1.1e-15	U6 spliceosomal RNA
U6	RF00026	Scaffold_16788|length44672294	31570074	31570161	+	1.1e-15	U6 spliceosomal RNA
U6	RF00026	Scaffold_21342|length91568615	37509280	37509177	-	1.2e-15	U6 spliceosomal RNA
U6	RF00026	Scaffold_16296|length117642375	102616408	102616302	-	1.2e-15	U6 spliceosomal RNA
U6	RF00026	Scaffold_16296|length117642375	108783	108680	-	1.2e-15	U6 spliceosomal RNA
U6	RF00026	Scaffold_30057|length120734950	21405848	21405742	-	1.2e-15	U6 spliceosomal RNA
U6	RF00026	Scaffold_37854|length119020434	110991902	110992005	+	1.2e-15	U6 spliceosomal RNA
U6	RF00026	Scaffold_12612|length101087414	67455888	67455989	+	1.3e-15	U6 spliceosomal RNA
U6	RF00026	Scaffold_27451|length108433636	107177430	107177327	-	1.3e-15	U6 spliceosomal RNA
U2	RF00004	Scaffold_48150|length112672368	105524905	105525017	+	2.6e-12	U2 spliceosomal RNA
U2	RF00004	Scaffold_39591|length136504954	88068618	88068795	+	2.7e-12	U2 spliceosomal RNA
U6	RF00026	Scaffold_43011|length66011198	9339577	9339674	+	1.4e-15	U6 spliceosomal RNA
U6	RF00026	Scaffold_4250|length79369995	63519501	63519399	-	1.5e-15	U6 spliceosomal RNA
U6	RF00026	Scaffold_27451|length108433636	51153835	51153938	+	1.5e-15	U6 spliceosomal RNA
U6	RF00026	Scaffold_37854|length119020434	111168821	111168715	-	1.5e-15	U6 spliceosomal RNA
U1	RF00003	Scaffold_13354|length44708660	7458387	7458225	-	7.3e-17	U1 spliceosomal RNA
U6	RF00026	Scaffold_19555|length519430	198509	198404	-	1.6e-15	U6 spliceosomal RNA
U6	RF00026	Scaffold_43011|length66011198	53674118	53674225	+	1.6e-15	U6 spliceosomal RNA
U6	RF00026	Scaffold_39591|length136504954	105637424	105637530	+	1.6e-15	U6 spliceosomal RNA
U6	RF00026	Scaffold_25130|length49932167	10738015	10738124	+	1.8e-15	U6 spliceosomal RNA
U6	RF00026	Scaffold_14119|length215902	164994	165106	+	2e-15	U6 spliceosomal RNA
U6	RF00026	Scaffold_13354|length44708660	35583488	35583594	+	2e-15	U6 spliceosomal RNA
U6	RF00026	Scaffold_12980|length71137785	60229220	60229117	-	2e-15	U6 spliceosomal RNA
U6	RF00026	Scaffold_37854|length119020434	94008773	94008668	-	2.1e-15	U6 spliceosomal RNA
U6	RF00026	Scaffold_21637|length51421317	48847536	48847642	+	2.3e-15	U6 spliceosomal RNA
U6	RF00026	Scaffold_38656|length67210	30377	30479	+	2.3e-15	U6 spliceosomal RNA
U6	RF00026	Scaffold_27451|length108433636	43948807	43948707	-	2.4e-15	U6 spliceosomal RNA
U2	RF00004	Scaffold_34120|length2900	56	1	-	4.8e-12	U2 spliceosomal RNA
U6atac	RF00619	Scaffold_12980|length71137785	59365227	59365354	+	2e-15	U6atac minor spliceosomal RNA
U6	RF00026	Scaffold_4250|length79369995	14940837	14940731	-	2.9e-15	U6 spliceosomal RNA
U6	RF00026	Scaffold_27439|length67275892	3775512	3775618	+	2.9e-15	U6 spliceosomal RNA
U6	RF00026	Scaffold_37542|length83034183	75020960	75020857	-	2.9e-15	U6 spliceosomal RNA
U6	RF00026	Scaffold_19735|length62516445	15621033	15620927	-	3.5e-15	U6 spliceosomal RNA
U4	RF00015	Scaffold_16296|length117642375	114203669	114203750	+	8.8e-13	U4 spliceosomal RNA
U6atac	RF00619	Scaffold_39591|length136504954	72720240	72720134	-	2.7e-15	U6atac minor spliceosomal RNA
U6	RF00026	Scaffold_12875|length48866508	46092389	46092284	-	3.8e-15	U6 spliceosomal RNA
U6	RF00026	Scaffold_12980|length71137785	9323170	9323067	-	4e-15	U6 spliceosomal RNA
U6	RF00026	Scaffold_37542|length83034183	32719096	32719205	+	4.1e-15	U6 spliceosomal RNA
U6	RF00026	Scaffold_30057|length120734950	97218721	97218823	+	4.7e-15	U6 spliceosomal RNA
U6	RF00026	Scaffold_39591|length136504954	109026163	109026265	+	4.9e-15	U6 spliceosomal RNA
U6	RF00026	Scaffold_27439|length67275892	9094768	9094871	+	5.2e-15	U6 spliceosomal RNA
U6	RF00026	Scaffold_16788|length44672294	20271811	20271914	+	5.4e-15	U6 spliceosomal RNA
U6	RF00026	Scaffold_16180|length69425194	44886171	44886065	-	5.4e-15	U6 spliceosomal RNA
U6	RF00026	Scaffold_12980|length71137785	57778276	57778378	+	5.6e-15	U6 spliceosomal RNA
U6	RF00026	Scaffold_17631|length71783718	20951261	20951366	+	5.6e-15	U6 spliceosomal RNA
U6	RF00026	Scaffold_39394|length157403528	114393483	114393377	-	5.6e-15	U6 spliceosomal RNA
U6	RF00026	Scaffold_28366|length94672733	45733439	45733332	-	5.8e-15	U6 spliceosomal RNA
U6	RF00026	Scaffold_23396|length106224876	75198308	75198414	+	5.9e-15	U6 spliceosomal RNA
U6	RF00026	Scaffold_39394|length157403528	16498855	16498958	+	5.9e-15	U6 spliceosomal RNA
U6	RF00026	Scaffold_39394|length157403528	5135362	5135272	-	7.5e-15	U6 spliceosomal RNA
U6	RF00026	Scaffold_39591|length136504954	16749966	16749855	-	8.4e-15	U6 spliceosomal RNA
U6	RF00026	Scaffold_16788|length44672294	4510805	4510701	-	8.7e-15	U6 spliceosomal RNA
U6	RF00026	Scaffold_11664|length391279	18913	18808	-	8.8e-15	U6 spliceosomal RNA
U6	RF00026	Scaffold_43011|length66011198	57329695	57329801	+	8.8e-15	U6 spliceosomal RNA
U6	RF00026	Scaffold_12875|length48866508	29039014	29038908	-	9.7e-15	U6 spliceosomal RNA
U6	RF00026	Scaffold_38743|length87277228	53026607	53026713	+	9.8e-15	U6 spliceosomal RNA
U6	RF00026	Scaffold_16296|length117642375	16863889	16863994	+	1e-14	U6 spliceosomal RNA
U6	RF00026	Scaffold_39591|length136504954	95694632	95694735	+	1.2e-14	U6 spliceosomal RNA
U6	RF00026	Scaffold_39591|length136504954	134268747	134268855	+	1.2e-14	U6 spliceosomal RNA
U6	RF00026	Scaffold_28366|length94672733	47993331	47993436	+	1.3e-14	U6 spliceosomal RNA
U6	RF00026	Scaffold_27451|length108433636	106969284	106969182	-	1.3e-14	U6 spliceosomal RNA
U6atac	RF00619	Scaffold_27451|length108433636	73648303	73648424	+	9.2e-15	U6atac minor spliceosomal RNA
U6	RF00026	Scaffold_39394|length157403528	8900986	8901088	+	1.3e-14	U6 spliceosomal RNA
U6	RF00026	Scaffold_23396|length106224876	10729419	10729316	-	1.4e-14	U6 spliceosomal RNA
U6	RF00026	Scaffold_37854|length119020434	80971788	80971891	+	1.4e-14	U6 spliceosomal RNA
U4	RF00015	Scaffold_19735|length62516445	39522544	39522402	-	2.8e-12	U4 spliceosomal RNA
U6	RF00026	Scaffold_33982|length60283066	9970458	9970563	+	1.4e-14	U6 spliceosomal RNA
U6	RF00026	Scaffold_6967|length120038259	57274429	57274533	+	1.6e-14	U6 spliceosomal RNA
U6	RF00026	Scaffold_16296|length117642375	22965263	22965161	-	1.6e-14	U6 spliceosomal RNA
U6atac	RF00619	Scaffold_19735|length62516445	13250740	13250867	+	1.1e-14	U6atac minor spliceosomal RNA
U6	RF00026	Scaffold_37542|length83034183	66620739	66620843	+	1.6e-14	U6 spliceosomal RNA
U4	RF00015	Scaffold_39591|length136504954	64275979	64275842	-	3.3e-12	U4 spliceosomal RNA
U6	RF00026	Scaffold_39591|length136504954	109732466	109732366	-	1.9e-14	U6 spliceosomal RNA
U6	RF00026	Scaffold_27451|length108433636	71817655	71817552	-	2e-14	U6 spliceosomal RNA
U6	RF00026	Scaffold_25130|length49932167	49324155	49324256	+	2.3e-14	U6 spliceosomal RNA
U6	RF00026	Scaffold_27439|length67275892	1629066	1629172	+	2.5e-14	U6 spliceosomal RNA
U1	RF00003	Scaffold_38370|length114483	48227	48390	+	1.3e-15	U1 spliceosomal RNA
U6	RF00026	Scaffold_23396|length106224876	7137441	7137338	-	2.6e-14	U6 spliceosomal RNA
U6	RF00026	Scaffold_39394|length157403528	109987831	109987725	-	2.7e-14	U6 spliceosomal RNA
U6	RF00026	Scaffold_19735|length62516445	20459469	20459363	-	2.9e-14	U6 spliceosomal RNA
U11	RF00548	Scaffold_33982|length60283066	7209236	7209107	-	1.4e-09	U11 spliceosomal RNA
U6	RF00026	Scaffold_11943|length81904477	61426752	61426858	+	3.2e-14	U6 spliceosomal RNA
U6	RF00026	Scaffold_39394|length157403528	110279165	110279268	+	3.4e-14	U6 spliceosomal RNA
U6	RF00026	Scaffold_6967|length120038259	37741855	37741753	-	3.6e-14	U6 spliceosomal RNA
U6	RF00026	Scaffold_27439|length67275892	48914172	48914068	-	3.7e-14	U6 spliceosomal RNA
U6	RF00026	Scaffold_27451|length108433636	83455951	83455843	-	3.8e-14	U6 spliceosomal RNA
U4	RF00015	Scaffold_39591|length136504954	20832587	20832437	-	6.7e-12	U4 spliceosomal RNA
U1	RF00003	Scaffold_27451|length108433636	107207510	107207658	+	2e-15	U1 spliceosomal RNA
U6	RF00026	Scaffold_17631|length71783718	3400853	3400957	+	4.1e-14	U6 spliceosomal RNA
U6	RF00026	Scaffold_16296|length117642375	107906014	107906121	+	4.2e-14	U6 spliceosomal RNA
U6	RF00026	Scaffold_37542|length83034183	46166063	46165960	-	4.3e-14	U6 spliceosomal RNA
U6	RF00026	Scaffold_27439|length67275892	49551551	49551451	-	4.6e-14	U6 spliceosomal RNA
U6	RF00026	Scaffold_11943|length81904477	67255329	67255226	-	4.5e-14	U6 spliceosomal RNA
U6	RF00026	Scaffold_39591|length136504954	104835658	104835559	-	4.7e-14	U6 spliceosomal RNA
U6	RF00026	Scaffold_35534|length42858507	26381866	26381760	-	5.4e-14	U6 spliceosomal RNA
U6	RF00026	Scaffold_39394|length157403528	69625311	69625417	+	5.6e-14	U6 spliceosomal RNA
U6	RF00026	Scaffold_21342|length91568615	296245	296349	+	5.7e-14	U6 spliceosomal RNA
U6	RF00026	Scaffold_43011|length66011198	48064632	48064536	-	5.7e-14	U6 spliceosomal RNA
U6	RF00026	Scaffold_39591|length136504954	18302951	18302843	-	5.7e-14	U6 spliceosomal RNA
U6	RF00026	Scaffold_25130|length49932167	48130938	48131044	+	5.8e-14	U6 spliceosomal RNA
U6	RF00026	Scaffold_16296|length117642375	91755290	91755184	-	5.8e-14	U6 spliceosomal RNA
U6	RF00026	Scaffold_27439|length67275892	36860130	36860023	-	5.9e-14	U6 spliceosomal RNA
U4	RF00015	Scaffold_16296|length117642375	97760438	97760298	-	1e-11	U4 spliceosomal RNA
U6	RF00026	Scaffold_21342|length91568615	50114588	50114694	+	6.1e-14	U6 spliceosomal RNA
U6	RF00026	Scaffold_33982|length60283066	8098082	8097976	-	7e-14	U6 spliceosomal RNA
U2	RF00004	Scaffold_39591|length136504954	34913133	34912995	-	6.9e-11	U2 spliceosomal RNA
U6	RF00026	Scaffold_43011|length66011198	8115598	8115496	-	7.1e-14	U6 spliceosomal RNA
U2	RF00004	Scaffold_17631|length71783718	34839371	34839547	+	7.3e-11	U2 spliceosomal RNA
U6	RF00026	Scaffold_12875|length48866508	26817885	26817978	+	7.6e-14	U6 spliceosomal RNA
U6	RF00026	Scaffold_37542|length83034183	72405199	72405301	+	7.7e-14	U6 spliceosomal RNA
U6	RF00026	Scaffold_17631|length71783718	22828808	22828705	-	8.2e-14	U6 spliceosomal RNA
U6	RF00026	Scaffold_25130|length49932167	25520139	25520033	-	8.2e-14	U6 spliceosomal RNA
U6	RF00026	Scaffold_39591|length136504954	48321002	48320898	-	9.5e-14	U6 spliceosomal RNA
U6	RF00026	Scaffold_39591|length136504954	49940204	49940103	-	9.7e-14	U6 spliceosomal RNA
U6	RF00026	Scaffold_12612|length101087414	67154527	67154425	-	1e-13	U6 spliceosomal RNA
U6	RF00026	Scaffold_12612|length101087414	22353857	22353961	+	1e-13	U6 spliceosomal RNA
U6	RF00026	Scaffold_16296|length117642375	26793560	26793460	-	1.1e-13	U6 spliceosomal RNA
U6	RF00026	Scaffold_4250|length79369995	53970645	53970746	+	1.2e-13	U6 spliceosomal RNA
U6	RF00026	Scaffold_12980|length71137785	8971451	8971347	-	1.2e-13	U6 spliceosomal RNA
U6	RF00026	Scaffold_16180|length69425194	57242783	57242889	+	1.2e-13	U6 spliceosomal RNA
U6	RF00026	Scaffold_16296|length117642375	41442840	41442944	+	1.2e-13	U6 spliceosomal RNA
U6	RF00026	Scaffold_21342|length91568615	605622	605515	-	1.2e-13	U6 spliceosomal RNA
U6	RF00026	Scaffold_12980|length71137785	65610447	65610553	+	1.2e-13	U6 spliceosomal RNA
U6	RF00026	Scaffold_11943|length81904477	37395018	37395121	+	1.2e-13	U6 spliceosomal RNA
U6	RF00026	Scaffold_39591|length136504954	11639110	11639007	-	1.3e-13	U6 spliceosomal RNA
U6	RF00026	Scaffold_37854|length119020434	88350532	88350633	+	1.3e-13	U6 spliceosomal RNA
U6	RF00026	Scaffold_37854|length119020434	5610301	5610209	-	1.3e-13	U6 spliceosomal RNA
U6	RF00026	Scaffold_23396|length106224876	21422043	21421946	-	1.4e-13	U6 spliceosomal RNA
U4	RF00015	Scaffold_12612|length101087414	81346136	81346005	-	2e-11	U4 spliceosomal RNA
U6	RF00026	Scaffold_6967|length120038259	12674176	12674074	-	1.4e-13	U6 spliceosomal RNA
U6	RF00026	Scaffold_48150|length112672368	6238806	6238910	+	1.4e-13	U6 spliceosomal RNA
U6	RF00026	Scaffold_28366|length94672733	40920250	40920354	+	1.5e-13	U6 spliceosomal RNA
U6	RF00026	Scaffold_38743|length87277228	25968603	25968497	-	1.5e-13	U6 spliceosomal RNA
U6	RF00026	Scaffold_17631|length71783718	2107515	2107410	-	1.6e-13	U6 spliceosomal RNA
U6	RF00026	Scaffold_25130|length49932167	29217982	29217876	-	1.6e-13	U6 spliceosomal RNA
U6	RF00026	Scaffold_25130|length49932167	10978228	10978334	+	1.6e-13	U6 spliceosomal RNA
U6	RF00026	Scaffold_39591|length136504954	114621966	114622070	+	1.6e-13	U6 spliceosomal RNA
U6	RF00026	Scaffold_39591|length136504954	112709805	112709911	+	1.6e-13	U6 spliceosomal RNA
U6	RF00026	Scaffold_39394|length157403528	30165714	30165816	+	1.7e-13	U6 spliceosomal RNA
U4	RF00015	Scaffold_30057|length120734950	66663277	66663413	+	2.6e-11	U4 spliceosomal RNA
U5	RF00020	Scaffold_35534|length42858507	2536709	2536825	+	3.8e-08	U5 spliceosomal RNA
U6	RF00026	Scaffold_12980|length71137785	2310163	2310269	+	1.8e-13	U6 spliceosomal RNA
U6	RF00026	Scaffold_39591|length136504954	135857381	135857484	+	1.8e-13	U6 spliceosomal RNA
U6	RF00026	Scaffold_30057|length120734950	84867397	84867501	+	1.9e-13	U6 spliceosomal RNA
U2	RF00004	Scaffold_27451|length108433636	106436741	106436940	+	1.6e-10	U2 spliceosomal RNA
U6	RF00026	Scaffold_37854|length119020434	65197178	65197072	-	2e-13	U6 spliceosomal RNA
U6	RF00026	Scaffold_37542|length83034183	23285588	23285693	+	2.1e-13	U6 spliceosomal RNA
U6	RF00026	Scaffold_43011|length66011198	54164177	54164280	+	2.1e-13	U6 spliceosomal RNA
U6	RF00026	Scaffold_27439|length67275892	58554167	58554066	-	2.2e-13	U6 spliceosomal RNA
U6	RF00026	Scaffold_48150|length112672368	104552032	104551927	-	2.2e-13	U6 spliceosomal RNA
U6	RF00026	Scaffold_12875|length48866508	48514599	48514493	-	2.4e-13	U6 spliceosomal RNA
U6	RF00026	Scaffold_16296|length117642375	84759657	84759556	-	2.4e-13	U6 spliceosomal RNA
U6	RF00026	Scaffold_27451|length108433636	27820543	27820437	-	2.4e-13	U6 spliceosomal RNA
U6	RF00026	Scaffold_6967|length120038259	88109262	88109368	+	2.6e-13	U6 spliceosomal RNA
U6	RF00026	Scaffold_48150|length112672368	26461821	26461715	-	2.6e-13	U6 spliceosomal RNA
U6	RF00026	Scaffold_12980|length71137785	64420823	64420926	+	2.7e-13	U6 spliceosomal RNA
U6	RF00026	Scaffold_27439|length67275892	66977785	66977890	+	2.7e-13	U6 spliceosomal RNA
U6	RF00026	Scaffold_23396|length106224876	95750013	95749910	-	2.9e-13	U6 spliceosomal RNA
U6	RF00026	Scaffold_17631|length71783718	58204877	58204983	+	3.1e-13	U6 spliceosomal RNA
U6	RF00026	Scaffold_30057|length120734950	112698826	112698724	-	3.1e-13	U6 spliceosomal RNA
U4	RF00015	Scaffold_33982|length60283066	49093811	49093931	+	4.7e-11	U4 spliceosomal RNA
U6	RF00026	Scaffold_21637|length51421317	35705118	35705217	+	3.6e-13	U6 spliceosomal RNA
U6	RF00026	Scaffold_39394|length157403528	9634135	9634237	+	3.8e-13	U6 spliceosomal RNA
U6	RF00026	Scaffold_4250|length79369995	17090258	17090364	+	3.9e-13	U6 spliceosomal RNA
U6	RF00026	Scaffold_13354|length44708660	38806884	38806779	-	3.9e-13	U6 spliceosomal RNA
U6	RF00026	Scaffold_17631|length71783718	8234673	8234572	-	3.9e-13	U6 spliceosomal RNA
U2	RF00004	Scaffold_12980|length71137785	69803757	69803898	+	2.8e-10	U2 spliceosomal RNA
U6	RF00026	Scaffold_37854|length119020434	73577447	73577344	-	4e-13	U6 spliceosomal RNA
U6	RF00026	Scaffold_48150|length112672368	81425722	81425618	-	4.1e-13	U6 spliceosomal RNA
U6	RF00026	Scaffold_11943|length81904477	19064888	19064994	+	4.5e-13	U6 spliceosomal RNA
U6	RF00026	Scaffold_12612|length101087414	22398562	22398668	+	4.5e-13	U6 spliceosomal RNA
U6	RF00026	Scaffold_30057|length120734950	31234487	31234381	-	4.5e-13	U6 spliceosomal RNA
U1	RF00003	Scaffold_19735|length62516445	51109427	51109283	-	2.5e-14	U1 spliceosomal RNA
U6	RF00026	Scaffold_12980|length71137785	65077271	65077166	-	4.7e-13	U6 spliceosomal RNA
U6	RF00026	Scaffold_38743|length87277228	31870438	31870335	-	5.5e-13	U6 spliceosomal RNA
U4	RF00015	Scaffold_12612|length101087414	14612311	14612225	-	7.6e-11	U4 spliceosomal RNA
U6	RF00026	Scaffold_19735|length62516445	12316660	12316554	-	5.9e-13	U6 spliceosomal RNA
U6	RF00026	Scaffold_12875|length48866508	17036975	17036869	-	6.2e-13	U6 spliceosomal RNA
U6	RF00026	Scaffold_16788|length44672294	23339261	23339364	+	6.7e-13	U6 spliceosomal RNA
U6	RF00026	Scaffold_43011|length66011198	62075601	62075707	+	7.1e-13	U6 spliceosomal RNA
U6	RF00026	Scaffold_6967|length120038259	69372768	69372661	-	7.6e-13	U6 spliceosomal RNA
U6	RF00026	Scaffold_27451|length108433636	87780954	87781059	+	7.6e-13	U6 spliceosomal RNA
U2	RF00004	Scaffold_28366|length94672733	67807117	67806925	-	5e-10	U2 spliceosomal RNA
U6	RF00026	Scaffold_21342|length91568615	10646007	10645902	-	7.8e-13	U6 spliceosomal RNA
U6	RF00026	Scaffold_39591|length136504954	114037364	114037465	+	7.8e-13	U6 spliceosomal RNA
U6	RF00026	Scaffold_23396|length106224876	56601354	56601246	-	8.1e-13	U6 spliceosomal RNA
U6	RF00026	Scaffold_27439|length67275892	184791	184895	+	8.5e-13	U6 spliceosomal RNA
U6	RF00026	Scaffold_12875|length48866508	9965118	9965012	-	8.6e-13	U6 spliceosomal RNA
U6	RF00026	Scaffold_4250|length79369995	69895210	69895110	-	8.8e-13	U6 spliceosomal RNA
U5	RF00020	Scaffold_37542|length83034183	74090373	74090477	+	1.3e-07	U5 spliceosomal RNA
U6	RF00026	Scaffold_35534|length42858507	19764256	19764149	-	9.5e-13	U6 spliceosomal RNA
U6	RF00026	Scaffold_43011|length66011198	44385016	44385116	+	9.7e-13	U6 spliceosomal RNA
U6	RF00026	Scaffold_21342|length91568615	57707424	57707312	-	1e-12	U6 spliceosomal RNA
U6	RF00026	Scaffold_30057|length120734950	58043601	58043705	+	1e-12	U6 spliceosomal RNA
U6	RF00026	Scaffold_38743|length87277228	78588814	78588708	-	1e-12	U6 spliceosomal RNA
U6	RF00026	Scaffold_23396|length106224876	1548306	1548198	-	1.1e-12	U6 spliceosomal RNA
U6	RF00026	Scaffold_21342|length91568615	53639363	53639470	+	1.2e-12	U6 spliceosomal RNA
U6	RF00026	Scaffold_37989|length51331537	41902571	41902475	-	1.2e-12	U6 spliceosomal RNA
U6	RF00026	Scaffold_43011|length66011198	45933369	45933473	+	1.2e-12	U6 spliceosomal RNA
U6	RF00026	Scaffold_37854|length119020434	26300819	26300713	-	1.2e-12	U6 spliceosomal RNA
U6	RF00026	Scaffold_39591|length136504954	23698395	23698295	-	1.2e-12	U6 spliceosomal RNA
U6	RF00026	Scaffold_39394|length157403528	149151810	149151708	-	1.2e-12	U6 spliceosomal RNA
U6	RF00026	Scaffold_35534|length42858507	2565032	2565122	+	1.2e-12	U6 spliceosomal RNA
U6	RF00026	Scaffold_16296|length117642375	116685815	116685712	-	1.3e-12	U6 spliceosomal RNA
U6	RF00026	Scaffold_33982|length60283066	50325573	50325675	+	1.4e-12	U6 spliceosomal RNA
U6	RF00026	Scaffold_21637|length51421317	44644870	44644770	-	1.5e-12	U6 spliceosomal RNA
U6	RF00026	Scaffold_28366|length94672733	2992288	2992185	-	1.7e-12	U6 spliceosomal RNA
U2	RF00004	Scaffold_39394|length157403528	23952297	23952441	+	1e-09	U2 spliceosomal RNA
U1	RF00003	Scaffold_16296|length117642375	24542297	24542454	+	9.9e-14	U1 spliceosomal RNA
U6	RF00026	Scaffold_40613|length62307961	35077667	35077769	+	1.7e-12	U6 spliceosomal RNA
U6	RF00026	Scaffold_27439|length67275892	40667812	40667709	-	1.8e-12	U6 spliceosomal RNA
U6	RF00026	Scaffold_30057|length120734950	108543878	108543775	-	1.9e-12	U6 spliceosomal RNA
U6	RF00026	Scaffold_48150|length112672368	20001423	20001525	+	1.9e-12	U6 spliceosomal RNA
U6	RF00026	Scaffold_48150|length112672368	39857363	39857264	-	1.9e-12	U6 spliceosomal RNA
U6	RF00026	Scaffold_48150|length112672368	17717206	17717100	-	2.2e-12	U6 spliceosomal RNA
U2	RF00004	Scaffold_27451|length108433636	44059842	44059638	-	1.2e-09	U2 spliceosomal RNA
U6	RF00026	Scaffold_28366|length94672733	67611223	67611326	+	2.3e-12	U6 spliceosomal RNA
U6	RF00026	Scaffold_30057|length120734950	107716764	107716664	-	2.3e-12	U6 spliceosomal RNA
U6	RF00026	Scaffold_27451|length108433636	45049774	45049879	+	2.5e-12	U6 spliceosomal RNA
U6	RF00026	Scaffold_21342|length91568615	51331114	51330792	-	2.7e-12	U6 spliceosomal RNA
U6	RF00026	Scaffold_28366|length94672733	58250577	58250479	-	2.8e-12	U6 spliceosomal RNA
U6	RF00026	Scaffold_39394|length157403528	96800565	96800670	+	2.9e-12	U6 spliceosomal RNA
U6atac	RF00619	Scaffold_21637|length51421317	42087277	42087394	+	1.8e-12	U6atac minor spliceosomal RNA
U6	RF00026	Scaffold_27451|length108433636	15415488	15415385	-	3e-12	U6 spliceosomal RNA
U6	RF00026	Scaffold_12875|length48866508	34493796	34493692	-	3.1e-12	U6 spliceosomal RNA
U6	RF00026	Scaffold_48150|length112672368	97459004	97458901	-	3.1e-12	U6 spliceosomal RNA
U6	RF00026	Scaffold_39591|length136504954	110433171	110433274	+	3.2e-12	U6 spliceosomal RNA
U6	RF00026	Scaffold_39591|length136504954	47605438	47605506	+	3.2e-12	U6 spliceosomal RNA
U6	RF00026	Scaffold_12612|length101087414	32361095	32360998	-	3.3e-12	U6 spliceosomal RNA
U6	RF00026	Scaffold_40613|length62307961	32812473	32812369	-	3.6e-12	U6 spliceosomal RNA
U6	RF00026	Scaffold_27451|length108433636	94670600	94670703	+	3.7e-12	U6 spliceosomal RNA
U6	RF00026	Scaffold_43011|length66011198	15601061	15600958	-	3.7e-12	U6 spliceosomal RNA
U6	RF00026	Scaffold_12612|length101087414	55151544	55151446	-	4.2e-12	U6 spliceosomal RNA
U6	RF00026	Scaffold_39591|length136504954	92713843	92713741	-	4.2e-12	U6 spliceosomal RNA
U6	RF00026	Scaffold_39591|length136504954	7068018	7068127	+	4.4e-12	U6 spliceosomal RNA
U4	RF00015	Scaffold_39591|length136504954	10108295	10108401	+	4.4e-10	U4 spliceosomal RNA
U4	RF00015	Scaffold_39591|length136504954	13368741	13368894	+	4.5e-10	U4 spliceosomal RNA
U6	RF00026	Scaffold_28366|length94672733	29059780	29059675	-	4.7e-12	U6 spliceosomal RNA
U6	RF00026	Scaffold_16180|length69425194	2107906	2108008	+	5.2e-12	U6 spliceosomal RNA
U6	RF00026	Scaffold_17631|length71783718	10253158	10253261	+	5.3e-12	U6 spliceosomal RNA
U6	RF00026	Scaffold_23396|length106224876	20805835	20805937	+	5.3e-12	U6 spliceosomal RNA
U6	RF00026	Scaffold_27451|length108433636	52849441	52849338	-	5.5e-12	U6 spliceosomal RNA
U6	RF00026	Scaffold_39394|length157403528	58365603	58365701	+	5.6e-12	U6 spliceosomal RNA
U4	RF00015	Scaffold_23396|length106224876	78023703	78023575	-	5.5e-10	U4 spliceosomal RNA
U6	RF00026	Scaffold_4250|length79369995	648859	648958	+	5.8e-12	U6 spliceosomal RNA
U6	RF00026	Scaffold_48150|length112672368	83440377	83440477	+	5.8e-12	U6 spliceosomal RNA
U6	RF00026	Scaffold_6967|length120038259	65490235	65490129	-	5.9e-12	U6 spliceosomal RNA
U6	RF00026	Scaffold_17631|length71783718	62251082	62251187	+	5.9e-12	U6 spliceosomal RNA
U6	RF00026	Scaffold_4250|length79369995	43137063	43137168	+	6.3e-12	U6 spliceosomal RNA
U6	RF00026	Scaffold_27451|length108433636	104802720	104802822	+	7.3e-12	U6 spliceosomal RNA
U6	RF00026	Scaffold_40613|length62307961	22743502	22743604	+	7.5e-12	U6 spliceosomal RNA
U6	RF00026	Scaffold_12980|length71137785	58727289	58727392	+	7.8e-12	U6 spliceosomal RNA
U6	RF00026	Scaffold_16788|length44672294	29231015	29230911	-	8e-12	U6 spliceosomal RNA
U6	RF00026	Scaffold_13354|length44708660	8677930	8677827	-	8.7e-12	U6 spliceosomal RNA
U6	RF00026	Scaffold_35534|length42858507	33717103	33717208	+	8.7e-12	U6 spliceosomal RNA
U1	RF00003	Scaffold_39591|length136504954	128463881	128464029	+	5.3e-13	U1 spliceosomal RNA
U6	RF00026	Scaffold_12875|length48866508	21013907	21013802	-	9.9e-12	U6 spliceosomal RNA
U6	RF00026	Scaffold_39394|length157403528	105115289	105115386	+	9.9e-12	U6 spliceosomal RNA
U6	RF00026	Scaffold_43011|length66011198	34712151	34712055	-	1.2e-11	U6 spliceosomal RNA
U6	RF00026	Scaffold_17043|length110540	33218	33115	-	1.3e-11	U6 spliceosomal RNA
U6	RF00026	Scaffold_4250|length79369995	49332851	49332954	+	1.3e-11	U6 spliceosomal RNA
U6	RF00026	Scaffold_19735|length62516445	41507693	41507590	-	1.3e-11	U6 spliceosomal RNA
U1	RF00003	Scaffold_16180|length69425194	61401199	61401351	+	7.8e-13	U1 spliceosomal RNA
U6	RF00026	Scaffold_37854|length119020434	6369352	6369462	+	1.4e-11	U6 spliceosomal RNA
U6	RF00026	Scaffold_6967|length120038259	108467045	108466945	-	1.5e-11	U6 spliceosomal RNA
U6	RF00026	Scaffold_6967|length120038259	78176229	78176126	-	1.5e-11	U6 spliceosomal RNA
U6	RF00026	Scaffold_12980|length71137785	64478129	64478025	-	1.6e-11	U6 spliceosomal RNA
U6	RF00026	Scaffold_6967|length120038259	110964341	110964435	+	1.6e-11	U6 spliceosomal RNA
U6	RF00026	Scaffold_37854|length119020434	12328599	12328699	+	1.7e-11	U6 spliceosomal RNA
U6	RF00026	Scaffold_37542|length83034183	53187433	53187505	+	1.8e-11	U6 spliceosomal RNA
U6	RF00026	Scaffold_33982|length60283066	42978917	42979021	+	1.9e-11	U6 spliceosomal RNA
U4	RF00015	Scaffold_39591|length136504954	11028027	11027942	-	1.6e-09	U4 spliceosomal RNA
U6	RF00026	Scaffold_13354|length44708660	14532803	14532903	+	1.9e-11	U6 spliceosomal RNA
U6	RF00026	Scaffold_16788|length44672294	13517425	13517319	-	2e-11	U6 spliceosomal RNA
U6	RF00026	Scaffold_43011|length66011198	12628701	12628598	-	2e-11	U6 spliceosomal RNA
U6	RF00026	Scaffold_48150|length112672368	4145446	4145341	-	2e-11	U6 spliceosomal RNA
U6	RF00026	Scaffold_37542|length83034183	69359134	69359031	-	2.1e-11	U6 spliceosomal RNA
U6	RF00026	Scaffold_39394|length157403528	103542197	103542305	+	2.2e-11	U6 spliceosomal RNA
U6	RF00026	Scaffold_6967|length120038259	76362220	76362315	+	2.5e-11	U6 spliceosomal RNA
U6	RF00026	Scaffold_27451|length108433636	104296600	104296701	+	2.5e-11	U6 spliceosomal RNA
U4	RF00015	Scaffold_27451|length108433636	95835373	95835246	-	2e-09	U4 spliceosomal RNA
U6	RF00026	Scaffold_16296|length117642375	98103046	98103148	+	2.7e-11	U6 spliceosomal RNA
U2	RF00004	Scaffold_27451|length108433636	38515611	38515757	+	1e-08	U2 spliceosomal RNA
U6	RF00026	Scaffold_27451|length108433636	94803511	94803617	+	2.9e-11	U6 spliceosomal RNA
U4	RF00015	Scaffold_23396|length106224876	48679582	48679696	+	2.3e-09	U4 spliceosomal RNA
U6	RF00026	Scaffold_16296|length117642375	26408117	26408227	+	3.1e-11	U6 spliceosomal RNA
U6	RF00026	Scaffold_40613|length62307961	37489541	37489439	-	3.1e-11	U6 spliceosomal RNA
U4	RF00015	Scaffold_19735|length62516445	13211514	13211620	+	2.4e-09	U4 spliceosomal RNA
U6	RF00026	Scaffold_27439|length67275892	27533856	27533756	-	3.3e-11	U6 spliceosomal RNA
U6	RF00026	Scaffold_26149|length307590	76888	76990	+	3.8e-11	U6 spliceosomal RNA
U2	RF00004	Scaffold_17631|length71783718	8868937	8868744	-	1.3e-08	U2 spliceosomal RNA
U2	RF00004	Scaffold_40613|length62307961	35083527	35083699	+	1.3e-08	U2 spliceosomal RNA
U6	RF00026	Scaffold_27451|length108433636	44158627	44158727	+	4.4e-11	U6 spliceosomal RNA
U1	RF00003	Scaffold_6967|length120038259	52484435	52484572	+	2.7e-12	U1 spliceosomal RNA
U6	RF00026	Scaffold_39591|length136504954	97811756	97811650	-	4.9e-11	U6 spliceosomal RNA
U6	RF00026	Scaffold_39394|length157403528	53837381	53837479	+	5.2e-11	U6 spliceosomal RNA
U1	RF00003	Scaffold_12875|length48866508	1552034	1552142	+	3.1e-12	U1 spliceosomal RNA
U6	RF00026	Scaffold_27439|length67275892	66346930	66347036	+	5.2e-11	U6 spliceosomal RNA
U6	RF00026	Scaffold_39591|length136504954	46345328	46345229	-	5.4e-11	U6 spliceosomal RNA
U6	RF00026	Scaffold_38743|length87277228	22241689	22241587	-	6.4e-11	U6 spliceosomal RNA
U6	RF00026	Scaffold_17631|length71783718	29411746	29411848	+	6.6e-11	U6 spliceosomal RNA
U6	RF00026	Scaffold_16296|length117642375	94832149	94832047	-	6.6e-11	U6 spliceosomal RNA
U6	RF00026	Scaffold_37542|length83034183	45789507	45789416	-	7.3e-11	U6 spliceosomal RNA
U6	RF00026	Scaffold_12612|length101087414	88449386	88449280	-	7.9e-11	U6 spliceosomal RNA
U6	RF00026	Scaffold_13354|length44708660	179061	179168	+	9.1e-11	U6 spliceosomal RNA
U6	RF00026	Scaffold_30057|length120734950	80775366	80775260	-	9.2e-11	U6 spliceosomal RNA
U6atac	RF00619	Scaffold_37854|length119020434	30987338	30987216	-	5.1e-11	U6atac minor spliceosomal RNA
U6	RF00026	Scaffold_37854|length119020434	48101891	48102002	+	9.6e-11	U6 spliceosomal RNA
U6	RF00026	Scaffold_19735|length62516445	55440078	55440178	+	1e-10	U6 spliceosomal RNA
U6	RF00026	Scaffold_27451|length108433636	7788387	7788492	+	1e-10	U6 spliceosomal RNA
U6	RF00026	Scaffold_6967|length120038259	104438401	104438501	+	1.1e-10	U6 spliceosomal RNA
U2	RF00004	Scaffold_4250|length79369995	9366984	9367106	+	3e-08	U2 spliceosomal RNA
U6	RF00026	Scaffold_21342|length91568615	57966629	57966521	-	1.2e-10	U6 spliceosomal RNA
U6atac	RF00619	Scaffold_27439|length67275892	52509897	52510025	+	6.8e-11	U6atac minor spliceosomal RNA
U6	RF00026	Scaffold_19735|length62516445	27508135	27508239	+	1.3e-10	U6 spliceosomal RNA
U6	RF00026	Scaffold_37854|length119020434	22379737	22379840	+	1.3e-10	U6 spliceosomal RNA
U6	RF00026	Scaffold_48150|length112672368	72158098	72158203	+	1.3e-10	U6 spliceosomal RNA
U6	RF00026	Scaffold_39591|length136504954	128429295	128429192	-	1.3e-10	U6 spliceosomal RNA
U6	RF00026	Scaffold_16296|length117642375	111470798	111470691	-	1.4e-10	U6 spliceosomal RNA
U6	RF00026	Scaffold_35534|length42858507	7738433	7738535	+	1.4e-10	U6 spliceosomal RNA
U6	RF00026	Scaffold_28366|length94672733	19286541	19286647	+	1.4e-10	U6 spliceosomal RNA
U6	RF00026	Scaffold_28711|length25191	10136	10241	+	1.5e-10	U6 spliceosomal RNA
U6	RF00026	Scaffold_33982|length60283066	4315435	4315336	-	1.7e-10	U6 spliceosomal RNA
U6	RF00026	Scaffold_21342|length91568615	62917638	62917545	-	1.7e-10	U6 spliceosomal RNA
U6	RF00026	Scaffold_40613|length62307961	57060322	57060220	-	1.7e-10	U6 spliceosomal RNA
U6	RF00026	Scaffold_19735|length62516445	22924779	22924888	+	1.8e-10	U6 spliceosomal RNA
U6	RF00026	Scaffold_33982|length60283066	26866733	26866831	+	1.9e-10	U6 spliceosomal RNA
U2	RF00004	Scaffold_21342|length91568615	10001761	10001647	-	5.3e-08	U2 spliceosomal RNA
U6	RF00026	Scaffold_13354|length44708660	8220146	8220043	-	2.4e-10	U6 spliceosomal RNA
U6	RF00026	Scaffold_37989|length51331537	48000201	48000306	+	2.5e-10	U6 spliceosomal RNA
U1	RF00003	Scaffold_6967|length120038259	97948935	97948778	-	1.7e-11	U1 spliceosomal RNA
U6	RF00026	Scaffold_39394|length157403528	45957820	45957716	-	2.9e-10	U6 spliceosomal RNA
U2	RF00004	Scaffold_37542|length83034183	72613986	72613874	-	7e-08	U2 spliceosomal RNA
U6	RF00026	Scaffold_39394|length157403528	126739132	126739057	-	3.1e-10	U6 spliceosomal RNA
U6	RF00026	Scaffold_6967|length120038259	13775283	13775172	-	3.2e-10	U6 spliceosomal RNA
U6atac	RF00619	Scaffold_13354|length44708660	25984408	25984531	+	1.9e-10	U6atac minor spliceosomal RNA
U6	RF00026	Scaffold_37854|length119020434	983168	983274	+	3.7e-10	U6 spliceosomal RNA
U6	RF00026	Scaffold_19735|length62516445	44629449	44629549	+	4.2e-10	U6 spliceosomal RNA
U6	RF00026	Scaffold_16180|length69425194	19659666	19659762	+	4.3e-10	U6 spliceosomal RNA
U6	RF00026	Scaffold_16788|length44672294	39795596	39795495	-	4.4e-10	U6 spliceosomal RNA
U1	RF00003	Scaffold_38370|length114483	62362	62206	-	2.9e-11	U1 spliceosomal RNA
U6	RF00026	Scaffold_23396|length106224876	52069228	52069123	-	4.9e-10	U6 spliceosomal RNA
U6	RF00026	Scaffold_48150|length112672368	38954928	38954826	-	5e-10	U6 spliceosomal RNA
U6	RF00026	Scaffold_37854|length119020434	25910492	25910391	-	5.5e-10	U6 spliceosomal RNA
U2	RF00004	Scaffold_39591|length136504954	132535329	132535129	-	1.3e-07	U2 spliceosomal RNA
U6	RF00026	Scaffold_28366|length94672733	19463932	19463828	-	6.2e-10	U6 spliceosomal RNA
U6	RF00026	Scaffold_33982|length60283066	50832007	50831906	-	6.2e-10	U6 spliceosomal RNA
U5	RF00020	Scaffold_21342|length91568615	39905934	39906042	+	1.9e-05	U5 spliceosomal RNA
U6	RF00026	Scaffold_16296|length117642375	4254000	4253896	-	6.7e-10	U6 spliceosomal RNA
U6	RF00026	Scaffold_33982|length60283066	5212023	5211921	-	6.7e-10	U6 spliceosomal RNA
U6	RF00026	Scaffold_27451|length108433636	104199643	104199544	-	7.2e-10	U6 spliceosomal RNA
U6	RF00026	Scaffold_12980|length71137785	52266691	52266800	+	7.8e-10	U6 spliceosomal RNA
U6	RF00026	Scaffold_37854|length119020434	74615596	74615704	+	7.9e-10	U6 spliceosomal RNA
U2	RF00004	Scaffold_45412|length12750	4465	4636	+	1.6e-07	U2 spliceosomal RNA
U2	RF00004	Scaffold_39591|length136504954	97192323	97192494	+	1.6e-07	U2 spliceosomal RNA
U2	RF00004	Scaffold_39394|length157403528	7261771	7261602	-	1.6e-07	U2 spliceosomal RNA
U6	RF00026	Scaffold_4250|length79369995	64678775	64678883	+	8.1e-10	U6 spliceosomal RNA
U6	RF00026	Scaffold_19735|length62516445	11933191	11933079	-	8.2e-10	U6 spliceosomal RNA
U4	RF00015	Scaffold_39394|length157403528	68142227	68142399	+	4.2e-08	U4 spliceosomal RNA
U2	RF00004	Scaffold_25130|length49932167	12009393	12009296	-	1.7e-07	U2 spliceosomal RNA
U6	RF00026	Scaffold_37854|length119020434	10013380	10013276	-	8.6e-10	U6 spliceosomal RNA
U6	RF00026	Scaffold_40613|length62307961	27475152	27475051	-	8.8e-10	U6 spliceosomal RNA
U6	RF00026	Scaffold_39591|length136504954	76262205	76262311	+	8.8e-10	U6 spliceosomal RNA
U6	RF00026	Scaffold_6967|length120038259	56585161	56585268	+	9.1e-10	U6 spliceosomal RNA
U6	RF00026	Scaffold_39591|length136504954	106113600	106113703	+	1e-09	U6 spliceosomal RNA
U6	RF00026	Scaffold_27451|length108433636	55152522	55152417	-	1.1e-09	U6 spliceosomal RNA
U6	RF00026	Scaffold_12980|length71137785	12815297	12815202	-	1.2e-09	U6 spliceosomal RNA
U6	RF00026	Scaffold_4250|length79369995	49155248	49155348	+	1.4e-09	U6 spliceosomal RNA
U4	RF00015	Scaffold_16180|length69425194	11873477	11873350	-	6.6e-08	U4 spliceosomal RNA
U6	RF00026	Scaffold_30057|length120734950	47080878	47080985	+	1.6e-09	U6 spliceosomal RNA
U6	RF00026	Scaffold_37542|length83034183	41108065	41108164	+	1.6e-09	U6 spliceosomal RNA
U6	RF00026	Scaffold_37854|length119020434	14273722	14273820	+	1.6e-09	U6 spliceosomal RNA
U6	RF00026	Scaffold_12980|length71137785	24034912	24035015	+	1.7e-09	U6 spliceosomal RNA
U6	RF00026	Scaffold_16296|length117642375	15352622	15352515	-	1.9e-09	U6 spliceosomal RNA
U6	RF00026	Scaffold_43011|length66011198	29644094	29644196	+	2e-09	U6 spliceosomal RNA
U6	RF00026	Scaffold_39591|length136504954	102107638	102107538	-	2e-09	U6 spliceosomal RNA
U5	RF00020	Scaffold_16180|length69425194	66405935	66406051	+	4.7e-05	U5 spliceosomal RNA
U6	RF00026	Scaffold_35534|length42858507	35578338	35578241	-	2.1e-09	U6 spliceosomal RNA
U6	RF00026	Scaffold_39394|length157403528	126774409	126774510	+	2.2e-09	U6 spliceosomal RNA
U6	RF00026	Scaffold_39394|length157403528	107042625	107042530	-	2.4e-09	U6 spliceosomal RNA
U6	RF00026	Scaffold_37989|length51331537	14863230	14863340	+	2.5e-09	U6 spliceosomal RNA
U2	RF00004	Scaffold_6967|length120038259	13908305	13908119	-	4.3e-07	U2 spliceosomal RNA
U6	RF00026	Scaffold_21342|length91568615	88259537	88259434	-	2.8e-09	U6 spliceosomal RNA
U5	RF00020	Scaffold_23396|length106224876	45363128	45363239	+	6.2e-05	U5 spliceosomal RNA
U6atac	RF00619	Scaffold_37989|length51331537	34782171	34782057	-	1.5e-09	U6atac minor spliceosomal RNA
U6	RF00026	Scaffold_12980|length71137785	48506157	48506230	+	3.2e-09	U6 spliceosomal RNA
U2	RF00004	Scaffold_16296|length117642375	100984226	100984084	-	4.9e-07	U2 spliceosomal RNA
U6	RF00026	Scaffold_17631|length71783718	4120981	4120909	-	3.6e-09	U6 spliceosomal RNA
U6	RF00026	Scaffold_12612|length101087414	31560504	31560400	-	3.8e-09	U6 spliceosomal RNA
U6	RF00026	Scaffold_4250|length79369995	78754589	78754692	+	3.9e-09	U6 spliceosomal RNA
U6	RF00026	Scaffold_16180|length69425194	27876902	27876805	-	3.9e-09	U6 spliceosomal RNA
U6	RF00026	Scaffold_12612|length101087414	94877773	94877654	-	3.9e-09	U6 spliceosomal RNA
U6	RF00026	Scaffold_39394|length157403528	88653688	88653790	+	4e-09	U6 spliceosomal RNA
U6	RF00026	Scaffold_17631|length71783718	45318117	45318014	-	4e-09	U6 spliceosomal RNA
U6	RF00026	Scaffold_13354|length44708660	26555975	26555878	-	4.2e-09	U6 spliceosomal RNA
U6	RF00026	Scaffold_46184|length2542	417	314	-	4.4e-09	U6 spliceosomal RNA
U2	RF00004	Scaffold_12875|length48866508	28759815	28760010	+	6.6e-07	U2 spliceosomal RNA
U6	RF00026	Scaffold_33982|length60283066	5708713	5708815	+	5.1e-09	U6 spliceosomal RNA
U6	RF00026	Scaffold_17631|length71783718	17708623	17708717	+	5.2e-09	U6 spliceosomal RNA
U4	RF00015	Scaffold_16180|length69425194	28154982	28154857	-	2e-07	U4 spliceosomal RNA
U6	RF00026	Scaffold_28366|length94672733	64071171	64071272	+	5.4e-09	U6 spliceosomal RNA
U6	RF00026	Scaffold_12875|length48866508	19787700	19787806	+	5.5e-09	U6 spliceosomal RNA
U6	RF00026	Scaffold_43011|length66011198	61440665	61440564	-	6.3e-09	U6 spliceosomal RNA
U2	RF00004	Scaffold_37854|length119020434	107709894	107710099	+	8.5e-07	U2 spliceosomal RNA
U6	RF00026	Scaffold_39394|length157403528	138199614	138199717	+	6.4e-09	U6 spliceosomal RNA
U2	RF00004	Scaffold_40613|length62307961	54883826	54883654	-	9.2e-07	U2 spliceosomal RNA
U6	RF00026	Scaffold_23396|length106224876	100411956	100411857	-	7.6e-09	U6 spliceosomal RNA
U6	RF00026	Scaffold_38743|length87277228	10959308	10959208	-	7.8e-09	U6 spliceosomal RNA
U6	RF00026	Scaffold_16296|length117642375	102610671	102610572	-	8.3e-09	U6 spliceosomal RNA
U2	RF00004	Scaffold_17631|length71783718	63011841	63011940	+	1.1e-06	U2 spliceosomal RNA
U5	RF00020	Scaffold_6967|length120038259	77240419	77240305	-	0.00014	U5 spliceosomal RNA
U6	RF00026	Scaffold_27451|length108433636	103907304	103907410	+	8.7e-09	U6 spliceosomal RNA
U2	RF00004	Scaffold_12980|length71137785	15611674	15611565	-	1.2e-06	U2 spliceosomal RNA
U6	RF00026	Scaffold_30057|length120734950	58600923	58600816	-	9.9e-09	U6 spliceosomal RNA
U2	RF00004	Scaffold_48150|length112672368	51931091	51931216	+	1.3e-06	U2 spliceosomal RNA
U6	RF00026	Scaffold_21342|length91568615	48190081	48189991	-	1e-08	U6 spliceosomal RNA
U6	RF00026	Scaffold_16180|length69425194	37190982	37190881	-	1.1e-08	U6 spliceosomal RNA
U2	RF00004	Scaffold_12612|length101087414	69517751	69517602	-	1.4e-06	U2 spliceosomal RNA
U2	RF00004	Scaffold_6967|length120038259	41094876	41095041	+	1.5e-06	U2 spliceosomal RNA
U6	RF00026	Scaffold_37542|length83034183	47187145	47187249	+	1.3e-08	U6 spliceosomal RNA
U6	RF00026	Scaffold_33982|length60283066	46764402	46764299	-	1.4e-08	U6 spliceosomal RNA
U6	RF00026	Scaffold_48150|length112672368	82786807	82786706	-	1.4e-08	U6 spliceosomal RNA
U6	RF00026	Scaffold_16296|length117642375	50040702	50040800	+	1.4e-08	U6 spliceosomal RNA
U4	RF00015	Scaffold_12612|length101087414	70413279	70413125	-	5.2e-07	U4 spliceosomal RNA
U6	RF00026	Scaffold_23396|length106224876	43496686	43496793	+	1.5e-08	U6 spliceosomal RNA
U6	RF00026	Scaffold_33982|length60283066	9227043	9226941	-	1.6e-08	U6 spliceosomal RNA
U4	RF00015	Scaffold_48150|length112672368	66757574	66757708	+	5.5e-07	U4 spliceosomal RNA
U2	RF00004	Scaffold_6967|length120038259	97045160	97045330	+	1.9e-06	U2 spliceosomal RNA
U6	RF00026	Scaffold_37854|length119020434	100614283	100614180	-	1.7e-08	U6 spliceosomal RNA
U2	RF00004	Scaffold_21342|length91568615	54076157	54076274	+	2.2e-06	U2 spliceosomal RNA
U6	RF00026	Scaffold_39394|length157403528	3506397	3506499	+	2e-08	U6 spliceosomal RNA
U2	RF00004	Scaffold_39591|length136504954	34172177	34172044	-	2.8e-06	U2 spliceosomal RNA
U6	RF00026	Scaffold_21342|length91568615	2519239	2519342	+	3e-08	U6 spliceosomal RNA
U2	RF00004	Scaffold_12612|length101087414	84747762	84747594	-	3.1e-06	U2 spliceosomal RNA
U6	RF00026	Scaffold_17631|length71783718	64384096	64383996	-	3.6e-08	U6 spliceosomal RNA
U6	RF00026	Scaffold_28366|length94672733	4012	4118	+	3.9e-08	U6 spliceosomal RNA
U4	RF00015	Scaffold_12980|length71137785	912733	912533	-	1.2e-06	U4 spliceosomal RNA
U2	RF00004	Scaffold_48150|length112672368	100505577	100505680	+	4.3e-06	U2 spliceosomal RNA
U6	RF00026	Scaffold_11943|length81904477	57866487	57866384	-	4.6e-08	U6 spliceosomal RNA
U6	RF00026	Scaffold_27451|length108433636	32504454	32504352	-	4.7e-08	U6 spliceosomal RNA
U1	RF00003	Scaffold_42718|length1054	918	750	-	3.5e-09	U1 spliceosomal RNA
U6	RF00026	Scaffold_39394|length157403528	5800454	5800348	-	5.2e-08	U6 spliceosomal RNA
U6	RF00026	Scaffold_35534|length42858507	5305403	5305506	+	5.3e-08	U6 spliceosomal RNA
U6	RF00026	Scaffold_11943|length81904477	6010458	6010530	+	5.4e-08	U6 spliceosomal RNA
U6	RF00026	Scaffold_23396|length106224876	15333623	15333525	-	5.5e-08	U6 spliceosomal RNA
U6	RF00026	Scaffold_6967|length120038259	71565451	71565351	-	5.9e-08	U6 spliceosomal RNA
U6	RF00026	Scaffold_6967|length120038259	73788329	73788227	-	6e-08	U6 spliceosomal RNA
U6	RF00026	Scaffold_16296|length117642375	112600016	112599911	-	6.3e-08	U6 spliceosomal RNA
U6	RF00026	Scaffold_23396|length106224876	72444099	72444196	+	6.4e-08	U6 spliceosomal RNA
U6	RF00026	Scaffold_16296|length117642375	21523778	21523682	-	6.5e-08	U6 spliceosomal RNA
U2	RF00004	Scaffold_6967|length120038259	9584064	9583983	-	6.8e-06	U2 spliceosomal RNA
U6	RF00026	Scaffold_48150|length112672368	78517724	78517824	+	7.8e-08	U6 spliceosomal RNA
U6	RF00026	Scaffold_13354|length44708660	41752530	41752429	-	8.2e-08	U6 spliceosomal RNA
U6	RF00026	Scaffold_26657|length11490	8979	8878	-	8.2e-08	U6 spliceosomal RNA
U2	RF00004	Scaffold_37854|length119020434	58062007	58061840	-	7.5e-06	U2 spliceosomal RNA
U1	RF00003	Scaffold_17631|length71783718	22383617	22383762	+	6.7e-09	U1 spliceosomal RNA
U6	RF00026	Scaffold_23396|length106224876	95333066	95333170	+	9e-08	U6 spliceosomal RNA
U2	RF00004	Scaffold_40613|length62307961	14064499	14064359	-	8.2e-06	U2 spliceosomal RNA
U2	RF00004	Scaffold_4250|length79369995	45373750	45373842	+	8.5e-06	U2 spliceosomal RNA
U6	RF00026	Scaffold_27439|length67275892	38113439	38113378	-	1e-07	U6 spliceosomal RNA
U6	RF00026	Scaffold_37854|length119020434	109460697	109460799	+	1e-07	U6 spliceosomal RNA
U6	RF00026	Scaffold_6967|length120038259	54511036	54510940	-	1.1e-07	U6 spliceosomal RNA
U2	RF00004	Scaffold_43011|length66011198	43185779	43185585	-	9.3e-06	U2 spliceosomal RNA
U6	RF00026	Scaffold_17631|length71783718	68232931	68232827	-	1.3e-07	U6 spliceosomal RNA
U6	RF00026	Scaffold_19735|length62516445	21474046	21474152	+	1.3e-07	U6 spliceosomal RNA
U6	RF00026	Scaffold_21342|length91568615	48002535	48002635	+	1.4e-07	U6 spliceosomal RNA
U6	RF00026	Scaffold_16180|length69425194	15475982	15475883	-	1.4e-07	U6 spliceosomal RNA
U6	RF00026	Scaffold_27439|length67275892	66553507	66553407	-	1.5e-07	U6 spliceosomal RNA
U6	RF00026	Scaffold_33982|length60283066	26015842	26015944	+	1.5e-07	U6 spliceosomal RNA
U2	RF00004	Scaffold_33982|length60283066	46168167	46168326	+	1.2e-05	U2 spliceosomal RNA
U2	RF00004	Scaffold_12612|length101087414	82481407	82481588	+	1.3e-05	U2 spliceosomal RNA
U2	RF00004	Scaffold_38743|length87277228	83921156	83920992	-	1.3e-05	U2 spliceosomal RNA
U6atac	RF00619	Scaffold_30057|length120734950	93804972	93805092	+	7.9e-08	U6atac minor spliceosomal RNA
U6	RF00026	Scaffold_27439|length67275892	43495956	43495855	-	1.8e-07	U6 spliceosomal RNA
U6	RF00026	Scaffold_39394|length157403528	131745049	131745154	+	1.8e-07	U6 spliceosomal RNA
U6	RF00026	Scaffold_6967|length120038259	11026110	11026010	-	1.9e-07	U6 spliceosomal RNA
U2	RF00004	Scaffold_30057|length120734950	82482930	82483018	+	1.6e-05	U2 spliceosomal RNA
U6	RF00026	Scaffold_28366|length94672733	31664508	31664410	-	2.2e-07	U6 spliceosomal RNA
U6	RF00026	Scaffold_21637|length51421317	6986179	6986282	+	2.2e-07	U6 spliceosomal RNA
U6	RF00026	Scaffold_48150|length112672368	99386161	99386073	-	2.3e-07	U6 spliceosomal RNA
U4	RF00015	Scaffold_27451|length108433636	39521294	39521426	+	5.4e-06	U4 spliceosomal RNA
U2	RF00004	Scaffold_27451|length108433636	38224174	38224308	+	1.8e-05	U2 spliceosomal RNA
U2	RF00004	Scaffold_39394|length157403528	89971958	89972038	+	1.8e-05	U2 spliceosomal RNA
U6	RF00026	Scaffold_12875|length48866508	19845575	19845479	-	2.5e-07	U6 spliceosomal RNA
U4	RF00015	Scaffold_27439|length67275892	30577265	30577327	+	6.2e-06	U4 spliceosomal RNA
U6	RF00026	Scaffold_27451|length108433636	58795022	58795128	+	2.8e-07	U6 spliceosomal RNA
U6	RF00026	Scaffold_43011|length66011198	24846905	24846993	+	2.9e-07	U6 spliceosomal RNA
U4	RF00015	Scaffold_25130|length49932167	30493731	30493608	-	7.1e-06	U4 spliceosomal RNA
U2	RF00004	Scaffold_37989|length51331537	14451630	14451467	-	2.2e-05	U2 spliceosomal RNA
U6	RF00026	Scaffold_12612|length101087414	26667357	26667254	-	3.3e-07	U6 spliceosomal RNA
U6	RF00026	Scaffold_25130|length49932167	35300935	35300829	-	3.3e-07	U6 spliceosomal RNA
U6	RF00026	Scaffold_27439|length67275892	1580117	1580236	+	3.6e-07	U6 spliceosomal RNA
U6	RF00026	Scaffold_12612|length101087414	292019	292120	+	4.3e-07	U6 spliceosomal RNA
U2	RF00004	Scaffold_39394|length157403528	6717703	6717553	-	2.9e-05	U2 spliceosomal RNA
U6	RF00026	Scaffold_27451|length108433636	72003085	72002971	-	4.6e-07	U6 spliceosomal RNA
U2	RF00004	Scaffold_11943|length81904477	949156	949234	+	3e-05	U2 spliceosomal RNA
U6	RF00026	Scaffold_6967|length120038259	29835175	29835071	-	4.6e-07	U6 spliceosomal RNA
U6	RF00026	Scaffold_39591|length136504954	55276141	55276227	+	4.7e-07	U6 spliceosomal RNA
U6	RF00026	Scaffold_30057|length120734950	63503248	63503348	+	4.9e-07	U6 spliceosomal RNA
U6	RF00026	Scaffold_37989|length51331537	35171827	35171728	-	4.9e-07	U6 spliceosomal RNA
U6	RF00026	Scaffold_28366|length94672733	40434292	40434394	+	5.2e-07	U6 spliceosomal RNA
U2	RF00004	Scaffold_27439|length67275892	44332021	44332213	+	3.6e-05	U2 spliceosomal RNA
U2	RF00004	Scaffold_38743|length87277228	70107411	70107223	-	3.6e-05	U2 spliceosomal RNA
U6	RF00026	Scaffold_39394|length157403528	150290885	150290783	-	6.2e-07	U6 spliceosomal RNA
U6	RF00026	Scaffold_33982|length60283066	55983422	55983319	-	6.4e-07	U6 spliceosomal RNA
U2	RF00004	Scaffold_12980|length71137785	3108693	3108820	+	3.8e-05	U2 spliceosomal RNA
U2	RF00004	Scaffold_6967|length120038259	77879917	77879805	-	3.9e-05	U2 spliceosomal RNA
U2	RF00004	Scaffold_40894|length2069	918	993	+	3.9e-05	U2 spliceosomal RNA
U6	RF00026	Scaffold_16296|length117642375	71782418	71782519	+	6.7e-07	U6 spliceosomal RNA
U2	RF00004	Scaffold_4250|length79369995	41645649	41645475	-	4.1e-05	U2 spliceosomal RNA
U4	RF00015	Scaffold_37854|length119020434	79419651	79419511	-	1.5e-05	U4 spliceosomal RNA
U2	RF00004	Scaffold_33982|length60283066	26070855	26071025	+	4.5e-05	U2 spliceosomal RNA
U1	RF00003	Scaffold_43011|length66011198	43468343	43468179	-	5.8e-08	U1 spliceosomal RNA
U6	RF00026	Scaffold_27451|length108433636	6604079	6604173	+	7.5e-07	U6 spliceosomal RNA
U6	RF00026	Scaffold_39591|length136504954	43257964	43257869	-	7.6e-07	U6 spliceosomal RNA
U2	RF00004	Scaffold_16296|length117642375	6248287	6248160	-	4.6e-05	U2 spliceosomal RNA
U6	RF00026	Scaffold_12612|length101087414	50582860	50582949	+	7.9e-07	U6 spliceosomal RNA
U6	RF00026	Scaffold_40613|length62307961	35854044	35854139	+	8e-07	U6 spliceosomal RNA
U6	RF00026	Scaffold_37542|length83034183	13458405	13458306	-	8.1e-07	U6 spliceosomal RNA
U4	RF00015	Scaffold_28366|length94672733	1392076	1392230	+	1.8e-05	U4 spliceosomal RNA
U2	RF00004	Scaffold_48150|length112672368	4600365	4600468	+	5.1e-05	U2 spliceosomal RNA
U2	RF00004	Scaffold_17631|length71783718	48880581	48880687	+	5.2e-05	U2 spliceosomal RNA
U2	RF00004	Scaffold_37989|length51331537	41500534	41500712	+	5.2e-05	U2 spliceosomal RNA
U2	RF00004	Scaffold_37542|length83034183	33882045	33881961	-	5.2e-05	U2 spliceosomal RNA
U4	RF00015	Scaffold_37854|length119020434	28384871	28384988	+	1.8e-05	U4 spliceosomal RNA
U6	RF00026	Scaffold_23396|length106224876	55625388	55625491	+	9.7e-07	U6 spliceosomal RNA
U6	RF00026	Scaffold_6967|length120038259	26020599	26020495	-	9.9e-07	U6 spliceosomal RNA
U6	RF00026	Scaffold_12875|length48866508	29580871	29580765	-	1e-06	U6 spliceosomal RNA
U6	RF00026	Scaffold_27439|length67275892	1675285	1675379	+	1.1e-06	U6 spliceosomal RNA
U6	RF00026	Scaffold_38743|length87277228	78463481	78463380	-	1.1e-06	U6 spliceosomal RNA
U6	RF00026	Scaffold_27451|length108433636	84860502	84860408	-	1.1e-06	U6 spliceosomal RNA
U6	RF00026	Scaffold_39591|length136504954	48259498	48259402	-	1.1e-06	U6 spliceosomal RNA
U6	RF00026	Scaffold_17631|length71783718	61980481	61980584	+	1.3e-06	U6 spliceosomal RNA
U6	RF00026	Scaffold_38743|length87277228	34008238	34008132	-	1.3e-06	U6 spliceosomal RNA
U6	RF00026	Scaffold_4250|length79369995	76188362	76188260	-	1.7e-06	U6 spliceosomal RNA
U6	RF00026	Scaffold_6967|length120038259	69913268	69913366	+	2e-06	U6 spliceosomal RNA
U6	RF00026	Scaffold_43011|length66011198	10518955	10519057	+	2.1e-06	U6 spliceosomal RNA

## Sheet: tRNA
target name	query name	seq from	seq to	strand
tRNA	Scaffold_12875|length48866508	19696758	19696685	-
tRNA	Scaffold_12875|length48866508	19631749	19631676	-
tRNA	Scaffold_12875|length48866508	18666170	18666089	-
tRNA	Scaffold_12875|length48866508	18857674	18857746	+
tRNA	Scaffold_12875|length48866508	18419066	18418994	-
tRNA	Scaffold_4250|length79369995	1630789	1630861	+
tRNA	Scaffold_12875|length48866508	19761016	19760944	-
tRNA	Scaffold_4250|length79369995	1631204	1631132	-
tRNA	Scaffold_12875|length48866508	19881175	19881247	+
tRNA	Scaffold_11943|length81904477	735867	735939	+
tRNA	Scaffold_11943|length81904477	737651	737579	-
tRNA	Scaffold_19735|length62516445	27497620	27497692	+
tRNA	Scaffold_19735|length62516445	27512820	27512739	-
tRNA	Scaffold_12875|length48866508	18891926	18891845	-
tRNA	Scaffold_12875|length48866508	18636613	18636694	+
tRNA	Scaffold_6967|length120038259	87866763	87866691	-
tRNA	Scaffold_35534|length42858507	13087139	13087210	+
tRNA	Scaffold_30057|length120734950	8290950	8290879	-
tRNA	Scaffold_14076|length1088	836	764	-
tRNA	Scaffold_47309|length3272	3035	2965	-
tRNA	Scaffold_16788|length44672294	21400181	21400100	-
tRNA	Scaffold_19735|length62516445	39104850	39104921	+
tRNA	Scaffold_19735|length62516445	39306166	39306095	-
tRNA	Scaffold_19735|length62516445	39306918	39306847	-
tRNA	Scaffold_13403|length1586	193	120	-
tRNA	Scaffold_27439|length67275892	44659152	44659225	+
tRNA	Scaffold_19735|length62516445	27566560	27566633	+
tRNA	Scaffold_19735|length62516445	27587813	27587740	-
tRNA	Scaffold_40586|length1775	1125	1197	+
tRNA	Scaffold_12875|length48866508	19791907	19791980	+
tRNA	Scaffold_37989|length51331537	44802042	44802123	+
tRNA	Scaffold_12875|length48866508	18663202	18663283	+
tRNA	Scaffold_12875|length48866508	18663822	18663903	+
tRNA	Scaffold_12875|length48866508	18666789	18666708	-
tRNA	Scaffold_12875|length48866508	19454565	19454646	+
tRNA	Scaffold_12875|length48866508	18591535	18591616	+
tRNA	Scaffold_37542|length83034183	77562944	77562863	-
tRNA	Scaffold_12612|length101087414	66892549	66892630	+
tRNA	Scaffold_37854|length119020434	85799897	85799825	-
tRNA	Scaffold_19735|length62516445	27566258	27566339	+
tRNA	Scaffold_12875|length48866508	18920000	18920073	+
tRNA	Scaffold_12612|length101087414	35316240	35316159	-
tRNA	Scaffold_12875|length48866508	18682451	18682378	-
tRNA	Scaffold_12875|length48866508	19642204	19642131	-
tRNA	Scaffold_12612|length101087414	76091262	76091190	-
tRNA	Scaffold_12612|length101087414	76559637	76559709	+
tRNA	Scaffold_4250|length79369995	24513553	24513625	+
tRNA	Scaffold_12875|length48866508	19728619	19728538	-
tRNA	Scaffold_35534|length42858507	26528285	26528357	+
tRNA	Scaffold_12612|length101087414	76499966	76499894	-
tRNA	Scaffold_27451|length108433636	70263545	70263617	+
tRNA	Scaffold_12612|length101087414	76510064	76509992	-
tRNA	Scaffold_19735|length62516445	18141351	18141280	-
tRNA	Scaffold_38243|length2205	30	103	+
tRNA	Scaffold_12875|length48866508	19793458	19793529	+
tRNA	Scaffold_12875|length48866508	21191528	21191447	-
tRNA	Scaffold_12875|length48866508	18888061	18888133	+
tRNA	Scaffold_12875|length48866508	18622520	18622593	+
tRNA	Scaffold_12875|length48866508	18292006	18291925	-
tRNA	Scaffold_12875|length48866508	18890593	18890521	-
tRNA	Scaffold_31|length1194	76	3	-
tRNA	Scaffold_12875|length48866508	19807402	19807474	+
tRNA	Scaffold_19735|length62516445	27513312	27513239	-
tRNA	Scaffold_12875|length48866508	18860439	18860367	-
tRNA	Scaffold_19735|length62516445	49658782	49658853	+
tRNA	Scaffold_35534|length42858507	26532001	26532073	+
tRNA	Scaffold_12875|length48866508	18398776	18398703	-
tRNA	Scaffold_12875|length48866508	18897552	18897479	-
tRNA	Scaffold_6707|length1507	1105	1192	+
tRNA	Scaffold_12778|length1972	213	141	-
tRNA	Scaffold_28366|length94672733	13155191	13155110	-
tRNA	Scaffold_12875|length48866508	18830321	18830240	-
tRNA	Scaffold_12875|length48866508	18302623	18302704	+
tRNA	Scaffold_12875|length48866508	18792510	18792591	+
tRNA	Scaffold_12875|length48866508	18800451	18800532	+
tRNA	Scaffold_12875|length48866508	18803996	18804077	+
tRNA	Scaffold_12875|length48866508	18820308	18820389	+
tRNA	Scaffold_12875|length48866508	18837592	18837511	-
tRNA	Scaffold_19735|length62516445	48775223	48775142	-
tRNA	Scaffold_19735|length62516445	27588179	27588098	-
tRNA	Scaffold_38943|length3373	100	28	-
tRNA	Scaffold_12875|length48866508	18707200	18707282	+
tRNA	Scaffold_12875|length48866508	18824826	18824907	+
tRNA	Scaffold_19735|length62516445	39106680	39106609	-
tRNA	Scaffold_19735|length62516445	37018954	37018883	-
tRNA	Scaffold_43011|length66011198	37346631	37346560	-
tRNA	Scaffold_12875|length48866508	18576291	18576372	+
tRNA	Scaffold_12875|length48866508	18299302	18299374	+
tRNA	Scaffold_12875|length48866508	19691469	19691397	-
tRNA	Scaffold_16180|length69425194	20101767	20101839	+
tRNA	Scaffold_12875|length48866508	19722377	19722448	+
tRNA	Scaffold_12875|length48866508	18644021	18643939	-
tRNA	Scaffold_12875|length48866508	18699190	18699272	+
tRNA	Scaffold_35534|length42858507	2516617	2516689	+
tRNA	Scaffold_21342|length91568615	68645062	68645144	+
tRNA	Scaffold_39394|length157403528	137022441	137022512	+
tRNA	Scaffold_19735|length62516445	55627275	55627203	-
tRNA	Scaffold_35534|length42858507	2497045	2496973	-
tRNA	Scaffold_12875|length48866508	18725127	18725055	-
tRNA	Scaffold_12875|length48866508	19742080	19742007	-
tRNA	Scaffold_12875|length48866508	18285910	18285982	+
tRNA	Scaffold_1302|length3974	3899	3971	+
tRNA	Scaffold_43011|length66011198	51395104	51395176	+
tRNA	Scaffold_6734|length2383	1943	2015	+
tRNA	Scaffold_17631|length71783718	24720623	24720694	+
tRNA	Scaffold_38743|length87277228	51904456	51904528	+
tRNA	Scaffold_30057|length120734950	7941509	7941580	+
tRNA	Scaffold_30057|length120734950	8116130	8116059	-
tRNA	Scaffold_30057|length120734950	8151045	8150974	-
tRNA	Scaffold_30057|length120734950	8155880	8155809	-
tRNA	Scaffold_30057|length120734950	8289648	8289577	-
tRNA	Scaffold_48094|length1011	813	886	+
tRNA	Scaffold_12875|length48866508	18288568	18288487	-
tRNA	Scaffold_6967|length120038259	109328299	109328226	-
tRNA	Scaffold_30057|length120734950	7938109	7938038	-
tRNA	Scaffold_30057|length120734950	8120496	8120567	+
tRNA	Scaffold_19735|length62516445	39101964	39101893	-
tRNA	Scaffold_30057|length120734950	8153627	8153556	-
tRNA	Scaffold_19735|length62516445	55626701	55626773	+
tRNA	Scaffold_30057|length120734950	8262804	8262875	+
tRNA	Scaffold_21342|length91568615	4475006	4475077	+
tRNA	Scaffold_12875|length48866508	18815728	18815799	+
tRNA	Scaffold_12875|length48866508	19873302	19873231	-
tRNA	Scaffold_12612|length101087414	88527360	88527431	+
tRNA	Scaffold_19735|length62516445	27498274	27498345	+
tRNA	Scaffold_19735|length62516445	38440333	38440406	+
tRNA	Scaffold_9236|length3469	3245	3315	+
tRNA	Scaffold_38743|length87277228	17011226	17011298	+
tRNA	Scaffold_12980|length71137785	20324582	20324510	-
tRNA	Scaffold_12875|length48866508	19792769	19792697	-
tRNA	Scaffold_12875|length48866508	19814935	19814863	-
tRNA	Scaffold_12875|length48866508	19896835	19896763	-
tRNA	Scaffold_12875|length48866508	18874112	18874184	+
tRNA	Scaffold_27451|length108433636	66676834	66676906	+
tRNA	Scaffold_37854|length119020434	66583731	66583660	-
tRNA	Scaffold_19548|length3727	2987	2916	-
tRNA	Scaffold_21423|length5924	1892	1821	-
tRNA	Scaffold_38370|length114483	49222	49151	-
tRNA	Scaffold_30057|length120734950	8281726	8281797	+
tRNA	Scaffold_16251|length1232	121	194	+
tRNA	Scaffold_17631|length71783718	7501682	7501610	-
tRNA	Scaffold_37989|length51331537	36446611	36446683	+
tRNA	Scaffold_11943|length81904477	731197	731269	+
tRNA	Scaffold_12875|length48866508	19765583	19765511	-
tRNA	Scaffold_12875|length48866508	19776369	19776441	+
tRNA	Scaffold_4493|length1476	1414	1341	-
tRNA	Scaffold_17631|length71783718	48630393	48630465	+
tRNA	Scaffold_12875|length48866508	18834433	18834362	-
tRNA	Scaffold_12980|length71137785	20320671	20320600	-
tRNA	Scaffold_43011|length66011198	51389284	51389356	+
tRNA	Scaffold_12875|length48866508	19735293	19735222	-
tRNA	Scaffold_27451|length108433636	70242498	70242427	-
tRNA	Scaffold_37854|length119020434	56514973	56514892	-
tRNA	Scaffold_30109|length1527	1402	1332	-
tRNA	Scaffold_27439|length67275892	54763165	54763094	-
tRNA	Scaffold_19735|length62516445	55074632	55074561	-
tRNA	Scaffold_26496|length1760	1685	1758	+
tRNA	Scaffold_12875|length48866508	18917175	18917093	-
tRNA	Scaffold_37854|length119020434	61393444	61393515	+
tRNA	Scaffold_12980|length71137785	20327151	20327222	+
tRNA	Scaffold_6967|length120038259	13761392	13761463	+
tRNA	Scaffold_6967|length120038259	13764377	13764448	+
tRNA	Scaffold_6967|length120038259	101646166	101646093	-
tRNA	Scaffold_35534|length42858507	37827637	37827566	-
tRNA	Scaffold_16296|length117642375	106345517	106345446	-
tRNA	Scaffold_12875|length48866508	18296577	18296506	-
tRNA	Scaffold_12875|length48866508	18306286	18306215	-
tRNA	Scaffold_30057|length120734950	8302554	8302483	-
tRNA	Scaffold_19735|length62516445	27565748	27565819	+
tRNA	Scaffold_16296|length117642375	92205427	92205498	+
tRNA	Scaffold_19735|length62516445	32791692	32791763	+
tRNA	Scaffold_19735|length62516445	33694525	33694454	-
tRNA	Scaffold_1444|length2380	785	872	+
tRNA	Scaffold_30057|length120734950	8142393	8142322	-
tRNA	Scaffold_44111|length1385	352	279	-
tRNA	Scaffold_35534|length42858507	2469751	2469823	+
tRNA	Scaffold_28366|length94672733	65402742	65402670	-
tRNA	Scaffold_19948|length11911	4624	4697	+
tRNA	Scaffold_20449|length22122	4493	4420	-
tRNA	Scaffold_20450|length9631	5292	5365	+
tRNA	Scaffold_25651|length13354	2951	3024	+
tRNA	Scaffold_26663|length24648	3428	3501	+
tRNA	Scaffold_29968|length16680	11698	11625	-
tRNA	Scaffold_36448|length19108	8363	8290	-
tRNA	Scaffold_42711|length23491	1143	1216	+
tRNA	Scaffold_9038|length15896	12646	12573	-
tRNA	Scaffold_38743|length87277228	56543146	56543073	-
tRNA	Scaffold_37542|length83034183	22754948	22754875	-
tRNA	Scaffold_12875|length48866508	19771498	19771569	+
tRNA	Scaffold_12875|length48866508	19778800	19778871	+
tRNA	Scaffold_12875|length48866508	19830201	19830130	-
tRNA	Scaffold_12875|length48866508	19837091	19837020	-
tRNA	Scaffold_27451|length108433636	66676701	66676628	-
tRNA	Scaffold_6967|length120038259	99191636	99191563	-
tRNA	Scaffold_6967|length120038259	99264312	99264239	-
tRNA	Scaffold_6967|length120038259	99274224	99274297	+
tRNA	Scaffold_6967|length120038259	101396572	101396645	+
tRNA	Scaffold_6967|length120038259	101433624	101433551	-
tRNA	Scaffold_30057|length120734950	8269108	8269179	+
tRNA	Scaffold_6967|length120038259	101468109	101468182	+
tRNA	Scaffold_6967|length120038259	101470871	101470944	+
tRNA	Scaffold_6967|length120038259	101600112	101600185	+
tRNA	Scaffold_19735|length62516445	39001021	39000948	-
tRNA	Scaffold_12875|length48866508	19810892	19810821	-
tRNA	Scaffold_6967|length120038259	101504111	101504184	+
tRNA	Scaffold_19735|length62516445	55625838	55625766	-
tRNA	Scaffold_45424|length1440	930	860	-
tRNA	Scaffold_38370|length114483	66146	66073	-
tRNA	Scaffold_12875|length48866508	19800182	19800111	-
tRNA	Scaffold_6967|length120038259	99298189	99298262	+
tRNA	Scaffold_18981|length7279	7220	7149	-
tRNA	Scaffold_20517|length23147	428	499	+
tRNA	Scaffold_20449|length22122	6848	6919	+
tRNA	Scaffold_9038|length15896	15002	15073	+
tRNA	Scaffold_6967|length120038259	99214785	99214856	+
tRNA	Scaffold_6967|length120038259	101388873	101388802	-
tRNA	Scaffold_6967|length120038259	101435986	101436057	+
tRNA	Scaffold_6967|length120038259	101446009	101446080	+
tRNA	Scaffold_6967|length120038259	101464707	101464636	-
tRNA	Scaffold_6967|length120038259	101725255	101725326	+
tRNA	Scaffold_17982|length23861	10918	10988	+
tRNA	Scaffold_34190|length24981	9660	9730	+
tRNA	Scaffold_17982|length23861	18046	17976	-
tRNA	Scaffold_34190|length24981	18098	18168	+
tRNA	Scaffold_12875|length48866508	18619012	18618940	-
tRNA	Scaffold_30057|length120734950	8138259	8138188	-
tRNA	Scaffold_6967|length120038259	112028320	112028250	-
tRNA	Scaffold_6967|length120038259	112036825	112036755	-
tRNA	Scaffold_4299|length1329	1146	1073	-
tRNA	Scaffold_27439|length67275892	2666806	2666736	-
tRNA	Scaffold_27439|length67275892	2674422	2674492	+
tRNA	Scaffold_27439|length67275892	3065647	3065717	+
tRNA	Scaffold_16296|length117642375	37650814	37650743	-
tRNA	Scaffold_12875|length48866508	18680057	18679985	-
tRNA	Scaffold_12875|length48866508	18419868	18419939	+
tRNA	Scaffold_12875|length48866508	19754899	19754828	-
tRNA	Scaffold_12875|length48866508	18292960	18292890	-
tRNA	Scaffold_12875|length48866508	18999383	18999313	-
tRNA	Scaffold_39591|length136504954	96315643	96315573	-
tRNA	Scaffold_30057|length120734950	8125404	8125475	+
tRNA	Scaffold_19735|length62516445	39086214	39086143	-
tRNA	Scaffold_19735|length62516445	55626306	55626378	+
tRNA	Scaffold_19735|length62516445	27504109	27504179	+
tRNA	Scaffold_6967|length120038259	112102679	112102609	-
tRNA	Scaffold_29817|length1595	1067	997	-
tRNA	Scaffold_6967|length120038259	101679744	101679673	-
tRNA	Scaffold_39718|length1182	4	75	+
tRNA	Scaffold_35534|length42858507	2493617	2493689	+
tRNA	Scaffold_11943|length81904477	743237	743309	+
tRNA	Scaffold_35534|length42858507	19816418	19816337	-
tRNA	Scaffold_6967|length120038259	112125294	112125367	+
tRNA	Scaffold_1883|length1027	911	997	+
tRNA	Scaffold_12875|length48866508	18290276	18290205	-
tRNA	Scaffold_12875|length48866508	18290842	18290771	-
tRNA	Scaffold_12875|length48866508	18934098	18934027	-
tRNA	Scaffold_37854|length119020434	118206581	118206648	+
tRNA	Scaffold_25143|length13096	2107	2178	+
tRNA	Scaffold_6853|length2144	1865	1938	+
tRNA	Scaffold_8957|length7785	2622	2549	-
tRNA	Scaffold_47508|length1706	1659	1586	-
tRNA	Scaffold_42711|length23491	3296	3226	-
tRNA	Scaffold_20449|length22122	2340	2410	+
tRNA	Scaffold_27451|length108433636	91118947	91119018	+
tRNA	Scaffold_19735|length62516445	27582363	27582292	-
tRNA	Scaffold_6967|length120038259	99293539	99293469	-
tRNA	Scaffold_6967|length120038259	101398725	101398655	-
tRNA	Scaffold_6967|length120038259	101431469	101431539	+
tRNA	Scaffold_6967|length120038259	101586523	101586453	-
tRNA	Scaffold_6967|length120038259	101588240	101588310	+
tRNA	Scaffold_6967|length120038259	101588847	101588777	-
tRNA	Scaffold_6967|length120038259	101590564	101590634	+
tRNA	Scaffold_6967|length120038259	101720738	101720808	+
tRNA	Scaffold_23102|length2188	409	480	+
tRNA	Scaffold_17982|length23861	12486	12557	+
tRNA	Scaffold_34190|length24981	15153	15082	-
tRNA	Scaffold_34190|length24981	23539	23468	-
tRNA	Scaffold_19735|length62516445	27582976	27583047	+
tRNA	Scaffold_6967|length120038259	99181792	99181863	+
tRNA	Scaffold_6967|length120038259	112022784	112022855	+
tRNA	Scaffold_6967|length120038259	112031260	112031331	+
tRNA	Scaffold_6967|length120038259	112039764	112039835	+
tRNA	Scaffold_6967|length120038259	112111982	112112053	+
tRNA	Scaffold_16873|length2638	296	367	+
tRNA	Scaffold_12612|length101087414	76506211	76506292	+
tRNA	Scaffold_32281|length1484	504	577	+
tRNA	Scaffold_36505|length3859	29	100	+
tRNA	Scaffold_27439|length67275892	40843695	40843623	-
tRNA	Scaffold_32893|length1361	644	562	-
tRNA	Scaffold_33662|length1648	600	689	+
tRNA	Scaffold_6734|length2383	2285	2358	+
tRNA	Scaffold_13403|length1586	86	13	-
tRNA	Scaffold_12612|length101087414	32681345	32681417	+
tRNA	Scaffold_12875|length48866508	19824081	19824010	-
tRNA	Scaffold_16180|length69425194	29878666	29878594	-
tRNA	Scaffold_11943|length81904477	742487	742405	-
tRNA	Scaffold_40613|length62307961	4692140	4692211	+
tRNA	Scaffold_12612|length101087414	10233967	10234039	+
tRNA	Scaffold_43799|length2652	1881	1953	+
tRNA	Scaffold_12612|length101087414	76539019	76538938	-
tRNA	Scaffold_12875|length48866508	18545335	18545263	-
tRNA	Scaffold_12875|length48866508	19642776	19642705	-
tRNA	Scaffold_19735|length62516445	27498851	27498770	-
tRNA	Scaffold_30057|length120734950	17537805	17537733	-
tRNA	Scaffold_18258|length1070	1068	997	-
tRNA	Scaffold_48094|length1011	604	677	+
tRNA	Scaffold_35534|length42858507	2475716	2475644	-
tRNA	Scaffold_35534|length42858507	2480423	2480351	-
tRNA	Scaffold_35534|length42858507	2498231	2498303	+
tRNA	Scaffold_35534|length42858507	2502896	2502968	+
tRNA	Scaffold_35534|length42858507	2504622	2504694	+
tRNA	Scaffold_35534|length42858507	2506950	2507022	+
tRNA	Scaffold_35534|length42858507	2518055	2518127	+
tRNA	Scaffold_43011|length66011198	51382015	51382087	+
tRNA	Scaffold_27451|length108433636	70228909	70228981	+
tRNA	Scaffold_27451|length108433636	70241962	70241890	-
tRNA	Scaffold_12875|length48866508	18422916	18422988	+
tRNA	Scaffold_6967|length120038259	99183971	99184043	+
tRNA	Scaffold_28575|length1446	783	856	+
tRNA	Scaffold_11943|length81904477	736666	736738	+
tRNA	Scaffold_12875|length48866508	19714872	19714944	+
tRNA	Scaffold_12252|length1286	104	33	-
tRNA	Scaffold_35534|length42858507	2513274	2513346	+
tRNA	Scaffold_12875|length48866508	19639318	19639390	+
tRNA	Scaffold_12875|length48866508	18550758	18550686	-
tRNA	Scaffold_12875|length48866508	18936986	18937058	+
tRNA	Scaffold_12875|length48866508	19878808	19878880	+
tRNA	Scaffold_12875|length48866508	19885262	19885190	-
tRNA	Scaffold_6967|length120038259	101626112	101626184	+
tRNA	Scaffold_6734|length2383	2022	2093	+
tRNA	Scaffold_27439|length67275892	2667464	2667394	-
tRNA	Scaffold_39394|length157403528	60688405	60688333	-
tRNA	Scaffold_12875|length48866508	18554933	18554861	-
tRNA	Scaffold_12875|length48866508	19732778	19732849	+
tRNA	Scaffold_12875|length48866508	19770668	19770597	-
tRNA	Scaffold_6967|length120038259	101682097	101682170	+
tRNA	Scaffold_35534|length42858507	2467427	2467499	+
tRNA	Scaffold_12875|length48866508	19806257	19806185	-
tRNA	Scaffold_12875|length48866508	19841531	19841603	+
tRNA	Scaffold_21342|length91568615	40871024	40870952	-
tRNA	Scaffold_27451|length108433636	9720532	9720599	+
tRNA	Scaffold_39394|length157403528	23871293	23871226	-
tRNA	Scaffold_30057|length120734950	44364068	44364135	+
tRNA	Scaffold_30057|length120734950	85645609	85645542	-
tRNA	Scaffold_6967|length120038259	81709767	81709700	-
tRNA	Scaffold_35534|length42858507	26541827	26541899	+
tRNA	Scaffold_19735|length62516445	42215867	42215786	-
tRNA	Scaffold_19735|length62516445	48544630	48544702	+
tRNA	Scaffold_12875|length48866508	19747748	19747677	-
tRNA	Scaffold_8957|length7785	461	534	+
tRNA	Scaffold_39591|length136504954	96315214	96315285	+
tRNA	Scaffold_12875|length48866508	18442748	18442837	+
tRNA	Scaffold_28366|length94672733	63578491	63578563	+
tRNA	Scaffold_6967|length120038259	101637471	101637398	-
tRNA	Scaffold_38743|length87277228	75262020	75262091	+
tRNA	Scaffold_39591|length136504954	135236473	135236544	+
tRNA	Scaffold_12875|length48866508	18536455	18536527	+
tRNA	Scaffold_6707|length1507	369	299	-
tRNA	Scaffold_24892|length16643	5327	5260	-
tRNA	Scaffold_35534|length42858507	19908640	19908721	+
tRNA	Scaffold_48150|length112672368	92670290	92670357	+
tRNA	Scaffold_12612|length101087414	76486851	76486932	+
tRNA	Scaffold_12612|length101087414	76495866	76495947	+
tRNA	Scaffold_27451|length108433636	61281175	61281242	+
tRNA	Scaffold_27451|length108433636	70268143	70268062	-
tRNA	Scaffold_12875|length48866508	19635440	19635359	-
tRNA	Scaffold_12875|length48866508	19783418	19783337	-
tRNA	Scaffold_12875|length48866508	19877929	19877848	-
tRNA	Scaffold_12875|length48866508	19900897	19900978	+
tRNA	Scaffold_35534|length42858507	2487320	2487248	-
tRNA	Scaffold_12875|length48866508	18539818	18539890	+
tRNA	Scaffold_12875|length48866508	18540951	18540879	-
tRNA	Scaffold_12612|length101087414	76537393	76537312	-
tRNA	Scaffold_38743|length87277228	71451783	71451854	+
tRNA	Scaffold_35534|length42858507	484616	484546	-
tRNA	Scaffold_23396|length106224876	68279554	68279484	-
tRNA	Scaffold_27451|length108433636	91847768	91847696	-
tRNA	Scaffold_16180|length69425194	2440792	2440721	-
tRNA	Scaffold_39591|length136504954	7639583	7639654	+
tRNA	Scaffold_6967|length120038259	97950487	97950558	+
tRNA	Scaffold_20926|length2361	2236	2150	-
tRNA	Scaffold_12875|length48866508	18930224	18930153	-
tRNA	Scaffold_1579|length1728	783	865	+
tRNA	Scaffold_8957|length7785	4201	4121	-
tRNA	Scaffold_17982|length23861	9373	9455	+
tRNA	Scaffold_6734|length2383	2102	2175	+
tRNA	Scaffold_17982|length23861	19599	19517	-
tRNA	Scaffold_34190|length24981	16547	16629	+
tRNA	Scaffold_40613|length62307961	12570322	12570250	-
tRNA	Scaffold_38743|length87277228	85691577	85691510	-
tRNA	Scaffold_12875|length48866508	18393792	18393874	+
tRNA	Scaffold_6967|length120038259	112029871	112029789	-
tRNA	Scaffold_6967|length120038259	112038376	112038294	-
tRNA	Scaffold_21342|length91568615	33434145	33434073	-
tRNA	Scaffold_4250|length79369995	8335465	8335393	-
tRNA	Scaffold_11943|length81904477	1425987	1425915	-
tRNA	Scaffold_30057|length120734950	20560199	20560128	-
tRNA	Scaffold_12875|length48866508	18618422	18618493	+
tRNA	Scaffold_38743|length87277228	41837872	41837805	-
tRNA	Scaffold_12875|length48866508	18902296	18902369	+
tRNA	Scaffold_48094|length1011	706	776	+
tRNA	Scaffold_12875|length48866508	19623367	19623295	-
tRNA	Scaffold_48150|length112672368	29611491	29611562	+
tRNA	Scaffold_12612|length101087414	37950387	37950316	-
tRNA	Scaffold_12612|length101087414	37951951	37951880	-
tRNA	Scaffold_12612|length101087414	37952610	37952681	+
tRNA	Scaffold_6967|length120038259	99182878	99182949	+
tRNA	Scaffold_6967|length120038259	99273576	99273505	-
tRNA	Scaffold_6967|length120038259	99297521	99297450	-
tRNA	Scaffold_6967|length120038259	101405980	101406051	+
tRNA	Scaffold_6967|length120038259	101499680	101499751	+
tRNA	Scaffold_6967|length120038259	101560211	101560282	+
tRNA	Scaffold_6967|length120038259	101599417	101599346	-
tRNA	Scaffold_6967|length120038259	101641554	101641483	-
tRNA	Scaffold_21637|length51421317	9364789	9364718	-
tRNA	Scaffold_30057|length120734950	8135254	8135324	+
tRNA	Scaffold_12875|length48866508	19764630	19764559	-
tRNA	Scaffold_12612|length101087414	76511620	76511691	+
tRNA	Scaffold_16180|length69425194	66370072	66370145	+
tRNA	Scaffold_12875|length48866508	18256400	18256327	-
tRNA	Scaffold_12875|length48866508	18420396	18420469	+
tRNA	Scaffold_12875|length48866508	18626946	18626873	-
tRNA	Scaffold_12875|length48866508	18657482	18657409	-
tRNA	Scaffold_12875|length48866508	18672499	18672572	+
tRNA	Scaffold_12875|length48866508	18685638	18685565	-
tRNA	Scaffold_12875|length48866508	18703084	18703011	-
tRNA	Scaffold_19735|length62516445	27499352	27499438	+
tRNA	Scaffold_12875|length48866508	18889755	18889828	+
tRNA	Scaffold_12875|length48866508	18904009	18904082	+
tRNA	Scaffold_19735|length62516445	27567023	27567096	+
tRNA	Scaffold_19735|length62516445	27588757	27588684	-
tRNA	Scaffold_12612|length101087414	79510823	79510895	+
tRNA	Scaffold_30057|length120734950	8256788	8256859	+
tRNA	Scaffold_12875|length48866508	18303016	18303088	+
tRNA	Scaffold_12875|length48866508	18402377	18402449	+
tRNA	Scaffold_12875|length48866508	18559603	18559531	-
tRNA	Scaffold_20926|length2361	2354	2282	-
tRNA	Scaffold_12875|length48866508	19797681	19797752	+
tRNA	Scaffold_12875|length48866508	18443218	18443307	+
tRNA	Scaffold_12875|length48866508	18436938	18437028	+
tRNA	Scaffold_47477|length1351	76	3	-
tRNA	Scaffold_12612|length101087414	76533461	76533372	-
tRNA	Scaffold_39394|length157403528	97084611	97084522	-
tRNA	Scaffold_25143|length13096	10406	10335	-
tRNA	Scaffold_39394|length157403528	93643079	93643150	+
tRNA	Scaffold_12875|length48866508	19762743	19762672	-
tRNA	Scaffold_12875|length48866508	18917807	18917736	-
tRNA	Scaffold_41370|length17268	16743	16670	-
tRNA	Scaffold_16544|length4439	3089	3016	-
tRNA	Scaffold_33982|length60283066	54411562	54411634	+
tRNA	Scaffold_27439|length67275892	26665257	26665339	+
tRNA	Scaffold_27439|length67275892	26665626	26665544	-
tRNA	Scaffold_27439|length67275892	25241408	25241480	+
tRNA	Scaffold_6967|length120038259	112111321	112111239	-
tRNA	Scaffold_6967|length120038259	36818856	36818785	-
tRNA	Scaffold_23396|length106224876	72307706	72307618	-
tRNA	Scaffold_12612|length101087414	7737428	7737500	+
tRNA	Scaffold_38370|length114483	64122	64193	+
tRNA	Scaffold_28366|length94672733	51645309	51645237	-
tRNA	Scaffold_11943|length81904477	742960	742875	-
tRNA	Scaffold_12875|length48866508	18659153	18659226	+
tRNA	Scaffold_12875|length48866508	18670832	18670759	-
tRNA	Scaffold_28366|length94672733	10749739	10749820	+
tRNA	Scaffold_12980|length71137785	56436431	56436357	-
tRNA	Scaffold_12875|length48866508	18842117	18842204	+
tRNA	Scaffold_25130|length49932167	10626637	10626566	-
tRNA	Scaffold_23396|length106224876	98478731	98478641	-
tRNA	Scaffold_39394|length157403528	8738753	8738825	+
tRNA	Scaffold_34251|length2900	2797	2725	-
tRNA	Scaffold_1579|length1728	146	75	-
tRNA	Scaffold_17982|length23861	8806	8735	-
tRNA	Scaffold_34190|length24981	15987	15916	-
tRNA	Scaffold_34190|length24981	24359	24288	-
tRNA	Scaffold_12980|length71137785	20324007	20323936	-
tRNA	Scaffold_12980|length71137785	20326888	20326817	-
tRNA	Scaffold_37854|length119020434	27913449	27913521	+
tRNA	Scaffold_37854|length119020434	59020881	59020952	+
tRNA	Scaffold_19735|length62516445	27583517	27583446	-
tRNA	Scaffold_12875|length48866508	18804774	18804845	+
tRNA	Scaffold_12875|length48866508	18858883	18858812	-
tRNA	Scaffold_6967|length120038259	112020832	112020761	-
tRNA	Scaffold_6967|length120038259	112030430	112030501	+
tRNA	Scaffold_6967|length120038259	112038934	112039005	+
tRNA	Scaffold_6967|length120038259	112112941	112113012	+
tRNA	Scaffold_27439|length67275892	36651857	36651938	+
tRNA	Scaffold_30057|length120734950	8284586	8284657	+
tRNA	Scaffold_37854|length119020434	61392753	61392824	+
tRNA	Scaffold_25143|length13096	2504	2431	-
tRNA	Scaffold_43011|length66011198	51389961	51390033	+
tRNA	Scaffold_12612|length101087414	87078715	87078805	+
tRNA	Scaffold_12875|length48866508	19739009	19739080	+
tRNA	Scaffold_28366|length94672733	51646108	51646015	-
tRNA	Scaffold_28366|length94672733	51645531	51645443	-
tRNA	Scaffold_19370|length1139	177	251	+
tRNA	Scaffold_10386|length2934	2766	2696	-
tRNA	Scaffold_27439|length67275892	49506652	49506580	-
tRNA	Scaffold_12612|length101087414	76528874	76528785	-
tRNA	Scaffold_16180|length69425194	44389676	44389587	-
tRNA	Scaffold_16180|length69425194	44402549	44402638	+
tRNA	Scaffold_16180|length69425194	44408683	44408772	+
tRNA	Scaffold_33982|length60283066	53632973	53633045	+
tRNA	Scaffold_38743|length87277228	64962497	64962568	+
tRNA	Scaffold_12612|length101087414	76530690	76530600	-
tRNA	Scaffold_27451|length108433636	101206089	101206160	+
tRNA	Scaffold_12875|length48866508	18284566	18284637	+
tRNA	Scaffold_12875|length48866508	18292526	18292455	-
tRNA	Scaffold_12875|length48866508	18720905	18720834	-
tRNA	Scaffold_12875|length48866508	18923614	18923685	+
tRNA	Scaffold_12875|length48866508	18998965	18998894	-
tRNA	Scaffold_12875|length48866508	18637866	18637938	+
tRNA	Scaffold_12875|length48866508	18656689	18656761	+
tRNA	Scaffold_12875|length48866508	18673282	18673210	-
tRNA	Scaffold_12875|length48866508	18891412	18891340	-
tRNA	Scaffold_6967|length120038259	103443167	103443238	+
tRNA	Scaffold_12875|length48866508	18828117	18828188	+
tRNA	Scaffold_12875|length48866508	18662587	18662658	+
tRNA	Scaffold_12875|length48866508	18667404	18667333	-
tRNA	Scaffold_46721|length1183	503	422	-
tRNA	Scaffold_27451|length108433636	51587995	51587924	-
tRNA	Scaffold_21342|length91568615	62642297	62642369	+
tRNA	Scaffold_12612|length101087414	42881935	42881863	-
tRNA	Scaffold_12875|length48866508	18850711	18850605	-
tRNA	Scaffold_27451|length108433636	67819563	67819458	-
tRNA	Scaffold_37854|length119020434	71962119	71962047	-
tRNA	Scaffold_12875|length48866508	18868053	18867947	-
tRNA	Scaffold_12875|length48866508	19847632	19847525	-
tRNA	Scaffold_35534|length42858507	2476658	2476729	+
tRNA	Scaffold_35534|length42858507	2501541	2501612	+
tRNA	Scaffold_35534|length42858507	2504131	2504202	+
tRNA	Scaffold_35534|length42858507	2505595	2505666	+
tRNA	Scaffold_35534|length42858507	2508202	2508273	+
tRNA	Scaffold_35534|length42858507	2509583	2509654	+
tRNA	Scaffold_23396|length106224876	72307268	72307196	-
tRNA	Scaffold_12612|length101087414	76562021	76562092	+
tRNA	Scaffold_12875|length48866508	18865422	18865529	+
tRNA	Scaffold_11943|length81904477	27272540	27272611	+
tRNA	Scaffold_12612|length101087414	76560816	76560905	+
tRNA	Scaffold_12612|length101087414	76534128	76534039	-
tRNA	Scaffold_12875|length48866508	18537805	18537733	-
tRNA	Scaffold_6967|length120038259	70909553	70909637	+
tRNA	Scaffold_16788|length44672294	5725426	5725356	-
tRNA	Scaffold_38743|length87277228	73466067	73466137	+
tRNA	Scaffold_23102|length2188	767	838	+
tRNA	Scaffold_17982|length23861	12836	12907	+
tRNA	Scaffold_34190|length24981	6539	6468	-
tRNA	Scaffold_34190|length24981	14804	14733	-
tRNA	Scaffold_34190|length24981	23189	23118	-
tRNA	Scaffold_21342|length91568615	12777440	12777511	+
tRNA	Scaffold_27451|length108433636	67819175	67819104	-
tRNA	Scaffold_19735|length62516445	7671325	7671398	+
tRNA	Scaffold_12875|length48866508	19872715	19872825	+
tRNA	Scaffold_12875|length48866508	19897412	19897483	+
tRNA	Scaffold_6967|length120038259	99179380	99179451	+
tRNA	Scaffold_6967|length120038259	112031610	112031681	+
tRNA	Scaffold_6967|length120038259	112040114	112040185	+
tRNA	Scaffold_12980|length71137785	63077379	63077307	-
tRNA	Scaffold_17631|length71783718	40169220	40169147	-
tRNA	Scaffold_16788|length44672294	20929471	20929399	-
tRNA	Scaffold_43011|length66011198	2322541	2322474	-
tRNA	Scaffold_43011|length66011198	16280507	16280434	-
tRNA	Scaffold_30758|length11501	5986	6069	+
tRNA	Scaffold_2657|length1983	1735	1816	+
tRNA	Scaffold_16788|length44672294	42925367	42925295	-
tRNA	Scaffold_21342|length91568615	40607275	40607204	-
tRNA	Scaffold_38743|length87277228	60771329	60771258	-
tRNA	Scaffold_19735|length62516445	24441245	24441173	-
tRNA	Scaffold_12875|length48866508	18173441	18173522	+
tRNA	Scaffold_19948|length11911	5866	5937	+
tRNA	Scaffold_42711|length23491	2391	2462	+
tRNA	Scaffold_20449|length22122	3245	3174	-
tRNA	Scaffold_27439|length67275892	55693238	55693167	-
tRNA	Scaffold_6967|length120038259	99274638	99274709	+
tRNA	Scaffold_6967|length120038259	99282998	99282927	-
tRNA	Scaffold_6967|length120038259	101397820	101397891	+
tRNA	Scaffold_6967|length120038259	101432374	101432303	-
tRNA	Scaffold_6967|length120038259	101469798	101469869	+
tRNA	Scaffold_6967|length120038259	101584151	101584222	+
tRNA	Scaffold_6967|length120038259	101592937	101592866	-
tRNA	Scaffold_6967|length120038259	101721643	101721572	-
tRNA	Scaffold_6734|length2383	2207	2277	+
tRNA	Scaffold_40613|length62307961	37298787	37298859	+
tRNA	Scaffold_21342|length91568615	29349876	29349957	+
tRNA	Scaffold_35534|length42858507	2494882	2494953	+
tRNA	Scaffold_4250|length79369995	26577000	26576929	-
tRNA	Scaffold_16180|length69425194	15052250	15052169	-
tRNA	Scaffold_19735|length62516445	27584328	27584257	-
tRNA	Scaffold_12875|length48866508	18584489	18584560	+
tRNA	Scaffold_12875|length48866508	43317310	43317382	+
tRNA	Scaffold_6967|length120038259	119081565	119081636	+
tRNA	Scaffold_17631|length71783718	55249910	55249829	-
tRNA	Scaffold_11995|length2216	1767	1686	-
tRNA	Scaffold_37989|length51331537	29463290	29463218	-
tRNA	Scaffold_16296|length117642375	104380191	104380120	-
tRNA	Scaffold_12612|length101087414	90936388	90936317	-
tRNA	Scaffold_35534|length42858507	2508697	2508769	+
tRNA	Scaffold_43011|length66011198	27517255	27517183	-
tRNA	Scaffold_17982|length23861	11656	11727	+
tRNA	Scaffold_33982|length60283066	6633052	6633123	+
tRNA	Scaffold_27439|length67275892	49984431	49984339	-
tRNA	Scaffold_12875|length48866508	11084456	11084527	+
tRNA	Scaffold_12875|length48866508	18570674	18570767	+
tRNA	Scaffold_13354|length44708660	25633483	25633555	+
tRNA	Scaffold_37854|length119020434	64319111	64319039	-
tRNA	Scaffold_19735|length62516445	26184596	26184668	+
tRNA	Scaffold_39394|length157403528	42961163	42961091	-
tRNA	Scaffold_35534|length42858507	35319087	35319159	+
tRNA	Scaffold_16296|length117642375	6858740	6858812	+
tRNA	Scaffold_35534|length42858507	2479762	2479833	+
tRNA	Scaffold_35534|length42858507	2502399	2502470	+
tRNA	Scaffold_35534|length42858507	2506453	2506524	+
tRNA	Scaffold_35534|length42858507	2510916	2510987	+
tRNA	Scaffold_35534|length42858507	2513908	2513979	+
tRNA	Scaffold_11943|length81904477	27272889	27272818	-
tRNA	Scaffold_12980|length71137785	33636444	33636525	+
tRNA	Scaffold_37542|length83034183	76023593	76023521	-
tRNA	Scaffold_12612|length101087414	76494965	76494894	-
tRNA	Scaffold_12612|length101087414	76499565	76499494	-
tRNA	Scaffold_12875|length48866508	18421609	18421680	+
tRNA	Scaffold_6967|length120038259	119082362	119082291	-
tRNA	Scaffold_23396|length106224876	25025730	25025822	+
tRNA	Scaffold_37854|length119020434	18931354	18931426	+
tRNA	Scaffold_30057|length120734950	64850590	64850662	+
tRNA	Scaffold_12875|length48866508	9636970	9636898	-
tRNA	Scaffold_12875|length48866508	19688431	19688524	+
tRNA	Scaffold_12875|length48866508	18878192	18878285	+
tRNA	Scaffold_39394|length157403528	89252442	89252371	-
tRNA	Scaffold_35534|length42858507	35659568	35659641	+
tRNA	Scaffold_43011|length66011198	46250993	46250921	-
tRNA	Scaffold_39394|length157403528	84820416	84820488	+
tRNA	Scaffold_37542|length83034183	4438501	4438573	+
tRNA	Scaffold_37854|length119020434	106678389	106678317	-
tRNA	Scaffold_39394|length157403528	124914592	124914520	-
tRNA	Scaffold_25130|length49932167	10239416	10239344	-
tRNA	Scaffold_38743|length87277228	75328928	75329000	+
tRNA	Scaffold_35534|length42858507	23881518	23881447	-
tRNA	Scaffold_43011|length66011198	61562783	61562855	+
tRNA	Scaffold_12612|length101087414	10018831	10018903	+
tRNA	Scaffold_11943|length81904477	31618604	31618532	-
tRNA	Scaffold_27439|length67275892	47231025	47230953	-
tRNA	Scaffold_27451|length108433636	61282805	61282737	-
tRNA	Scaffold_39394|length157403528	23869664	23869732	+
tRNA	Scaffold_24892|length16643	3698	3766	+
tRNA	Scaffold_27439|length67275892	48103704	48103633	-
tRNA	Scaffold_23396|length106224876	29109556	29109484	-
tRNA	Scaffold_6967|length120038259	81708138	81708206	+
tRNA	Scaffold_21155|length1761	1755	1675	-
tRNA	Scaffold_38743|length87277228	52877751	52877679	-
tRNA	Scaffold_28366|length94672733	60937524	60937596	+
tRNA	Scaffold_11943|length81904477	41299106	41299178	+
tRNA	Scaffold_16180|length69425194	20974714	20974642	-
tRNA	Scaffold_19735|length62516445	22376427	22376499	+
tRNA	Scaffold_21637|length51421317	12431740	12431829	+
tRNA	Scaffold_4250|length79369995	23446553	23446482	-
tRNA	Scaffold_26149|length307590	163309	163238	-
tRNA	Scaffold_40613|length62307961	57382264	57382192	-
tRNA	Scaffold_35534|length42858507	3915732	3915803	+
tRNA	Scaffold_11943|length81904477	81215460	81215530	+
tRNA	Scaffold_43011|length66011198	33891253	33891182	-
tRNA	Scaffold_27451|length108433636	89267154	89267225	+
tRNA	Scaffold_37854|length119020434	92003034	92003105	+
tRNA	Scaffold_23396|length106224876	67812956	67813028	+
tRNA	Scaffold_25130|length49932167	24428446	24428517	+
tRNA	Scaffold_23396|length106224876	100851081	100851011	-
tRNA	Scaffold_27451|length108433636	96653413	96653342	-
tRNA	Scaffold_12875|length48866508	2504291	2504218	-
tRNA	Scaffold_33982|length60283066	50206875	50206946	+
tRNA	Scaffold_11943|length81904477	79427018	79426951	-
tRNA	Scaffold_21637|length51421317	2122156	2122227	+
tRNA	Scaffold_43011|length66011198	40899759	40899831	+
tRNA	Scaffold_37854|length119020434	38902225	38902153	-
tRNA	Scaffold_39394|length157403528	80071347	80071419	+
tRNA	Scaffold_11943|length81904477	79425532	79425461	-
tRNA	Scaffold_43011|length66011198	19632674	19632746	+
tRNA	Scaffold_39591|length136504954	101057812	101057893	+
tRNA	Scaffold_42869|length155764	23437	23365	-
tRNA	Scaffold_35534|length42858507	27519495	27519423	-
tRNA	Scaffold_37542|length83034183	65487043	65487114	+
tRNA	Scaffold_27439|length67275892	43722072	43722144	+
tRNA	Scaffold_12612|length101087414	95152209	95152281	+
tRNA	Scaffold_27451|length108433636	107897839	107897910	+
tRNA	Scaffold_25130|length49932167	13984043	13983971	-
tRNA	Scaffold_38743|length87277228	2046178	2046107	-
tRNA	Scaffold_16296|length117642375	59860905	59860835	-
tRNA	Scaffold_37854|length119020434	104360261	104360333	+
tRNA	Scaffold_19735|length62516445	16735657	16735586	-
tRNA	Scaffold_6967|length120038259	43706405	43706476	+
tRNA	Scaffold_9038|length15896	10492	10562	+
tRNA	Scaffold_40613|length62307961	24070300	24070229	-
tRNA	Scaffold_37542|length83034183	13447999	13447928	-
tRNA	Scaffold_27439|length67275892	24928691	24928763	+
tRNA	Scaffold_39591|length136504954	58238980	58239051	+
tRNA	Scaffold_37854|length119020434	77179440	77179511	+
tRNA	Scaffold_30057|length120734950	83033477	83033545	+
tRNA	Scaffold_12875|length48866508	18529567	18529639	+
tRNA	Scaffold_12875|length48866508	18530168	18530240	+
tRNA	Scaffold_12875|length48866508	18552314	18552242	-
tRNA	Scaffold_38743|length87277228	50289168	50289239	+
tRNA	Scaffold_43011|length66011198	24937931	24937859	-
tRNA	Scaffold_37542|length83034183	11258200	11258128	-
tRNA	Scaffold_39394|length157403528	125936619	125936691	+
tRNA	Scaffold_17631|length71783718	32991893	32991981	+
tRNA	Scaffold_27451|length108433636	64216854	64216934	+
tRNA	Scaffold_12875|length48866508	18542681	18542609	-
tRNA	Scaffold_28366|length94672733	14836179	14836108	-
tRNA	Scaffold_39591|length136504954	76268533	76268605	+
tRNA	Scaffold_6734|length2383	1864	1937	+
tRNA	Scaffold_48150|length112672368	36941381	36941452	+
tRNA	Scaffold_30057|length120734950	81569221	81569140	-
tRNA	Scaffold_16788|length44672294	14433945	14434017	+
tRNA	Scaffold_28366|length94672733	65797710	65797782	+
tRNA	Scaffold_23396|length106224876	36220793	36220865	+
tRNA	Scaffold_37854|length119020434	118208196	118208128	-
tRNA	Scaffold_6967|length120038259	36810	36881	+
tRNA	Scaffold_31944|length1762	353	288	-
tRNA	Scaffold_12980|length71137785	8750085	8750157	+
tRNA	Scaffold_43011|length66011198	47992874	47992802	-
tRNA	Scaffold_48150|length112672368	68688116	68688188	+
tRNA	Scaffold_48150|length112672368	9305835	9305907	+
tRNA	Scaffold_19735|length62516445	31687344	31687416	+
tRNA	Scaffold_21637|length51421317	32296827	32296898	+
tRNA	Scaffold_17631|length71783718	17934602	17934530	-
tRNA	Scaffold_4250|length79369995	69252916	69252987	+
tRNA	Scaffold_28366|length94672733	86040571	86040503	-
tRNA	Scaffold_39591|length136504954	75422384	75422450	+
tRNA	Scaffold_39394|length157403528	84862510	84862439	-
tRNA	Scaffold_23396|length106224876	43380497	43380426	-
tRNA	Scaffold_39591|length136504954	135659971	135659899	-
tRNA	Scaffold_12612|length101087414	35632053	35631981	-
tRNA	Scaffold_12612|length101087414	22311548	22311476	-
tRNA	Scaffold_16180|length69425194	54995321	54995250	-
tRNA	Scaffold_35534|length42858507	40208461	40208389	-
tRNA	Scaffold_37854|length119020434	75126741	75126670	-
tRNA	Scaffold_19735|length62516445	25213322	25213394	+
tRNA	Scaffold_12980|length71137785	19601655	19601583	-
tRNA	Scaffold_16296|length117642375	88270683	88270612	-
tRNA	Scaffold_23396|length106224876	71365764	71365835	+
tRNA	Scaffold_39591|length136504954	19043674	19043601	-
tRNA	Scaffold_37854|length119020434	69480090	69480162	+
tRNA	Scaffold_6967|length120038259	40550667	40550594	-
tRNA	Scaffold_24892|length16643	3835	3764	-
tRNA	Scaffold_33982|length60283066	8161392	8161320	-
tRNA	Scaffold_37989|length51331537	15908699	15908771	+
tRNA	Scaffold_38743|length87277228	17746588	17746517	-
tRNA	Scaffold_35534|length42858507	21630538	21630610	+
tRNA	Scaffold_6967|length120038259	81708275	81708204	-
tRNA	Scaffold_6967|length120038259	113181488	113181418	-
tRNA	Scaffold_13354|length44708660	20738802	20738731	-
tRNA	Scaffold_12980|length71137785	4661283	4661211	-
tRNA	Scaffold_43011|length66011198	59429297	59429368	+
tRNA	Scaffold_19735|length62516445	20038401	20038473	+
tRNA	Scaffold_28366|length94672733	21140218	21140146	-
tRNA	Scaffold_43011|length66011198	51386467	51386539	+
tRNA	Scaffold_27439|length67275892	27606944	27607016	+
tRNA	Scaffold_16296|length117642375	104616630	104616701	+
tRNA	Scaffold_27439|length67275892	65781101	65781173	+
tRNA	Scaffold_23396|length106224876	59692220	59692292	+
tRNA	Scaffold_23396|length106224876	72654061	72653990	-
tRNA	Scaffold_16180|length69425194	14127359	14127287	-
tRNA	Scaffold_41014|length56394	55103	55171	+
tRNA	Scaffold_25130|length49932167	37239191	37239262	+
tRNA	Scaffold_27451|length108433636	9722161	9722093	-
tRNA	Scaffold_30057|length120734950	44365697	44365629	-
tRNA	Scaffold_39394|length157403528	112464105	112464177	+
tRNA	Scaffold_39394|length157403528	105335170	105335099	-
tRNA	Scaffold_2202|length182764	59823	59751	-
tRNA	Scaffold_35534|length42858507	21393816	21393744	-
tRNA	Scaffold_35534|length42858507	21629395	21629467	+
tRNA	Scaffold_28366|length94672733	86041807	86041733	-
tRNA	Scaffold_23396|length106224876	63420973	63420901	-
tRNA	Scaffold_37854|length119020434	15762615	15762687	+
tRNA	Scaffold_30057|length120734950	44355652	44355720	+
tRNA	Scaffold_12875|length48866508	18439384	18439312	-
tRNA	Scaffold_12875|length48866508	4888908	4888837	-
tRNA	Scaffold_13354|length44708660	25676545	25676616	+
tRNA	Scaffold_16788|length44672294	17207637	17207709	+
tRNA	Scaffold_25130|length49932167	33023605	33023676	+
tRNA	Scaffold_37989|length51331537	8133791	8133720	-
tRNA	Scaffold_11943|length81904477	6270457	6270385	-
tRNA	Scaffold_12980|length71137785	51465594	51465665	+
tRNA	Scaffold_27439|length67275892	45770541	45770469	-
tRNA	Scaffold_23396|length106224876	99495786	99495858	+
tRNA	Scaffold_39394|length157403528	17115220	17115148	-
tRNA	Scaffold_6967|length120038259	93341783	93341711	-
tRNA	Scaffold_21637|length51421317	25598062	25598133	+
tRNA	Scaffold_17631|length71783718	33929356	33929284	-
tRNA	Scaffold_28366|length94672733	48411891	48411963	+
tRNA	Scaffold_43011|length66011198	51395583	51395655	+
tRNA	Scaffold_27439|length67275892	49749192	49749120	-
tRNA	Scaffold_23396|length106224876	47779346	47779274	-
tRNA	Scaffold_19735|length62516445	49658477	49658548	+
tRNA	Scaffold_12875|length48866508	9719095	9719166	+
tRNA	Scaffold_13354|length44708660	6176321	6176253	-
tRNA	Scaffold_37989|length51331537	18037438	18037366	-
tRNA	Scaffold_11943|length81904477	29444352	29444281	-
tRNA	Scaffold_11943|length81904477	17203162	17203092	-
tRNA	Scaffold_37542|length83034183	55793933	55793862	-
tRNA	Scaffold_6967|length120038259	101683346	101683417	+
tRNA	Scaffold_40613|length62307961	39082402	39082331	-
tRNA	Scaffold_21342|length91568615	66463935	66464006	+
tRNA	Scaffold_39394|length157403528	23868631	23868705	+
tRNA	Scaffold_43011|length66011198	65188454	65188382	-
tRNA	Scaffold_37542|length83034183	64266608	64266680	+
tRNA	Scaffold_37542|length83034183	53371221	53371150	-
tRNA	Scaffold_16296|length117642375	95616135	95616207	+
tRNA	Scaffold_27439|length67275892	48305873	48305944	+
tRNA	Scaffold_27439|length67275892	55396634	55396563	-
tRNA	Scaffold_48150|length112672368	82844717	82844788	+
tRNA	Scaffold_12612|length101087414	19176693	19176622	-
tRNA	Scaffold_37989|length51331537	28452009	28452081	+
tRNA	Scaffold_37542|length83034183	64514167	64514095	-
tRNA	Scaffold_37542|length83034183	16551881	16551809	-
tRNA	Scaffold_37854|length119020434	111558302	111558374	+
tRNA	Scaffold_39394|length157403528	76764513	76764441	-
tRNA	Scaffold_39394|length157403528	125697705	125697777	+
tRNA	Scaffold_12875|length48866508	9313855	9313784	-
tRNA	Scaffold_5775|length637268	216279	216209	-
tRNA	Scaffold_16788|length44672294	3823085	3823014	-
tRNA	Scaffold_37854|length119020434	63826893	63826821	-
tRNA	Scaffold_39394|length157403528	57296881	57296952	+
tRNA	Scaffold_38743|length87277228	85701008	85700940	-
tRNA	Scaffold_38743|length87277228	28869072	28869143	+
tRNA	Scaffold_11943|length81904477	74805599	74805670	+
tRNA	Scaffold_16296|length117642375	46751390	46751308	-
tRNA	Scaffold_16296|length117642375	11853189	11853261	+
tRNA	Scaffold_27451|length108433636	103965225	103965297	+
tRNA	Scaffold_37854|length119020434	73641023	73640952	-
tRNA	Scaffold_7551|length12923	7933	8002	+
tRNA	Scaffold_21637|length51421317	42378582	42378511	-
tRNA	Scaffold_39591|length136504954	60933607	60933678	+
tRNA	Scaffold_21342|length91568615	68630812	68630740	-
tRNA	Scaffold_38743|length87277228	77230929	77231000	+
tRNA	Scaffold_4250|length79369995	42568802	42568874	+
tRNA	Scaffold_35534|length42858507	20907900	20907972	+
tRNA	Scaffold_11943|length81904477	52605915	52605987	+
tRNA	Scaffold_37542|length83034183	45398119	45398190	+
tRNA	Scaffold_39591|length136504954	16104587	16104658	+
tRNA	Scaffold_12612|length101087414	92938434	92938506	+
tRNA	Scaffold_37854|length119020434	22661011	22661083	+
tRNA	Scaffold_30057|length120734950	63436281	63436353	+
tRNA	Scaffold_39394|length157403528	85191193	85191123	-
tRNA	Scaffold_11943|length81904477	57797936	57797864	-
tRNA	Scaffold_11943|length81904477	14696451	14696522	+
tRNA	Scaffold_12980|length71137785	19926786	19926859	+
tRNA	Scaffold_43011|length66011198	10913329	10913257	-
tRNA	Scaffold_37542|length83034183	27979787	27979859	+
tRNA	Scaffold_6967|length120038259	113170512	113170580	+
tRNA	Scaffold_37989|length51331537	46972734	46972662	-
tRNA	Scaffold_35534|length42858507	13102478	13102407	-
tRNA	Scaffold_48150|length112672368	47777650	47777578	-
tRNA	Scaffold_23396|length106224876	28393866	28393795	-
tRNA	Scaffold_16180|length69425194	60241727	60241655	-
tRNA	Scaffold_6967|length120038259	34886187	34886258	+
tRNA	Scaffold_13354|length44708660	17496712	17496784	+
tRNA	Scaffold_16788|length44672294	30239159	30239078	-
tRNA	Scaffold_40613|length62307961	47914510	47914438	-
tRNA	Scaffold_27439|length67275892	30670242	30670314	+
tRNA	Scaffold_27451|length108433636	63456200	63456129	-
tRNA	Scaffold_12875|length48866508	18305160	18305089	-
tRNA	Scaffold_12875|length48866508	30098446	30098518	+
tRNA	Scaffold_6967|length120038259	85701260	85701332	+
tRNA	Scaffold_21777|length34238	11036	10965	-
tRNA	Scaffold_32355|length17340	12697	12626	-
tRNA	Scaffold_6313|length21566	21375	21304	-
tRNA	Scaffold_17982|length23861	20166	20236	+
tRNA	Scaffold_25130|length49932167	32665713	32665784	+
tRNA	Scaffold_38743|length87277228	26072507	26072437	-
tRNA	Scaffold_38743|length87277228	22090881	22090952	+
tRNA	Scaffold_28366|length94672733	56866607	56866678	+
tRNA	Scaffold_43011|length66011198	51388110	51388170	+
tRNA	Scaffold_27439|length67275892	52847263	52847192	-
tRNA	Scaffold_27439|length67275892	55880456	55880528	+
tRNA	Scaffold_39394|length157403528	26365806	26365877	+
tRNA	Scaffold_6967|length120038259	99218815	99218741	-
tRNA	Scaffold_6967|length120038259	33614338	33614266	-
tRNA	Scaffold_25130|length49932167	38283428	38283499	+
tRNA	Scaffold_21637|length51421317	35788354	35788425	+
tRNA	Scaffold_21342|length91568615	11268104	11268185	+
tRNA	Scaffold_37989|length51331537	45538129	45538200	+
tRNA	Scaffold_28366|length94672733	62265084	62265014	-
tRNA	Scaffold_12980|length71137785	19939145	19939217	+
tRNA	Scaffold_12980|length71137785	17911959	17912031	+
tRNA	Scaffold_27439|length67275892	64538247	64538318	+
tRNA	Scaffold_48150|length112672368	92671782	92671853	+
tRNA	Scaffold_39591|length136504954	115372609	115372537	-
tRNA	Scaffold_12612|length101087414	56042072	56042000	-
tRNA	Scaffold_10695|length24784	11569	11497	-
tRNA	Scaffold_21342|length91568615	73234432	73234503	+
tRNA	Scaffold_37542|length83034183	69914105	69914033	-
tRNA	Scaffold_39591|length136504954	15992748	15992819	+
tRNA	Scaffold_27451|length108433636	52831253	52831324	+
tRNA	Scaffold_30057|length120734950	100410522	100410451	-
tRNA	Scaffold_19735|length62516445	12082685	12082757	+
tRNA	Scaffold_13354|length44708660	7271431	7271502	+
tRNA	Scaffold_13354|length44708660	12553553	12553626	+
tRNA	Scaffold_35534|length42858507	4524723	4524794	+
tRNA	Scaffold_11943|length81904477	26965147	26965076	-
tRNA	Scaffold_27439|length67275892	56279682	56279754	+
tRNA	Scaffold_27439|length67275892	16550461	16550390	-
tRNA	Scaffold_27451|length108433636	98008078	98008006	-
tRNA	Scaffold_27451|length108433636	95373366	95373439	+
tRNA	Scaffold_30057|length120734950	27381644	27381573	-
tRNA	Scaffold_19735|length62516445	43032832	43032760	-
tRNA	Scaffold_39394|length157403528	18036621	18036693	+
tRNA	Scaffold_12875|length48866508	37022811	37022892	+
tRNA	Scaffold_6967|length120038259	43777673	43777745	+
tRNA	Scaffold_20517|length23147	4464	4390	-
tRNA	Scaffold_20449|length22122	10882	10808	-
tRNA	Scaffold_25130|length49932167	11051630	11051702	+
tRNA	Scaffold_25130|length49932167	24214546	24214618	+
tRNA	Scaffold_33982|length60283066	22386145	22386216	+
tRNA	Scaffold_21342|length91568615	51395994	51395922	-
tRNA	Scaffold_37989|length51331537	31114272	31114200	-
tRNA	Scaffold_21342|length91568615	59553634	59553563	-
tRNA	Scaffold_38743|length87277228	41836395	41836324	-
tRNA	Scaffold_35534|length42858507	8877284	8877214	-
tRNA	Scaffold_35534|length42858507	36892842	36892914	+
tRNA	Scaffold_11943|length81904477	42009810	42009738	-
tRNA	Scaffold_11943|length81904477	19780697	19780626	-
tRNA	Scaffold_37542|length83034183	61043299	61043227	-
tRNA	Scaffold_48150|length112672368	47798161	47798233	+
tRNA	Scaffold_39591|length136504954	43127035	43127107	+
tRNA	Scaffold_39591|length136504954	73357788	73357856	+
tRNA	Scaffold_27451|length108433636	9722024	9722095	+
tRNA	Scaffold_30057|length120734950	44365560	44365631	+
tRNA	Scaffold_30057|length120734950	85644117	85644046	-
tRNA	Scaffold_30057|length120734950	21311343	21311272	-
tRNA	Scaffold_12875|length48866508	41782037	41781966	-
tRNA	Scaffold_6967|length120038259	101684252	101684182	-
tRNA	Scaffold_33982|length60283066	11173833	11173761	-
tRNA	Scaffold_38743|length87277228	22048737	22048656	-
tRNA	Scaffold_12980|length71137785	8706894	8706822	-
tRNA	Scaffold_43011|length66011198	2321044	2320973	-
tRNA	Scaffold_37542|length83034183	50530969	50530898	-
tRNA	Scaffold_39591|length136504954	80746581	80746652	+
tRNA	Scaffold_39591|length136504954	117660050	117660120	+
tRNA	Scaffold_16180|length69425194	29980895	29980966	+
tRNA	Scaffold_47949|length895246	383536	383464	-
tRNA	Scaffold_38370|length114483	50995	51068	+
tRNA	Scaffold_21637|length51421317	3376185	3376256	+
tRNA	Scaffold_12980|length71137785	13561949	13562020	+
tRNA	Scaffold_12980|length71137785	58797884	58797812	-
tRNA	Scaffold_39591|length136504954	70851898	70851827	-
tRNA	Scaffold_37854|length119020434	91526995	91527067	+
tRNA	Scaffold_19735|length62516445	16925616	16925688	+
tRNA	Scaffold_19735|length62516445	43777221	43777149	-
tRNA	Scaffold_6967|length120038259	54570346	54570418	+
tRNA	Scaffold_21342|length91568615	49633245	49633317	+
tRNA	Scaffold_11943|length81904477	46043128	46043201	+
tRNA	Scaffold_43011|length66011198	64637089	64637018	-
tRNA	Scaffold_39591|length136504954	50468318	50468389	+
tRNA	Scaffold_12612|length101087414	78076194	78076264	+
tRNA	Scaffold_21342|length91568615	9950539	9950611	+
tRNA	Scaffold_38743|length87277228	24193867	24193796	-
tRNA	Scaffold_28366|length94672733	59167077	59167004	-
tRNA	Scaffold_27439|length67275892	51969656	51969728	+
tRNA	Scaffold_48150|length112672368	59360102	59360173	+
tRNA	Scaffold_27451|length108433636	86166985	86166914	-
tRNA	Scaffold_16180|length69425194	59721143	59721214	+
tRNA	Scaffold_37854|length119020434	86114991	86115063	+
tRNA	Scaffold_6967|length120038259	100320918	100320990	+
tRNA	Scaffold_6967|length120038259	89180871	89180942	+
tRNA	Scaffold_6967|length120038259	116774665	116774736	+
tRNA	Scaffold_41014|length56394	54070	54144	+
tRNA	Scaffold_35534|length42858507	7891546	7891475	-
tRNA	Scaffold_43011|length66011198	40955555	40955626	+
tRNA	Scaffold_16296|length117642375	31327475	31327546	+
tRNA	Scaffold_48150|length112672368	42623755	42623684	-
tRNA	Scaffold_39591|length136504954	17821561	17821490	-
tRNA	Scaffold_39591|length136504954	111981276	111981347	+
tRNA	Scaffold_39591|length136504954	72339205	72339278	+
tRNA	Scaffold_27451|length108433636	5933198	5933269	+
tRNA	Scaffold_27451|length108433636	28550484	28550554	+
tRNA	Scaffold_37854|length119020434	28117732	28117660	-
tRNA	Scaffold_37854|length119020434	17946919	17946991	+
tRNA	Scaffold_40613|length62307961	28252979	28252908	-
tRNA	Scaffold_40613|length62307961	33075783	33075855	+
tRNA	Scaffold_21342|length91568615	24751093	24751022	-
tRNA	Scaffold_21342|length91568615	60359703	60359631	-
tRNA	Scaffold_35534|length42858507	34090786	34090858	+
tRNA	Scaffold_35534|length42858507	2483691	2483620	-
tRNA	Scaffold_11943|length81904477	1596800	1596728	-
tRNA	Scaffold_16296|length117642375	52969166	52969237	+
tRNA	Scaffold_48150|length112672368	22944739	22944668	-
tRNA	Scaffold_23396|length106224876	47027210	47027139	-
tRNA	Scaffold_39591|length136504954	112925026	112924954	-
tRNA	Scaffold_16180|length69425194	34431757	34431685	-
tRNA	Scaffold_16180|length69425194	24848077	24848006	-
tRNA	Scaffold_27451|length108433636	61064425	61064353	-
tRNA	Scaffold_6967|length120038259	30303477	30303548	+
tRNA	Scaffold_16788|length44672294	28883255	28883327	+
tRNA	Scaffold_13354|length44708660	34531482	34531411	-
tRNA	Scaffold_38743|length87277228	7038022	7038092	+
tRNA	Scaffold_28366|length94672733	51191378	51191450	+
tRNA	Scaffold_11943|length81904477	76028036	76028107	+
tRNA	Scaffold_11943|length81904477	77477145	77477216	+
tRNA	Scaffold_12980|length71137785	24983171	24983099	-
tRNA	Scaffold_43011|length66011198	62069470	62069399	-
tRNA	Scaffold_37542|length83034183	30095208	30095280	+
tRNA	Scaffold_37542|length83034183	75114416	75114489	+
tRNA	Scaffold_27451|length108433636	90375161	90375089	-
tRNA	Scaffold_6967|length120038259	78492417	78492345	-
tRNA	Scaffold_6967|length120038259	69359523	69359594	+
tRNA	Scaffold_6967|length120038259	62462802	62462730	-
tRNA	Scaffold_40613|length62307961	29808801	29808872	+
tRNA	Scaffold_17631|length71783718	44998660	44998732	+
tRNA	Scaffold_38743|length87277228	3889683	3889755	+
tRNA	Scaffold_11943|length81904477	32037608	32037680	+
tRNA	Scaffold_16296|length117642375	86687615	86687544	-
tRNA	Scaffold_27439|length67275892	46851557	46851628	+
tRNA	Scaffold_48150|length112672368	70727134	70727062	-
tRNA	Scaffold_39591|length136504954	130217001	130217072	+
tRNA	Scaffold_37854|length119020434	59452057	59451986	-
tRNA	Scaffold_30057|length120734950	3979273	3979344	+
tRNA	Scaffold_30057|length120734950	62897979	62898050	+
tRNA	Scaffold_37872|length119925	50874	50802	-
tRNA	Scaffold_16788|length44672294	39969962	39969890	-
tRNA	Scaffold_37989|length51331537	17901565	17901493	-
tRNA	Scaffold_4250|length79369995	45423489	45423562	+
tRNA	Scaffold_35534|length42858507	24918568	24918639	+
tRNA	Scaffold_35534|length42858507	31037247	31037175	-
tRNA	Scaffold_35534|length42858507	25739452	25739522	+
tRNA	Scaffold_28366|length94672733	1157657	1157586	-
tRNA	Scaffold_11943|length81904477	60542059	60542129	+
tRNA	Scaffold_43011|length66011198	51390596	51390668	+
tRNA	Scaffold_48150|length112672368	18826147	18826218	+
tRNA	Scaffold_23396|length106224876	13123484	13123413	-
tRNA	Scaffold_39394|length157403528	142637715	142637787	+
tRNA	Scaffold_39394|length157403528	15996822	15996892	+
tRNA	Scaffold_12875|length48866508	40192503	40192575	+
tRNA	Scaffold_25070|length23169	6686	6759	+
tRNA	Scaffold_7150|length18941	5731	5804	+
tRNA	Scaffold_38743|length87277228	51149764	51149835	+
tRNA	Scaffold_37542|length83034183	61958524	61958452	-
tRNA	Scaffold_27439|length67275892	47112224	47112295	+
tRNA	Scaffold_27439|length67275892	27473888	27473959	+
tRNA	Scaffold_27439|length67275892	18819198	18819270	+
tRNA	Scaffold_19735|length62516445	41609307	41609379	+
tRNA	Scaffold_12875|length48866508	2551518	2551446	-
tRNA	Scaffold_6967|length120038259	22856921	22856994	+
tRNA	Scaffold_21329|length593969	162489	162559	+
tRNA	Scaffold_37989|length51331537	4634398	4634468	+
tRNA	Scaffold_21342|length91568615	36291179	36291108	-
tRNA	Scaffold_38743|length87277228	55122591	55122663	+
tRNA	Scaffold_28366|length94672733	72389728	72389799	+
tRNA	Scaffold_28366|length94672733	4315236	4315165	-
tRNA	Scaffold_28366|length94672733	56054971	56054900	-
tRNA	Scaffold_37542|length83034183	6075484	6075555	+
tRNA	Scaffold_16296|length117642375	79800033	79799962	-
tRNA	Scaffold_16296|length117642375	41299915	41299985	+
tRNA	Scaffold_27439|length67275892	54919557	54919485	-
tRNA	Scaffold_39591|length136504954	132080308	132080237	-
tRNA	Scaffold_39591|length136504954	131895567	131895495	-
tRNA	Scaffold_27451|length108433636	103209999	103209928	-
tRNA	Scaffold_37854|length119020434	46491500	46491571	+
tRNA	Scaffold_6967|length120038259	94589292	94589364	+
tRNA	Scaffold_40613|length62307961	20141568	20141640	+
tRNA	Scaffold_21342|length91568615	65137391	65137320	-
tRNA	Scaffold_38743|length87277228	66954867	66954939	+
tRNA	Scaffold_4250|length79369995	75178200	75178128	-
tRNA	Scaffold_4250|length79369995	27602961	27603033	+
tRNA	Scaffold_28366|length94672733	85533685	85533614	-
tRNA	Scaffold_28366|length94672733	57409426	57409498	+
tRNA	Scaffold_37542|length83034183	42365241	42365170	-
tRNA	Scaffold_37542|length83034183	25760451	25760379	-
tRNA	Scaffold_27439|length67275892	24011788	24011716	-
tRNA	Scaffold_23396|length106224876	66729506	66729434	-
tRNA	Scaffold_23396|length106224876	32897740	32897669	-
tRNA	Scaffold_37854|length119020434	113199730	113199659	-
tRNA	Scaffold_19735|length62516445	51888181	51888110	-
tRNA	Scaffold_39394|length157403528	132603393	132603321	-
tRNA	Scaffold_17631|length71783718	16916568	16916497	-
tRNA	Scaffold_11943|length81904477	23911644	23911715	+
tRNA	Scaffold_12980|length71137785	20345732	20345804	+
tRNA	Scaffold_43011|length66011198	42770551	42770480	-
tRNA	Scaffold_16296|length117642375	102581253	102581181	-
tRNA	Scaffold_27439|length67275892	17783338	17783266	-
tRNA	Scaffold_23396|length106224876	48147110	48147039	-
tRNA	Scaffold_23396|length106224876	61492164	61492093	-
tRNA	Scaffold_12612|length101087414	89131297	89131369	+
tRNA	Scaffold_37854|length119020434	28240060	28240132	+
tRNA	Scaffold_19735|length62516445	50049961	50049889	-
tRNA	Scaffold_6967|length120038259	61500578	61500650	+
tRNA	Scaffold_16591|length9491	3436	3365	-
tRNA	Scaffold_24683|length21684	15841	15912	+
tRNA	Scaffold_38310|length39257	15142	15071	-
tRNA	Scaffold_21777|length34238	6759	6830	+
tRNA	Scaffold_32355|length17340	8419	8490	+
tRNA	Scaffold_6313|length21566	17126	17197	+
tRNA	Scaffold_16788|length44672294	38318275	38318204	-
tRNA	Scaffold_4250|length79369995	43065298	43065226	-
tRNA	Scaffold_27439|length67275892	30577632	30577560	-
tRNA	Scaffold_23396|length106224876	6421533	6421461	-
tRNA	Scaffold_12612|length101087414	62090317	62090246	-
tRNA	Scaffold_39591|length136504954	61461809	61461881	+
tRNA	Scaffold_37854|length119020434	113558540	113558612	+
tRNA	Scaffold_30057|length120734950	64908891	64908820	-
tRNA	Scaffold_39394|length157403528	129518722	129518802	+
tRNA	Scaffold_6967|length120038259	41094	41023	-
tRNA	Scaffold_16788|length44672294	27752057	27752129	+
tRNA	Scaffold_16788|length44672294	30144705	30144776	+
tRNA	Scaffold_21342|length91568615	49452769	49452841	+
tRNA	Scaffold_21342|length91568615	66062737	66062808	+
tRNA	Scaffold_11943|length81904477	79425395	79425463	+
tRNA	Scaffold_11943|length81904477	33058991	33058919	-
tRNA	Scaffold_37542|length83034183	75560981	75560910	-
tRNA	Scaffold_48150|length112672368	89827698	89827769	+
tRNA	Scaffold_12612|length101087414	87115036	87115108	+
tRNA	Scaffold_39591|length136504954	88550216	88550145	-
tRNA	Scaffold_16180|length69425194	28350253	28350325	+
tRNA	Scaffold_27451|length108433636	22854417	22854346	-
tRNA	Scaffold_27451|length108433636	96484362	96484434	+
tRNA	Scaffold_30057|length120734950	86270347	86270418	+
tRNA	Scaffold_6967|length120038259	56707485	56707413	-
tRNA	Scaffold_13354|length44708660	9750041	9750112	+
tRNA	Scaffold_25130|length49932167	43635021	43635092	+
tRNA	Scaffold_17631|length71783718	29852289	29852360	+
tRNA	Scaffold_37989|length51331537	28841107	28841178	+
tRNA	Scaffold_21342|length91568615	29954825	29954754	-
tRNA	Scaffold_38743|length87277228	32477978	32477907	-
tRNA	Scaffold_4250|length79369995	27497510	27497582	+
tRNA	Scaffold_4250|length79369995	62935950	62935879	-
tRNA	Scaffold_4250|length79369995	17679277	17679348	+
tRNA	Scaffold_28366|length94672733	43125228	43125299	+
tRNA	Scaffold_11943|length81904477	63896420	63896491	+
tRNA	Scaffold_43011|length66011198	46951689	46951618	-
tRNA	Scaffold_43011|length66011198	64549326	64549397	+
tRNA	Scaffold_37542|length83034183	69943237	69943165	-
tRNA	Scaffold_23396|length106224876	26807639	26807568	-
tRNA	Scaffold_12612|length101087414	40592524	40592597	+
tRNA	Scaffold_37854|length119020434	98921649	98921717	+
tRNA	Scaffold_30057|length120734950	7907428	7907356	-
tRNA	Scaffold_30057|length120734950	5468581	5468652	+
tRNA	Scaffold_39394|length157403528	111694472	111694400	-
tRNA	Scaffold_39394|length157403528	141973594	141973665	+
tRNA	Scaffold_39394|length157403528	26052358	26052429	+
tRNA	Scaffold_6967|length120038259	83075334	83075404	+
tRNA	Scaffold_13354|length44708660	18240462	18240533	+
tRNA	Scaffold_40613|length62307961	48484486	48484414	-
tRNA	Scaffold_21342|length91568615	21561614	21561684	+
tRNA	Scaffold_12980|length71137785	53895072	53895000	-
tRNA	Scaffold_43011|length66011198	32189548	32189619	+
tRNA	Scaffold_43011|length66011198	21001198	21001270	+
tRNA	Scaffold_23396|length106224876	48177152	48177224	+
tRNA	Scaffold_12612|length101087414	23517909	23517981	+
tRNA	Scaffold_19735|length62516445	55722102	55722030	-
tRNA	Scaffold_19735|length62516445	16680780	16680853	+
tRNA	Scaffold_39394|length157403528	112905074	112905145	+
tRNA	Scaffold_25130|length49932167	13113212	13113283	+
tRNA	Scaffold_25130|length49932167	34002759	34002831	+
tRNA	Scaffold_4250|length79369995	67166150	67166221	+
tRNA	Scaffold_4250|length79369995	58245180	58245252	+
tRNA	Scaffold_35534|length42858507	37355901	37355829	-
tRNA	Scaffold_28366|length94672733	60657649	60657720	+
tRNA	Scaffold_12980|length71137785	20974160	20974232	+
tRNA	Scaffold_12980|length71137785	2044651	2044722	+
tRNA	Scaffold_12980|length71137785	60820318	60820389	+
tRNA	Scaffold_43011|length66011198	4794622	4794551	-
tRNA	Scaffold_23396|length106224876	99598384	99598313	-
tRNA	Scaffold_37854|length119020434	98976777	98976848	+
tRNA	Scaffold_37854|length119020434	48296815	48296744	-
tRNA	Scaffold_37854|length119020434	84833574	84833503	-
tRNA	Scaffold_30057|length120734950	85654417	85654349	-
tRNA	Scaffold_30057|length120734950	25110936	25111007	+
tRNA	Scaffold_6967|length120038259	29661359	29661430	+
tRNA	Scaffold_40613|length62307961	21334162	21334091	-
tRNA	Scaffold_4250|length79369995	43450512	43450440	-
tRNA	Scaffold_4250|length79369995	44507242	44507314	+
tRNA	Scaffold_35534|length42858507	2488480	2488551	+
tRNA	Scaffold_35534|length42858507	20166519	20166591	+
tRNA	Scaffold_12980|length71137785	8679088	8679159	+
tRNA	Scaffold_12980|length71137785	25077086	25077158	+
tRNA	Scaffold_16296|length117642375	59649234	59649306	+
tRNA	Scaffold_37542|length83034183	82516608	82516537	-
tRNA	Scaffold_37542|length83034183	24614142	24614071	-
tRNA	Scaffold_37542|length83034183	6452324	6452252	-
tRNA	Scaffold_23396|length106224876	85632938	85633009	+
tRNA	Scaffold_23396|length106224876	87706227	87706299	+
tRNA	Scaffold_39591|length136504954	11264237	11264309	+
tRNA	Scaffold_19735|length62516445	51620354	51620283	-
tRNA	Scaffold_19735|length62516445	44865161	44865089	-
tRNA	Scaffold_12875|length48866508	24175696	24175625	-
tRNA	Scaffold_6967|length120038259	101661905	101661832	-
tRNA	Scaffold_13354|length44708660	12154575	12154504	-
tRNA	Scaffold_16788|length44672294	39027230	39027159	-
tRNA	Scaffold_33982|length60283066	43051429	43051358	-
tRNA	Scaffold_33982|length60283066	31834175	31834247	+
tRNA	Scaffold_17631|length71783718	52643134	52643063	-
tRNA	Scaffold_17631|length71783718	70433922	70433851	-
tRNA	Scaffold_4250|length79369995	64743179	64743108	-
tRNA	Scaffold_35534|length42858507	12503332	12503404	+
tRNA	Scaffold_28366|length94672733	40512334	40512404	+
tRNA	Scaffold_12980|length71137785	691594	691666	+
tRNA	Scaffold_12980|length71137785	9970112	9970040	-
tRNA	Scaffold_43011|length66011198	51400815	51400887	+
tRNA	Scaffold_48150|length112672368	67241413	67241342	-
tRNA	Scaffold_27439|length67275892	44506915	44506987	+
tRNA	Scaffold_16180|length69425194	15480776	15480847	+
tRNA	Scaffold_27451|length108433636	50439447	50439518	+
tRNA	Scaffold_27451|length108433636	97413560	97413632	+
tRNA	Scaffold_30057|length120734950	44933728	44933800	+
tRNA	Scaffold_6967|length120038259	20882448	20882520	+
tRNA	Scaffold_20450|length9631	6594	6524	-
tRNA	Scaffold_29968|length16680	10378	10448	+
tRNA	Scaffold_41370|length17268	1644	1714	+
tRNA	Scaffold_25651|length13354	4263	4193	-
tRNA	Scaffold_36448|length19108	7054	7124	+
tRNA	Scaffold_21637|length51421317	46346436	46346507	+
tRNA	Scaffold_25130|length49932167	12719563	12719491	-
tRNA	Scaffold_25130|length49932167	10499770	10499842	+
tRNA	Scaffold_21342|length91568615	6151019	6150949	-
tRNA	Scaffold_4250|length79369995	69056613	69056685	+
tRNA	Scaffold_35534|length42858507	16132800	16132729	-
tRNA	Scaffold_16296|length117642375	25188573	25188501	-
tRNA	Scaffold_37542|length83034183	8087826	8087755	-
tRNA	Scaffold_37542|length83034183	7106360	7106431	+
tRNA	Scaffold_48150|length112672368	104360641	104360570	-
tRNA	Scaffold_48150|length112672368	57280889	57280961	+
tRNA	Scaffold_48150|length112672368	73019686	73019616	-
tRNA	Scaffold_48150|length112672368	109096837	109096766	-
tRNA	Scaffold_23396|length106224876	84935151	84935221	+
tRNA	Scaffold_23396|length106224876	63627544	63627615	+
tRNA	Scaffold_39591|length136504954	75497013	75496942	-
tRNA	Scaffold_16180|length69425194	17924246	17924318	+
tRNA	Scaffold_27451|length108433636	64858329	64858258	-
tRNA	Scaffold_39394|length157403528	70520906	70520978	+
tRNA	Scaffold_39394|length157403528	137019812	137019883	+
tRNA	Scaffold_17631|length71783718	71361319	71361248	-
tRNA	Scaffold_37989|length51331537	32553722	32553793	+
tRNA	Scaffold_11943|length81904477	50147823	50147752	-
tRNA	Scaffold_11943|length81904477	54057804	54057732	-
tRNA	Scaffold_37542|length83034183	43186064	43186135	+
tRNA	Scaffold_39591|length136504954	15046140	15046068	-
tRNA	Scaffold_39591|length136504954	131307494	131307423	-
tRNA	Scaffold_12612|length101087414	56348504	56348433	-
tRNA	Scaffold_16180|length69425194	68778402	68778473	+
tRNA	Scaffold_27451|length108433636	89438606	89438678	+
tRNA	Scaffold_27451|length108433636	37412939	37413010	+
tRNA	Scaffold_37854|length119020434	6265268	6265339	+
tRNA	Scaffold_6967|length120038259	31042945	31042873	-
tRNA	Scaffold_6967|length120038259	3680481	3680409	-
tRNA	Scaffold_6967|length120038259	62077543	62077472	-
tRNA	Scaffold_23022|length11768	5251	5319	+
tRNA	Scaffold_3892|length280231	27991	28063	+
tRNA	Scaffold_16788|length44672294	24356156	24356227	+
tRNA	Scaffold_21637|length51421317	12892060	12891988	-
tRNA	Scaffold_25130|length49932167	10732379	10732308	-
tRNA	Scaffold_35534|length42858507	25423717	25423789	+
tRNA	Scaffold_4250|length79369995	57160580	57160651	+
tRNA	Scaffold_4250|length79369995	32684285	32684356	+
tRNA	Scaffold_12980|length71137785	1444406	1444479	+
tRNA	Scaffold_16296|length117642375	65690820	65690891	+
tRNA	Scaffold_16296|length117642375	81666983	81667054	+
tRNA	Scaffold_12612|length101087414	28331859	28331788	-
tRNA	Scaffold_27451|length108433636	30180373	30180444	+
tRNA	Scaffold_30057|length120734950	19677716	19677645	-
tRNA	Scaffold_30057|length120734950	33230335	33230406	+
tRNA	Scaffold_39394|length157403528	154244794	154244723	-
tRNA	Scaffold_39394|length157403528	140873947	140873876	-
tRNA	Scaffold_35525|length16994	5466	5395	-
tRNA	Scaffold_39688|length87591	57992	58063	+
tRNA	Scaffold_13354|length44708660	42144189	42144118	-
tRNA	Scaffold_16788|length44672294	44624837	44624766	-
tRNA	Scaffold_21637|length51421317	19053641	19053713	+
tRNA	Scaffold_21637|length51421317	35861002	35860931	-
tRNA	Scaffold_33982|length60283066	14478940	14479012	+
tRNA	Scaffold_17631|length71783718	23656242	23656314	+
tRNA	Scaffold_38743|length87277228	68112745	68112817	+
tRNA	Scaffold_28366|length94672733	86958391	86958320	-
tRNA	Scaffold_11943|length81904477	49630076	49630004	-
tRNA	Scaffold_37542|length83034183	62912871	62912799	-
tRNA	Scaffold_48150|length112672368	72919075	72919146	+
tRNA	Scaffold_23396|length106224876	70652523	70652452	-
tRNA	Scaffold_23396|length106224876	48160478	48160406	-
tRNA	Scaffold_12612|length101087414	76090017	76089928	-
tRNA	Scaffold_16180|length69425194	62640200	62640271	+
tRNA	Scaffold_16180|length69425194	19228395	19228467	+
tRNA	Scaffold_27451|length108433636	96793059	96792987	-
tRNA	Scaffold_39394|length157403528	30237459	30237530	+
tRNA	Scaffold_39394|length157403528	83958028	83958100	+
tRNA	Scaffold_6967|length120038259	65037098	65037170	+

## Sheet: miRNAs
target name	accession	query name	seq from	seq to	strand	E-value	description of target
mir-96	RF00669	Scaffold_30057|length120734950	26545050	26545127	+	1.1e-22	microRNA mir-96	mir-96
mir-940	RF01023	Scaffold_35534|length42858507	1698763	1698856	+	2.1e-13	microRNA mir-940	mir-940
mir-939	RF00981	Scaffold_3711|length5381	1530	1611	+	1.4e-19	microRNA mir-939	mir-939
mir-937	RF01039	Scaffold_7904|length1570	440	355	-	1.5e-16	microRNA mir-937	mir-937
mir-937	RF01039	Scaffold_36667|length91193	39169	39257	+	3.2e-06	microRNA mir-937	mir-922
mir-922	RF01019	Scaffold_39394|length157403528	70200555	70200630	+	4.8e-17	microRNA mir-922	mir-920
mir-920	RF00986	Scaffold_37854|length119020434	84437187	84437113	-	2.5e-14	microRNA mir-920	mir-92
mir-92	RF00464	Scaffold_28008|length181987	78363	78284	-	1.4e-22	mir-92 microRNA precursor family	mir-9
mir-92	RF00464	Scaffold_38743|length87277228	20403468	20403391	-	1.4e-20	mir-92 microRNA precursor family	mir-885
mir-9	RF00237	Scaffold_6967|length120038259	105710627	105710566	-	3.3e-15	mir-9/mir-79 microRNA precursor family	mir-877
mir-9	RF00237	Scaffold_27451|length108433636	22338030	22338089	+	6.4e-15	mir-9/mir-79 microRNA precursor family	mir-876
mir-9	RF00237	Scaffold_16180|length69425194	20136225	20136286	+	1.5e-14	mir-9/mir-79 microRNA precursor family	mir-875
mir-9	RF00237	Scaffold_27451|length108433636	22338089	22338030	-	8e-06	mir-9/mir-79 microRNA precursor family	mir-874
mir-9	RF00237	Scaffold_6967|length120038259	105710566	105710627	+	8.3e-06	mir-9/mir-79 microRNA precursor family	mir-873
mir-885	RF01015	Scaffold_33982|length60283066	54432991	54432918	-	5.6e-21	microRNA mir-885	mir-802
mir-877	RF00912	Scaffold_5496|length1751	1441	1526	+	4.3e-22	microRNA mir-877	mir-8
mir-877	RF00912	Scaffold_12875|length48866508	21591511	21591595	+	5.6e-19	microRNA mir-877	mir-770
mir-876	RF00935	Scaffold_48150|length112672368	15167826	15167906	+	1.4e-21	microRNA mir-876	mir-767
mir-875	RF00933	Scaffold_28366|length94672733	17413077	17413001	-	3e-21	microRNA mir-875	mir-764
mir-874	RF00919	Scaffold_27451|length108433636	61433812	61433887	+	7.8e-22	microRNA mir-874	mir-761
mir-873	RF00910	Scaffold_48150|length112672368	15142776	15142852	+	5e-18	microRNA mir-873	mir-760
mir-802	RF00887	Scaffold_39394|length157403528	147905081	147905174	+	2.4e-22	microRNA mir-802	mir-744
mir-8	RF00241	Scaffold_4250|length79369995	49823784	49823708	-	6.1e-15	mir-8/mir-141/mir-200 microRNA precursor family	mir-711
mir-8	RF00241	Scaffold_37854|length119020434	102427181	102427101	-	4.9e-14	mir-8/mir-141/mir-200 microRNA precursor family	mir-708
mir-8	RF00241	Scaffold_4250|length79369995	49824414	49824342	-	2.9e-12	mir-8/mir-141/mir-200 microRNA precursor family	mir-7
mir-8	RF00241	Scaffold_37854|length119020434	102427598	102427520	-	7.6e-11	mir-8/mir-141/mir-200 microRNA precursor family	mir-692
mir-770	RF00888	Scaffold_16180|length69425194	65021686	65021784	+	1.5e-10	microRNA mir-770	mir-684
mir-767	RF01033	Scaffold_37127|length777548	540587	540696	+	1.2e-29	microRNA mir-767	mir-675
mir-764	RF01920	Scaffold_25130|length49932167	29261174	29261066	-	2.4e-26	microRNA mir-764	mir-671
mir-761	RF01939	Scaffold_6967|length120038259	26338801	26338735	-	1.8e-20	microRNA mir-761	mir-668
mir-760	RF00915	Scaffold_6967|length120038259	70908856	70908934	+	1.1e-19	microRNA mir-760	mir-665
mir-744	RF00936	Scaffold_19735|length62516445	30434828	30434927	+	8.8e-21	microRNA mir-744	mir-663
mir-711	RF01923	Scaffold_7943|length3932	3728	3823	+	4.1e-26	microRNA mir-711	mir-662
mir-711	RF01923	Scaffold_33982|length60283066	51368677	51368771	+	6e-17	microRNA mir-711	mir-654
mir-708	RF00917	Scaffold_37989|length51331537	16073440	16073527	+	2.8e-16	microRNA mir-708	mir-653
mir-708	RF00917	Scaffold_39394|length157403528	78370791	78370871	+	4.7e-12	microRNA mir-708	mir-652
mir-7	RF00053	Scaffold_16180|length69425194	18864160	18864246	+	1.7e-14	mir-7 microRNA precursor	mir-650
mir-7	RF00053	Scaffold_48150|length112672368	77013049	77012960	-	3e-14	mir-7 microRNA precursor	mir-643
mir-7	RF00053	Scaffold_27451|length108433636	91173777	91173860	+	5.2e-13	mir-7 microRNA precursor	mir-638
mir-692	RF00875	Scaffold_43231|length93418	9121	9203	+	2.1e-13	microRNA mir-692	mir-636
mir-692	RF00875	Scaffold_27451|length108433636	105728338	105728420	+	6.6e-12	microRNA mir-692	mir-632
mir-692	RF00875	Scaffold_6967|length120038259	98423396	98423314	-	1.6e-11	microRNA mir-692	mir-631
mir-692	RF00875	Scaffold_12612|length101087414	7723617	7723699	+	3.4e-11	microRNA mir-692	mir-628
mir-692	RF00875	Scaffold_21342|length91568615	68583908	68583990	+	3.6e-11	microRNA mir-692	mir-626
mir-692	RF00875	Scaffold_27439|length67275892	57121941	57121859	-	1.1e-10	microRNA mir-692	mir-615
mir-692	RF00875	Scaffold_27439|length67275892	56558037	56558119	+	1.4e-10	microRNA mir-692	mir-611
mir-692	RF00875	Scaffold_33982|length60283066	13063803	13063885	+	1.4e-10	microRNA mir-692	mir-599
mir-692	RF00875	Scaffold_39591|length136504954	95197561	95197479	-	1.4e-10	microRNA mir-692	mir-592
mir-692	RF00875	Scaffold_23396|length106224876	11672180	11672098	-	2.4e-10	microRNA mir-692	mir-590
mir-692	RF00875	Scaffold_25130|length49932167	11221580	11221498	-	3.2e-10	microRNA mir-692	mir-584
mir-692	RF00875	Scaffold_39591|length136504954	73792454	73792536	+	7e-10	microRNA mir-692	mir-582
mir-692	RF00875	Scaffold_16788|length44672294	34142130	34142212	+	3.5e-09	microRNA mir-692	mir-574
mir-692	RF00875	Scaffold_27451|length108433636	22361320	22361237	-	4.5e-09	microRNA mir-692	mir-569
mir-692	RF00875	Scaffold_40613|length62307961	47069726	47069808	+	6.1e-09	microRNA mir-692	mir-567
mir-692	RF00875	Scaffold_6967|length120038259	68299988	68300070	+	9e-09	microRNA mir-692	mir-563
mir-692	RF00875	Scaffold_4250|length79369995	10827530	10827449	-	1.4e-08	microRNA mir-692	mir-562
mir-692	RF00875	Scaffold_27451|length108433636	59373074	59373156	+	3.7e-08	microRNA mir-692	mir-554
mir-692	RF00875	Scaffold_16296|length117642375	88955026	88955108	+	6.5e-08	microRNA mir-692	mir-551
mir-692	RF00875	Scaffold_25130|length49932167	14010101	14010020	-	1.2e-07	microRNA mir-692	mir-544
mir-692	RF00875	Scaffold_16296|length117642375	90636383	90636465	+	2.5e-07	microRNA mir-692	mir-542
mir-692	RF00875	Scaffold_25130|length49932167	29231818	29231736	-	2.9e-07	microRNA mir-692	mir-541
mir-692	RF00875	Scaffold_27439|length67275892	49702088	49702007	-	3e-07	microRNA mir-692	mir-505
mir-692	RF00875	Scaffold_48150|length112672368	57139203	57139285	+	4.2e-07	microRNA mir-692	mir-504
mir-692	RF00875	Scaffold_21342|length91568615	76568508	76568589	+	4.7e-07	microRNA mir-692	mir-503
mir-692	RF00875	Scaffold_6967|length120038259	103724491	103724409	-	8.4e-07	microRNA mir-692	mir-500
mir-692	RF00875	Scaffold_16296|length117642375	36903980	36904057	+	9.6e-07	microRNA mir-692	mir-499
mir-692	RF00875	Scaffold_17631|length71783718	70735779	70735858	+	1.4e-06	microRNA mir-692	mir-497
mir-692	RF00875	Scaffold_30057|length120734950	45198940	45199022	+	1.5e-06	microRNA mir-692	mir-492
mir-692	RF00875	Scaffold_17631|length71783718	15520512	15520593	+	3.4e-06	microRNA mir-692	mir-491
mir-692	RF00875	Scaffold_43011|length66011198	45776525	45776604	+	7.1e-06	microRNA mir-692	mir-490
mir-692	RF00875	Scaffold_6967|length120038259	91210711	91210793	+	9.2e-06	microRNA mir-692	mir-489
mir-692	RF00875	Scaffold_25130|length49932167	29114908	29114827	-	9.3e-06	microRNA mir-692	mir-486
mir-692	RF00875	Scaffold_43011|length66011198	45844504	45844583	+	1.2e-05	microRNA mir-692	mir-484
mir-692	RF00875	Scaffold_40613|length62307961	49570267	49570348	+	1.4e-05	microRNA mir-692	mir-455
mir-692	RF00875	Scaffold_12612|length101087414	60027638	60027557	-	1.6e-05	microRNA mir-692	mir-454
mir-692	RF00875	Scaffold_12875|length48866508	24415260	24415179	-	2.2e-05	microRNA mir-692	mir-452
mir-692	RF00875	Scaffold_33982|length60283066	36074486	36074404	-	3.5e-05	microRNA mir-692	mir-451
mir-692	RF00875	Scaffold_37989|length51331537	28986646	28986565	-	4.8e-05	microRNA mir-692	mir-450
mir-684	RF00876	Scaffold_19735|length62516445	55516142	55516229	+	9.9e-23	microRNA mir-684	mir-449
mir-684	RF00876	Scaffold_30057|length120734950	111086401	111086488	+	5.1e-20	microRNA mir-684	mir-448
mir-684	RF00876	Scaffold_48150|length112672368	43595538	43595625	+	5.7e-20	microRNA mir-684	mir-433
mir-684	RF00876	Scaffold_11943|length81904477	34640416	34640329	-	1e-17	microRNA mir-684	mir-432
mir-684	RF00876	Scaffold_39591|length136504954	4172258	4172347	+	5.1e-13	microRNA mir-684	mir-431
mir-684	RF00876	Scaffold_35534|length42858507	27671125	27671040	-	7.1e-11	microRNA mir-684	mir-425
mir-684	RF00876	Scaffold_28366|length94672733	72034708	72034621	-	7.5e-11	microRNA mir-684	mir-423
mir-684	RF00876	Scaffold_40613|length62307961	25592282	25592201	-	2.5e-09	microRNA mir-684	mir-412
mir-684	RF00876	Scaffold_12612|length101087414	17570194	17570112	-	1.6e-08	microRNA mir-684	mir-384
mir-684	RF00876	Scaffold_43644|length305829	58331	58248	-	1.9e-07	microRNA mir-684	mir-383
mir-684	RF00876	Scaffold_19735|length62516445	37062713	37062799	+	1.9e-06	microRNA mir-684	mir-378
mir-684	RF00876	Scaffold_12612|length101087414	91407925	91407844	-	6.4e-06	microRNA mir-684	mir-375
mir-684	RF00876	Scaffold_12357|length23478	11740	11652	-	8.6e-06	microRNA mir-684	mir-374
mir-684	RF00876	Scaffold_30057|length120734950	18520078	18520166	+	8.6e-06	microRNA mir-684	mir-370
mir-684	RF00876	Scaffold_16788|length44672294	25849282	25849195	-	0.00011	microRNA mir-684	mir-367
mir-684	RF00876	Scaffold_39394|length157403528	60964800	60964883	+	0.00013	microRNA mir-684	mir-365
mir-675	RF00897	Scaffold_7687|length2701	1725	1653	-	3.8e-15	microRNA mir-675	mir-363
mir-671	RF00891	Scaffold_30057|length120734950	6055158	6055084	-	7.3e-21	microRNA mir-671	mir-361
mir-668	RF00890	Scaffold_16180|length69425194	65218396	65218456	+	6e-14	microRNA mir-668	mir-350
mir-665	RF00921	Scaffold_16180|length69425194	65046183	65046273	+	2.7e-24	microRNA mir-665	mir-346
mir-663	RF00957	Scaffold_32247|length1209	370	462	+	6.7e-09	microRNA mir-663	mir-345
mir-663	RF00957	Scaffold_4250|length79369995	13062741	13062656	-	2.1e-06	microRNA mir-663	mir-342
mir-663	RF00957	Scaffold_25130|length49932167	47587232	47587317	+	1.4e-05	microRNA mir-663	mir-340
mir-663	RF00957	Scaffold_16788|length44672294	42786494	42786581	+	0.00018	microRNA mir-663	mir-34
mir-663	RF00957	Scaffold_16788|length44672294	35724807	35724720	-	0.00041	microRNA mir-663	mir-339
mir-663	RF00957	Scaffold_27451|length108433636	98359715	98359630	-	0.00066	microRNA mir-663	mir-338
mir-663	RF00957	Scaffold_37542|length83034183	76327245	76327158	-	0.0008	microRNA mir-663	mir-335
mir-663	RF00957	Scaffold_10418|length159953	123743	123656	-	0.004	microRNA mir-663	mir-331
mir-663	RF00957	Scaffold_25130|length49932167	18391877	18391964	+	0.005	microRNA mir-663	mir-330
mir-663	RF00957	Scaffold_38743|length87277228	60553522	60553609	+	0.0057	microRNA mir-663	mir-33
mir-663	RF00957	Scaffold_1179|length33599	33477	33390	-	0.0077	microRNA mir-663	mir-328
mir-663	RF00957	Scaffold_1576|length17955	15388	15475	+	0.0077	microRNA mir-663	mir-326
mir-663	RF00957	Scaffold_13953|length47947	3271	3358	+	0.0077	microRNA mir-663	mir-322
mir-663	RF00957	Scaffold_22541|length15541	4362	4275	-	0.0077	microRNA mir-663	mir-320
mir-663	RF00957	Scaffold_24707|length21300	10677	10764	+	0.0077	microRNA mir-663	mir-32
mir-663	RF00957	Scaffold_26637|length22190	19271	19358	+	0.0077	microRNA mir-663	mir-31
mir-663	RF00957	Scaffold_30461|length15311	1517	1430	-	0.0077	microRNA mir-663	mir-302
mir-663	RF00957	Scaffold_31592|length18474	7098	7185	+	0.0077	microRNA mir-663	mir-301
mir-663	RF00957	Scaffold_35398|length15647	11248	11335	+	0.0077	microRNA mir-663	mir-30
mir-663	RF00957	Scaffold_37503|length18896	7220	7133	-	0.0077	microRNA mir-663	mir-299
mir-663	RF00957	Scaffold_45890|length19097	14116	14029	-	0.0077	microRNA mir-663	mir-2985-2
mir-663	RF00957	Scaffold_12875|length48866508	48481179	48481092	-	0.014	microRNA mir-663	mir-2968
mir-663	RF00957	Scaffold_37503|length18896	8955	9041	+	0.036	microRNA mir-663	mir-296
mir-663	RF00957	Scaffold_30057|length120734950	93910037	93909951	-	0.04	microRNA mir-663	mir-290
mir-662	RF00983	Scaffold_9666|length1012	533	439	-	2.5e-22	microRNA mir-662	mir-29
mir-662	RF00983	Scaffold_35534|length42858507	592810	592904	+	1.7e-15	microRNA mir-662	mir-28
mir-654	RF01922	Scaffold_16180|length69425194	65204103	65204205	+	3e-18	microRNA mir-654	mir-27
mir-653	RF00937	Scaffold_30057|length120734950	109800480	109800576	+	3.9e-16	microRNA mir-653	mir-26
mir-652	RF00872	Scaffold_2820|length581125	349307	349210	-	5.6e-24	microRNA mir-652	mir-25
mir-650	RF00952	Scaffold_12980|length71137785	313529	313437	-	1.2e-12	microRNA mir-650	mir-24
mir-650	RF00952	Scaffold_12980|length71137785	287553	287461	-	7.4e-12	microRNA mir-650	mir-23
mir-650	RF00952	Scaffold_12980|length71137785	302432	302340	-	1.8e-11	microRNA mir-650	mir-224
mir-650	RF00952	Scaffold_12980|length71137785	310022	309930	-	1.8e-11	microRNA mir-650	mir-223
mir-650	RF00952	Scaffold_12980|length71137785	264193	264101	-	7.5e-11	microRNA mir-650	mir-221
mir-650	RF00952	Scaffold_12980|length71137785	318002	317911	-	3.7e-10	microRNA mir-650	mir-22
mir-650	RF00952	Scaffold_12980|length71137785	217519	217428	-	1.2e-07	microRNA mir-650	mir-219
mir-650	RF00952	Scaffold_12980|length71137785	222292	222201	-	1.3e-07	microRNA mir-650	mir-218
mir-650	RF00952	Scaffold_12980|length71137785	255590	255499	-	1.5e-07	microRNA mir-650	mir-217
mir-650	RF00952	Scaffold_12980|length71137785	248446	248357	-	9.4e-07	microRNA mir-650	mir-216
mir-650	RF00952	Scaffold_12980|length71137785	230654	230565	-	1.3e-06	microRNA mir-650	mir-214
mir-650	RF00952	Scaffold_15489|length1058	788	693	-	1.8e-06	microRNA mir-650	mir-210
mir-650	RF00952	Scaffold_12980|length71137785	243627	243538	-	2.5e-06	microRNA mir-650	mir-21
mir-650	RF00952	Scaffold_12980|length71137785	237845	237754	-	1.1e-05	microRNA mir-650	mir-208
mir-643	RF00980	Scaffold_44093|length1056	390	486	+	1.8e-26	microRNA mir-643	mir-207
mir-638	RF00978	Scaffold_27451|length108433636	95074790	95074889	+	1.9e-13	microRNA mir-638	mir-205
mir-636	RF01008	Scaffold_34250|length1383	557	459	-	7e-14	microRNA mir-636	mir-204
mir-636	RF01008	Scaffold_19735|length62516445	54257297	54257383	+	0.00035	microRNA mir-636	mir-203
mir-632	RF01010	Scaffold_19735|length62516445	17465924	17465831	-	4.6e-14	microRNA mir-632	mir-202
mir-631	RF00996	Scaffold_31920|length1768	1540	1612	+	1.1e-14	microRNA mir-631	mir-199
mir-631	RF00996	Scaffold_16180|length69425194	32910805	32910881	+	2e-09	microRNA mir-631	mir-197
mir-628	RF01012	Scaffold_12612|length101087414	48229927	48229833	-	3.3e-25	microRNA mir-628	mir-196
mir-626	RF00968	Scaffold_12612|length101087414	65965832	65965735	-	1.5e-06	microRNA mir-626	mir-194
mir-615	RF00879	Scaffold_37854|length119020434	25737373	25737280	-	2.7e-16	microRNA mir-615	mir-193
mir-611	RF01022	Scaffold_37989|length51331537	40590352	40590287	-	9.3e-11	microRNA mir-611	mir-192
mir-599	RF00991	Scaffold_28366|length94672733	17412947	17412853	-	1.3e-22	microRNA mir-599	mir-191
mir-592	RF00877	Scaffold_30057|length120734950	28805315	28805401	+	3.8e-22	microRNA mir-592	mir-190
mir-590	RF00928	Scaffold_35534|length42858507	33000804	33000708	-	2.4e-19	microRNA mir-590	mir-19
mir-584	RF01016	Scaffold_39394|length157403528	2183946	2183827	-	1.2e-11	microRNA mir-584	mir-188
mir-584	RF01016	Scaffold_27439|length67275892	57472383	57472265	-	5e-11	microRNA mir-584	mir-187
mir-584	RF01016	Scaffold_16788|length44672294	14956358	14956238	-	2.6e-10	microRNA mir-584	mir-186
mir-582	RF00927	Scaffold_17631|length71783718	19653556	19653653	+	1.8e-25	microRNA mir-582	mir-185
mir-574	RF00929	Scaffold_16296|length117642375	58667121	58667198	+	6.8e-16	microRNA mir-574	mir-184
mir-569	RF01018	Scaffold_39394|length157403528	95932994	95933089	+	3.8e-18	microRNA mir-569	mir-183
mir-567	RF01036	Scaffold_39394|length157403528	56662879	56662967	+	5.4e-08	microRNA mir-567	mir-182
mir-563	RF01003	Scaffold_39394|length157403528	152783932	152784010	+	1.4e-14	microRNA mir-563	mir-181
mir-562	RF00998	Scaffold_37854|length119020434	106211910	106211808	-	6.9e-15	microRNA mir-562	mir-17
mir-562	RF00998	Scaffold_12612|length101087414	25890561	25890459	-	1.1e-12	microRNA mir-562	mir-160
mir-562	RF00998	Scaffold_43011|length66011198	51427007	51427107	+	1.9e-12	microRNA mir-562	mir-16
mir-562	RF00998	Scaffold_35534|length42858507	31966362	31966464	+	1.6e-11	microRNA mir-562	mir-155
mir-562	RF00998	Scaffold_38743|length87277228	64042151	64042049	-	2.1e-11	microRNA mir-562	mir-154
mir-562	RF00998	Scaffold_16180|length69425194	20489358	20489263	-	4e-11	microRNA mir-562	mir-153
mir-562	RF00998	Scaffold_30057|length120734950	91162244	91162142	-	6e-11	microRNA mir-562	mir-150
mir-562	RF00998	Scaffold_43011|length66011198	42891387	42891485	+	6e-11	microRNA mir-562	mir-15
mir-562	RF00998	Scaffold_37854|length119020434	48105751	48105849	+	6.4e-11	microRNA mir-562	mir-149
mir-562	RF00998	Scaffold_4250|length79369995	2624916	2624814	-	6.6e-11	microRNA mir-562	mir-148
mir-562	RF00998	Scaffold_16788|length44672294	16490176	16490278	+	8.5e-11	microRNA mir-562	mir-147
mir-562	RF00998	Scaffold_21637|length51421317	39019388	39019490	+	9.2e-11	microRNA mir-562	mir-146
mir-562	RF00998	Scaffold_16296|length117642375	92699462	92699360	-	2e-10	microRNA mir-562	mir-145
mir-562	RF00998	Scaffold_25130|length49932167	36333261	36333363	+	2.3e-10	microRNA mir-562	mir-144
mir-562	RF00998	Scaffold_12875|length48866508	18722287	18722385	+	2.9e-10	microRNA mir-562	mir-143
mir-562	RF00998	Scaffold_11943|length81904477	43986326	43986428	+	3.8e-10	microRNA mir-562	mir-142
mir-562	RF00998	Scaffold_11943|length81904477	54620719	54620617	-	3.9e-10	microRNA mir-562	mir-140
mir-562	RF00998	Scaffold_43011|length66011198	45948536	45948433	-	3.9e-10	microRNA mir-562	mir-139
mir-562	RF00998	Scaffold_19735|length62516445	25619175	25619275	+	4.2e-10	microRNA mir-562	mir-1388
mir-562	RF00998	Scaffold_25130|length49932167	10524829	10524931	+	4.1e-10	microRNA mir-562	mir-138
mir-562	RF00998	Scaffold_40613|length62307961	43322152	43322051	-	4.1e-10	microRNA mir-562	mir-137
mir-562	RF00998	Scaffold_37542|length83034183	65177517	65177619	+	4.4e-10	microRNA mir-562	mir-136
mir-562	RF00998	Scaffold_38743|length87277228	52870925	52871027	+	5.2e-10	microRNA mir-562	mir-135
mir-562	RF00998	Scaffold_6967|length120038259	103586502	103586400	-	5.9e-10	microRNA mir-562	mir-134
mir-562	RF00998	Scaffold_27451|length108433636	93486031	93486132	+	6e-10	microRNA mir-562	mir-133
mir-562	RF00998	Scaffold_27451|length108433636	107189779	107189879	+	6.5e-10	microRNA mir-562	mir-132
mir-562	RF00998	Scaffold_30057|length120734950	41937073	41936971	-	6.9e-10	microRNA mir-562	mir-1307
mir-562	RF00998	Scaffold_37989|length51331537	44652697	44652595	-	8.5e-10	microRNA mir-562	mir-1306
mir-562	RF00998	Scaffold_16180|length69425194	36288096	36287996	-	8.7e-10	microRNA mir-562	mir-1302
mir-554	RF01032	Scaffold_6967|length120038259	100913483	100913573	+	4.7e-07	microRNA mir-554	mir-130
mir-551	RF00892	Scaffold_39394|length157403528	98370499	98370414	-	1e-19	microRNA mir-551	mir-1296
mir-551	RF00892	Scaffold_4250|length79369995	48036346	48036431	+	1.2e-07	microRNA mir-551	mir-129
mir-544	RF01045	Scaffold_16180|length69425194	65211249	65211339	+	1.4e-21	microRNA mir-544	mir-1287
mir-544	RF01045	Scaffold_12612|length101087414	15241791	15241687	-	1.7e-15	microRNA mir-544	mir-128
mir-544	RF01045	Scaffold_35534|length42858507	18384506	18384607	+	1.5e-14	microRNA mir-544	mir-127
mir-544	RF01045	Scaffold_39591|length136504954	66293581	66293684	+	1.5e-14	microRNA mir-544	mir-126
mir-544	RF01045	Scaffold_27451|length108433636	80619664	80619559	-	2.9e-14	microRNA mir-544	mir-1255
mir-544	RF01045	Scaffold_48150|length112672368	43862044	43861941	-	3.4e-14	microRNA mir-544	mir-1251
mir-544	RF01045	Scaffold_28366|length94672733	35943856	35943962	+	6.8e-14	microRNA mir-544	mir-1249
mir-544	RF01045	Scaffold_43011|length66011198	30881371	30881478	+	7e-14	microRNA mir-544	mir-124
mir-544	RF01045	Scaffold_25130|length49932167	11130785	11130888	+	7.9e-14	microRNA mir-544	mir-1237
mir-544	RF01045	Scaffold_30057|length120734950	36575016	36575121	+	8.1e-14	microRNA mir-544	mir-1226
mir-544	RF01045	Scaffold_12875|length48866508	32067206	32067311	+	9e-14	microRNA mir-544	mir-1225
mir-544	RF01045	Scaffold_25130|length49932167	11676420	11676314	-	1.2e-13	microRNA mir-544	mir-1224
mir-544	RF01045	Scaffold_6967|length120038259	91001580	91001682	+	1.6e-13	microRNA mir-544	mir-122
mir-544	RF01045	Scaffold_30057|length120734950	51571395	51571500	+	2.7e-13	microRNA mir-544	mir-105
mir-544	RF01045	Scaffold_19735|length62516445	29804761	29804658	-	2.9e-13	microRNA mir-544	mir-103
mir-544	RF01045	Scaffold_27439|length67275892	38884277	38884176	-	3e-13	microRNA mir-544	mir-101
mir-544	RF01045	Scaffold_23396|length106224876	78203443	78203546	+	3.3e-13	microRNA mir-544	mir-10
mir-544	RF01045	Scaffold_35534|length42858507	17845179	17845283	+	8.1e-13	microRNA mir-544	mir-1
mir-544	RF01045	Scaffold_39394|length157403528	64611010	64611114	+	8.1e-13	microRNA mir-544	lin-4
mir-544	RF01045	Scaffold_21342|length91568615	24495911	24496019	+	9.2e-13	microRNA mir-544	let-7
mir-544	RF01045	Scaffold_38743|length87277228	8735485	8735588	+	1.1e-12	microRNA mir-544
mir-544	RF01045	Scaffold_43011|length66011198	11504675	11504586	-	1.1e-12	microRNA mir-544
mir-544	RF01045	Scaffold_19735|length62516445	27434466	27434359	-	1.3e-12	microRNA mir-544
mir-544	RF01045	Scaffold_39394|length157403528	86704262	86704366	+	1.8e-12	microRNA mir-544
mir-544	RF01045	Scaffold_28366|length94672733	23355482	23355591	+	1.8e-12	microRNA mir-544
mir-544	RF01045	Scaffold_4250|length79369995	13927405	13927302	-	2e-12	microRNA mir-544
mir-544	RF01045	Scaffold_39394|length157403528	125454712	125454614	-	1.9e-12	microRNA mir-544
mir-544	RF01045	Scaffold_48150|length112672368	60886669	60886565	-	1.9e-12	microRNA mir-544
mir-544	RF01045	Scaffold_39394|length157403528	53013784	53013888	+	2.5e-12	microRNA mir-544
mir-544	RF01045	Scaffold_12875|length48866508	8101402	8101297	-	3.3e-12	microRNA mir-544
mir-544	RF01045	Scaffold_37542|length83034183	4903314	4903418	+	5.8e-12	microRNA mir-544
mir-544	RF01045	Scaffold_17631|length71783718	40209243	40209139	-	6.2e-12	microRNA mir-544
mir-544	RF01045	Scaffold_27451|length108433636	44991324	44991428	+	6.1e-12	microRNA mir-544
mir-544	RF01045	Scaffold_35534|length42858507	15717213	15717121	-	7.1e-12	microRNA mir-544
mir-544	RF01045	Scaffold_37542|length83034183	79346448	79346344	-	8e-12	microRNA mir-544
mir-544	RF01045	Scaffold_38743|length87277228	58935785	58935890	+	8.2e-12	microRNA mir-544
mir-544	RF01045	Scaffold_39591|length136504954	70550421	70550318	-	8.5e-12	microRNA mir-544
mir-544	RF01045	Scaffold_6967|length120038259	32625994	32626098	+	1.1e-11	microRNA mir-544
mir-544	RF01045	Scaffold_27451|length108433636	88293200	88293097	-	1.3e-11	microRNA mir-544
mir-544	RF01045	Scaffold_37989|length51331537	15886727	15886831	+	1.3e-11	microRNA mir-544
mir-544	RF01045	Scaffold_23396|length106224876	71875517	71875414	-	1.4e-11	microRNA mir-544
mir-544	RF01045	Scaffold_40613|length62307961	20407686	20407790	+	1.6e-11	microRNA mir-544
mir-544	RF01045	Scaffold_37854|length119020434	6552713	6552601	-	1.7e-11	microRNA mir-544
mir-544	RF01045	Scaffold_30057|length120734950	27736406	27736507	+	1.7e-11	microRNA mir-544
mir-544	RF01045	Scaffold_19735|length62516445	19332558	19332460	-	1.9e-11	microRNA mir-544
mir-544	RF01045	Scaffold_25130|length49932167	15993706	15993806	+	2.2e-11	microRNA mir-544
mir-544	RF01045	Scaffold_30057|length120734950	54810199	54810097	-	2.3e-11	microRNA mir-544
mir-544	RF01045	Scaffold_6967|length120038259	106342230	106342333	+	2.7e-11	microRNA mir-544
mir-544	RF01045	Scaffold_43011|length66011198	55850361	55850257	-	2.8e-11	microRNA mir-544
mir-544	RF01045	Scaffold_11943|length81904477	54239981	54240072	+	2.9e-11	microRNA mir-544
mir-544	RF01045	Scaffold_16180|length69425194	23806758	23806654	-	3.1e-11	microRNA mir-544
mir-542	RF00755	Scaffold_25130|length49932167	11095557	11095473	-	6.1e-22	microRNA mir-542
mir-541	RF00777	Scaffold_16180|length69425194	65227009	65227098	+	1.6e-21	microRNA mir-541
mir-505	RF00781	Scaffold_25130|length49932167	7315814	7315897	+	7.7e-21	microRNA mir-505
mir-504	RF00939	Scaffold_25130|length49932167	8429749	8429831	+	4.5e-21	microRNA mir-504
mir-503	RF00753	Scaffold_25130|length49932167	11100499	11100429	-	8.3e-19	microRNA mir-503
mir-503	RF00753	Scaffold_8385|length1120	591	521	-	3e-18	microRNA mir-503
mir-500	RF01903	Scaffold_43011|length66011198	16337933	16337844	-	3e-24	microRNA mir-500
mir-500	RF01903	Scaffold_43011|length66011198	16339214	16339125	-	1e-22	microRNA mir-500
mir-500	RF01903	Scaffold_43011|length66011198	16333908	16333820	-	3.9e-18	microRNA mir-500
mir-500	RF01903	Scaffold_43011|length66011198	16339697	16339609	-	8.2e-18	microRNA mir-500
mir-499	RF00745	Scaffold_46053|length1635	717	805	+	2.4e-20	microRNA mir-499
mir-499	RF00745	Scaffold_37542|length83034183	63863046	63863134	+	6.7e-20	microRNA mir-499
mir-497	RF00793	Scaffold_19735|length62516445	26614515	26614404	-	1.6e-25	microRNA mir-497
mir-492	RF00989	Scaffold_5923|length1023	186	301	+	1.4e-29	microRNA mir-492
mir-492	RF00989	Scaffold_31185|length1372	946	832	-	6.4e-26	microRNA mir-492
mir-491	RF00862	Scaffold_48150|length112672368	23570905	23570822	-	3.3e-22	microRNA mir-491
mir-490	RF00792	Scaffold_30057|length120734950	19780911	19780784	-	5.2e-33	microRNA mir-490
mir-489	RF00698	Scaffold_30057|length120734950	109799699	109799790	+	2.6e-19	microRNA mir-489
mir-486	RF00784	Scaffold_13354|length44708660	9038494	9038561	+	1.2e-15	microRNA mir-486
mir-484	RF00783	Scaffold_35534|length42858507	13940288	13940354	+	2.5e-16	microRNA mir-484
mir-455	RF00709	Scaffold_48150|length112672368	103149634	103149719	+	2.1e-23	microRNA mir-455
mir-455	RF00709	Scaffold_48150|length112672368	103149719	103149634	-	8.9e-08	microRNA mir-455
mir-454	RF00746	Scaffold_19735|length62516445	9742705	9742591	-	1.7e-31	microRNA mir-454
mir-452	RF00839	Scaffold_7421|length1116660	935586	935502	-	1.9e-21	microRNA mir-452
mir-451	RF00722	Scaffold_19735|length62516445	20068004	20067933	-	5.7e-18	microRNA mir-451
mir-451	RF00722	Scaffold_19735|length62516445	20067933	20068002	+	1.7e-09	microRNA mir-451
mir-450	RF00708	Scaffold_25130|length49932167	11094361	11094271	-	3.2e-19	microRNA mir-450
mir-450	RF00708	Scaffold_25130|length49932167	11094506	11094416	-	4.2e-19	microRNA mir-450
mir-450	RF00708	Scaffold_25130|length49932167	11094192	11094101	-	6e-15	microRNA mir-450
mir-449	RF00711	Scaffold_17631|length71783718	23985497	23985587	+	1.8e-17	microRNA mir-449
mir-449	RF00711	Scaffold_17631|length71783718	23985376	23985465	+	2.7e-17	microRNA mir-449
mir-449	RF00711	Scaffold_17631|length71783718	23984164	23984255	+	2.8e-12	microRNA mir-449
mir-448	RF00723	Scaffold_25130|length49932167	29109317	29109206	-	2.6e-23	microRNA mir-448
mir-448	RF00723	Scaffold_37854|length119020434	114053740	114053850	+	1.7e-15	microRNA mir-448
mir-433	RF00748	Scaffold_35465|length4414	3067	2975	-	1.4e-27	microRNA mir-433
mir-433	RF00748	Scaffold_16180|length69425194	65051329	65051421	+	6.6e-27	microRNA mir-433
mir-432	RF00775	Scaffold_35465|length4414	467	374	-	2.3e-23	microRNA mir-432
mir-432	RF00775	Scaffold_16180|length69425194	65053920	65054013	+	7e-23	microRNA mir-432
mir-431	RF00718	Scaffold_35465|length4414	3946	3833	-	5e-30	microRNA mir-431
mir-431	RF00718	Scaffold_16180|length69425194	65050456	65050569	+	1.7e-27	microRNA mir-431
mir-425	RF00803	Scaffold_33982|length60283066	51044381	51044465	+	3.8e-24	microRNA mir-425
mir-425	RF00803	Scaffold_33639|length1038	324	240	-	1.4e-23	microRNA mir-425
mir-423	RF00870	Scaffold_19735|length62516445	21058449	21058529	+	3.8e-22	microRNA mir-423
mir-412	RF00762	Scaffold_17890|length1125	727	637	-	6.7e-19	microRNA mir-412
mir-412	RF00762	Scaffold_16180|length69425194	65228068	65228157	+	1.1e-17	microRNA mir-412
mir-384	RF00841	Scaffold_40613|length62307961	29380776	29380873	+	4.2e-11	microRNA mir-384
mir-384	RF00841	Scaffold_12612|length101087414	15081010	15081097	+	7.8e-07	microRNA mir-384
mir-383	RF00715	Scaffold_13354|length44708660	23329101	23329029	-	5.6e-24	microRNA mir-383
mir-378	RF00741	Scaffold_27451|length108433636	49342887	49342822	-	2.9e-20	microRNA mir-378
mir-375	RF00700	Scaffold_39591|length136504954	28860442	28860509	+	6.6e-15	microRNA mir-375
mir-374	RF00840	Scaffold_43011|length66011198	8596843	8596913	+	3.4e-19	microRNA mir-374
mir-374	RF00840	Scaffold_43011|length66011198	8533025	8533095	+	2.7e-18	microRNA mir-374
mir-370	RF00740	Scaffold_16180|length69425194	65079907	65079985	+	5.7e-18	microRNA mir-370
mir-367	RF00735	Scaffold_16296|length117642375	13341758	13341824	+	4.4e-17	microRNA mir-367
mir-365	RF00659	Scaffold_19735|length62516445	18118199	18118108	-	8.8e-24	microRNA mir-365
mir-365	RF00659	Scaffold_35534|length42858507	13118923	13119015	+	9e-23	microRNA mir-365
mir-363	RF01898	Scaffold_28008|length181987	78213	78126	-	8.4e-26	microRNA mir-363
mir-361	RF00744	Scaffold_43011|length66011198	5296386	5296316	-	2.5e-23	microRNA mir-361
mir-350	RF00806	Scaffold_4250|length79369995	32483924	32484021	+	2.9e-20	microRNA mir-350
mir-346	RF00758	Scaffold_16788|length44672294	4733198	4733295	+	1e-22	microRNA mir-346
mir-345	RF01044	Scaffold_16180|length69425194	64495563	64495658	+	6.1e-28	microRNA mir-345
mir-342	RF00760	Scaffold_16180|length69425194	64335982	64336079	+	1.3e-18	microRNA mir-342
mir-340	RF00761	Scaffold_27451|length108433636	107566658	107566561	-	9e-15	microRNA mir-340
mir-340	RF00761	Scaffold_37854|length119020434	33850353	33850450	+	1e-09	microRNA mir-340
mir-34	RF00456	Scaffold_4250|length79369995	42803911	42804001	+	1.2e-19	mir-34 microRNA precursor family
mir-34	RF00456	Scaffold_11943|length81904477	60562454	60562371	-	4.9e-11	mir-34 microRNA precursor family
mir-34	RF00456	Scaffold_11943|length81904477	60561738	60561659	-	2e-10	mir-34 microRNA precursor family
mir-339	RF00763	Scaffold_3389|length59008	6746	6840	+	2.5e-10	microRNA mir-339
mir-338	RF00686	Scaffold_19735|length62516445	50933699	50933778	+	2.9e-14	microRNA mir-338
mir-335	RF00766	Scaffold_30057|length120734950	25905961	25905868	-	3.3e-25	microRNA mir-335
mir-331	RF00769	Scaffold_37854|length119020434	24729698	24729791	+	3.1e-26	microRNA mir-331
mir-330	RF00770	Scaffold_14332|length1076	665	569	-	3.7e-25	microRNA mir-330
mir-330	RF00770	Scaffold_27439|length67275892	54280057	54279961	-	6.8e-25	microRNA mir-330
mir-33	RF00667	Scaffold_38469|length1093	833	901	+	5.4e-16	microRNA mir-33
mir-33	RF00667	Scaffold_37854|length119020434	111848250	111848317	+	3.2e-14	microRNA mir-33
mir-33	RF00667	Scaffold_23532|length3039	2267	2333	+	1.1e-13	microRNA mir-33
mir-33	RF00667	Scaffold_19735|length62516445	34294397	34294461	+	6.3e-13	microRNA mir-33
mir-328	RF00772	Scaffold_27439|length67275892	36109039	36108956	-	5.2e-18	microRNA mir-328
mir-328	RF00772	Scaffold_24787|length2824	1711	1794	+	5.2e-17	microRNA mir-328
mir-326	RF00719	Scaffold_11943|length81904477	28477776	28477870	+	5.5e-21	microRNA mir-326
mir-322	RF00737	Scaffold_8385|length1120	904	821	-	4.3e-20	microRNA mir-322
mir-322	RF00737	Scaffold_25130|length49932167	11100834	11100751	-	5.5e-19	microRNA mir-322
mir-320	RF00736	Scaffold_48150|length112672368	69226412	69226331	-	8.7e-14	microRNA mir-320
mir-32	RF00666	Scaffold_48150|length112672368	98391653	98391584	-	4.5e-19	microRNA mir-32
mir-31	RF00661	Scaffold_48150|length112672368	22572922	22573000	+	7.7e-11	microRNA mir-31
mir-302	RF00668	Scaffold_16296|length117642375	13341459	13341527	+	2.6e-16	microRNA mir-302
mir-302	RF00668	Scaffold_16296|length117642375	13341141	13341208	+	1.4e-14	microRNA mir-302
mir-302	RF00668	Scaffold_16296|length117642375	13341632	13341702	+	5.7e-14	microRNA mir-302
mir-302	RF00668	Scaffold_16296|length117642375	13341001	13341070	+	1.2e-13	microRNA mir-302
mir-302	RF00668	Scaffold_16180|length69425194	20785604	20785672	+	7.3e-11	microRNA mir-302
mir-302	RF00668	Scaffold_16296|length117642375	13341527	13341459	-	2.8e-08	microRNA mir-302
mir-301	RF02061	Scaffold_19735|length62516445	9752322	9752239	-	1e-20	microRNA mir-301
mir-301	RF02061	Scaffold_37984|length559055	384541	384460	-	1e-15	microRNA mir-301
mir-30	RF00131	Scaffold_28366|length94672733	92200747	92200687	-	1.2e-13	mir-30 microRNA precursor
mir-30	RF00131	Scaffold_6967|length120038259	15365562	15365623	+	3.8e-13	mir-30 microRNA precursor
mir-30	RF00131	Scaffold_28366|length94672733	74945953	74945894	-	8.1e-13	mir-30 microRNA precursor
mir-30	RF00131	Scaffold_28366|length94672733	74941506	74941449	-	2.6e-10	mir-30 microRNA precursor
mir-30	RF00131	Scaffold_6967|length120038259	15368688	15368746	+	3.6e-08	mir-30 microRNA precursor
mir-30	RF00131	Scaffold_28366|length94672733	92163184	92163125	-	2e-07	mir-30 microRNA precursor
mir-299	RF00756	Scaffold_16180|length69425194	65188919	65188981	+	3.6e-20	microRNA mir-299
mir-299	RF00756	Scaffold_16180|length69425194	65188981	65188919	-	2.3e-19	microRNA mir-299
mir-2985-2	RF02095	Scaffold_11943|length81904477	80616028	80616108	+	8.8e-21	mir-2985-2 microRNA precursor
mir-2985-2	RF02095	Scaffold_12980|length71137785	29318088	29318169	+	1.6e-18	mir-2985-2 microRNA precursor
mir-2985-2	RF02095	Scaffold_21311|length18636	415	338	-	5.6e-17	mir-2985-2 microRNA precursor
mir-2968	RF02093	Scaffold_16296|length117642375	63685081	63685186	+	4.5e-21	mir-2968 microRNA precursor
mir-296	RF00733	Scaffold_37542|length83034183	56866674	56866751	+	2.1e-16	microRNA mir-296
mir-290	RF00665	Scaffold_27439|length67275892	62484990	62485070	+	4.3e-14	microRNA mir-290
mir-290	RF00665	Scaffold_27439|length67275892	62485231	62485309	+	9.8e-08	microRNA mir-290
mir-29	RF00074	Scaffold_30057|length120734950	25550162	25550232	+	6e-15	mir-29 microRNA precursor
mir-29	RF00074	Scaffold_2354|length1051	878	807	-	1.1e-14	mir-29 microRNA precursor
mir-29	RF00074	Scaffold_4250|length79369995	74180842	74180913	+	1.1e-14	mir-29 microRNA precursor
mir-29	RF00074	Scaffold_30057|length120734950	25550561	25550624	+	8.9e-14	mir-29 microRNA precursor
mir-29	RF00074	Scaffold_4250|length79369995	74269711	74269782	+	8.5e-13	mir-29 microRNA precursor
mir-29	RF00074	Scaffold_2354|length1051	284	223	-	6.4e-12	mir-29 microRNA precursor
mir-29	RF00074	Scaffold_4250|length79369995	74181364	74181425	+	6.4e-12	mir-29 microRNA precursor
mir-29	RF00074	Scaffold_4250|length79369995	74270282	74270343	+	1.3e-10	mir-29 microRNA precursor
mir-28	RF00655	Scaffold_39394|length157403528	78370873	78370788	-	1.8e-17	microRNA mir-28
mir-28	RF00655	Scaffold_37989|length51331537	16073529	16073437	-	9.4e-16	microRNA mir-28
mir-28	RF00655	Scaffold_28366|length94672733	79127491	79127415	-	3.2e-14	microRNA mir-28
mir-28	RF00655	Scaffold_28366|length94672733	79127415	79127491	+	4.2e-10	microRNA mir-28
mir-27	RF00644	Scaffold_48150|length112672368	81408228	81408310	+	2.8e-18	microRNA mir-27
mir-27	RF00644	Scaffold_27451|length108433636	97226760	97226840	+	6.5e-15	microRNA mir-27
mir-26	RF00244	Scaffold_33982|length60283066	11298100	11298173	+	7.9e-19	mir-26 microRNA precursor family
mir-26	RF00244	Scaffold_37854|length119020434	54993488	54993561	+	1.8e-17	mir-26 microRNA precursor family
mir-26	RF00244	Scaffold_40283|length1662	299	372	+	3.7e-17	mir-26 microRNA precursor family
mir-26	RF00244	Scaffold_9294|length1644	650	720	+	2.3e-15	mir-26 microRNA precursor family
mir-26	RF00244	Scaffold_39591|length136504954	29394060	29393990	-	3.2e-15	mir-26 microRNA precursor family
mir-25	RF02020	Scaffold_35534|length42858507	37230018	37230101	+	2.4e-20	microRNA mir-25
mir-24	RF00178	Scaffold_48150|length112672368	81408778	81408845	+	9.4e-22	mir-24 microRNA precursor family
mir-24	RF00178	Scaffold_27451|length108433636	97226920	97226987	+	7.8e-21	mir-24 microRNA precursor family
mir-23	RF00642	Scaffold_48150|length112672368	81408006	81408080	+	2.2e-19	microRNA mir-23
mir-23	RF00642	Scaffold_27451|length108433636	97226585	97226658	+	4.4e-15	microRNA mir-23
mir-224	RF00680	Scaffold_7421|length1116660	934551	934471	-	4.6e-23	microRNA mir-224
mir-223	RF00664	Scaffold_43011|length66011198	21156994	21156887	-	3.7e-24	microRNA mir-223
mir-221	RF00651	Scaffold_43011|length66011198	26447955	26448024	+	5e-16	microRNA mir-221
mir-221	RF00651	Scaffold_43011|length66011198	26448637	26448706	+	8.8e-15	microRNA mir-221
mir-22	RF00653	Scaffold_19735|length62516445	22609401	22609317	-	6.8e-18	microRNA mir-22
mir-219	RF00251	Scaffold_12875|length48866508	41288719	41288648	-	6.7e-19	mir-219 microRNA precursor family
mir-219	RF00251	Scaffold_23396|length106224876	98518487	98518415	-	5.8e-15	mir-219 microRNA precursor family
mir-218	RF00255	Scaffold_17631|length71783718	614694	614599	-	9.5e-23	mir-218 microRNA precursor family
mir-218	RF00255	Scaffold_16296|length117642375	40553056	40553151	+	1e-20	mir-218 microRNA precursor family
mir-218	RF00255	Scaffold_17631|length71783718	614599	614694	+	1.2e-08	mir-218 microRNA precursor family
mir-217	RF00673	Scaffold_23396|length106224876	38226265	38226160	-	4.8e-25	microRNA mir-217
mir-216	RF00654	Scaffold_23396|length106224876	38251888	38251800	-	7e-16	microRNA mir-216
mir-216	RF00654	Scaffold_23396|length106224876	38237676	38237588	-	2.5e-14	microRNA mir-216
mir-214	RF00660	Scaffold_4250|length79369995	38128868	38128759	-	4.6e-26	microRNA mir-214
mir-214	RF00660	Scaffold_4250|length79369995	38128750	38128859	+	1.9e-11	microRNA mir-214
mir-210	RF00679	Scaffold_37989|length51331537	45861964	45862059	+	3.4e-18	microRNA mir-210
mir-21	RF00658	Scaffold_19735|length62516445	10431069	10431140	+	2.8e-18	microRNA mir-21
mir-208	RF00749	Scaffold_12612|length101087414	79935428	79935349	-	7.6e-19	microRNA mir-208
mir-208	RF00749	Scaffold_9569|length1889	1253	1174	-	4.3e-18	microRNA mir-208
mir-208	RF00749	Scaffold_12612|length101087414	79906274	79906195	-	3.5e-17	microRNA mir-208
mir-207	RF00802	Scaffold_48150|length112672368	74588968	74589050	+	1.6e-12	microRNA mir-207
mir-205	RF00656	Scaffold_4250|length79369995	72530543	72530442	-	1e-24	microRNA mir-205
mir-204	RF00646	Scaffold_16180|length69425194	27110455	27110354	-	1.9e-27	microRNA mir-204
mir-204	RF00646	Scaffold_48150|length112672368	46738621	46738518	-	6.1e-23	microRNA mir-204
mir-203	RF00696	Scaffold_16180|length69425194	67916860	67916939	+	2.7e-22	microRNA mir-203
mir-202	RF00705	Scaffold_21637|length51421317	414131	414217	+	2.4e-19	microRNA mir-202
mir-199	RF00144	Scaffold_27451|length108433636	95149189	95149088	-	8.4e-24	mir-199 microRNA precursor
mir-199	RF00144	Scaffold_4250|length79369995	38134647	38134548	-	8e-23	mir-199 microRNA precursor
mir-199	RF00144	Scaffold_23396|length106224876	98398101	98398004	-	1.3e-19	mir-199 microRNA precursor
mir-197	RF00707	Scaffold_6967|length120038259	86685257	86685331	+	5.1e-15	microRNA mir-197
mir-196	RF00256	Scaffold_37854|length119020434	25779146	25779056	-	2.1e-19	mir-196 microRNA precursor family
mir-196	RF00256	Scaffold_19735|length62516445	37495090	37495181	+	5.1e-19	mir-196 microRNA precursor family
mir-196	RF00256	Scaffold_30057|length120734950	51338621	51338532	-	2.4e-17	mir-196 microRNA precursor family
mir-194	RF00257	Scaffold_4250|length79369995	22133486	22133402	-	8.8e-21	mir-194 microRNA precursor family
mir-194	RF00257	Scaffold_37989|length51331537	43539197	43539113	-	2.9e-17	mir-194 microRNA precursor family
mir-194	RF00257	Scaffold_4250|length79369995	22133402	22133486	+	2.3e-10	mir-194 microRNA precursor family
mir-193	RF01895	Scaffold_35534|length42858507	13114166	13114267	+	1.1e-25	microRNA mir-193
mir-193	RF01895	Scaffold_19735|length62516445	18131089	18130990	-	1.9e-15	microRNA mir-193
mir-192	RF00130	Scaffold_4250|length79369995	22133199	22133095	-	3.7e-24	mir-192/215 microRNA precursor
mir-192	RF00130	Scaffold_37989|length51331537	43538998	43538889	-	2.7e-21	mir-192/215 microRNA precursor
mir-191	RF00764	Scaffold_33982|length60283066	51043900	51043990	+	5.2e-23	microRNA mir-191
mir-191	RF00764	Scaffold_33639|length1038	799	709	-	3.1e-22	microRNA mir-191
mir-190	RF00672	Scaffold_6967|length120038259	103821770	103821685	-	9e-18	microRNA mir-190
mir-190	RF00672	Scaffold_12612|length101087414	55858572	55858656	+	6.1e-17	microRNA mir-190
mir-19	RF00245	Scaffold_38743|length87277228	20403582	20403508	-	1e-15	mir-19 microRNA precursor family
mir-19	RF00245	Scaffold_28008|length181987	78511	78436	-	2.2e-15	mir-19 microRNA precursor family
mir-19	RF00245	Scaffold_38743|length87277228	20403881	20403810	-	1.4e-12	mir-19 microRNA precursor family
mir-188	RF01897	Scaffold_42667|length9557	5065	4959	-	9.4e-25	microRNA mir-188
mir-188	RF01897	Scaffold_42667|length9557	5387	5282	-	3.4e-22	microRNA mir-188
mir-188	RF01897	Scaffold_43011|length66011198	16335825	16335719	-	1.6e-14	microRNA mir-188
mir-187	RF00674	Scaffold_40613|length62307961	21527833	21527936	+	1.4e-26	microRNA mir-187
mir-186	RF00697	Scaffold_27451|length108433636	57013327	57013235	-	1.6e-16	microRNA mir-186
mir-186	RF00697	Scaffold_23396|length106224876	77842036	77841943	-	1.3e-13	microRNA mir-186
mir-186	RF00697	Scaffold_6967|length120038259	46727566	46727480	-	5.2e-13	microRNA mir-186
mir-185	RF00771	Scaffold_31518|length773476	592493	592573	+	3.8e-17	microRNA mir-185
mir-184	RF00657	Scaffold_16180|length69425194	25015255	25015337	+	2.8e-17	microRNA mir-184
mir-183	RF00663	Scaffold_30057|length120734950	26544789	26544890	+	8.4e-28	microRNA mir-183
mir-182	RF00702	Scaffold_30057|length120734950	26549463	26549547	+	2e-24	microRNA mir-182
mir-181	RF00076	Scaffold_23396|length106224876	95228371	95228444	+	2.3e-21	mir-181 microRNA precursor
mir-181	RF00076	Scaffold_4250|length79369995	76329416	76329340	-	1.6e-18	mir-181 microRNA precursor
mir-181	RF00076	Scaffold_27451|length108433636	97199303	97199229	-	3.4e-16	mir-181 microRNA precursor
mir-17	RF00051	Scaffold_38743|length87277228	20404168	20404087	-	1.2e-20	mir-17 microRNA precursor family
mir-17	RF00051	Scaffold_28008|length181987	79037	78957	-	6.9e-19	mir-17 microRNA precursor family
mir-17	RF00051	Scaffold_38743|length87277228	20403723	20403643	-	9.8e-19	mir-17 microRNA precursor family
mir-17	RF00051	Scaffold_28008|length181987	78638	78556	-	1.7e-17	mir-17 microRNA precursor family
mir-17	RF00051	Scaffold_29433|length1045	567	650	+	1.8e-15	mir-17 microRNA precursor family
mir-17	RF00051	Scaffold_35534|length42858507	37229613	37229694	+	1e-14	mir-17 microRNA precursor family
mir-17	RF00051	Scaffold_29433|length1045	793	876	+	4.2e-09	mir-17 microRNA precursor family
mir-17	RF00051	Scaffold_35534|length42858507	37229813	37229896	+	6.6e-09	mir-17 microRNA precursor family
mir-160	RF00247	Scaffold_39394|length157403528	15106398	15106490	+	1.4e-07	mir-160 microRNA precursor family
mir-16	RF00254	Scaffold_38743|length87277228	67096310	67096390	+	1.8e-20	mir-16 microRNA precursor family
mir-16	RF00254	Scaffold_39394|length157403528	106607971	106607891	-	1.4e-19	mir-16 microRNA precursor family
mir-16	RF00254	Scaffold_43122|length1277	290	366	+	6.1e-15	mir-16 microRNA precursor family
mir-16	RF00254	Scaffold_19735|length62516445	26614177	26614101	-	1.2e-12	mir-16 microRNA precursor family
mir-16	RF00254	Scaffold_39394|length157403528	106607891	106607971	+	7.2e-10	mir-16 microRNA precursor family
mir-155	RF00731	Scaffold_39394|length157403528	9262388	9262324	-	5.5e-16	microRNA mir-155
mir-154	RF00641	Scaffold_16180|length69425194	65194981	65195061	+	3e-19	microRNA mir-154
mir-154	RF00641	Scaffold_16180|length69425194	65214526	65214605	+	1.7e-18	microRNA mir-154
mir-154	RF00641	Scaffold_16180|length69425194	65209640	65209719	+	1.1e-17	microRNA mir-154
mir-154	RF00641	Scaffold_16180|length69425194	65222949	65223029	+	1.3e-16	microRNA mir-154
mir-154	RF00641	Scaffold_16180|length69425194	65217472	65217551	+	1.4e-15	microRNA mir-154
mir-154	RF00641	Scaffold_16180|length69425194	65225074	65225153	+	2.7e-15	microRNA mir-154
mir-154	RF00641	Scaffold_16180|length69425194	65190815	65190893	+	6.2e-15	microRNA mir-154
mir-154	RF00641	Scaffold_16180|length69425194	65212157	65212236	+	7.6e-15	microRNA mir-154
mir-154	RF00641	Scaffold_16180|length69425194	65208843	65208922	+	1e-14	microRNA mir-154
mir-154	RF00641	Scaffold_16180|length69425194	65228549	65228627	+	1.2e-14	microRNA mir-154
mir-154	RF00641	Scaffold_16180|length69425194	65223471	65223549	+	1.6e-14	microRNA mir-154
mir-154	RF00641	Scaffold_17890|length1125	581	503	-	6.8e-14	microRNA mir-154
mir-154	RF00641	Scaffold_16180|length69425194	65197203	65197282	+	7.8e-14	microRNA mir-154
mir-154	RF00641	Scaffold_16180|length69425194	65219299	65219378	+	8.2e-14	microRNA mir-154
mir-154	RF00641	Scaffold_17890|length1125	262	183	-	5.2e-13	microRNA mir-154
mir-154	RF00641	Scaffold_16180|length69425194	65228215	65228293	+	5.2e-13	microRNA mir-154
mir-154	RF00641	Scaffold_16180|length69425194	65198644	65198723	+	8e-13	microRNA mir-154
mir-154	RF00641	Scaffold_16180|length69425194	65222619	65222698	+	1.1e-12	microRNA mir-154
mir-154	RF00641	Scaffold_16180|length69425194	65203591	65203670	+	3.8e-12	microRNA mir-154
mir-154	RF00641	Scaffold_16180|length69425194	65208351	65208429	+	5e-12	microRNA mir-154
mir-154	RF00641	Scaffold_16180|length69425194	65229060	65229138	+	1.1e-11	microRNA mir-154
mir-154	RF00641	Scaffold_16180|length69425194	65191833	65191912	+	1.2e-11	microRNA mir-154
mir-154	RF00641	Scaffold_16180|length69425194	65210207	65210285	+	3.7e-11	microRNA mir-154
mir-154	RF00641	Scaffold_16180|length69425194	65200584	65200662	+	4.7e-11	microRNA mir-154
mir-154	RF00641	Scaffold_16180|length69425194	65190650	65190729	+	4.8e-11	microRNA mir-154
mir-154	RF00641	Scaffold_16180|length69425194	65218535	65218613	+	6.4e-11	microRNA mir-154
mir-154	RF00641	Scaffold_16180|length69425194	65229333	65229411	+	2.5e-10	microRNA mir-154
mir-154	RF00641	Scaffold_16180|length69425194	65206672	65206751	+	3e-10	microRNA mir-154
mir-154	RF00641	Scaffold_16180|length69425194	65204339	65204418	+	5.6e-10	microRNA mir-154
mir-154	RF00641	Scaffold_16180|length69425194	65192129	65192208	+	5.8e-10	microRNA mir-154
mir-154	RF00641	Scaffold_16180|length69425194	65204715	65204794	+	2e-09	microRNA mir-154
mir-154	RF00641	Scaffold_16180|length69425194	65199800	65199877	+	3.5e-09	microRNA mir-154
mir-154	RF00641	Scaffold_16180|length69425194	65199510	65199585	+	9.5e-09	microRNA mir-154
mir-154	RF00641	Scaffold_16180|length69425194	65203962	65204041	+	1e-08	microRNA mir-154
mir-154	RF00641	Scaffold_16180|length69425194	65203228	65203307	+	2.9e-08	microRNA mir-154
mir-154	RF00641	Scaffold_16180|length69425194	65188451	65188530	+	2.8e-06	microRNA mir-154
mir-154	RF00641	Scaffold_17890|length1125	873	797	-	2.2e-05	microRNA mir-154
mir-153	RF00650	Scaffold_30057|length120734950	1145571	1145657	+	9e-20	microRNA mir-153
mir-153	RF00650	Scaffold_39591|length136504954	28571862	28571947	+	1.8e-18	microRNA mir-153
mir-150	RF00767	Scaffold_27439|length67275892	56963383	56963299	-	5.1e-14	microRNA mir-150
mir-15	RF00455	Scaffold_39394|length157403528	106608121	106608036	-	8.4e-19	mir-15 microRNA precursor family
mir-15	RF00455	Scaffold_38743|length87277228	67096165	67096249	+	9.7e-18	mir-15 microRNA precursor family
mir-149	RF00829	Scaffold_6967|length120038259	1199592	1199504	-	5.8e-16	microRNA mir-149
mir-148	RF00248	Scaffold_47933|length1251	771	685	-	5.9e-23	mir-148/mir-152 microRNA precursor family
mir-148	RF00248	Scaffold_19735|length62516445	38073307	38073392	+	7.3e-22	mir-148/mir-152 microRNA precursor family
mir-148	RF00248	Scaffold_37854|length119020434	25474120	25474034	-	4.9e-19	mir-148/mir-152 microRNA precursor family
mir-148	RF00248	Scaffold_30057|length120734950	50270034	50269949	-	4e-17	mir-148/mir-152 microRNA precursor family
mir-147	RF00693	Scaffold_12612|length101087414	38147780	38147849	+	8.7e-18	microRNA mir-147
mir-147	RF00693	Scaffold_12980|length71137785	37414846	37414778	-	1.9e-10	microRNA mir-147
mir-147	RF00693	Scaffold_23396|length106224876	23834448	23834380	-	1.4e-09	microRNA mir-147
mir-147	RF00693	Scaffold_48150|length112672368	109421083	109421014	-	2.9e-06	microRNA mir-147
mir-146	RF00691	Scaffold_21637|length51421317	28622916	28622827	-	4.5e-19	microRNA mir-146
mir-146	RF00691	Scaffold_27451|length108433636	38521403	38521317	-	1.2e-13	microRNA mir-146
mir-145	RF00675	Scaffold_27451|length108433636	49605495	49605409	-	9.9e-21	microRNA mir-145
mir-144	RF00682	Scaffold_19735|length62516445	20068179	20068095	-	1.3e-20	microRNA mir-144
mir-143	RF00683	Scaffold_27451|length108433636	49606909	49606804	-	7.5e-31	microRNA mir-143
mir-142	RF01896	Scaffold_19735|length62516445	8929297	8929192	-	1.6e-27	microRNA mir-142
mir-140	RF00678	Scaffold_27439|length67275892	38227035	38227132	+	3.6e-28	microRNA mir-140
mir-139	RF00703	Scaffold_11943|length81904477	30842630	30842697	+	2.8e-18	microRNA mir-139
mir-1388	RF01945	Scaffold_37542|length83034183	53225051	53225154	+	2.6e-20	microRNA mir-1388
mir-138	RF00671	Scaffold_33982|length60283066	15815122	15815197	+	2.2e-18	microRNA mir-138
mir-138	RF00671	Scaffold_27439|length67275892	26273732	26273814	+	1.6e-17	microRNA mir-138
mir-137	RF00694	Scaffold_6967|length120038259	75233225	75233126	-	5.6e-20	microRNA mir-137
mir-136	RF00687	Scaffold_16180|length69425194	65054106	65054187	+	1.2e-19	microRNA mir-136
mir-136	RF00687	Scaffold_35465|length4414	248	167	-	1.3e-19	microRNA mir-136
mir-135	RF00246	Scaffold_37854|length119020434	60455688	60455777	+	1.8e-20	mir-135 microRNA precursor family
mir-135	RF00246	Scaffold_4250|length79369995	2601277	2601187	-	3.2e-19	mir-135 microRNA precursor family
mir-135	RF00246	Scaffold_33982|length60283066	48686114	48686203	+	1.8e-16	mir-135 microRNA precursor family
mir-134	RF00699	Scaffold_16180|length69425194	65217840	65217912	+	4.6e-17	microRNA mir-134
mir-133	RF00446	Scaffold_37542|length83034183	54053746	54053660	-	4e-22	mir-133 microRNA precursor family
mir-133	RF00446	Scaffold_40613|length62307961	34790756	34790842	+	6.4e-22	mir-133 microRNA precursor family
mir-133	RF00446	Scaffold_12875|length48866508	24587772	24587685	-	9.9e-17	mir-133 microRNA precursor family
mir-133	RF00446	Scaffold_40613|length62307961	34790839	34790753	-	6.9e-10	mir-133 microRNA precursor family
mir-133	RF00446	Scaffold_37542|length83034183	54053663	54053749	+	2.3e-09	mir-133 microRNA precursor family
mir-132	RF00662	Scaffold_19735|length62516445	22867092	22867009	-	9.4e-15	microRNA mir-132
mir-132	RF00662	Scaffold_19735|length62516445	22867523	22867435	-	1.4e-14	microRNA mir-132
mir-1307	RF01038	Scaffold_21637|length51421317	27776613	27776712	+	6.1e-26	microRNA mir-1307
mir-1306	RF01014	Scaffold_31518|length773476	613493	613566	+	9.9e-22	microRNA mir-1306
mir-1302	RF00951	Scaffold_27439|length67275892	41341028	41341079	+	4.7e-13	microRNA mir-1302
mir-1302	RF00951	Scaffold_39394|length157403528	66919610	66919559	-	1.4e-11	microRNA mir-1302
mir-1302	RF00951	Scaffold_27439|length67275892	2774801	2774750	-	1.5e-11	microRNA mir-1302
mir-1302	RF00951	Scaffold_37542|length83034183	24435733	24435784	+	1.5e-11	microRNA mir-1302
mir-1302	RF00951	Scaffold_39394|length157403528	70907516	70907465	-	7.7e-11	microRNA mir-1302
mir-1302	RF00951	Scaffold_12875|length48866508	35454820	35454871	+	8.4e-11	microRNA mir-1302
mir-1302	RF00951	Scaffold_12980|length71137785	17900112	17900163	+	9.3e-11	microRNA mir-1302
mir-1302	RF00951	Scaffold_21637|length51421317	41582155	41582104	-	9.2e-11	microRNA mir-1302
mir-1302	RF00951	Scaffold_39591|length136504954	23566405	23566456	+	9.5e-11	microRNA mir-1302
mir-1302	RF00951	Scaffold_37854|length119020434	66364003	66364054	+	2.4e-10	microRNA mir-1302
mir-1302	RF00951	Scaffold_28366|length94672733	22820456	22820405	-	3.8e-10	microRNA mir-1302
mir-1302	RF00951	Scaffold_25130|length49932167	7724380	7724431	+	5e-10	microRNA mir-1302
mir-1302	RF00951	Scaffold_37542|length83034183	69076596	69076647	+	6.6e-10	microRNA mir-1302
mir-1302	RF00951	Scaffold_39394|length157403528	152862503	152862554	+	6.6e-10	microRNA mir-1302
mir-1302	RF00951	Scaffold_12612|length101087414	47451397	47451346	-	8.4e-10	microRNA mir-1302
mir-1302	RF00951	Scaffold_25130|length49932167	10840641	10840590	-	8.3e-10	microRNA mir-1302
mir-1302	RF00951	Scaffold_6967|length120038259	61909214	61909163	-	1e-09	microRNA mir-1302
mir-1302	RF00951	Scaffold_39394|length157403528	71667867	71667918	+	1e-09	microRNA mir-1302
mir-1302	RF00951	Scaffold_39394|length157403528	126659358	126659409	+	1.4e-09	microRNA mir-1302
mir-1302	RF00951	Scaffold_39591|length136504954	73798390	73798441	+	1.8e-09	microRNA mir-1302
mir-1302	RF00951	Scaffold_12612|length101087414	93700596	93700647	+	1.9e-09	microRNA mir-1302
mir-1302	RF00951	Scaffold_16296|length117642375	91857322	91857271	-	1.9e-09	microRNA mir-1302
mir-1302	RF00951	Scaffold_39591|length136504954	63333879	63333828	-	1.9e-09	microRNA mir-1302
mir-1302	RF00951	Scaffold_35534|length42858507	20117775	20117826	+	2.3e-09	microRNA mir-1302
mir-1302	RF00951	Scaffold_6967|length120038259	8968493	8968544	+	2.7e-09	microRNA mir-1302
mir-1302	RF00951	Scaffold_12612|length101087414	87455779	87455728	-	2.6e-09	microRNA mir-1302
mir-1302	RF00951	Scaffold_21637|length51421317	4318579	4318630	+	3.2e-09	microRNA mir-1302
mir-1302	RF00951	Scaffold_12612|length101087414	49764729	49764780	+	3.4e-09	microRNA mir-1302
mir-1302	RF00951	Scaffold_30057|length120734950	56170412	56170361	-	3.4e-09	microRNA mir-1302
mir-1302	RF00951	Scaffold_37854|length119020434	104076695	104076644	-	4.2e-09	microRNA mir-1302
mir-1302	RF00951	Scaffold_25130|length49932167	9356979	9356928	-	4.4e-09	microRNA mir-1302
mir-1302	RF00951	Scaffold_6967|length120038259	12504421	12504472	+	5.2e-09	microRNA mir-1302
mir-1302	RF00951	Scaffold_16296|length117642375	44347364	44347313	-	4.9e-09	microRNA mir-1302
mir-1302	RF00951	Scaffold_37989|length51331537	15737531	15737480	-	5.8e-09	microRNA mir-1302
mir-1302	RF00951	Scaffold_37542|length83034183	79591927	79591978	+	6e-09	microRNA mir-1302
mir-1302	RF00951	Scaffold_39394|length157403528	67051282	67051231	-	6.2e-09	microRNA mir-1302
mir-1302	RF00951	Scaffold_39591|length136504954	131695776	131695725	-	7.8e-09	microRNA mir-1302
mir-1302	RF00951	Scaffold_21637|length51421317	20030716	20030767	+	9e-09	microRNA mir-1302
mir-1302	RF00951	Scaffold_12980|length71137785	5300802	5300751	-	9.4e-09	microRNA mir-1302
mir-1302	RF00951	Scaffold_37542|length83034183	12464704	12464653	-	1.1e-08	microRNA mir-1302
mir-1302	RF00951	Scaffold_37989|length51331537	24138531	24138582	+	1.3e-08	microRNA mir-1302
mir-1302	RF00951	Scaffold_35534|length42858507	12450633	12450582	-	1.4e-08	microRNA mir-1302
mir-1302	RF00951	Scaffold_27451|length108433636	6915202	6915151	-	1.4e-08	microRNA mir-1302
mir-1302	RF00951	Scaffold_12980|length71137785	4317610	4317661	+	1.6e-08	microRNA mir-1302
mir-1302	RF00951	Scaffold_30057|length120734950	89315999	89315948	-	1.8e-08	microRNA mir-1302
mir-1302	RF00951	Scaffold_35534|length42858507	9381481	9381532	+	2.3e-08	microRNA mir-1302
mir-1302	RF00951	Scaffold_11943|length81904477	58251424	58251475	+	2.6e-08	microRNA mir-1302
mir-1302	RF00951	Scaffold_48150|length112672368	108739415	108739364	-	2.5e-08	microRNA mir-1302
mir-1302	RF00951	Scaffold_28366|length94672733	51374592	51374541	-	3e-08	microRNA mir-1302
mir-1302	RF00951	Scaffold_12612|length101087414	87721401	87721452	+	3e-08	microRNA mir-1302
mir-1302	RF00951	Scaffold_37542|length83034183	53633625	53633676	+	3.1e-08	microRNA mir-1302
mir-1302	RF00951	Scaffold_39394|length157403528	42619125	42619074	-	3.1e-08	microRNA mir-1302
mir-1302	RF00951	Scaffold_12612|length101087414	27531332	27531383	+	3.2e-08	microRNA mir-1302
mir-1302	RF00951	Scaffold_21637|length51421317	31066732	31066783	+	3.4e-08	microRNA mir-1302
mir-1302	RF00951	Scaffold_28366|length94672733	38500036	38499985	-	3.5e-08	microRNA mir-1302
mir-1302	RF00951	Scaffold_23396|length106224876	71888383	71888332	-	3.7e-08	microRNA mir-1302
mir-1302	RF00951	Scaffold_30057|length120734950	19322003	19322054	+	3.9e-08	microRNA mir-1302
mir-1302	RF00951	Scaffold_39394|length157403528	133871444	133871393	-	4.1e-08	microRNA mir-1302
mir-1302	RF00951	Scaffold_39591|length136504954	25245780	25245728	-	4.6e-08	microRNA mir-1302
mir-1302	RF00951	Scaffold_12980|length71137785	52819801	52819750	-	4.8e-08	microRNA mir-1302
mir-1302	RF00951	Scaffold_30057|length120734950	95837789	95837738	-	5.1e-08	microRNA mir-1302
mir-1302	RF00951	Scaffold_48150|length112672368	51457212	51457263	+	5e-08	microRNA mir-1302
mir-1302	RF00951	Scaffold_17631|length71783718	21929212	21929161	-	5.8e-08	microRNA mir-1302
mir-1302	RF00951	Scaffold_23396|length106224876	55591859	55591808	-	5.8e-08	microRNA mir-1302
mir-130	RF00258	Scaffold_11943|length81904477	2397585	2397503	-	1.6e-21	mir-130 microRNA precursor family
mir-1296	RF01921	Scaffold_16788|length44672294	26106549	26106660	+	3.2e-33	microRNA mir-1296
mir-129	RF00486	Scaffold_30057|length120734950	27711879	27711790	-	3.9e-21	mir-129 microRNA precursor family
mir-129	RF00486	Scaffold_11943|length81904477	9317659	9317570	-	4.1e-21	mir-129 microRNA precursor family
mir-1287	RF02015	Scaffold_21637|length51421317	32145188	32145278	+	1.9e-17	microRNA mir-1287
mir-128	RF00649	Scaffold_33982|length60283066	9582369	9582452	+	8.6e-22	microRNA mir-128
mir-128	RF00649	Scaffold_39591|length136504954	74560804	74560885	+	1.7e-19	microRNA mir-128
mir-127	RF00676	Scaffold_35465|length4414	1974	1878	-	2.9e-29	microRNA mir-127
mir-127	RF00676	Scaffold_16180|length69425194	65052422	65052518	+	3.4e-29	microRNA mir-127
mir-126	RF00701	Scaffold_23396|length106224876	103504271	103504343	+	9.6e-21	microRNA mir-126
mir-126	RF00701	Scaffold_29358|length1636	1202	1274	+	3.4e-20	microRNA mir-126
mir-1255	RF00994	Scaffold_33982|length60283066	8273546	8273611	+	6.2e-17	microRNA mir-1255
mir-1255	RF00994	Scaffold_39591|length136504954	86798829	86798764	-	1.3e-15	microRNA mir-1255
mir-1255	RF00994	Scaffold_16180|length69425194	49579848	49579783	-	1.5e-15	microRNA mir-1255
mir-1255	RF00994	Scaffold_40613|length62307961	39033493	39033558	+	2.7e-15	microRNA mir-1255
mir-1255	RF00994	Scaffold_27451|length108433636	39805217	39805282	+	4.7e-15	microRNA mir-1255
mir-1255	RF00994	Scaffold_39394|length157403528	121499539	121499604	+	5.5e-15	microRNA mir-1255
mir-1255	RF00994	Scaffold_37989|length51331537	17380241	17380176	-	5.8e-15	microRNA mir-1255
mir-1255	RF00994	Scaffold_16180|length69425194	63174598	63174663	+	7.2e-15	microRNA mir-1255
mir-1255	RF00994	Scaffold_6967|length120038259	54448177	54448242	+	1.3e-14	microRNA mir-1255
mir-1255	RF00994	Scaffold_39591|length136504954	16510594	16510659	+	1.3e-14	microRNA mir-1255
mir-1255	RF00994	Scaffold_21342|length91568615	11257313	11257248	-	1.3e-14	microRNA mir-1255
mir-1255	RF00994	Scaffold_13354|length44708660	20540011	20540076	+	2.6e-14	microRNA mir-1255
mir-1255	RF00994	Scaffold_6967|length120038259	82119144	82119209	+	2.9e-14	microRNA mir-1255
mir-1255	RF00994	Scaffold_25130|length49932167	19375674	19375609	-	3.9e-14	microRNA mir-1255
mir-1255	RF00994	Scaffold_4250|length79369995	9414416	9414481	+	5.7e-14	microRNA mir-1255
mir-1255	RF00994	Scaffold_37854|length119020434	37922128	37922063	-	6.2e-14	microRNA mir-1255
mir-1255	RF00994	Scaffold_27451|length108433636	28629061	28628996	-	6.5e-14	microRNA mir-1255
mir-1255	RF00994	Scaffold_39394|length157403528	92933611	92933545	-	6.6e-14	microRNA mir-1255
mir-1255	RF00994	Scaffold_16296|length117642375	57231977	57231912	-	7.1e-14	microRNA mir-1255
mir-1255	RF00994	Scaffold_37854|length119020434	13705775	13705840	+	7.1e-14	microRNA mir-1255
mir-1255	RF00994	Scaffold_25130|length49932167	25794824	25794759	-	7.3e-14	microRNA mir-1255
mir-1255	RF00994	Scaffold_48150|length112672368	48017140	48017205	+	8.9e-14	microRNA mir-1255
mir-1255	RF00994	Scaffold_6967|length120038259	65895158	65895093	-	1.1e-13	microRNA mir-1255
mir-1255	RF00994	Scaffold_39591|length136504954	108828390	108828455	+	1.5e-13	microRNA mir-1255
mir-1255	RF00994	Scaffold_16296|length117642375	1970614	1970679	+	1.5e-13	microRNA mir-1255
mir-1255	RF00994	Scaffold_39591|length136504954	91512355	91512290	-	1.6e-13	microRNA mir-1255
mir-1255	RF00994	Scaffold_13354|length44708660	2514688	2514623	-	2.1e-13	microRNA mir-1255
mir-1255	RF00994	Scaffold_12980|length71137785	15591843	15591908	+	2.8e-13	microRNA mir-1255
mir-1255	RF00994	Scaffold_16788|length44672294	7354631	7354698	+	2.7e-13	microRNA mir-1255
mir-1255	RF00994	Scaffold_23396|length106224876	54893045	54892980	-	3.2e-13	microRNA mir-1255
mir-1255	RF00994	Scaffold_48150|length112672368	75576364	75576430	+	3.2e-13	microRNA mir-1255
mir-1255	RF00994	Scaffold_37542|length83034183	74689687	74689622	-	3.5e-13	microRNA mir-1255
mir-1255	RF00994	Scaffold_12612|length101087414	25685857	25685790	-	3.8e-13	microRNA mir-1255
mir-1255	RF00994	Scaffold_12980|length71137785	66511571	66511506	-	4e-13	microRNA mir-1255
mir-1255	RF00994	Scaffold_25130|length49932167	31864928	31864993	+	3.9e-13	microRNA mir-1255
mir-1255	RF00994	Scaffold_21342|length91568615	74352734	74352669	-	5.4e-13	microRNA mir-1255
mir-1255	RF00994	Scaffold_12612|length101087414	28361725	28361790	+	6.2e-13	microRNA mir-1255
mir-1255	RF00994	Scaffold_39394|length157403528	135142805	135142870	+	6.2e-13	microRNA mir-1255
mir-1255	RF00994	Scaffold_4250|length79369995	17084079	17084014	-	7.2e-13	microRNA mir-1255
mir-1255	RF00994	Scaffold_16296|length117642375	49969603	49969538	-	9.5e-13	microRNA mir-1255
mir-1255	RF00994	Scaffold_28366|length94672733	19583884	19583819	-	9.7e-13	microRNA mir-1255
mir-1255	RF00994	Scaffold_4250|length79369995	41732472	41732537	+	1e-12	microRNA mir-1255
mir-1255	RF00994	Scaffold_43011|length66011198	13165097	13165032	-	1e-12	microRNA mir-1255
mir-1255	RF00994	Scaffold_6967|length120038259	88599187	88599122	-	1.1e-12	microRNA mir-1255
mir-1255	RF00994	Scaffold_21342|length91568615	74299395	74299330	-	1.1e-12	microRNA mir-1255
mir-1255	RF00994	Scaffold_37854|length119020434	29233545	29233610	+	1.1e-12	microRNA mir-1255
mir-1255	RF00994	Scaffold_43011|length66011198	16849927	16849862	-	1.2e-12	microRNA mir-1255
mir-1255	RF00994	Scaffold_39591|length136504954	60690522	60690587	+	1.6e-12	microRNA mir-1255
mir-1255	RF00994	Scaffold_30057|length120734950	58119463	58119398	-	1.8e-12	microRNA mir-1255
mir-1255	RF00994	Scaffold_12612|length101087414	15471153	15471218	+	1.9e-12	microRNA mir-1255
mir-1255	RF00994	Scaffold_28366|length94672733	19291485	19291550	+	1.9e-12	microRNA mir-1255
mir-1255	RF00994	Scaffold_16788|length44672294	29214400	29214465	+	2e-12	microRNA mir-1255
mir-1255	RF00994	Scaffold_6967|length120038259	97087401	97087336	-	2.1e-12	microRNA mir-1255
mir-1255	RF00994	Scaffold_37542|length83034183	48768171	48768236	+	2.2e-12	microRNA mir-1255
mir-1255	RF00994	Scaffold_16296|length117642375	105498835	105498769	-	2.3e-12	microRNA mir-1255
mir-1255	RF00994	Scaffold_43011|length66011198	65924022	65923957	-	2.4e-12	microRNA mir-1255
mir-1255	RF00994	Scaffold_39394|length157403528	148754889	148754954	+	2.5e-12	microRNA mir-1255
mir-1255	RF00994	Scaffold_16788|length44672294	20337730	20337665	-	2.8e-12	microRNA mir-1255
mir-1255	RF00994	Scaffold_17631|length71783718	57933053	57933118	+	3.1e-12	microRNA mir-1255
mir-1255	RF00994	Scaffold_48150|length112672368	14673864	14673799	-	3.2e-12	microRNA mir-1255
mir-1255	RF00994	Scaffold_10199|length87139	32364	32299	-	3.4e-12	microRNA mir-1255
mir-1255	RF00994	Scaffold_39394|length157403528	63265308	63265373	+	3.6e-12	microRNA mir-1255
mir-1255	RF00994	Scaffold_12612|length101087414	82385884	82385949	+	4.6e-12	microRNA mir-1255
mir-1255	RF00994	Scaffold_48150|length112672368	52186987	52186922	-	4.4e-12	microRNA mir-1255
mir-1255	RF00994	Scaffold_11943|length81904477	64562573	64562508	-	4.7e-12	microRNA mir-1255
mir-1255	RF00994	Scaffold_23396|length106224876	49328642	49328577	-	5.1e-12	microRNA mir-1255
mir-1255	RF00994	Scaffold_16296|length117642375	71865745	71865680	-	5.5e-12	microRNA mir-1255
mir-1255	RF00994	Scaffold_28366|length94672733	91552363	91552298	-	6.7e-12	microRNA mir-1255
mir-1255	RF00994	Scaffold_23396|length106224876	62892082	62892017	-	7.2e-12	microRNA mir-1255
mir-1255	RF00994	Scaffold_30057|length120734950	91491173	91491238	+	7.2e-12	microRNA mir-1255
mir-1255	RF00994	Scaffold_43011|length66011198	54668606	54668541	-	6.8e-12	microRNA mir-1255
mir-1255	RF00994	Scaffold_37854|length119020434	100496072	100496137	+	7.6e-12	microRNA mir-1255
mir-1255	RF00994	Scaffold_12612|length101087414	30004166	30004231	+	8.2e-12	microRNA mir-1255
mir-1255	RF00994	Scaffold_6967|length120038259	44431029	44431094	+	9.2e-12	microRNA mir-1255
mir-1255	RF00994	Scaffold_43011|length66011198	30673903	30673968	+	8.9e-12	microRNA mir-1255
mir-1255	RF00994	Scaffold_38743|length87277228	25617161	25617225	+	9.5e-12	microRNA mir-1255
mir-1255	RF00994	Scaffold_23396|length106224876	60538334	60538269	-	1e-11	microRNA mir-1255
mir-1255	RF00994	Scaffold_37542|length83034183	48835989	48836054	+	1e-11	microRNA mir-1255
mir-1255	RF00994	Scaffold_16788|length44672294	32448085	32448148	+	1.1e-11	microRNA mir-1255
mir-1255	RF00994	Scaffold_29683|length24842	1651	1586	-	1.1e-11	microRNA mir-1255
mir-1255	RF00994	Scaffold_33982|length60283066	48113034	48112970	-	1.1e-11	microRNA mir-1255
mir-1255	RF00994	Scaffold_30057|length120734950	99437777	99437842	+	1.1e-11	microRNA mir-1255
mir-1255	RF00994	Scaffold_39394|length157403528	119245488	119245553	+	1.1e-11	microRNA mir-1255
mir-1255	RF00994	Scaffold_27451|length108433636	81769701	81769636	-	1.3e-11	microRNA mir-1255
mir-1255	RF00994	Scaffold_6967|length120038259	63463034	63462969	-	1.3e-11	microRNA mir-1255
mir-1255	RF00994	Scaffold_23396|length106224876	71566779	71566844	+	1.3e-11	microRNA mir-1255
mir-1255	RF00994	Scaffold_37542|length83034183	66976696	66976631	-	1.3e-11	microRNA mir-1255
mir-1255	RF00994	Scaffold_33982|length60283066	41484508	41484573	+	1.4e-11	microRNA mir-1255
mir-1255	RF00994	Scaffold_48150|length112672368	49975292	49975227	-	1.4e-11	microRNA mir-1255
mir-1255	RF00994	Scaffold_48150|length112672368	549298	549363	+	1.4e-11	microRNA mir-1255
mir-1255	RF00994	Scaffold_13354|length44708660	4691517	4691452	-	1.5e-11	microRNA mir-1255
mir-1255	RF00994	Scaffold_16180|length69425194	45129494	45129429	-	1.4e-11	microRNA mir-1255
mir-1255	RF00994	Scaffold_30057|length120734950	63396537	63396602	+	1.5e-11	microRNA mir-1255
mir-1255	RF00994	Scaffold_39394|length157403528	55950681	55950746	+	1.5e-11	microRNA mir-1255
mir-1255	RF00994	Scaffold_39591|length136504954	114775202	114775267	+	1.7e-11	microRNA mir-1255
mir-1255	RF00994	Scaffold_11943|length81904477	81127441	81127376	-	1.7e-11	microRNA mir-1255
mir-1255	RF00994	Scaffold_37542|length83034183	26176740	26176675	-	1.7e-11	microRNA mir-1255
mir-1255	RF00994	Scaffold_30057|length120734950	3258026	3257962	-	2.1e-11	microRNA mir-1255
mir-1255	RF00994	Scaffold_11943|length81904477	80118423	80118487	+	2.3e-11	microRNA mir-1255
mir-1255	RF00994	Scaffold_33982|length60283066	47659436	47659371	-	2.3e-11	microRNA mir-1255
mir-1255	RF00994	Scaffold_6967|length120038259	75887520	75887456	-	2.5e-11	microRNA mir-1255
mir-1255	RF00994	Scaffold_11943|length81904477	69250910	69250975	+	2.4e-11	microRNA mir-1255
mir-1255	RF00994	Scaffold_30057|length120734950	100284046	100283981	-	2.4e-11	microRNA mir-1255
mir-1255	RF00994	Scaffold_39591|length136504954	53335440	53335505	+	2.4e-11	microRNA mir-1255
mir-1255	RF00994	Scaffold_6967|length120038259	70388930	70388865	-	2.9e-11	microRNA mir-1255
mir-1255	RF00994	Scaffold_37854|length119020434	45095167	45095102	-	2.9e-11	microRNA mir-1255
mir-1255	RF00994	Scaffold_21342|length91568615	74102441	74102376	-	3.2e-11	microRNA mir-1255
mir-1255	RF00994	Scaffold_38743|length87277228	14713396	14713461	+	3.2e-11	microRNA mir-1255
mir-1255	RF00994	Scaffold_11943|length81904477	16404061	16404126	+	3.3e-11	microRNA mir-1255
mir-1255	RF00994	Scaffold_28366|length94672733	89930497	89930562	+	3.2e-11	microRNA mir-1255
mir-1255	RF00994	Scaffold_39394|length157403528	115370311	115370376	+	3.4e-11	microRNA mir-1255
mir-1255	RF00994	Scaffold_13354|length44708660	35374804	35374869	+	3.6e-11	microRNA mir-1255
mir-1255	RF00994	Scaffold_6967|length120038259	34660192	34660257	+	3.5e-11	microRNA mir-1255
mir-1255	RF00994	Scaffold_16296|length117642375	27221758	27221693	-	3.5e-11	microRNA mir-1255
mir-1255	RF00994	Scaffold_30057|length120734950	2263874	2263938	+	3.6e-11	microRNA mir-1255
mir-1255	RF00994	Scaffold_37542|length83034183	25950989	25950927	-	3.4e-11	microRNA mir-1255
mir-1255	RF00994	Scaffold_37854|length119020434	79031167	79031102	-	3.5e-11	microRNA mir-1255
mir-1255	RF00994	Scaffold_37854|length119020434	8882903	8882838	-	3.8e-11	microRNA mir-1255
mir-1255	RF00994	Scaffold_35534|length42858507	36898069	36898004	-	4e-11	microRNA mir-1255
mir-1255	RF00994	Scaffold_4250|length79369995	49147870	49147806	-	4.4e-11	microRNA mir-1255
mir-1255	RF00994	Scaffold_16296|length117642375	2670491	2670556	+	4.3e-11	microRNA mir-1255
mir-1255	RF00994	Scaffold_30057|length120734950	116321414	116321349	-	4.4e-11	microRNA mir-1255
mir-1255	RF00994	Scaffold_25130|length49932167	23702691	23702756	+	4.6e-11	microRNA mir-1255
mir-1255	RF00994	Scaffold_28366|length94672733	66449208	66449273	+	4.6e-11	microRNA mir-1255
mir-1255	RF00994	Scaffold_27451|length108433636	84499307	84499242	-	4.7e-11	microRNA mir-1255
mir-1255	RF00994	Scaffold_37854|length119020434	42864507	42864572	+	4.9e-11	microRNA mir-1255
mir-1255	RF00994	Scaffold_48150|length112672368	58283936	58283874	-	5e-11	microRNA mir-1255
mir-1255	RF00994	Scaffold_21342|length91568615	74546761	74546696	-	5.2e-11	microRNA mir-1255
mir-1255	RF00994	Scaffold_44231|length35681	4874	4939	+	5.2e-11	microRNA mir-1255
mir-1255	RF00994	Scaffold_4250|length79369995	68587813	68587876	+	5.3e-11	microRNA mir-1255
mir-1255	RF00994	Scaffold_16296|length117642375	112950125	112950192	+	5.4e-11	microRNA mir-1255
mir-1255	RF00994	Scaffold_27451|length108433636	39037954	39037888	-	5.5e-11	microRNA mir-1255
mir-1255	RF00994	Scaffold_40613|length62307961	26161763	26161698	-	5.6e-11	microRNA mir-1255
mir-1255	RF00994	Scaffold_37854|length119020434	19559085	19559150	+	5.5e-11	microRNA mir-1255
mir-1255	RF00994	Scaffold_6967|length120038259	28629829	28629767	-	5.8e-11	microRNA mir-1255
mir-1255	RF00994	Scaffold_19735|length62516445	21213463	21213528	+	5.8e-11	microRNA mir-1255
mir-1255	RF00994	Scaffold_37854|length119020434	11288622	11288687	+	5.8e-11	microRNA mir-1255
mir-1255	RF00994	Scaffold_39591|length136504954	128827421	128827356	-	5.8e-11	microRNA mir-1255
mir-1255	RF00994	Scaffold_35534|length42858507	27999792	27999857	+	6.2e-11	microRNA mir-1255
mir-1255	RF00994	Scaffold_39591|length136504954	77569754	77569819	+	6.2e-11	microRNA mir-1255
mir-1255	RF00994	Scaffold_27439|length67275892	30117011	30117076	+	6.5e-11	microRNA mir-1255
mir-1255	RF00994	Scaffold_6967|length120038259	41563132	41563067	-	7e-11	microRNA mir-1255
mir-1255	RF00994	Scaffold_39591|length136504954	25630424	25630489	+	7.2e-11	microRNA mir-1255
mir-1255	RF00994	Scaffold_12612|length101087414	27754045	27753980	-	7.6e-11	microRNA mir-1255
mir-1255	RF00994	Scaffold_39394|length157403528	35758859	35758924	+	7.6e-11	microRNA mir-1255
mir-1255	RF00994	Scaffold_27451|length108433636	69467722	69467657	-	7.8e-11	microRNA mir-1255
mir-1255	RF00994	Scaffold_37542|length83034183	10155118	10155053	-	8e-11	microRNA mir-1255
mir-1255	RF00994	Scaffold_23396|length106224876	11691361	11691296	-	8.3e-11	microRNA mir-1255
mir-1255	RF00994	Scaffold_12612|length101087414	25461000	25461065	+	8.8e-11	microRNA mir-1255
mir-1255	RF00994	Scaffold_16296|length117642375	62422002	62421937	-	9.5e-11	microRNA mir-1255
mir-1255	RF00994	Scaffold_37854|length119020434	9041937	9042003	+	9.4e-11	microRNA mir-1255
mir-1255	RF00994	Scaffold_39591|length136504954	87460810	87460875	+	1.1e-10	microRNA mir-1255
mir-1255	RF00994	Scaffold_35534|length42858507	651103	651039	-	1.1e-10	microRNA mir-1255
mir-1255	RF00994	Scaffold_4250|length79369995	24389918	24389856	-	1.2e-10	microRNA mir-1255
mir-1255	RF00994	Scaffold_23563|length27661	3011	2946	-	1.2e-10	microRNA mir-1255
mir-1255	RF00994	Scaffold_6967|length120038259	97321213	97321276	+	1.3e-10	microRNA mir-1255
mir-1255	RF00994	Scaffold_21342|length91568615	73958691	73958756	+	1.3e-10	microRNA mir-1255
mir-1255	RF00994	Scaffold_21342|length91568615	7005468	7005533	+	1.4e-10	microRNA mir-1255
mir-1255	RF00994	Scaffold_21342|length91568615	64080191	64080125	-	1.4e-10	microRNA mir-1255
mir-1255	RF00994	Scaffold_4250|length79369995	33143294	33143359	+	1.5e-10	microRNA mir-1255
mir-1255	RF00994	Scaffold_16296|length117642375	97664802	97664867	+	1.5e-10	microRNA mir-1255
mir-1255	RF00994	Scaffold_21342|length91568615	7725249	7725184	-	1.5e-10	microRNA mir-1255
mir-1255	RF00994	Scaffold_12980|length71137785	31740785	31740718	-	1.6e-10	microRNA mir-1255
mir-1255	RF00994	Scaffold_21342|length91568615	87977316	87977380	+	1.6e-10	microRNA mir-1255
mir-1255	RF00994	Scaffold_48150|length112672368	76184891	76184826	-	1.7e-10	microRNA mir-1255
mir-1255	RF00994	Scaffold_4250|length79369995	15326959	15326894	-	1.8e-10	microRNA mir-1255
mir-1255	RF00994	Scaffold_13354|length44708660	35938519	35938584	+	1.8e-10	microRNA mir-1255
mir-1255	RF00994	Scaffold_16180|length69425194	27691970	27691905	-	1.8e-10	microRNA mir-1255
mir-1255	RF00994	Scaffold_13354|length44708660	15234111	15234176	+	1.9e-10	microRNA mir-1255
mir-1255	RF00994	Scaffold_39591|length136504954	30659096	30659160	+	1.9e-10	microRNA mir-1255
mir-1255	RF00994	Scaffold_43011|length66011198	2879054	2878989	-	2.1e-10	microRNA mir-1255
mir-1255	RF00994	Scaffold_21637|length51421317	39937304	39937370	+	2.2e-10	microRNA mir-1255
mir-1255	RF00994	Scaffold_23396|length106224876	93552372	93552436	+	2.2e-10	microRNA mir-1255
mir-1255	RF00994	Scaffold_39591|length136504954	86223563	86223498	-	2.3e-10	microRNA mir-1255
mir-1255	RF00994	Scaffold_30057|length120734950	48412468	48412401	-	2.4e-10	microRNA mir-1255
mir-1255	RF00994	Scaffold_19735|length62516445	9443086	9443151	+	2.8e-10	microRNA mir-1255
mir-1255	RF00994	Scaffold_21342|length91568615	74016755	74016820	+	2.8e-10	microRNA mir-1255
mir-1255	RF00994	Scaffold_23396|length106224876	79781928	79781863	-	2.7e-10	microRNA mir-1255
mir-1255	RF00994	Scaffold_38743|length87277228	49031608	49031673	+	2.8e-10	microRNA mir-1255
mir-1255	RF00994	Scaffold_39591|length136504954	133176492	133176427	-	2.8e-10	microRNA mir-1255
mir-1255	RF00994	Scaffold_4250|length79369995	74677320	74677385	+	3.1e-10	microRNA mir-1255
mir-1255	RF00994	Scaffold_12980|length71137785	3743077	3743142	+	3.2e-10	microRNA mir-1255
mir-1255	RF00994	Scaffold_6967|length120038259	76239391	76239457	+	3.1e-10	microRNA mir-1255
mir-1255	RF00994	Scaffold_39591|length136504954	115741356	115741291	-	3.1e-10	microRNA mir-1255
mir-1255	RF00994	Scaffold_39394|length157403528	109913920	109913985	+	3.2e-10	microRNA mir-1255
mir-1255	RF00994	Scaffold_12612|length101087414	8742414	8742479	+	3.4e-10	microRNA mir-1255
mir-1255	RF00994	Scaffold_27451|length108433636	58191366	58191304	-	3.3e-10	microRNA mir-1255
mir-1255	RF00994	Scaffold_39591|length136504954	67878700	67878766	+	3.5e-10	microRNA mir-1255
mir-1255	RF00994	Scaffold_39394|length157403528	132413038	132412973	-	3.3e-10	microRNA mir-1255
mir-1251	RF01938	Scaffold_37854|length119020434	60381956	60382039	+	1.5e-25	microRNA mir-1251
mir-1249	RF01918	Scaffold_37854|length119020434	114542404	114542299	-	1.2e-32	microRNA mir-1249
mir-124	RF00239	Scaffold_37542|length83034183	53677560	53677480	-	3.1e-20	mir-124 microRNA precursor family
mir-124	RF00239	Scaffold_28366|length94672733	52978579	52978500	-	8e-20	mir-124 microRNA precursor family
mir-124	RF00239	Scaffold_48150|length112672368	9128913	9128994	+	2.1e-18	mir-124 microRNA precursor family
mir-1237	RF02007	Scaffold_19202|length1037	636	737	+	5.2e-17	microRNA mir-1237
mir-1226	RF00945	Scaffold_26949|length4874	4122	4196	+	7e-18	microRNA mir-1226
mir-1225	RF00946	Scaffold_14056|length1766	793	704	-	1.2e-13	microRNA mir-1225
mir-1225	RF00946	Scaffold_35534|length42858507	1536883	1536791	-	1.2e-10	microRNA mir-1225
mir-1224	RF00942	Scaffold_39394|length157403528	82614771	82614686	-	2.7e-20	microRNA mir-1224
mir-1224	RF00942	Scaffold_35562|length1409	783	699	-	1.7e-19	microRNA mir-1224
mir-122	RF00684	Scaffold_40613|length62307961	57773941	57774014	+	2.1e-23	mir-122 microRNA precursor
mir-105	RF00670	Scaffold_37127|length777548	541866	541946	+	2.3e-20	microRNA mir-105
mir-105	RF00670	Scaffold_37127|length777548	539678	539757	+	4.9e-17	microRNA mir-105
mir-105	RF00670	Scaffold_37127|length777548	540866	540945	+	1.2e-09	microRNA mir-105
mir-103	RF00129	Scaffold_37542|length83034183	50647081	50647004	-	1e-23	mir-103/107 microRNA precursor
mir-103	RF00129	Scaffold_17631|length71783718	366649	366572	-	2.3e-22	mir-103/107 microRNA precursor
mir-103	RF00129	Scaffold_21637|length51421317	40101429	40101506	+	3.6e-22	mir-103/107 microRNA precursor
mir-101	RF00253	Scaffold_6967|length120038259	40585785	40585711	-	2.4e-21	mir-101 microRNA precursor family
mir-101	RF00253	Scaffold_48150|length112672368	39530950	39530876	-	1.6e-20	mir-101 microRNA precursor family
mir-10	RF00104	Scaffold_19735|length62516445	37546552	37546627	+	5.1e-19	mir-10 microRNA precursor family
mir-10	RF00104	Scaffold_39591|length136504954	115557683	115557757	+	1.2e-17	mir-10 microRNA precursor family
mir-10	RF00104	Scaffold_39394|length157403528	19043171	19043100	-	1.4e-16	mir-10 microRNA precursor family
mir-10	RF00104	Scaffold_11943|length81904477	49522215	49522284	+	2.3e-15	mir-10 microRNA precursor family
mir-10	RF00104	Scaffold_27439|length67275892	58705117	58705189	+	1.4e-10	mir-10 microRNA precursor family
mir-1	RF00103	Scaffold_40613|length62307961	34787451	34787527	+	5.9e-16	mir-1 microRNA precursor family
mir-1	RF00103	Scaffold_37542|length83034183	54064045	54063969	-	2.8e-15	mir-1 microRNA precursor family
mir-1	RF00103	Scaffold_12875|length48866508	24591841	24591766	-	3.3e-14	mir-1 microRNA precursor family
mir-1	RF00103	Scaffold_40613|length62307961	34787527	34787451	-	9.2e-06	mir-1 microRNA precursor family
lin-4	RF00052	Scaffold_39394|length157403528	18991873	18991804	-	7.4e-17	lin-4 microRNA precursor
lin-4	RF00052	Scaffold_11943|length81904477	49574680	49574750	+	1.2e-14	lin-4 microRNA precursor
lin-4	RF00052	Scaffold_13029|length1389	642	710	+	4.9e-12	lin-4 microRNA precursor
lin-4	RF00052	Scaffold_27439|length67275892	58705785	58705853	+	1.9e-09	lin-4 microRNA precursor
let-7	RF00027	Scaffold_43011|length66011198	23170059	23169979	-	6.9e-17	let-7 microRNA precursor
let-7	RF00027	Scaffold_48150|length112672368	85208084	85208170	+	7.7e-16	let-7 microRNA precursor
let-7	RF00027	Scaffold_37854|length119020434	115354927	115355012	+	3.4e-15	let-7 microRNA precursor
let-7	RF00027	Scaffold_48150|length112672368	85210292	85210376	+	9.4e-15	let-7 microRNA precursor
let-7	RF00027	Scaffold_43011|length66011198	23169177	23169089	-	1.1e-14	let-7 microRNA precursor
let-7	RF00027	Scaffold_48150|length112672368	85207729	85207810	+	1.8e-14	let-7 microRNA precursor
let-7	RF00027	Scaffold_33982|length60283066	48724091	48724178	+	2.6e-14	let-7 microRNA precursor
let-7	RF00027	Scaffold_37854|length119020434	115354157	115354235	+	6e-14	let-7 microRNA precursor
let-7	RF00027	Scaffold_11943|length81904477	49527753	49527828	+	1.9e-12	let-7 microRNA precursor
let-7	RF00027	Scaffold_39394|length157403528	19042437	19042362	-	8e-12	let-7 microRNA precursor
let-7	RF00027	Scaffold_37854|length119020434	50277210	50277124	-	9.9e-12	let-7 microRNA precursor
let-7	RF00027	Scaffold_13029|length1389	167	243	+	2.2e-09	let-7 microRNA precursor
let-7	RF00027	Scaffold_27439|length67275892	58705287	58705363	+	2.2e-09	let-7 microRNA precursor

## Sheet: lncRNA
target name	accession	query name	seq from	seq to	strand	E-value	description of target
CDKN2B-AS	RF01909	Scaffold_48150|length112672368	22018900	22018751	-	3e-23	CDKN2B antisense RNA 1 intronic convserved region
CDKN2B-AS_2	RF02044	Scaffold_48150|length112672368	22143927	22143882	-	2.9e-08	CDKN2B antisense RNA 1 convserved region 2
CDKN2B-AS_3	RF02045	Scaffold_48150|length112672368	22086786	22086658	-	7.9e-12	CDKN2B antisense RNA 1 convserved region 3
CLRN1-AS1	RF02089	Scaffold_39394|length157403528	116633080	116632983	-	6.1e-11	CLRN1 antisense RNA 1 conserved region
DAOA-AS1_1	RF02090	Scaffold_38743|length87277228	4959842	4959649	-	6e-21	DAOA antisense RNA 1 conserved region 1
DAOA-AS1_2	RF02091	Scaffold_38743|length87277228	4956507	4956308	-	1.4e-33	DAOA antisense RNA 1 conserved region 2
DLEU1_1	RF02103	Scaffold_38743|length87277228	67071139	67070949	-	8.1e-27	Deleted in lymphocytic leukemia 1 conserved region 1
DLEU1_2	RF02104	Scaffold_38743|length87277228	67047034	67046704	-	1.4e-27	Deleted in lymphocytic leukemia 1 conserved region 2
DLEU2_1	RF02105	Scaffold_38743|length87277228	67098953	67098832	-	2e-12	Deleted in lymphocytic leukemia 2 conserved region 1
DLEU2_2	RF02106	Scaffold_38743|length87277228	67098472	67098383	-	2.2e-12	Deleted in lymphocytic leukemia 2 conserved region 2
DLEU2_3	RF02107	Scaffold_38743|length87277228	67095767	67095692	-	1.7e-11	Deleted in lymphocytic leukemia 2 conserved region 3
DLEU2_4	RF02108	Scaffold_38743|length87277228	67084830	67084772	-	9.4e-10	Deleted in lymphocytic leukemia 2 conserved region 4
DLEU2_5	RF02109	Scaffold_38743|length87277228	67077608	67077529	-	1.1e-13	Deleted in lymphocytic leukemia 2 conserved region 5
DLEU2_6	RF02110	Scaffold_38743|length87277228	67071590	67071456	-	2.8e-20	Deleted in lymphocytic leukemia 2 conserved region 6
DLG2-AS1_1	RF02112	Scaffold_11943|length81904477	23719186	23719383	+	2.3e-10	DLG2 antisense RNA 1 conserved region 1
DLG2-AS1_1	RF02112	Scaffold_37989|length51331537	10126543	10126329	-	4.8e-23	DLG2 antisense RNA 1 conserved region 1
DLG2-AS1_2	RF02113	Scaffold_37989|length51331537	10122068	10121879	-	8e-24	DLG2 antisense RNA 1 conserved region 2
DLX6-AS1_1	RF01887	Scaffold_30057|length120734950	106323706	106323527	-	1.3e-16	Embryonic ventral forebrain RNA 1 conserved region 1
DLX6-AS1_2	RF01888	Scaffold_30057|length120734950	106323294	106323090	-	1.6e-18	Embryonic ventral forebrain RNA 1 conserved region 2
Evf-2_5p	RF01778	Scaffold_30057|length120734950	106275898	106276039	+	8.4e-26	Embryonic ventral forebrain-2 long ncRNA
FAM13A-AS1_1	RF02114	Scaffold_16296|length117642375	36569705	36569591	-	1.3e-13	FAM13A antisense RNA 1 conserved region 1
FAM13A-AS1_2	RF02115	Scaffold_16296|length117642375	36552267	36552152	-	5.5e-18	FAM13A antisense RNA 1 conserved region 2
FAS-AS1	RF02116	Scaffold_21637|length51421317	40674993	40674829	-	2.4e-13	FAS antisense RNA 1 conserved region
FMR1-AS1_1	RF02117	Scaffold_20203|length490542	418667	418614	-	5e-09	FMR1 antisense RNA 1 conserved region 1
FMR1-AS1_2	RF02118	Scaffold_20203|length490542	417180	417055	-	3e-10	FMR1 antisense RNA 1 conserved region 2
FTX_1	RF02119	Scaffold_21342|length91568615	66067129	66067059	-	5.7e-13	FTX transcript, XIST regulator conserved region 1
FTX_1	RF02119	Scaffold_43011|length66011198	8542140	8542070	-	6.2e-12	FTX transcript, XIST regulator conserved region 1
FTX_2	RF02120	Scaffold_43011|length66011198	8539412	8539317	-	2.2e-17	FTX transcript, XIST regulator conserved region 2
FTX_3	RF02121	Scaffold_43011|length66011198	8538896	8538742	-	1.1e-16	FTX transcript, XIST regulator conserved region 3
FTX_4	RF02123	Scaffold_43011|length66011198	8538293	8538154	-	1e-22	FTX transcript, XIST regulator conserved region 4
FTX_5	RF02122	Scaffold_43011|length66011198	8527669	8527473	-	1.2e-19	FTX transcript, XIST regulator conserved region 5
GHRLOS	RF02126	Scaffold_33982|length60283066	16449469	16449399	-	1.1e-09	Ghrelin opposite strand RNA conserved region
GNAS-AS1_1	RF02127	Scaffold_37542|length83034183	56846383	56846279	-	2.4e-14	GNAS antisense RNA 1 conserved region 1
GNAS-AS1_2	RF02128	Scaffold_37542|length83034183	56845988	56845871	-	1.8e-11	GNAS antisense RNA 1 conserved region 2
GNAS-AS1_3	RF02129	Scaffold_37542|length83034183	56839863	56839826	-	1.2e-10	GNAS antisense RNA 1 conserved region 3
GNAS-AS1_4	RF02130	Scaffold_37542|length83034183	56838249	56838124	-	2.2e-14	GNAS antisense RNA 1 conserved region 4
GNAS-AS1_5	RF02131	Scaffold_37542|length83034183	56837989	56837866	-	3.6e-11	GNAS antisense RNA 1 conserved region 5
H19_1	RF01972	Scaffold_38066|length8830	3052	3122	+	7.7e-06	H19 conserved region 1
H19_1	RF01972	Scaffold_7687|length2701	1434	1504	+	1e-09	H19 conserved region 1
H19_2	RF01973	Scaffold_38066|length8830	4012	4078	+	2.5e-19	H19 conserved region 2
H19_2	RF01973	Scaffold_7687|length2701	2378	2446	+	1.2e-21	H19 conserved region 2
H19_3	RF01974	Scaffold_38066|length8830	4245	4371	+	1.2e-06	H19 conserved region 3
H19_3	RF01974	Scaffold_7687|length2701	2607	2701	+	6e-17	H19 conserved region 3
HAR1A	RF00635	Scaffold_37542|length83034183	53713769	53713652	-	4.1e-16	Highly accelerated region 1A/1B
HOTAIR_1	RF01904	Scaffold_37854|length119020434	25807529	25807493	-	4.8e-09	HOTAIR conserved region 1
HOTAIR_2	RF01905	Scaffold_37854|length119020434	25807443	25807375	-	6.1e-21	HOTAIR conserved region 2
HOTAIR_3	RF01906	Scaffold_37854|length119020434	25805072	25804975	-	3.9e-24	HOTAIR conserved region 3
HOTAIRM1_1	RF01975	Scaffold_30057|length120734950	51266073	51266197	+	7.3e-13	HOX antisense intergenic RNA myeloid 1 conserved region 1
HOTAIRM1_2	RF01976	Scaffold_30057|length120734950	51268805	51269021	+	9.1e-30	HOX antisense intergenic RNA myeloid 1 conserved region 2
HOTAIRM1_3	RF01977	Scaffold_30057|length120734950	51269688	51269745	+	7.6e-16	HOX antisense intergenic RNA myeloid 1 conserved region 3
HOTAIRM1_4	RF01978	Scaffold_30057|length120734950	51269765	51269866	+	3.5e-14	HOX antisense intergenic RNA myeloid 1 conserved region 4
HOTAIRM1_5	RF01979	Scaffold_30057|length120734950	51269873	51270017	+	1.4e-20	HOX antisense intergenic RNA myeloid 1 conserved region 5
HOTTIP_1	RF02040	Scaffold_30057|length120734950	51369814	51369869	+	2.9e-08	HOXA transcript at the distal tip, conserved region 1
HOTTIP_2	RF02041	Scaffold_30057|length120734950	51371201	51371574	+	1.3e-95	HOXA transcript at the distal tip, conserved region 2
HOTTIP_3	RF02042	Scaffold_30057|length120734950	51371675	51372036	+	1.7e-83	HOXA transcript at the distal tip, conserved region 3
HOTTIP_4	RF02043	Scaffold_30057|length120734950	51375520	51375685	+	1.6e-25	HOXA transcript at the distal tip, conserved region 4
HOXA11-AS1_1	RF02137	Scaffold_30057|length120734950	51354652	51354747	+	1.2e-18	HOXA11 antisense RNA 1 conserved region 1
HOXA11-AS1_2	RF02138	Scaffold_30057|length120734950	51355037	51355222	+	1.6e-25	HOXA11 antisense RNA 1 conserved region 2
HOXA11-AS1_3	RF02139	Scaffold_30057|length120734950	51355366	51355463	+	8.2e-17	HOXA11 antisense RNA 1 conserved region 3
HOXA11-AS1_4	RF02140	Scaffold_30057|length120734950	51356051	51356282	+	3.5e-25	HOXA11 antisense RNA 1 conserved region 4
HOXA11-AS1_5	RF02141	Scaffold_30057|length120734950	51356978	51357178	+	2.2e-27	HOXA11 antisense RNA 1 conserved region 5
HOXA11-AS1_6	RF02142	Scaffold_30057|length120734950	51357950	51358128	+	2.6e-35	HOXA11 antisense RNA 1 conserved region 6
HOXB13-AS1_1	RF02132	Scaffold_19735|length62516445	37432571	37432443	-	1.5e-17	HOXB13 antisense RNA 1 conserved region 1
HULC	RF02101	Scaffold_12875|length48866508	3359895	3360162	+	3.2e-11	Highly up-regulated in liver cancer conserved region
HYMAI	RF02143	Scaffold_21342|length91568615	68462316	68462552	+	1.7e-45	Hydatidiform mole associated and imprinted conserved region 1
JPX_1	RF02124	Scaffold_43011|length66011198	8802841	8802706	-	2e-19	JPX transcript, XIST activator conserved region 1
JPX_2	RF02125	Scaffold_43011|length66011198	8802585	8802517	-	2.8e-15	JPX transcript, XIST activator conserved region 2
KCNQ1OT1_1	RF01946	Scaffold_37989|length51331537	49986536	49986073	-	2.1e-136	KCNQ1 overlapping transcript 1 conserved region 1
KCNQ1OT1_2	RF01947	Scaffold_37989|length51331537	49964248	49964053	-	5e-27	KCNQ1 overlapping transcript 1 conserved region 2
KCNQ1OT1_3	RF01948	Scaffold_37989|length51331537	49963724	49963610	-	2.3e-18	KCNQ1 overlapping transcript 1 conserved region 3
KCNQ1OT1_5	RF01950	Scaffold_37989|length51331537	49935560	49935335	-	5.7e-33	KCNQ1 overlapping transcript 1 conserved region 5
LINC00901	RF01884	Scaffold_39394|length157403528	61449376	61449525	+	2.5e-24	Non-coding RNA BC040587
MALAT1	RF01871	Scaffold_23414|length1050	251	345	+	2.7e-13	Metastasis associated lung adenocarcinoma transcript 1
MALAT1	RF01871	Scaffold_37989|length51331537	44094703	44094809	+	5.7e-06	Metastasis associated lung adenocarcinoma transcript 1
MEG3_2	RF01872	Scaffold_16180|length69425194	64998793	64998897	+	1.6e-21	Maternally expressed 3 conserved region 2
MEG8_1	RF02145	Scaffold_16180|length69425194	65064083	65064178	+	3.7e-22	Maternally expressed 8 exon 1
MEG8_2	RF02146	Scaffold_16180|length69425194	65067927	65068034	+	2.3e-13	Maternally expressed 8 exon 2
MEG8_3	RF02147	Scaffold_16180|length69425194	65075244	65075311	+	6.9e-16	Maternally expressed 8 exon 3
MESTIT1_1	RF02148	Scaffold_30057|length120734950	25914298	25914200	-	0.0015	MEST intronic transcript 1, antisense RNA conserved region 1
MESTIT1_2	RF02149	Scaffold_30057|length120734950	25913837	25913594	-	2.5e-36	MEST intronic transcript 1, antisense RNA conserved region 2
MESTIT1_3	RF02150	Scaffold_30057|length120734950	25912313	25912215	-	2.5e-21	MEST intronic transcript 1, antisense RNA conserved region 3
MIAT_exon1	RF01874	Scaffold_12980|length71137785	4789959	4789825	-	2.2e-11	Myocardial infarction associated transcript exon 1
MIAT_exon5_1	RF01875	Scaffold_12980|length71137785	4778029	4777862	-	3.8e-19	Myocardial infarction associated transcript exon 5 conserved region 1
MIAT_exon5_2	RF01876	Scaffold_12980|length71137785	4777230	4777146	-	1.9e-20	Myocardial infarction associated transcript exon 5 conserved region 2
MIAT_exon5_3	RF01877	Scaffold_12980|length71137785	4776096	4775720	-	2.4e-98	Myocardial infarction associated transcript exon 5 conserved region 3
Mico1	RF01928	Scaffold_16180|length69425194	64986445	64986648	+	4.9e-23	Maternal intergenic circadian oscillating RNA 1
MIMT1_1	RF02151	Scaffold_27439|length67275892	65584807	65584888	+	5.5e-11	MER1 repeat containing imprinted transcript 1 conserved region 1
NBR2	RF02153	Scaffold_19735|length62516445	42815257	42815319	+	1.1e-10	Neighbour of BRCA1 gene 2 converved region
NCRUPAR_1	RF02154	Scaffold_12612|length101087414	93287764	93287653	-	0.003	Non-protein coding RNA, upstream of F2R/PAR1 conserved region 1
NEAT1_1	RF01955	Scaffold_37989|length51331537	44032865	44032985	+	2.2e-21	Nuclear enriched abundant transcript 1 conserved region 1
NEAT1_2	RF01956	Scaffold_37989|length51331537	44033175	44033296	+	8.3e-21	Nuclear enriched abundant transcript 1 conserved region 2
NEAT1_3	RF01957	Scaffold_37989|length51331537	44033510	44033668	+	1.9e-23	Nuclear enriched abundant transcript 1 conserved region 3
NPPA-AS1_1	RF02156	Scaffold_4250|length79369995	40326311	40326163	-	4.8e-10	NPPA antisense RNA 1 conserved region 1
NPPA-AS1_2	RF02157	Scaffold_4250|length79369995	40324955	40324797	-	6.3e-09	NPPA antisense RNA 1 conserved region 2
NPPA-AS1_3	RF02158	Scaffold_4250|length79369995	40323629	40323548	-	8.3e-09	NPPA antisense RNA 1 conserved region 3
PART1_1	RF02159	Scaffold_17631|length71783718	18787885	18787657	-	7.3e-27	Prostate androgen-regulated transcript 1 conserved region 1
PART1_2	RF02160	Scaffold_17631|length71783718	18787505	18787258	-	2.6e-41	Prostate androgen-regulated transcript 1 conserved region 2
PCA3_2	RF01894	Scaffold_48150|length112672368	52682681	52683090	+	1.7e-96	Prostate cancer antigen RNA 3 conserved region 2
PCGEM1	RF01981	Scaffold_39591|length136504954	54460306	54460175	-	2.2e-17	Prostate-specific transcript 1
Pinc	RF01983	Scaffold_39591|length136504954	30469321	30469167	-	3.9e-22	Pregnancy induced noncoding RNA
PISRT1	RF01873	Scaffold_39394|length157403528	129455353	129455247	-	4.2e-17	Polled intersex syndrome regulated transcript 1
PVT1_1	RF02164	Scaffold_28366|length94672733	69395771	69395955	+	3.3e-07	Pvt1 oncogene conserved region 1
PVT1_2	RF02165	Scaffold_28366|length94672733	69435407	69435590	+	3.4e-13	Pvt1 oncogene conserved region 2
PVT1_3	RF02166	Scaffold_16296|length117642375	36200829	36200924	+	9.3e-23	Pvt1 oncogene conserved region 3
PVT1_3	RF02166	Scaffold_28366|length94672733	69462913	69462999	+	1.7e-07	Pvt1 oncogene conserved region 3
PVT1_4	RF02167	Scaffold_28366|length94672733	69502748	69502926	+	9.1e-19	Pvt1 oncogene conserved region 4
PVT1_5	RF02168	Scaffold_28366|length94672733	69538250	69538381	+	4.4e-16	Pvt1 oncogene conserved region 5
PVT1_6	RF02169	Scaffold_28366|length94672733	69613655	69613767	+	0.00018	Pvt1 oncogene conserved region 6
RMST_1	RF01962	Scaffold_37854|length119020434	60357214	60357274	+	2e-17	Rhabdomyosarcoma 2 associated transcript conserved region 1
RMST_10	RF01971	Scaffold_37854|length119020434	60456053	60456202	+	5.1e-16	Rhabdomyosarcoma 2 associated transcript conserved region 10
RMST_2	RF01963	Scaffold_37854|length119020434	60382495	60382635	+	2.8e-18	Rhabdomyosarcoma 2 associated transcript conserved region 2
RMST_3	RF01964	Scaffold_37854|length119020434	60383216	60383324	+	1.9e-21	Rhabdomyosarcoma 2 associated transcript conserved region 3
RMST_4	RF01965	Scaffold_37854|length119020434	60383921	60384026	+	2.6e-19	Rhabdomyosarcoma 2 associated transcript conserved region 4
RMST_5	RF01966	Scaffold_37854|length119020434	60385805	60385933	+	1.2e-24	Rhabdomyosarcoma 2 associated transcript conserved region 5
RMST_6	RF01967	Scaffold_37854|length119020434	60421360	60421562	+	6.5e-29	Rhabdomyosarcoma 2 associated transcript conserved region 6
RMST_7	RF01968	Scaffold_37854|length119020434	60423353	60423619	+	8.6e-29	Rhabdomyosarcoma 2 associated transcript conserved region 7
RMST_8	RF01969	Scaffold_37854|length119020434	60452454	60452595	+	2.6e-22	Rhabdomyosarcoma 2 associated transcript conserved region 8
RMST_9	RF01970	Scaffold_37854|length119020434	60452747	60452939	+	9.6e-34	Rhabdomyosarcoma 2 associated transcript conserved region 9
Six3os1_1	RF02246	Scaffold_23396|length106224876	26981051	26981137	+	2e-17	Six3os1 conserved region 1
Six3os1_2	RF02247	Scaffold_23396|length106224876	26982784	26983002	+	8.3e-28	Six3os1 conserved region 2
Six3os1_3	RF02248	Scaffold_23396|length106224876	26983988	26984062	+	1.2e-21	Six3os1 conserved region 3
Six3os1_4	RF02249	Scaffold_23396|length106224876	26984288	26984625	+	4.3e-32	Six3os1 conserved region 4
Six3os1_5	RF02250	Scaffold_23396|length106224876	26986171	26986441	+	3e-63	Six3os1 conserved region 5
Six3os1_7	RF02252	Scaffold_23396|length106224876	26988713	26988919	+	1.1e-23	Six3os1 conserved region 7
SMAD5-AS1_1	RF02173	Scaffold_27451|length108433636	62970515	62970253	-	1.6e-45	SMAD5 antisense RNA 1 conserved region 1
SMAD5-AS1_2	RF02174	Scaffold_27451|length108433636	62965859	62965731	-	1.5e-28	SMAD5 antisense RNA 1 conserved region 2
SMAD5-AS1_3	RF02175	Scaffold_27451|length108433636	62965642	62965518	-	6.2e-28	SMAD5 antisense RNA 1 conserved region 3
SMAD5-AS1_4	RF02176	Scaffold_27451|length108433636	62965484	62965313	-	1.4e-21	SMAD5 antisense RNA 1 conserved region 4
SOX2OT_exon1	RF01951	Scaffold_39394|length157403528	85112108	85111880	-	6.5e-44	SOX2 overlapping transcript exon 1
SOX2OT_exon2	RF01952	Scaffold_39394|length157403528	85111745	85111677	-	3e-18	SOX2 overlapping transcript exon 2
SOX2OT_exon3	RF01953	Scaffold_39394|length157403528	85024324	85024049	-	2.7e-64	SOX2 overlapping transcript exon 3
SOX2OT_exon4	RF01954	Scaffold_39394|length157403528	85008416	85008308	-	1.5e-22	SOX2 overlapping transcript exon 4
SPRY4-IT1_1	RF02038	Scaffold_27451|length108433636	57185270	57185180	-	7e-17	SPRY4-IT1 conserved region 1
SPRY4-IT1_2	RF02039	Scaffold_27451|length108433636	57185036	57184909	-	4.7e-13	SPRY4-IT1 conserved region 2
ST7-AS1_1	RF02179	Scaffold_30057|length120734950	68849376	68849491	+	2.4e-11	ST7 antisense RNA 1 conserved region 1
ST7-AS1_2	RF02180	Scaffold_30057|length120734950	68849841	68849945	+	1.5e-20	ST7 antisense RNA 1 conserved region 2
ST7-OT3_1	RF02183	Scaffold_30057|length120734950	69070625	69070698	+	1.5e-12	ST7 overlapping transcript 3 conserved region 1
ST7-OT3_2	RF02184	Scaffold_30057|length120734950	69076225	69076361	+	3.1e-24	ST7 overlapping transcript 3 conserved region 2
ST7-OT3_3	RF02185	Scaffold_30057|length120734950	69078022	69078139	+	2.6e-12	ST7 overlapping transcript 3 conserved region 3
ST7-OT4_1	RF02187	Scaffold_30057|length120734950	68851192	68851385	+	2.6e-24	ST7 overlapping transcript 4 conserved region 1
ST7-OT4_2	RF02188	Scaffold_30057|length120734950	68851666	68851851	+	2.1e-19	ST7 overlapping transcript 4 conserved region 2
ST7-OT4_3	RF02189	Scaffold_30057|length120734950	68852947	68853218	+	1.1e-13	ST7 overlapping transcript 4 conserved region 3
ST7-OT4_4	RF02190	Scaffold_30057|length120734950	68854702	68854910	+	1.4e-17	ST7 overlapping transcript 4 conserved region 4
TCL6_1	RF02191	Scaffold_16180|length69425194	59825764	59825866	+	4.2e-15	T-cell leukemia/lymphoma 6 conserved region 1
TCL6_2	RF02192	Scaffold_16180|length69425194	59831573	59831699	+	8.2e-16	T-cell leukemia/lymphoma 6 conserved region 2
TCL6_3	RF02193	Scaffold_16180|length69425194	59839614	59839755	+	1.8e-17	T-cell leukemia/lymphoma 6 conserved region 3
TP53TG1_1	RF02195	Scaffold_30057|length120734950	87336284	87336441	+	8.5e-15	TP53 target 1 conserved region 1
TTC28-AS1_2	RF02199	Scaffold_12980|length71137785	3748732	3748593	-	1.7e-05	TTC28 antisense RNA 1 conserved region 2
TUG1_1	RF01882	Scaffold_12980|length71137785	1484492	1484349	-	4.1e-18	Taurine upregulated gene 1 conserved region 1
TUG1_2	RF01883	Scaffold_12980|length71137785	1484203	1484115	-	5.5e-17	Taurine upregulated gene 1 conserved region 2
TUG1_3	RF01891	Scaffold_12980|length71137785	1482628	1482387	-	2.1e-40	Taurine upregulated gene 1 conserved region 3
TUG1_4	RF01892	Scaffold_12980|length71137785	1482080	1481904	-	7.9e-25	Taurine upregulated gene 1 conserved region 4
TUSC7	RF01879	Scaffold_39394|length157403528	61198471	61198633	+	4.5e-36	Non-coding RNA LOC285194
Vax2os1_2	RF02267	Scaffold_23396|length106224876	13397867	13397269	-	1e-28	Vax2os1 conserved region 2
Vax2os1_3	RF02272	Scaffold_23396|length106224876	13386487	13386292	-	4.2e-29	Vax2os1 conserved region 3
VIS1	RF01992	Scaffold_39591|length136504954	84366215	84366413	+	3.1e-28	Viral integration site 1
WT1-AS_1	RF02203	Scaffold_11943|length81904477	19747768	19747659	-	5.3e-12	WT1 antisense RNA conserved region 1
WT1-AS_2	RF02204	Scaffold_11943|length81904477	19747181	19747053	-	9.7e-15	WT1 antisense RNA conserved region 2
WT1-AS_3	RF02205	Scaffold_11943|length81904477	19746688	19746453	-	3.5e-22	WT1 antisense RNA conserved region 3
WT1-AS_4	RF02206	Scaffold_11943|length81904477	19746410	19746289	-	3.1e-12	WT1 antisense RNA conserved region 4
WT1-AS_6	RF02208	Scaffold_11943|length81904477	19744409	19744288	-	2.7e-11	WT1 antisense RNA conserved region 6
WT1-AS_7	RF02209	Scaffold_11943|length81904477	19743843	19743550	-	8.1e-68	WT1 antisense RNA conserved region 7
WT1-AS_8	RF02210	Scaffold_11943|length81904477	19743453	19743183	-	1.6e-21	WT1 antisense RNA conserved region 8
XIST_A_REPEAT	RF02162	Scaffold_40397|length1345	1332	1296	-	1.2e-14	XIST RNA A repeat
XIST_A_REPEAT	RF02162	Scaffold_40397|length1345	1288	1252	-	6.4e-14	XIST RNA A repeat
XIST_A_REPEAT	RF02162	Scaffold_43011|length66011198	8836419	8836455	+	1.2e-14	XIST RNA A repeat
XIST_A_REPEAT	RF02162	Scaffold_43011|length66011198	8836464	8836500	+	1.2e-14	XIST RNA A repeat
XIST_A_REPEAT	RF02162	Scaffold_43011|length66011198	8836261	8836298	+	7.4e-14	XIST RNA A repeat
XIST_A_REPEAT	RF02162	Scaffold_43011|length66011198	8836506	8836542	+	6.5e-13	XIST RNA A repeat
XIST_A_REPEAT	RF02162	Scaffold_43011|length66011198	8836211	8836248	+	6.6e-09	XIST RNA A repeat
XIST_A_REPEAT	RF02162	Scaffold_43011|length66011198	8836364	8836399	+	1.2e-08	XIST RNA A repeat
Xist_exon1	RF01880	Scaffold_245|length3298	3082	3166	+	9.9e-29	X-chromosome inactivation gene exon 1
Xist_exon1	RF01880	Scaffold_43011|length66011198	8837955	8837871	-	1.4e-27	X-chromosome inactivation gene exon 1
Xist_exon4	RF01881	Scaffold_43011|length66011198	8859180	8859305	+	7.4e-26	X-chromosome inactivation gene exon 4
XIST_intron	RF02266	Scaffold_14440|length2580	1126	1059	-	6.1e-18	XIST 3' intron conserved motif
XIST_intron	RF02266	Scaffold_43011|length66011198	8869458	8869525	+	4.3e-18	XIST 3' intron conserved motif
ZEB2_AS1_1	RF01984	Scaffold_39591|length136504954	84169865	84169991	+	1.9e-22	ZEB2 antisense RNA 1 conserved region 1
ZEB2_AS1_2	RF01985	Scaffold_39591|length136504954	84171023	84171083	+	2.2e-18	ZEB2 antisense RNA 1 conserved region 2
ZEB2_AS1_3	RF01986	Scaffold_39591|length136504954	84171877	84171976	+	1e-21	ZEB2 antisense RNA 1 conserved region 3
ZEB2_AS1_4	RF01987	Scaffold_39591|length136504954	84172477	84172554	+	6e-10	ZEB2 antisense RNA 1 conserved region 4
ZNFX1-AS1_1	RF02215	Scaffold_37542|length83034183	76907289	76907499	+	1.1e-10	ZNFX1 antisense RNA 1 conserved region 1
ZNFX1-AS1_2	RF02216	Scaffold_16296|length117642375	24973252	24973343	+	1.7e-15	ZNFX1 antisense RNA 1 conserved region 2
ZNFX1-AS1_2	RF02216	Scaffold_16296|length117642375	16652019	16652110	+	6.4e-14	ZNFX1 antisense RNA 1 conserved region 2
ZNFX1-AS1_2	RF02216	Scaffold_37542|length83034183	76907939	76908030	+	3.1e-13	ZNFX1 antisense RNA 1 conserved region 2
ZNFX1-AS1_2	RF02216	Scaffold_48150|length112672368	10549791	10549882	+	5.4e-17	ZNFX1 antisense RNA 1 conserved region 2
ZNFX1-AS1_2	RF02216	Scaffold_6967|length120038259	93133658	93133567	-	2.4e-14	ZNFX1 antisense RNA 1 conserved region 2
ZNRD1-AS1_2	RF02219	Scaffold_12875|length48866508	21142442	21142517	+	8.8e-21	ZNRD1 antisense RNA 1 conserved region 2
ZNRD1-AS1_2	RF02219	Scaffold_21637|length51421317	10148093	10148168	+	9.3e-18	ZNRD1 antisense RNA 1 conserved region 2
